# Supplementary material for: Molecular dynamics simulations of atmospherically relevant molecular clusters: a case study of nitrate ion complexes
Source: Phys Chem Chem Phys. 2025 May 1;27(20):10804–14. doi: 10.1039/d5cp00908a (PMC12067874; doi:10.1039/d5cp00908a)
Supplement: CP-027-D5CP00908A-s002 [file CP-027-D5CP00908A-s002.zip]

Archive with 7 entries (6 files):
- graphs/
- graphs/Ptot.14no2+nit.Tdep.final.agr
- graphs/Ptot.all900K.final.agr
- graphs/Ptot.hno3+nit.Tdep.final.agr
- graphs/Ptot.13+nit.Tdep.final.agr
- graphs/Ptot.12+nit.Tdep.final.agr
- graphs/Ptot.14+nit.Tdep.final.agr
