# Supplementary material for: Molecular dynamics simulations of atmospherically relevant molecular clusters: a case study of nitrate ion complexes
Source: Phys Chem Chem Phys. 2025 May 1;27(20):10804–14. doi: 10.1039/d5cp00908a (PMC12067874; doi:10.1039/d5cp00908a)
Supplement: CP-027-D5CP00908A-s002 [file CP-027-D5CP00908A-s002.zip › graphs/Ptot.14no2+nit.Tdep.final.agr]

# Grace project file
#
@version 50125
@page size 595, 842
@page scroll 5%
@page inout 5%
@link page off
@map font 0 to "Times-Roman", "Times-Roman"
@map font 1 to "Times-Italic", "Times-Italic"
@map font 2 to "Times-Bold", "Times-Bold"
@map font 3 to "Times-BoldItalic", "Times-BoldItalic"
@map font 4 to "Helvetica", "Helvetica"
@map font 5 to "Helvetica-Oblique", "Helvetica-Oblique"
@map font 6 to "Helvetica-Bold", "Helvetica-Bold"
@map font 7 to "Helvetica-BoldOblique", "Helvetica-BoldOblique"
@map font 8 to "Courier", "Courier"
@map font 9 to "Courier-Oblique", "Courier-Oblique"
@map font 10 to "Courier-Bold", "Courier-Bold"
@map font 11 to "Courier-BoldOblique", "Courier-BoldOblique"
@map font 12 to "Symbol", "Symbol"
@map font 13 to "ZapfDingbats", "ZapfDingbats"
@map color 0 to (255, 255, 255), "white"
@map color 1 to (0, 0, 0), "black"
@map color 2 to (255, 0, 0), "red"
@map color 3 to (0, 255, 0), "green"
@map color 4 to (0, 0, 255), "blue"
@map color 5 to (255, 255, 0), "yellow"
@map color 6 to (188, 143, 143), "brown"
@map color 7 to (220, 220, 220), "grey"
@map color 8 to (148, 0, 211), "violet"
@map color 9 to (0, 255, 255), "cyan"
@map color 10 to (255, 0, 255), "magenta"
@map color 11 to (255, 165, 0), "orange"
@map color 12 to (114, 33, 188), "indigo"
@map color 13 to (103, 7, 72), "maroon"
@map color 14 to (64, 224, 208), "turquoise"
@map color 15 to (0, 139, 0), "green4"
@reference date 0
@date wrap off
@date wrap year 1950
@default linewidth 1.0
@default linestyle 1
@default color 1
@default pattern 1
@default font 0
@default char size 1.000000
@default symbol size 1.000000
@default sformat "%.8g"
@background color 0
@page background fill on
@timestamp off
@timestamp 0.03, 0.03
@timestamp color 1
@timestamp rot 0
@timestamp font 0
@timestamp char size 1.000000
@timestamp def "Fri Jan  3 21:42:04 2025"
@with string
@    string on
@    string loctype view
@    string 0.206986128625, 0.22472887768
@    string color 1
@    string rot 0
@    string font 0
@    string just 0
@    string char size 1.250000
@    string def "4-nitrophenol"
@r0 off
@link r0 to g0
@r0 type below
@r0 linestyle 1
@r0 linewidth 1.0
@r0 color 1
@r0 line 1.07210120374, 0.845006934813, 1.09109879883, 0.00242718446602
@r1 off
@link r1 to g0
@r1 type left
@r1 linestyle 1
@r1 linewidth 1.0
@r1 color 1
@r1 line 991.745410191, 0.0415240497208, 975.425916555, 0.780129706359
@r2 off
@link r2 to g0
@r2 type left
@r2 linestyle 1
@r2 linewidth 1.0
@r2 color 1
@r2 line 290.511243076, 0.0415240497208, 285.730785981, 0.787335615204
@r3 off
@link r3 to g0
@r3 type above
@r3 linestyle 1
@r3 linewidth 1.0
@r3 color 1
@r3 line 0, 0, 0, 0
@r4 off
@link r4 to g0
@r4 type above
@r4 linestyle 1
@r4 linewidth 1.0
@r4 color 1
@r4 line 0, 0, 0, 0
@g0 on
@g0 hidden false
@g0 type XY
@g0 stacked false
@g0 bar hgap 0.000000
@g0 fixedpoint off
@g0 fixedpoint type 0
@g0 fixedpoint xy 0.000000, 0.000000
@g0 fixedpoint format general general
@g0 fixedpoint prec 6, 6
@with g0
@    world 1, 0, 210000, 1
@    stack world 0, 0, 0, 0
@    znorm 1
@    view 0.150000, 0.150000, 0.850000, 0.850000
@    title ""
@    title font 0
@    title size 1.500000
@    title color 1
@    subtitle ""
@    subtitle font 0
@    subtitle size 1.000000
@    subtitle color 1
@    xaxes scale Logarithmic
@    yaxes scale Normal
@    xaxes invert off
@    yaxes invert off
@    xaxis  on
@    xaxis  type zero false
@    xaxis  offset 0.000000 , 0.000000
@    xaxis  bar on
@    xaxis  bar color 1
@    xaxis  bar linestyle 1
@    xaxis  bar linewidth 1.0
@    xaxis  label "t / ps"
@    xaxis  label layout para
@    xaxis  label place auto
@    xaxis  label char size 1.500000
@    xaxis  label font 0
@    xaxis  label color 1
@    xaxis  label place normal
@    xaxis  tick on
@    xaxis  tick major 10
@    xaxis  tick minor ticks 9
@    xaxis  tick default 6
@    xaxis  tick place rounded true
@    xaxis  tick in
@    xaxis  tick major size 0.750000
@    xaxis  tick major color 1
@    xaxis  tick major linewidth 2.0
@    xaxis  tick major linestyle 1
@    xaxis  tick major grid off
@    xaxis  tick minor color 1
@    xaxis  tick minor linewidth 2.0
@    xaxis  tick minor linestyle 1
@    xaxis  tick minor grid off
@    xaxis  tick minor size 0.250000
@    xaxis  ticklabel on
@    xaxis  ticklabel format general
@    xaxis  ticklabel prec 5
@    xaxis  ticklabel formula ""
@    xaxis  ticklabel append ""
@    xaxis  ticklabel prepend ""
@    xaxis  ticklabel angle 0
@    xaxis  ticklabel skip 0
@    xaxis  ticklabel stagger 0
@    xaxis  ticklabel place normal
@    xaxis  ticklabel offset auto
@    xaxis  ticklabel offset 0.000000 , 0.010000
@    xaxis  ticklabel start type auto
@    xaxis  ticklabel start 0.000000
@    xaxis  ticklabel stop type auto
@    xaxis  ticklabel stop 0.000000
@    xaxis  ticklabel char size 1.250000
@    xaxis  ticklabel font 0
@    xaxis  ticklabel color 1
@    xaxis  tick place both
@    xaxis  tick spec type none
@    yaxis  on
@    yaxis  type zero false
@    yaxis  offset 0.000000 , 0.000000
@    yaxis  bar on
@    yaxis  bar color 1
@    yaxis  bar linestyle 1
@    yaxis  bar linewidth 1.0
@    yaxis  label "P(t)"
@    yaxis  label layout para
@    yaxis  label place auto
@    yaxis  label char size 1.500000
@    yaxis  label font 0
@    yaxis  label color 1
@    yaxis  label place normal
@    yaxis  tick on
@    yaxis  tick major 0.2
@    yaxis  tick minor ticks 9
@    yaxis  tick default 6
@    yaxis  tick place rounded true
@    yaxis  tick in
@    yaxis  tick major size 0.750000
@    yaxis  tick major color 1
@    yaxis  tick major linewidth 2.0
@    yaxis  tick major linestyle 1
@    yaxis  tick major grid off
@    yaxis  tick minor color 1
@    yaxis  tick minor linewidth 2.0
@    yaxis  tick minor linestyle 1
@    yaxis  tick minor grid off
@    yaxis  tick minor size 0.250000
@    yaxis  ticklabel on
@    yaxis  ticklabel format general
@    yaxis  ticklabel prec 5
@    yaxis  ticklabel formula ""
@    yaxis  ticklabel append ""
@    yaxis  ticklabel prepend ""
@    yaxis  ticklabel angle 0
@    yaxis  ticklabel skip 0
@    yaxis  ticklabel stagger 0
@    yaxis  ticklabel place normal
@    yaxis  ticklabel offset auto
@    yaxis  ticklabel offset 0.000000 , 0.010000
@    yaxis  ticklabel start type auto
@    yaxis  ticklabel start 0.000000
@    yaxis  ticklabel stop type auto
@    yaxis  ticklabel stop 0.000000
@    yaxis  ticklabel char size 1.250000
@    yaxis  ticklabel font 0
@    yaxis  ticklabel color 1
@    yaxis  tick place both
@    yaxis  tick spec type both
@    yaxis  tick spec 11
@    yaxis  tick major 0, 0.1
@    yaxis  ticklabel 0, "0.1"
@    yaxis  tick major 1, 0.25
@    yaxis  ticklabel 1, "0.25"
@    yaxis  tick major 2, 0.5
@    yaxis  ticklabel 2, "0.5"
@    yaxis  tick major 3, 0.75
@    yaxis  ticklabel 3, "0.75"
@    yaxis  tick major 4, 0.9
@    yaxis  ticklabel 4, "0.9"
@    yaxis  tick major 5, 0.05
@    yaxis  ticklabel 5, "0.05"
@    yaxis  tick minor 6, 0.7
@    yaxis  tick minor 7, 0.8
@    yaxis  tick minor 8, 0.9
@    yaxis  tick minor 9, 1
@    yaxis  tick major 10, 1
@    yaxis  ticklabel 10, "1"
@    altxaxis  off
@    altyaxis  off
@    legend on
@    legend loctype view
@    legend 0.67, 0.83
@    legend box color 1
@    legend box pattern 0
@    legend box linewidth 1.0
@    legend box linestyle 1
@    legend box fill color 0
@    legend box fill pattern 1
@    legend font 0
@    legend char size 0.930000
@    legend color 1
@    legend length 3
@    legend vgap 1
@    legend hgap 0
@    legend invert false
@    frame type 0
@    frame linestyle 1
@    frame linewidth 2.0
@    frame color 1
@    frame pattern 1
@    frame background color 0
@    frame background pattern 0
@    s0 hidden true
@    s0 type xy
@    s0 symbol 1
@    s0 symbol size 0.410000
@    s0 symbol color 2
@    s0 symbol pattern 1
@    s0 symbol fill color 2
@    s0 symbol fill pattern 0
@    s0 symbol linewidth 1.0
@    s0 symbol linestyle 1
@    s0 symbol char 65
@    s0 symbol char font 0
@    s0 symbol skip 0
@    s0 line type 1
@    s0 line linestyle 1
@    s0 line linewidth 2.0
@    s0 line color 2
@    s0 line pattern 1
@    s0 baseline type 0
@    s0 baseline off
@    s0 dropline off
@    s0 fill type 0
@    s0 fill rule 0
@    s0 fill color 1
@    s0 fill pattern 1
@    s0 avalue off
@    s0 avalue type 2
@    s0 avalue char size 1.000000
@    s0 avalue font 0
@    s0 avalue color 1
@    s0 avalue rot 0
@    s0 avalue format general
@    s0 avalue prec 3
@    s0 avalue prepend ""
@    s0 avalue append ""
@    s0 avalue offset 0.000000 , 0.000000
@    s0 errorbar on
@    s0 errorbar place both
@    s0 errorbar color 2
@    s0 errorbar pattern 1
@    s0 errorbar size 1.000000
@    s0 errorbar linewidth 1.0
@    s0 errorbar linestyle 1
@    s0 errorbar riser linewidth 1.0
@    s0 errorbar riser linestyle 1
@    s0 errorbar riser clip off
@    s0 errorbar riser clip length 0.100000
@    s0 comment "Cols 2:3"
@    s0 legend  ""
@    s1 hidden true
@    s1 type xy
@    s1 symbol 1
@    s1 symbol size 0.250000
@    s1 symbol color 2
@    s1 symbol pattern 1
@    s1 symbol fill color 2
@    s1 symbol fill pattern 0
@    s1 symbol linewidth 1.0
@    s1 symbol linestyle 1
@    s1 symbol char 65
@    s1 symbol char font 0
@    s1 symbol skip 0
@    s1 line type 1
@    s1 line linestyle 1
@    s1 line linewidth 2.0
@    s1 line color 2
@    s1 line pattern 1
@    s1 baseline type 0
@    s1 baseline off
@    s1 dropline off
@    s1 fill type 0
@    s1 fill rule 0
@    s1 fill color 1
@    s1 fill pattern 1
@    s1 avalue off
@    s1 avalue type 2
@    s1 avalue char size 1.000000
@    s1 avalue font 0
@    s1 avalue color 1
@    s1 avalue rot 0
@    s1 avalue format general
@    s1 avalue prec 3
@    s1 avalue prepend ""
@    s1 avalue append ""
@    s1 avalue offset 0.000000 , 0.000000
@    s1 errorbar on
@    s1 errorbar place both
@    s1 errorbar color 2
@    s1 errorbar pattern 1
@    s1 errorbar size 1.000000
@    s1 errorbar linewidth 1.0
@    s1 errorbar linestyle 1
@    s1 errorbar riser linewidth 1.0
@    s1 errorbar riser linestyle 1
@    s1 errorbar riser clip off
@    s1 errorbar riser clip length 0.100000
@    s1 comment "Sample, 50, 1 set #0"
@    s1 legend  "800 K, no gas"
@    s2 hidden true
@    s2 type xy
@    s2 symbol 0
@    s2 symbol size 1.000000
@    s2 symbol color 2
@    s2 symbol pattern 1
@    s2 symbol fill color 2
@    s2 symbol fill pattern 0
@    s2 symbol linewidth 1.0
@    s2 symbol linestyle 1
@    s2 symbol char 65
@    s2 symbol char font 0
@    s2 symbol skip 0
@    s2 line type 1
@    s2 line linestyle 3
@    s2 line linewidth 2.0
@    s2 line color 2
@    s2 line pattern 1
@    s2 baseline type 0
@    s2 baseline off
@    s2 dropline off
@    s2 fill type 0
@    s2 fill rule 0
@    s2 fill color 1
@    s2 fill pattern 1
@    s2 avalue off
@    s2 avalue type 2
@    s2 avalue char size 1.000000
@    s2 avalue font 0
@    s2 avalue color 1
@    s2 avalue rot 0
@    s2 avalue format general
@    s2 avalue prec 3
@    s2 avalue prepend ""
@    s2 avalue append ""
@    s2 avalue offset 0.000000 , 0.000000
@    s2 errorbar on
@    s2 errorbar place both
@    s2 errorbar color 2
@    s2 errorbar pattern 1
@    s2 errorbar size 1.000000
@    s2 errorbar linewidth 1.0
@    s2 errorbar linestyle 1
@    s2 errorbar riser linewidth 1.0
@    s2 errorbar riser linestyle 1
@    s2 errorbar riser clip off
@    s2 errorbar riser clip length 0.100000
@    s2 comment "y = exp(-(x/A0)^A1)"
@    s2 legend  "exp(-(t/1170)^0.47)"
@    s3 hidden true
@    s3 type xy
@    s3 symbol 0
@    s3 symbol size 1.000000
@    s3 symbol color 4
@    s3 symbol pattern 1
@    s3 symbol fill color 4
@    s3 symbol fill pattern 0
@    s3 symbol linewidth 1.0
@    s3 symbol linestyle 1
@    s3 symbol char 65
@    s3 symbol char font 0
@    s3 symbol skip 0
@    s3 line type 1
@    s3 line linestyle 1
@    s3 line linewidth 2.0
@    s3 line color 4
@    s3 line pattern 1
@    s3 baseline type 0
@    s3 baseline off
@    s3 dropline off
@    s3 fill type 0
@    s3 fill rule 0
@    s3 fill color 1
@    s3 fill pattern 1
@    s3 avalue off
@    s3 avalue type 2
@    s3 avalue char size 1.000000
@    s3 avalue font 0
@    s3 avalue color 1
@    s3 avalue rot 0
@    s3 avalue format general
@    s3 avalue prec 3
@    s3 avalue prepend ""
@    s3 avalue append ""
@    s3 avalue offset 0.000000 , 0.000000
@    s3 errorbar on
@    s3 errorbar place both
@    s3 errorbar color 4
@    s3 errorbar pattern 1
@    s3 errorbar size 1.000000
@    s3 errorbar linewidth 1.0
@    s3 errorbar linestyle 1
@    s3 errorbar riser linewidth 1.0
@    s3 errorbar riser linestyle 1
@    s3 errorbar riser clip off
@    s3 errorbar riser clip length 0.100000
@    s3 comment "Sample, 50, 1 set #0"
@    s3 legend  "900 K"
@    s4 hidden true
@    s4 type xy
@    s4 symbol 0
@    s4 symbol size 1.000000
@    s4 symbol color 4
@    s4 symbol pattern 1
@    s4 symbol fill color 4
@    s4 symbol fill pattern 0
@    s4 symbol linewidth 1.0
@    s4 symbol linestyle 1
@    s4 symbol char 65
@    s4 symbol char font 0
@    s4 symbol skip 0
@    s4 line type 1
@    s4 line linestyle 3
@    s4 line linewidth 2.0
@    s4 line color 4
@    s4 line pattern 1
@    s4 baseline type 0
@    s4 baseline off
@    s4 dropline off
@    s4 fill type 0
@    s4 fill rule 0
@    s4 fill color 1
@    s4 fill pattern 1
@    s4 avalue off
@    s4 avalue type 2
@    s4 avalue char size 1.000000
@    s4 avalue font 0
@    s4 avalue color 1
@    s4 avalue rot 0
@    s4 avalue format general
@    s4 avalue prec 3
@    s4 avalue prepend ""
@    s4 avalue append ""
@    s4 avalue offset 0.000000 , 0.000000
@    s4 errorbar on
@    s4 errorbar place both
@    s4 errorbar color 4
@    s4 errorbar pattern 1
@    s4 errorbar size 1.000000
@    s4 errorbar linewidth 1.0
@    s4 errorbar linestyle 1
@    s4 errorbar riser linewidth 1.0
@    s4 errorbar riser linestyle 1
@    s4 errorbar riser clip off
@    s4 errorbar riser clip length 0.100000
@    s4 comment "y = exp(-(x/A0)^A1)"
@    s4 legend  "exp(-(t/204)^0.54)"
@    s5 hidden true
@    s5 type xy
@    s5 symbol 0
@    s5 symbol size 1.000000
@    s5 symbol color 10
@    s5 symbol pattern 1
@    s5 symbol fill color 10
@    s5 symbol fill pattern 0
@    s5 symbol linewidth 1.0
@    s5 symbol linestyle 1
@    s5 symbol char 65
@    s5 symbol char font 0
@    s5 symbol skip 0
@    s5 line type 1
@    s5 line linestyle 1
@    s5 line linewidth 2.0
@    s5 line color 10
@    s5 line pattern 1
@    s5 baseline type 0
@    s5 baseline off
@    s5 dropline off
@    s5 fill type 0
@    s5 fill rule 0
@    s5 fill color 1
@    s5 fill pattern 1
@    s5 avalue off
@    s5 avalue type 2
@    s5 avalue char size 1.000000
@    s5 avalue font 0
@    s5 avalue color 1
@    s5 avalue rot 0
@    s5 avalue format general
@    s5 avalue prec 3
@    s5 avalue prepend ""
@    s5 avalue append ""
@    s5 avalue offset 0.000000 , 0.000000
@    s5 errorbar on
@    s5 errorbar place both
@    s5 errorbar color 10
@    s5 errorbar pattern 1
@    s5 errorbar size 1.000000
@    s5 errorbar linewidth 1.0
@    s5 errorbar linestyle 1
@    s5 errorbar riser linewidth 1.0
@    s5 errorbar riser linestyle 1
@    s5 errorbar riser clip off
@    s5 errorbar riser clip length 0.100000
@    s5 comment "Sample, 80, 1 set #0"
@    s5 legend  "1000 K"
@    s6 hidden true
@    s6 type xy
@    s6 symbol 0
@    s6 symbol size 1.000000
@    s6 symbol color 10
@    s6 symbol pattern 1
@    s6 symbol fill color 10
@    s6 symbol fill pattern 0
@    s6 symbol linewidth 1.0
@    s6 symbol linestyle 1
@    s6 symbol char 65
@    s6 symbol char font 0
@    s6 symbol skip 0
@    s6 line type 1
@    s6 line linestyle 3
@    s6 line linewidth 2.0
@    s6 line color 10
@    s6 line pattern 1
@    s6 baseline type 0
@    s6 baseline off
@    s6 dropline off
@    s6 fill type 0
@    s6 fill rule 0
@    s6 fill color 1
@    s6 fill pattern 1
@    s6 avalue off
@    s6 avalue type 2
@    s6 avalue char size 1.000000
@    s6 avalue font 0
@    s6 avalue color 1
@    s6 avalue rot 0
@    s6 avalue format general
@    s6 avalue prec 3
@    s6 avalue prepend ""
@    s6 avalue append ""
@    s6 avalue offset 0.000000 , 0.000000
@    s6 errorbar on
@    s6 errorbar place both
@    s6 errorbar color 10
@    s6 errorbar pattern 1
@    s6 errorbar size 1.000000
@    s6 errorbar linewidth 1.0
@    s6 errorbar linestyle 1
@    s6 errorbar riser linewidth 1.0
@    s6 errorbar riser linestyle 1
@    s6 errorbar riser clip off
@    s6 errorbar riser clip length 0.100000
@    s6 comment "y = exp(-(x/A0)^A1)"
@    s6 legend  "exp(-(t/60)^0.58"
@    s7 hidden true
@    s7 type xy
@    s7 symbol 0
@    s7 symbol size 1.000000
@    s7 symbol color 11
@    s7 symbol pattern 1
@    s7 symbol fill color 11
@    s7 symbol fill pattern 0
@    s7 symbol linewidth 1.0
@    s7 symbol linestyle 1
@    s7 symbol char 65
@    s7 symbol char font 0
@    s7 symbol skip 0
@    s7 line type 1
@    s7 line linestyle 1
@    s7 line linewidth 2.0
@    s7 line color 11
@    s7 line pattern 1
@    s7 baseline type 0
@    s7 baseline off
@    s7 dropline off
@    s7 fill type 0
@    s7 fill rule 0
@    s7 fill color 1
@    s7 fill pattern 1
@    s7 avalue off
@    s7 avalue type 2
@    s7 avalue char size 1.000000
@    s7 avalue font 0
@    s7 avalue color 1
@    s7 avalue rot 0
@    s7 avalue format general
@    s7 avalue prec 3
@    s7 avalue prepend ""
@    s7 avalue append ""
@    s7 avalue offset 0.000000 , 0.000000
@    s7 errorbar on
@    s7 errorbar place both
@    s7 errorbar color 11
@    s7 errorbar pattern 1
@    s7 errorbar size 1.000000
@    s7 errorbar linewidth 1.0
@    s7 errorbar linestyle 1
@    s7 errorbar riser linewidth 1.0
@    s7 errorbar riser linestyle 1
@    s7 errorbar riser clip off
@    s7 errorbar riser clip length 0.100000
@    s7 comment "Sample, 113, 1 set #0"
@    s7 legend  "750K"
@    s8 hidden true
@    s8 type xy
@    s8 symbol 0
@    s8 symbol size 1.000000
@    s8 symbol color 11
@    s8 symbol pattern 1
@    s8 symbol fill color 11
@    s8 symbol fill pattern 0
@    s8 symbol linewidth 1.0
@    s8 symbol linestyle 1
@    s8 symbol char 65
@    s8 symbol char font 0
@    s8 symbol skip 0
@    s8 line type 1
@    s8 line linestyle 3
@    s8 line linewidth 2.0
@    s8 line color 11
@    s8 line pattern 1
@    s8 baseline type 0
@    s8 baseline off
@    s8 dropline off
@    s8 fill type 0
@    s8 fill rule 0
@    s8 fill color 1
@    s8 fill pattern 1
@    s8 avalue off
@    s8 avalue type 2
@    s8 avalue char size 1.000000
@    s8 avalue font 0
@    s8 avalue color 1
@    s8 avalue rot 0
@    s8 avalue format general
@    s8 avalue prec 3
@    s8 avalue prepend ""
@    s8 avalue append ""
@    s8 avalue offset 0.000000 , 0.000000
@    s8 errorbar on
@    s8 errorbar place both
@    s8 errorbar color 11
@    s8 errorbar pattern 1
@    s8 errorbar size 1.000000
@    s8 errorbar linewidth 1.0
@    s8 errorbar linestyle 1
@    s8 errorbar riser linewidth 1.0
@    s8 errorbar riser linestyle 1
@    s8 errorbar riser clip off
@    s8 errorbar riser clip length 0.100000
@    s8 comment "y = exp(-(x/A0)^A1)"
@    s8 legend  "exp(-(t/2870)^0.38)"
@    s9 hidden true
@    s9 type xy
@    s9 symbol 0
@    s9 symbol size 1.000000
@    s9 symbol color 15
@    s9 symbol pattern 1
@    s9 symbol fill color 15
@    s9 symbol fill pattern 0
@    s9 symbol linewidth 1.0
@    s9 symbol linestyle 1
@    s9 symbol char 65
@    s9 symbol char font 0
@    s9 symbol skip 0
@    s9 line type 1
@    s9 line linestyle 1
@    s9 line linewidth 2.0
@    s9 line color 15
@    s9 line pattern 1
@    s9 baseline type 0
@    s9 baseline off
@    s9 dropline off
@    s9 fill type 0
@    s9 fill rule 0
@    s9 fill color 1
@    s9 fill pattern 1
@    s9 avalue off
@    s9 avalue type 2
@    s9 avalue char size 1.000000
@    s9 avalue font 0
@    s9 avalue color 1
@    s9 avalue rot 0
@    s9 avalue format general
@    s9 avalue prec 3
@    s9 avalue prepend ""
@    s9 avalue append ""
@    s9 avalue offset 0.000000 , 0.000000
@    s9 errorbar on
@    s9 errorbar place both
@    s9 errorbar color 15
@    s9 errorbar pattern 1
@    s9 errorbar size 1.000000
@    s9 errorbar linewidth 1.0
@    s9 errorbar linestyle 1
@    s9 errorbar riser linewidth 1.0
@    s9 errorbar riser linestyle 1
@    s9 errorbar riser clip off
@    s9 errorbar riser clip length 0.100000
@    s9 comment "Sample, 113, 1 set #0"
@    s9 legend  "800K, long"
@    s10 hidden true
@    s10 type xy
@    s10 symbol 0
@    s10 symbol size 1.000000
@    s10 symbol color 15
@    s10 symbol pattern 1
@    s10 symbol fill color 15
@    s10 symbol fill pattern 0
@    s10 symbol linewidth 1.0
@    s10 symbol linestyle 1
@    s10 symbol char 65
@    s10 symbol char font 0
@    s10 symbol skip 0
@    s10 line type 1
@    s10 line linestyle 3
@    s10 line linewidth 2.0
@    s10 line color 15
@    s10 line pattern 1
@    s10 baseline type 0
@    s10 baseline off
@    s10 dropline off
@    s10 fill type 0
@    s10 fill rule 0
@    s10 fill color 1
@    s10 fill pattern 1
@    s10 avalue off
@    s10 avalue type 2
@    s10 avalue char size 1.000000
@    s10 avalue font 0
@    s10 avalue color 1
@    s10 avalue rot 0
@    s10 avalue format general
@    s10 avalue prec 3
@    s10 avalue prepend ""
@    s10 avalue append ""
@    s10 avalue offset 0.000000 , 0.000000
@    s10 errorbar on
@    s10 errorbar place both
@    s10 errorbar color 15
@    s10 errorbar pattern 1
@    s10 errorbar size 1.000000
@    s10 errorbar linewidth 1.0
@    s10 errorbar linestyle 1
@    s10 errorbar riser linewidth 1.0
@    s10 errorbar riser linestyle 1
@    s10 errorbar riser clip off
@    s10 errorbar riser clip length 0.100000
@    s10 comment "y = exp(-(x/A0)^A1)"
@    s10 legend  "exp(-(t/1060)^0.37)"
@    s11 hidden false
@    s11 type xy
@    s11 symbol 1
@    s11 symbol size 0.330000
@    s11 symbol color 1
@    s11 symbol pattern 1
@    s11 symbol fill color 1
@    s11 symbol fill pattern 0
@    s11 symbol linewidth 2.0
@    s11 symbol linestyle 1
@    s11 symbol char 65
@    s11 symbol char font 0
@    s11 symbol skip 4
@    s11 line type 1
@    s11 line linestyle 1
@    s11 line linewidth 2.0
@    s11 line color 1
@    s11 line pattern 1
@    s11 baseline type 0
@    s11 baseline off
@    s11 dropline off
@    s11 fill type 0
@    s11 fill rule 0
@    s11 fill color 1
@    s11 fill pattern 1
@    s11 avalue off
@    s11 avalue type 2
@    s11 avalue char size 1.000000
@    s11 avalue font 0
@    s11 avalue color 1
@    s11 avalue rot 0
@    s11 avalue format general
@    s11 avalue prec 3
@    s11 avalue prepend ""
@    s11 avalue append ""
@    s11 avalue offset 0.000000 , 0.000000
@    s11 errorbar on
@    s11 errorbar place both
@    s11 errorbar color 1
@    s11 errorbar pattern 1
@    s11 errorbar size 1.000000
@    s11 errorbar linewidth 1.0
@    s11 errorbar linestyle 1
@    s11 errorbar riser linewidth 1.0
@    s11 errorbar riser linestyle 1
@    s11 errorbar riser clip off
@    s11 errorbar riser clip length 0.100000
@    s11 comment "Sample, 200, 1 set #0"
@    s11 legend  "1300 K"
@    s12 hidden false
@    s12 type xy
@    s12 symbol 0
@    s12 symbol size 1.000000
@    s12 symbol color 1
@    s12 symbol pattern 1
@    s12 symbol fill color 1
@    s12 symbol fill pattern 0
@    s12 symbol linewidth 1.0
@    s12 symbol linestyle 1
@    s12 symbol char 65
@    s12 symbol char font 0
@    s12 symbol skip 0
@    s12 line type 1
@    s12 line linestyle 3
@    s12 line linewidth 2.0
@    s12 line color 1
@    s12 line pattern 1
@    s12 baseline type 0
@    s12 baseline off
@    s12 dropline off
@    s12 fill type 0
@    s12 fill rule 0
@    s12 fill color 1
@    s12 fill pattern 1
@    s12 avalue off
@    s12 avalue type 2
@    s12 avalue char size 1.000000
@    s12 avalue font 0
@    s12 avalue color 1
@    s12 avalue rot 0
@    s12 avalue format general
@    s12 avalue prec 3
@    s12 avalue prepend ""
@    s12 avalue append ""
@    s12 avalue offset 0.000000 , 0.000000
@    s12 errorbar on
@    s12 errorbar place both
@    s12 errorbar color 1
@    s12 errorbar pattern 1
@    s12 errorbar size 1.000000
@    s12 errorbar linewidth 1.0
@    s12 errorbar linestyle 1
@    s12 errorbar riser linewidth 1.0
@    s12 errorbar riser linestyle 1
@    s12 errorbar riser clip off
@    s12 errorbar riser clip length 0.100000
@    s12 comment "y = exp(-(x/A0)^A1)"
@    s12 legend  "P\ss\N(t)"
@    s13 hidden false
@    s13 type xy
@    s13 symbol 0
@    s13 symbol size 0.240000
@    s13 symbol color 1
@    s13 symbol pattern 1
@    s13 symbol fill color 1
@    s13 symbol fill pattern 0
@    s13 symbol linewidth 1.0
@    s13 symbol linestyle 1
@    s13 symbol char 65
@    s13 symbol char font 0
@    s13 symbol skip 0
@    s13 line type 1
@    s13 line linestyle 5
@    s13 line linewidth 2.0
@    s13 line color 1
@    s13 line pattern 1
@    s13 baseline type 0
@    s13 baseline off
@    s13 dropline off
@    s13 fill type 0
@    s13 fill rule 0
@    s13 fill color 1
@    s13 fill pattern 1
@    s13 avalue off
@    s13 avalue type 2
@    s13 avalue char size 1.000000
@    s13 avalue font 0
@    s13 avalue color 1
@    s13 avalue rot 0
@    s13 avalue format general
@    s13 avalue prec 3
@    s13 avalue prepend ""
@    s13 avalue append ""
@    s13 avalue offset 0.000000 , 0.000000
@    s13 errorbar on
@    s13 errorbar place both
@    s13 errorbar color 1
@    s13 errorbar pattern 1
@    s13 errorbar size 1.000000
@    s13 errorbar linewidth 1.0
@    s13 errorbar linestyle 1
@    s13 errorbar riser linewidth 1.0
@    s13 errorbar riser linestyle 1
@    s13 errorbar riser clip off
@    s13 errorbar riser clip length 0.100000
@    s13 comment "y = (1/(1+A2))*(exp(-(x/A0)^A1)+A2*exp(-(x/A3)^A4))"
@    s13 legend  "P\ss2\N(t)"
@    s14 hidden false
@    s14 type xy
@    s14 symbol 2
@    s14 symbol size 0.330000
@    s14 symbol color 2
@    s14 symbol pattern 1
@    s14 symbol fill color 2
@    s14 symbol fill pattern 0
@    s14 symbol linewidth 2.0
@    s14 symbol linestyle 1
@    s14 symbol char 65
@    s14 symbol char font 0
@    s14 symbol skip 4
@    s14 line type 1
@    s14 line linestyle 1
@    s14 line linewidth 2.0
@    s14 line color 2
@    s14 line pattern 1
@    s14 baseline type 0
@    s14 baseline off
@    s14 dropline off
@    s14 fill type 0
@    s14 fill rule 0
@    s14 fill color 1
@    s14 fill pattern 1
@    s14 avalue off
@    s14 avalue type 2
@    s14 avalue char size 1.000000
@    s14 avalue font 0
@    s14 avalue color 1
@    s14 avalue rot 0
@    s14 avalue format general
@    s14 avalue prec 3
@    s14 avalue prepend ""
@    s14 avalue append ""
@    s14 avalue offset 0.000000 , 0.000000
@    s14 errorbar on
@    s14 errorbar place both
@    s14 errorbar color 2
@    s14 errorbar pattern 1
@    s14 errorbar size 1.000000
@    s14 errorbar linewidth 1.0
@    s14 errorbar linestyle 1
@    s14 errorbar riser linewidth 1.0
@    s14 errorbar riser linestyle 1
@    s14 errorbar riser clip off
@    s14 errorbar riser clip length 0.100000
@    s14 comment "Sample, 200, 1 set #0"
@    s14 legend  "1200 K"
@    s15 hidden false
@    s15 type xy
@    s15 symbol 0
@    s15 symbol size 0.240000
@    s15 symbol color 2
@    s15 symbol pattern 1
@    s15 symbol fill color 2
@    s15 symbol fill pattern 0
@    s15 symbol linewidth 1.0
@    s15 symbol linestyle 1
@    s15 symbol char 65
@    s15 symbol char font 0
@    s15 symbol skip 0
@    s15 line type 1
@    s15 line linestyle 3
@    s15 line linewidth 2.0
@    s15 line color 2
@    s15 line pattern 1
@    s15 baseline type 0
@    s15 baseline off
@    s15 dropline off
@    s15 fill type 0
@    s15 fill rule 0
@    s15 fill color 1
@    s15 fill pattern 1
@    s15 avalue off
@    s15 avalue type 2
@    s15 avalue char size 1.000000
@    s15 avalue font 0
@    s15 avalue color 1
@    s15 avalue rot 0
@    s15 avalue format general
@    s15 avalue prec 3
@    s15 avalue prepend ""
@    s15 avalue append ""
@    s15 avalue offset 0.000000 , 0.000000
@    s15 errorbar on
@    s15 errorbar place both
@    s15 errorbar color 2
@    s15 errorbar pattern 1
@    s15 errorbar size 1.000000
@    s15 errorbar linewidth 1.0
@    s15 errorbar linestyle 1
@    s15 errorbar riser linewidth 1.0
@    s15 errorbar riser linestyle 1
@    s15 errorbar riser clip off
@    s15 errorbar riser clip length 0.100000
@    s15 comment "y = exp(-(x/A0)^A1)"
@    s15 legend  ""
@    s16 hidden false
@    s16 type xy
@    s16 symbol 0
@    s16 symbol size 1.000000
@    s16 symbol color 2
@    s16 symbol pattern 1
@    s16 symbol fill color 2
@    s16 symbol fill pattern 0
@    s16 symbol linewidth 1.0
@    s16 symbol linestyle 1
@    s16 symbol char 65
@    s16 symbol char font 0
@    s16 symbol skip 0
@    s16 line type 1
@    s16 line linestyle 5
@    s16 line linewidth 2.0
@    s16 line color 2
@    s16 line pattern 1
@    s16 baseline type 0
@    s16 baseline off
@    s16 dropline off
@    s16 fill type 0
@    s16 fill rule 0
@    s16 fill color 1
@    s16 fill pattern 1
@    s16 avalue off
@    s16 avalue type 2
@    s16 avalue char size 1.000000
@    s16 avalue font 0
@    s16 avalue color 1
@    s16 avalue rot 0
@    s16 avalue format general
@    s16 avalue prec 3
@    s16 avalue prepend ""
@    s16 avalue append ""
@    s16 avalue offset 0.000000 , 0.000000
@    s16 errorbar on
@    s16 errorbar place both
@    s16 errorbar color 2
@    s16 errorbar pattern 1
@    s16 errorbar size 1.000000
@    s16 errorbar linewidth 1.0
@    s16 errorbar linestyle 1
@    s16 errorbar riser linewidth 1.0
@    s16 errorbar riser linestyle 1
@    s16 errorbar riser clip off
@    s16 errorbar riser clip length 0.100000
@    s16 comment "y = (1/(1+A2))*(exp(-(x/A0)^A1)+A2*exp(-(x/A3)^A4))"
@    s16 legend  ""
@    s17 hidden false
@    s17 type xy
@    s17 symbol 1
@    s17 symbol size 0.330000
@    s17 symbol color 4
@    s17 symbol pattern 1
@    s17 symbol fill color 4
@    s17 symbol fill pattern 0
@    s17 symbol linewidth 2.0
@    s17 symbol linestyle 1
@    s17 symbol char 65
@    s17 symbol char font 0
@    s17 symbol skip 5
@    s17 line type 1
@    s17 line linestyle 1
@    s17 line linewidth 2.0
@    s17 line color 4
@    s17 line pattern 1
@    s17 baseline type 0
@    s17 baseline off
@    s17 dropline off
@    s17 fill type 0
@    s17 fill rule 0
@    s17 fill color 1
@    s17 fill pattern 1
@    s17 avalue off
@    s17 avalue type 2
@    s17 avalue char size 1.000000
@    s17 avalue font 0
@    s17 avalue color 1
@    s17 avalue rot 0
@    s17 avalue format general
@    s17 avalue prec 3
@    s17 avalue prepend ""
@    s17 avalue append ""
@    s17 avalue offset 0.000000 , 0.000000
@    s17 errorbar on
@    s17 errorbar place both
@    s17 errorbar color 4
@    s17 errorbar pattern 1
@    s17 errorbar size 1.000000
@    s17 errorbar linewidth 1.0
@    s17 errorbar linestyle 1
@    s17 errorbar riser linewidth 1.0
@    s17 errorbar riser linestyle 1
@    s17 errorbar riser clip off
@    s17 errorbar riser clip length 0.100000
@    s17 comment "Sample, 200, 1 set #0"
@    s17 legend  "1100 K"
@    s18 hidden false
@    s18 type xy
@    s18 symbol 0
@    s18 symbol size 1.000000
@    s18 symbol color 4
@    s18 symbol pattern 1
@    s18 symbol fill color 4
@    s18 symbol fill pattern 0
@    s18 symbol linewidth 1.0
@    s18 symbol linestyle 1
@    s18 symbol char 65
@    s18 symbol char font 0
@    s18 symbol skip 0
@    s18 line type 1
@    s18 line linestyle 3
@    s18 line linewidth 2.0
@    s18 line color 4
@    s18 line pattern 1
@    s18 baseline type 0
@    s18 baseline off
@    s18 dropline off
@    s18 fill type 0
@    s18 fill rule 0
@    s18 fill color 1
@    s18 fill pattern 1
@    s18 avalue off
@    s18 avalue type 2
@    s18 avalue char size 1.000000
@    s18 avalue font 0
@    s18 avalue color 1
@    s18 avalue rot 0
@    s18 avalue format general
@    s18 avalue prec 3
@    s18 avalue prepend ""
@    s18 avalue append ""
@    s18 avalue offset 0.000000 , 0.000000
@    s18 errorbar on
@    s18 errorbar place both
@    s18 errorbar color 4
@    s18 errorbar pattern 1
@    s18 errorbar size 1.000000
@    s18 errorbar linewidth 1.0
@    s18 errorbar linestyle 1
@    s18 errorbar riser linewidth 1.0
@    s18 errorbar riser linestyle 1
@    s18 errorbar riser clip off
@    s18 errorbar riser clip length 0.100000
@    s18 comment "y = exp(-(x/A0)^A1)"
@    s18 legend  ""
@    s19 hidden false
@    s19 type xy
@    s19 symbol 0
@    s19 symbol size 0.330000
@    s19 symbol color 4
@    s19 symbol pattern 1
@    s19 symbol fill color 4
@    s19 symbol fill pattern 0
@    s19 symbol linewidth 1.0
@    s19 symbol linestyle 1
@    s19 symbol char 65
@    s19 symbol char font 0
@    s19 symbol skip 0
@    s19 line type 1
@    s19 line linestyle 5
@    s19 line linewidth 2.0
@    s19 line color 4
@    s19 line pattern 1
@    s19 baseline type 0
@    s19 baseline off
@    s19 dropline off
@    s19 fill type 0
@    s19 fill rule 0
@    s19 fill color 1
@    s19 fill pattern 1
@    s19 avalue off
@    s19 avalue type 2
@    s19 avalue char size 1.000000
@    s19 avalue font 0
@    s19 avalue color 1
@    s19 avalue rot 0
@    s19 avalue format general
@    s19 avalue prec 3
@    s19 avalue prepend ""
@    s19 avalue append ""
@    s19 avalue offset 0.000000 , 0.000000
@    s19 errorbar on
@    s19 errorbar place both
@    s19 errorbar color 4
@    s19 errorbar pattern 1
@    s19 errorbar size 1.000000
@    s19 errorbar linewidth 1.0
@    s19 errorbar linestyle 1
@    s19 errorbar riser linewidth 1.0
@    s19 errorbar riser linestyle 1
@    s19 errorbar riser clip off
@    s19 errorbar riser clip length 0.100000
@    s19 comment "y = (1/(1+A2))*(exp(-(x/A0)^A1)+A2*exp(-(x/A3)^A4))"
@    s19 legend  ""
@    s20 hidden false
@    s20 type xy
@    s20 symbol 1
@    s20 symbol size 0.330000
@    s20 symbol color 11
@    s20 symbol pattern 1
@    s20 symbol fill color 11
@    s20 symbol fill pattern 0
@    s20 symbol linewidth 2.0
@    s20 symbol linestyle 1
@    s20 symbol char 65
@    s20 symbol char font 0
@    s20 symbol skip 7
@    s20 line type 1
@    s20 line linestyle 1
@    s20 line linewidth 2.0
@    s20 line color 11
@    s20 line pattern 1
@    s20 baseline type 0
@    s20 baseline off
@    s20 dropline off
@    s20 fill type 0
@    s20 fill rule 0
@    s20 fill color 1
@    s20 fill pattern 1
@    s20 avalue off
@    s20 avalue type 2
@    s20 avalue char size 1.000000
@    s20 avalue font 0
@    s20 avalue color 1
@    s20 avalue rot 0
@    s20 avalue format general
@    s20 avalue prec 3
@    s20 avalue prepend ""
@    s20 avalue append ""
@    s20 avalue offset 0.000000 , 0.000000
@    s20 errorbar on
@    s20 errorbar place both
@    s20 errorbar color 11
@    s20 errorbar pattern 1
@    s20 errorbar size 1.000000
@    s20 errorbar linewidth 1.0
@    s20 errorbar linestyle 1
@    s20 errorbar riser linewidth 1.0
@    s20 errorbar riser linestyle 1
@    s20 errorbar riser clip off
@    s20 errorbar riser clip length 0.100000
@    s20 comment "Sample, 200, 1 set #0"
@    s20 legend  "1000 K"
@    s21 hidden false
@    s21 type xy
@    s21 symbol 0
@    s21 symbol size 0.330000
@    s21 symbol color 11
@    s21 symbol pattern 1
@    s21 symbol fill color 11
@    s21 symbol fill pattern 0
@    s21 symbol linewidth 1.0
@    s21 symbol linestyle 1
@    s21 symbol char 65
@    s21 symbol char font 0
@    s21 symbol skip 0
@    s21 line type 1
@    s21 line linestyle 3
@    s21 line linewidth 2.0
@    s21 line color 11
@    s21 line pattern 1
@    s21 baseline type 0
@    s21 baseline off
@    s21 dropline off
@    s21 fill type 0
@    s21 fill rule 0
@    s21 fill color 1
@    s21 fill pattern 1
@    s21 avalue off
@    s21 avalue type 2
@    s21 avalue char size 1.000000
@    s21 avalue font 0
@    s21 avalue color 1
@    s21 avalue rot 0
@    s21 avalue format general
@    s21 avalue prec 3
@    s21 avalue prepend ""
@    s21 avalue append ""
@    s21 avalue offset 0.000000 , 0.000000
@    s21 errorbar on
@    s21 errorbar place both
@    s21 errorbar color 11
@    s21 errorbar pattern 1
@    s21 errorbar size 1.000000
@    s21 errorbar linewidth 1.0
@    s21 errorbar linestyle 1
@    s21 errorbar riser linewidth 1.0
@    s21 errorbar riser linestyle 1
@    s21 errorbar riser clip off
@    s21 errorbar riser clip length 0.100000
@    s21 comment "y = exp(-(x/A0)^A1)"
@    s21 legend  ""
@    s22 hidden false
@    s22 type xy
@    s22 symbol 0
@    s22 symbol size 1.000000
@    s22 symbol color 11
@    s22 symbol pattern 1
@    s22 symbol fill color 11
@    s22 symbol fill pattern 0
@    s22 symbol linewidth 1.0
@    s22 symbol linestyle 1
@    s22 symbol char 65
@    s22 symbol char font 0
@    s22 symbol skip 0
@    s22 line type 1
@    s22 line linestyle 5
@    s22 line linewidth 2.0
@    s22 line color 11
@    s22 line pattern 1
@    s22 baseline type 0
@    s22 baseline off
@    s22 dropline off
@    s22 fill type 0
@    s22 fill rule 0
@    s22 fill color 1
@    s22 fill pattern 1
@    s22 avalue off
@    s22 avalue type 2
@    s22 avalue char size 1.000000
@    s22 avalue font 0
@    s22 avalue color 1
@    s22 avalue rot 0
@    s22 avalue format general
@    s22 avalue prec 3
@    s22 avalue prepend ""
@    s22 avalue append ""
@    s22 avalue offset 0.000000 , 0.000000
@    s22 errorbar on
@    s22 errorbar place both
@    s22 errorbar color 11
@    s22 errorbar pattern 1
@    s22 errorbar size 1.000000
@    s22 errorbar linewidth 1.0
@    s22 errorbar linestyle 1
@    s22 errorbar riser linewidth 1.0
@    s22 errorbar riser linestyle 1
@    s22 errorbar riser clip off
@    s22 errorbar riser clip length 0.100000
@    s22 comment "y = (1/(1+A2))*(exp(-(x/A0)^A1)+A2*exp(-(x/A3)^A4))"
@    s22 legend  ""
@    s23 hidden false
@    s23 type xy
@    s23 symbol 5
@    s23 symbol size 0.330000
@    s23 symbol color 10
@    s23 symbol pattern 1
@    s23 symbol fill color 10
@    s23 symbol fill pattern 0
@    s23 symbol linewidth 2.0
@    s23 symbol linestyle 1
@    s23 symbol char 65
@    s23 symbol char font 0
@    s23 symbol skip 9
@    s23 line type 1
@    s23 line linestyle 1
@    s23 line linewidth 2.0
@    s23 line color 10
@    s23 line pattern 1
@    s23 baseline type 0
@    s23 baseline off
@    s23 dropline off
@    s23 fill type 0
@    s23 fill rule 0
@    s23 fill color 1
@    s23 fill pattern 1
@    s23 avalue off
@    s23 avalue type 2
@    s23 avalue char size 1.000000
@    s23 avalue font 0
@    s23 avalue color 1
@    s23 avalue rot 0
@    s23 avalue format general
@    s23 avalue prec 3
@    s23 avalue prepend ""
@    s23 avalue append ""
@    s23 avalue offset 0.000000 , 0.000000
@    s23 errorbar on
@    s23 errorbar place both
@    s23 errorbar color 10
@    s23 errorbar pattern 1
@    s23 errorbar size 1.000000
@    s23 errorbar linewidth 1.0
@    s23 errorbar linestyle 1
@    s23 errorbar riser linewidth 1.0
@    s23 errorbar riser linestyle 1
@    s23 errorbar riser clip off
@    s23 errorbar riser clip length 0.100000
@    s23 comment "Sample, 200, 1 set #0"
@    s23 legend  "950 K"
@    s24 hidden false
@    s24 type xy
@    s24 symbol 0
@    s24 symbol size 1.000000
@    s24 symbol color 10
@    s24 symbol pattern 1
@    s24 symbol fill color 10
@    s24 symbol fill pattern 0
@    s24 symbol linewidth 1.0
@    s24 symbol linestyle 1
@    s24 symbol char 65
@    s24 symbol char font 0
@    s24 symbol skip 0
@    s24 line type 1
@    s24 line linestyle 3
@    s24 line linewidth 2.0
@    s24 line color 10
@    s24 line pattern 1
@    s24 baseline type 0
@    s24 baseline off
@    s24 dropline off
@    s24 fill type 0
@    s24 fill rule 0
@    s24 fill color 1
@    s24 fill pattern 1
@    s24 avalue off
@    s24 avalue type 2
@    s24 avalue char size 1.000000
@    s24 avalue font 0
@    s24 avalue color 1
@    s24 avalue rot 0
@    s24 avalue format general
@    s24 avalue prec 3
@    s24 avalue prepend ""
@    s24 avalue append ""
@    s24 avalue offset 0.000000 , 0.000000
@    s24 errorbar on
@    s24 errorbar place both
@    s24 errorbar color 10
@    s24 errorbar pattern 1
@    s24 errorbar size 1.000000
@    s24 errorbar linewidth 1.0
@    s24 errorbar linestyle 1
@    s24 errorbar riser linewidth 1.0
@    s24 errorbar riser linestyle 1
@    s24 errorbar riser clip off
@    s24 errorbar riser clip length 0.100000
@    s24 comment "y = exp(-(x/A0)^A1)"
@    s24 legend  ""
@    s25 hidden false
@    s25 type xy
@    s25 symbol 0
@    s25 symbol size 1.000000
@    s25 symbol color 10
@    s25 symbol pattern 1
@    s25 symbol fill color 10
@    s25 symbol fill pattern 0
@    s25 symbol linewidth 1.0
@    s25 symbol linestyle 1
@    s25 symbol char 65
@    s25 symbol char font 0
@    s25 symbol skip 0
@    s25 line type 1
@    s25 line linestyle 5
@    s25 line linewidth 2.0
@    s25 line color 10
@    s25 line pattern 1
@    s25 baseline type 0
@    s25 baseline off
@    s25 dropline off
@    s25 fill type 0
@    s25 fill rule 0
@    s25 fill color 1
@    s25 fill pattern 1
@    s25 avalue off
@    s25 avalue type 2
@    s25 avalue char size 1.000000
@    s25 avalue font 0
@    s25 avalue color 1
@    s25 avalue rot 0
@    s25 avalue format general
@    s25 avalue prec 3
@    s25 avalue prepend ""
@    s25 avalue append ""
@    s25 avalue offset 0.000000 , 0.000000
@    s25 errorbar on
@    s25 errorbar place both
@    s25 errorbar color 10
@    s25 errorbar pattern 1
@    s25 errorbar size 1.000000
@    s25 errorbar linewidth 1.0
@    s25 errorbar linestyle 1
@    s25 errorbar riser linewidth 1.0
@    s25 errorbar riser linestyle 1
@    s25 errorbar riser clip off
@    s25 errorbar riser clip length 0.100000
@    s25 comment "y = (1/(1+A2))*(exp(-(x/A0)^A1)+A2*exp(-(x/A3)^A4))"
@    s25 legend  ""
@    s26 hidden false
@    s26 type xy
@    s26 symbol 7
@    s26 symbol size 0.330000
@    s26 symbol color 13
@    s26 symbol pattern 1
@    s26 symbol fill color 13
@    s26 symbol fill pattern 0
@    s26 symbol linewidth 2.0
@    s26 symbol linestyle 1
@    s26 symbol char 65
@    s26 symbol char font 0
@    s26 symbol skip 10
@    s26 line type 1
@    s26 line linestyle 1
@    s26 line linewidth 2.0
@    s26 line color 13
@    s26 line pattern 1
@    s26 baseline type 0
@    s26 baseline off
@    s26 dropline off
@    s26 fill type 0
@    s26 fill rule 0
@    s26 fill color 1
@    s26 fill pattern 1
@    s26 avalue off
@    s26 avalue type 2
@    s26 avalue char size 1.000000
@    s26 avalue font 0
@    s26 avalue color 1
@    s26 avalue rot 0
@    s26 avalue format general
@    s26 avalue prec 3
@    s26 avalue prepend ""
@    s26 avalue append ""
@    s26 avalue offset 0.000000 , 0.000000
@    s26 errorbar on
@    s26 errorbar place both
@    s26 errorbar color 13
@    s26 errorbar pattern 1
@    s26 errorbar size 1.000000
@    s26 errorbar linewidth 1.0
@    s26 errorbar linestyle 1
@    s26 errorbar riser linewidth 1.0
@    s26 errorbar riser linestyle 1
@    s26 errorbar riser clip off
@    s26 errorbar riser clip length 0.100000
@    s26 comment "Sample, 200, 1 set #0"
@    s26 legend  "900 K"
@    s27 hidden false
@    s27 type xy
@    s27 symbol 0
@    s27 symbol size 1.000000
@    s27 symbol color 13
@    s27 symbol pattern 1
@    s27 symbol fill color 13
@    s27 symbol fill pattern 0
@    s27 symbol linewidth 1.0
@    s27 symbol linestyle 1
@    s27 symbol char 65
@    s27 symbol char font 0
@    s27 symbol skip 0
@    s27 line type 1
@    s27 line linestyle 3
@    s27 line linewidth 2.0
@    s27 line color 13
@    s27 line pattern 1
@    s27 baseline type 0
@    s27 baseline off
@    s27 dropline off
@    s27 fill type 0
@    s27 fill rule 0
@    s27 fill color 1
@    s27 fill pattern 1
@    s27 avalue off
@    s27 avalue type 2
@    s27 avalue char size 1.000000
@    s27 avalue font 0
@    s27 avalue color 1
@    s27 avalue rot 0
@    s27 avalue format general
@    s27 avalue prec 3
@    s27 avalue prepend ""
@    s27 avalue append ""
@    s27 avalue offset 0.000000 , 0.000000
@    s27 errorbar on
@    s27 errorbar place both
@    s27 errorbar color 13
@    s27 errorbar pattern 1
@    s27 errorbar size 1.000000
@    s27 errorbar linewidth 1.0
@    s27 errorbar linestyle 1
@    s27 errorbar riser linewidth 1.0
@    s27 errorbar riser linestyle 1
@    s27 errorbar riser clip off
@    s27 errorbar riser clip length 0.100000
@    s27 comment "y = exp(-(x/A0)^A1)"
@    s27 legend  ""
@    s28 hidden false
@    s28 type xy
@    s28 symbol 0
@    s28 symbol size 1.000000
@    s28 symbol color 13
@    s28 symbol pattern 1
@    s28 symbol fill color 13
@    s28 symbol fill pattern 0
@    s28 symbol linewidth 1.0
@    s28 symbol linestyle 1
@    s28 symbol char 65
@    s28 symbol char font 0
@    s28 symbol skip 0
@    s28 line type 1
@    s28 line linestyle 5
@    s28 line linewidth 2.0
@    s28 line color 13
@    s28 line pattern 1
@    s28 baseline type 0
@    s28 baseline off
@    s28 dropline off
@    s28 fill type 0
@    s28 fill rule 0
@    s28 fill color 1
@    s28 fill pattern 1
@    s28 avalue off
@    s28 avalue type 2
@    s28 avalue char size 1.000000
@    s28 avalue font 0
@    s28 avalue color 1
@    s28 avalue rot 0
@    s28 avalue format general
@    s28 avalue prec 3
@    s28 avalue prepend ""
@    s28 avalue append ""
@    s28 avalue offset 0.000000 , 0.000000
@    s28 errorbar on
@    s28 errorbar place both
@    s28 errorbar color 13
@    s28 errorbar pattern 1
@    s28 errorbar size 1.000000
@    s28 errorbar linewidth 1.0
@    s28 errorbar linestyle 1
@    s28 errorbar riser linewidth 1.0
@    s28 errorbar riser linestyle 1
@    s28 errorbar riser clip off
@    s28 errorbar riser clip length 0.100000
@    s28 comment "y = (1/(1+A2))*(exp(-(x/A0)^A1)+A2*exp(-(x/A3)^A4))"
@    s28 legend  ""
@target G0.S0
@type xy
-199 1
-198 1
-197 1
-196 1
-195 1
-194 1
-193 1
-192 1
-191 1
-190 1
-189 1
-188 1
-187 1
-186 1
-185 1
-184 1
-183 1
-182 1
-181 1
-180 1
-179 1
-178 1
-177 1
-176 1
-175 1
-174 1
-173 1
-172 1
-171 1
-170 1
-169 1
-168 1
-167 1
-166 1
-165 1
-164 1
-163 1
-162 1
-161 1
-160 1
-159 1
-158 1
-157 1
-156 1
-155 1
-154 1
-153 1
-152 1
-151 1
-150 1
-149 1
-148 1
-147 1
-146 1
-145 1
-144 1
-143 1
-142 1
-141 1
-140 1
-139 1
-138 1
-137 1
-136 1
-135 1
-134 1
-133 1
-132 1
-131 1
-130 1
-129 1
-128 1
-127 1
-126 1
-125 1
-124 1
-123 1
-122 1
-121 1
-120 1
-119 1
-118 1
-117 1
-116 1
-115 1
-114 1
-113 1
-112 1
-111 1
-110 1
-109 1
-108 1
-107 1
-106 1
-105 1
-104 1
-103 1
-102 1
-101 1
-100 1
-99 1
-98 1
-97 1
-96 1
-95 1
-94 1
-93 1
-92 1
-91 1
-90 1
-89 1
-88 1
-87 1
-86 1
-85 1
-84 1
-83 1
-82 1
-81 1
-80 1
-79 1
-78 1
-77 1
-76 1
-75 1
-74 1
-73 1
-72 1
-71 1
-70 1
-69 1
-68 1
-67 1
-66 1
-65 1
-64 1
-63 1
-62 1
-61 1
-60 1
-59 1
-58 1
-57 1
-56 1
-55 1
-54 1
-53 1
-52 1
-51 1
-50 1
-49 1
-48 1
-47 1
-46 1
-45 1
-44 1
-43 1
-42 1
-41 1
-40 1
-39 1
-38 1
-37 1
-36 1
-35 1
-34 1
-33 1
-32 1
-31 1
-30 1
-29 1
-28 1
-27 1
-26 1
-25 1
-24 1
-23 1
-22 1
-21 1
-20 1
-19 1
-18 1
-17 1
-16 1
-15 1
-14 1
-13 1
-12 1
-11 1
-10 1
-9 1
-8 1
-7 1
-6 1
-5 1
-4 1
-3 1
-2 1
-1 1
0 1
1 1
2 0.998998
3 0.997996
4 0.997996
5 0.997996
6 0.997996
7 0.997996
8 0.996994
9 0.996994
10 0.996994
11 0.996994
12 0.996994
13 0.996994
14 0.995992
15 0.995992
16 0.995992
17 0.995992
18 0.995992
19 0.995992
20 0.99499
21 0.99499
22 0.99499
23 0.99499
24 0.99499
25 0.993988
26 0.993988
27 0.993988
28 0.993988
29 0.992986
30 0.992986
31 0.991984
32 0.991984
33 0.991984
34 0.990982
35 0.990982
36 0.990982
37 0.990982
38 0.990982
39 0.990982
40 0.990982
41 0.990982
42 0.990982
43 0.98998
44 0.98998
45 0.98998
46 0.98998
47 0.98998
48 0.988978
49 0.986974
50 0.985972
51 0.985972
52 0.985972
53 0.985972
54 0.985972
55 0.985972
56 0.98497
57 0.98497
58 0.98497
59 0.982966
60 0.982966
61 0.982966
62 0.980962
63 0.980962
64 0.978958
65 0.978958
66 0.978958
67 0.978958
68 0.978958
69 0.977956
70 0.976954
71 0.976954
72 0.976954
73 0.976954
74 0.976954
75 0.976954
76 0.976954
77 0.97495
78 0.97495
79 0.973948
80 0.972946
81 0.972946
82 0.972946
83 0.972946
84 0.972946
85 0.972946
86 0.971944
87 0.971944
88 0.971944
89 0.970942
90 0.970942
91 0.970942
92 0.970942
93 0.970942
94 0.970942
95 0.970942
96 0.970942
97 0.970942
98 0.970942
99 0.970942
100 0.970942
101 0.96994
102 0.96994
103 0.968938
104 0.968938
105 0.968938
106 0.968938
107 0.968938
108 0.968938
109 0.968938
110 0.968938
111 0.968938
112 0.968938
113 0.968938
114 0.968938
115 0.968938
116 0.968938
117 0.967936
118 0.967936
119 0.967936
120 0.966934
121 0.965932
122 0.965932
123 0.965932
124 0.965932
125 0.96493
126 0.96493
127 0.96493
128 0.96493
130 0.96493
132 0.963928
134 0.962926
136 0.962926
138 0.962926
140 0.962926
142 0.962926
144 0.961924
146 0.960922
148 0.95992
150 0.958918
152 0.957916
154 0.956914
156 0.955912
158 0.95491
160 0.95491
162 0.952906
164 0.950902
166 0.9499
168 0.9499
170 0.9499
172 0.9499
174 0.947896
176 0.947896
178 0.947896
180 0.947896
182 0.945892
184 0.945892
186 0.945892
188 0.945892
190 0.945892
192 0.945892
194 0.943888
196 0.943888
198 0.943888
200 0.942886
202 0.941884
204 0.941884
206 0.941884
208 0.941884
210 0.941884
212 0.941884
214 0.940882
216 0.940882
218 0.940882
220 0.940882
222 0.93988
224 0.937876
226 0.937876
228 0.936874
230 0.936874
232 0.936874
234 0.936874
236 0.936874
238 0.936874
240 0.936874
242 0.935872
244 0.93487
246 0.93487
248 0.93487
250 0.933868
252 0.933868
254 0.933868
256 0.933868
260 0.932866
264 0.931864
268 0.930862
272 0.92986
276 0.928858
280 0.927856
284 0.926854
288 0.92485
292 0.92485
296 0.923848
300 0.923848
304 0.923848
308 0.922846
312 0.922846
316 0.920842
320 0.917836
324 0.917836
328 0.917836
332 0.916834
336 0.915832
340 0.915832
344 0.913828
348 0.913828
352 0.912826
356 0.911824
360 0.90982
364 0.908818
368 0.907816
372 0.906814
376 0.905812
380 0.905812
384 0.903808
388 0.902806
392 0.902806
396 0.901804
400 0.901804
404 0.901804
408 0.901804
412 0.900802
416 0.8998
420 0.897796
424 0.897796
428 0.897796
432 0.895792
436 0.89479
440 0.89479
444 0.892786
448 0.892786
452 0.890782
456 0.890782
460 0.88978
464 0.88978
468 0.888778
472 0.886774
476 0.885772
480 0.88477
484 0.88477
488 0.88477
492 0.883768
496 0.882766
500 0.882766
504 0.882766
508 0.881764
512 0.881764
520 0.879759
528 0.879759
536 0.879759
544 0.876754
552 0.875751
560 0.875751
568 0.872746
576 0.870741
584 0.870741
592 0.870741
600 0.870741
608 0.870741
616 0.868737
624 0.866733
632 0.866733
640 0.864729
648 0.863727
656 0.862725
664 0.861723
672 0.860721
680 0.859719
688 0.858717
696 0.858717
704 0.856713
712 0.855711
720 0.854709
728 0.853707
736 0.852705
744 0.849699
752 0.848697
760 0.848697
768 0.848697
776 0.847695
784 0.847695
792 0.846693
800 0.845691
808 0.844689
816 0.844689
824 0.842685
832 0.841683
840 0.840681
848 0.839679
856 0.838677
864 0.837675
872 0.835671
880 0.833667
888 0.828657
896 0.827655
904 0.827655
912 0.827655
920 0.826653
928 0.826653
936 0.824649
944 0.824649
952 0.823647
960 0.820641
968 0.819639
976 0.819639
984 0.819639
992 0.818637
1000 0.817635
1008 0.817635
1016 0.817635
1024 0.817635
1040 0.816633
1056 0.816633
1072 0.816633
1088 0.815631
1104 0.814629
1120 0.810621
1136 0.809619
1152 0.808617
1168 0.808617
1184 0.807615
1200 0.804609
1216 0.803607
1232 0.802605
1248 0.798597
1264 0.794589
1280 0.794589
1296 0.794589
1312 0.794589
1328 0.794589
1344 0.792585
1360 0.791583
1376 0.790581
1392 0.789579
1408 0.788577
1424 0.787575
1440 0.785571
1456 0.783567
1472 0.781563
1488 0.781563
1504 0.779559
1520 0.777555
1536 0.774549
1552 0.772545
1568 0.770541
1584 0.769539
1600 0.768537
1616 0.766533
1632 0.766533
1648 0.765531
1664 0.765531
1680 0.764529
1696 0.762525
1712 0.762525
1728 0.761523
1744 0.760521
1760 0.757515
1776 0.757515
1792 0.757515
1808 0.755511
1824 0.753507
1840 0.753507
1856 0.752505
1872 0.751503
1888 0.751503
1904 0.751503
1920 0.751503
1936 0.751503
1952 0.748497
1968 0.748497
1984 0.746493
2000 0.744489
2016 0.743487
2032 0.741483
2048 0.740481
2080 0.738477
2112 0.738477
2144 0.738477
2176 0.732465
2208 0.729459
2240 0.727455
2272 0.722445
2304 0.720441
2336 0.718437
2368 0.717435
2400 0.714429
2432 0.714429
2464 0.714429
2496 0.713427
2528 0.710421
2560 0.708417
2592 0.708417
2624 0.706413
2656 0.703407
2688 0.702405
2720 0.701403
2752 0.701403
2784 0.700401
2816 0.699399
2848 0.698397
2880 0.698397
2912 0.695391
2944 0.694389
2976 0.691383
3008 0.689379
3040 0.689379
3072 0.688377
3104 0.688377
3136 0.687375
3168 0.686373
3200 0.686373
3232 0.684369
3264 0.681363
3296 0.680361
3328 0.676353
3360 0.676353
3392 0.675351
3424 0.675351
3456 0.671343
3488 0.668337
3520 0.667335
3552 0.664329
3584 0.664329
3616 0.664329
3648 0.664329
3680 0.663327
3712 0.663327
3744 0.663327
3776 0.662325
3808 0.660321
3840 0.659319
3872 0.658317
3904 0.658317
3936 0.655311
3968 0.654309
4000 0.652305
4032 0.649299
4064 0.649299
4096 0.647295
4160 0.645291
4224 0.645291
4288 0.641283
4352 0.638277
4416 0.637275
4480 0.637275
4544 0.634269
4608 0.633267
4672 0.630261
4736 0.629259
4800 0.623246
4864 0.622244
4928 0.620241
4992 0.618236
5056 0.616232
5120 0.614228
5184 0.612224
5248 0.61022
5312 0.608216
5376 0.607214
5440 0.60521
5504 0.604208
5568 0.6002
5632 0.599198
5696 0.599198
5760 0.598196
5824 0.593186
5888 0.593186
5952 0.592184
6016 0.59018
6080 0.586172
6144 0.586172
6208 0.58517
6272 0.582164
6336 0.582164
6400 0.582164
6464 0.58016
6528 0.579158
6592 0.574148
6656 0.571142
6720 0.57014
6784 0.569138
6848 0.567134
6912 0.566132
6976 0.566132
7040 0.56513
7104 0.564128
7168 0.563126
7232 0.563126
7296 0.562124
7360 0.56012
7424 0.559118
7488 0.559118
7552 0.559118
7616 0.559118
7680 0.558116
7744 0.557114
7808 0.553106
7872 0.553106
7936 0.5501
8000 0.549098
8064 0.548096
8128 0.546092
8192 0.544088
8320 0.543086
8448 0.542084
8576 0.539078
8704 0.534068
8832 0.533066
8960 0.531062
9088 0.531062
9216 0.53006
9344 0.528056
9472 0.524048
9600 0.523046
9728 0.522044
9856 0.521042
9984 0.521042
10112 0.521042
10240 0.519038
10368 0.517034
10496 0.517034
10624 0.516032
10752 0.51503
10880 0.514028
11008 0.511022
11136 0.508016
11264 0.507014
11392 0.502004
11520 0.5
11648 0.497996
11776 0.49499
11904 0.492986
12032 0.491984
12160 0.490982
12288 0.48998
12416 0.48998
12544 0.48998
12672 0.485972
12800 0.48497
12928 0.483968
13056 0.480962
13184 0.480962
13312 0.47996
13440 0.478958
13568 0.478958
13696 0.476954
13824 0.47495
13952 0.47495
14080 0.47495
14208 0.47495
14336 0.473948
14464 0.473948
14592 0.472946
14720 0.46994
14848 0.468938
14976 0.467936
15104 0.467936
15232 0.467936
15360 0.463928
15488 0.462926
15616 0.461924
15744 0.45992
15872 0.45992
16000 0.45992
16128 0.458918
16256 0.457916
16384 0.455912
16640 0.45491
16896 0.452906
17152 0.452906
17408 0.4499
17664 0.447896
17920 0.446894
18176 0.443888
18432 0.441884
18688 0.43988
18944 0.438878
19200 0.438878
19456 0.435872
19712 0.43487
19968 0.432866
20224 0.431864
20480 0.430862
20736 0.426854
20992 0.422846
21248 0.41984
21504 0.416834
21760 0.41483
22016 0.412826
22272 0.410822
22528 0.40982
22784 0.407816
23040 0.406814
23296 0.403808
23552 0.401804
23808 0.3998
24064 0.398798
24320 0.395792
24576 0.395792
24832 0.39479
25088 0.39479
25344 0.391784
25600 0.391784
25856 0.391784
26112 0.390782
26368 0.388778
26624 0.387776
26880 0.38477
27136 0.382766
27392 0.382766
27648 0.380762
27904 0.37976
28160 0.378758
28416 0.377756
28672 0.376754
28928 0.37475
29184 0.372745
29440 0.371744
29696 0.370741
29952 0.366733
30208 0.366733
30464 0.366733
30720 0.366733
30976 0.364729
31232 0.362725
31488 0.362725
31744 0.362725
32000 0.359719
32256 0.357715
32512 0.357715
32768 0.355711
33280 0.353707
33792 0.348697
34304 0.348697
34816 0.347695
35328 0.347695
35840 0.346693
36352 0.343687
36864 0.343687
37376 0.342685
37888 0.340681
38400 0.336673
38912 0.334669
39424 0.332665
39936 0.332665
40448 0.332665
40960 0.331663
41472 0.328657
41984 0.327655
42496 0.325651
43008 0.322645
43520 0.320641
44032 0.320641
44544 0.320641
45056 0.319639
45568 0.319639
46080 0.316633
46592 0.315631
47104 0.315631
47616 0.313627
48128 0.313627
48640 0.313627
49152.01 0.311623
49664.01 0.311623
50176.01 0.311623
50688.01 0.309619
51200.01 0.307615
51712.01 0.307615
52224.01 0.307615
52736.01 0.304609
53248.01 0.302605
53760.01 0.301603
54272.01 0.301603
54784.01 0.300601
55296.01 0.300601
55808.01 0.298597
56320.01 0.297595
56832.01 0.297595
57344.01 0.297595
57856.01 0.297595
58368.01 0.297595
58880.01 0.295591
59392.01 0.295591
59904.01 0.294589
60416.01 0.293587
60928.01 0.291583
61440.01 0.290581
61952.01 0.289579
62464.01 0.289579
62976.01 0.288577
63488.01 0.288577
64000.01 0.288577
64512.01 0.286573
65024.01 0.286573
65536.01 0.286573
66560.01 0.285571
67584.01 0.285571
68608.01 0.282565
69632.01 0.281563
70656.01 0.279559
71680.01 0.277555
72704.01 0.274549
73728.01 0.272545
74752.01 0.271543
75776.01 0.267535
76800.01 0.266533
77824.01 0.265531
78848.01 0.265531
79872.01 0.264529
80896.01 0.263527
81920.01 0.263527
82944.01 0.263527
83968.01 0.262525
84992.01 0.261523
86016.01 0.260521
87040.01 0.258517
88064.01 0.257515
89088.01 0.255511
90112.01 0.253507
91136.01 0.252505
92160.01 0.246493
93184.01 0.243487
94208.01 0.242485
95232.01 0.239479
96256.01 0.238477
97280.01 0.235471
98304.02 0.235471
99328.02 0.234469
100352.02 0.234469
101376.02 0.233467
102400.02 0.233467
103424.02 0.232465
104448.02 0.232465
105472.02 0.232465
106496.02 0.232465
107520.02 0.230461
108544.02 0.229459
109568.02 0.228457
110592.02 0.228457
111616.02 0.226453
112640.02 0.226453
113664.02 0.226453
114688.02 0.226453
115712.02 0.225451
116736.02 0.224449
117760.02 0.224449
118784.02 0.223447
119808.02 0.223447
120832.02 0.223447
121856.02 0.222445
122880.02 0.221443
123904.02 0.220441
124928.02 0.219439
125952.02 0.219439
126976.02 0.218437
128000.02 0.218437
129024.02 0.217435
130048.02 0.215431
131072.02 0.215431
133120.02 0.214429
135168.02 0.213427
137216.02 0.213427
139264.02 0.211423
141312.02 0.208417
143360.02 0.205411
145408.02 0.204409
147456.02 0.204409
149504.02 0.199399
151552.02 0.199399
153600.02 0.199399
155648.02 0.198397
157696.02 0.198397
159744.02 0.198397
161792.02 0.198397
163840.02 0.198397
165888.02 0.196393
167936.02 0.195391
169984.02 0.194389
172032.02 0.190381
174080.02 0.189379
176128.02 0.188377
178176.02 0.188377
180224.02 0.188377
182272.02 0.188377
184320.02 0.188377
186368.02 0.186373
188416.02 0.186373
190464.02 0.184369
192512.02 0.183367
194560.02 0.183367
196608.03 0.183367
198656.03 0.182365
&
@target G0.S1
@type xy
0 1
0.8 1
1.6 1
2.4 1
3.2 1
4 1
4.8 0.995968
5.6 0.989919
6.4 0.985887
7.2 0.981855
8 0.977823
8.8 0.977823
9.6 0.977823
10.4 0.971774
11.2 0.965726
12.8 0.96371
14.4 0.953629
16 0.945565
17.6 0.941532
19.2 0.9375
20.8 0.935484
22.4 0.927419
24 0.921371
25.6 0.917339
27.2 0.91129
28.8 0.907258
30.4 0.905242
32 0.893145
33.6 0.883065
35.2 0.877016
36.8 0.872984
38.4 0.870968
40 0.866935
41.6 0.860887
43.2 0.860887
44.8 0.854839
46.4 0.842742
48 0.840726
49.6 0.83871
51.2 0.834677
52.8 0.830645
54.4 0.830645
56 0.828629
57.6 0.826613
59.2 0.824597
60.8 0.822581
62.4 0.820565
65.6 0.816532
68.8 0.8125
72 0.804435
75.2 0.798387
78.4 0.790323
81.6 0.788306
84.8 0.780242
88 0.77621
91.2 0.764113
94.4 0.758065
97.6 0.754032
100.8 0.743952
104 0.737903
107.2 0.729839
110.4 0.721774
113.6 0.719758
116.8 0.717742
120 0.71371
123.2 0.705645
126.4 0.703629
129.6 0.701613
132.8 0.697581
136 0.691532
139.2 0.689516
142.4 0.6875
145.6 0.683468
148.8 0.675403
152 0.671371
155.2 0.669355
158.4 0.667339
161.6 0.66129
164.8 0.657258
171.2 0.65121
177.6 0.647177
184 0.641129
190.4 0.637097
196.8 0.633065
203.2 0.625
209.6 0.618952
216 0.614919
222.4 0.610887
228.8 0.610887
235.2 0.608871
241.6 0.600806
248 0.594758
254.4 0.592742
260.8 0.590726
267.2 0.586694
273.6 0.582661
280 0.582661
286.4 0.578629
292.8 0.568548
299.2 0.566532
305.6 0.558468
312 0.554435
318.4 0.554435
324.8 0.552419
331.2 0.548387
337.6 0.546371
344 0.53629
350.4 0.534274
356.8 0.52621
363.2 0.522177
369.6 0.520161
382.4 0.512097
395.2 0.502016
408 0.495968
420.8 0.493952
433.6 0.487903
446.4 0.483871
459.2 0.475806
472 0.471774
484.8 0.467742
497.6 0.465726
510.4 0.46371
523.2 0.461694
536 0.457661
548.8 0.455645
561.6 0.453629
574.4 0.449597
587.2 0.447581
600 0.447581
612.8 0.441532
625.6 0.4375
638.4 0.431452
651.2 0.431452
664 0.427419
676.8 0.425403
689.6 0.423387
702.4 0.421371
715.2 0.417339
728 0.415323
740.8 0.409274
753.6 0.405242
766.4 0.403226
779.2 0.40121
804.8 0.391129
830.4 0.387097
856 0.383065
881.6 0.381048
907.2 0.377016
932.8 0.370968
958.4 0.362903
984 0.354839
1009.6 0.352823
1035.2 0.352823
1060.8 0.350806
1086.4 0.346774
1112 0.33871
1137.6 0.334677
1163.2 0.330645
1188.8 0.330645
1214.4 0.328629
1240 0.328629
1265.6 0.326613
1291.2 0.326613
1316.8 0.324597
1342.4 0.324597
1368 0.324597
1393.6 0.320565
1419.2 0.316532
1444.8 0.316532
1470.4 0.316532
1496 0.316532
1521.6 0.3125
1547.2 0.304435
1572.8 0.304435
1598.4 0.304435
1649.6 0.300403
1700.8 0.296371
1752 0.292339
1803.2 0.288306
1854.4 0.284274
1905.6 0.282258
1956.8 0.278226
2008 0.274194
2059.2 0.274194
2110.4 0.268145
2161.6 0.264113
2212.8 0.258065
2264 0.252016
2315.2 0.252016
2366.4 0.247984
2417.6 0.243952
2468.8 0.241935
2520 0.239919
2571.2 0.237903
2622.4 0.235887
2673.6 0.233871
2724.8 0.233871
2776 0.231855
2827.2 0.231855
2878.4 0.227823
2929.6 0.227823
2980.8 0.227823
3032 0.227823
3083.2 0.225806
3134.4 0.22379
3185.6 0.221774
3236.8 0.221774
3339.2 0.21371
3441.6 0.211694
3544 0.209677
3646.4 0.203629
3748.8 0.199597
3851.2 0.195565
3953.6 0.193548
4056 0.193548
4158.4 0.193548
4260.8 0.193548
4363.2 0.189516
4465.6 0.189516
4568 0.1875
4670.4 0.181452
4772.8 0.179435
4875.2 0.179435
4977.6 0.173387
5080 0.171371
5182.4 0.169355
5284.8 0.167339
5387.2 0.163306
5489.6 0.163306
5592 0.163306
5694.4 0.155242
5796.8 0.15121
5899.2 0.15121
6001.6 0.149194
6104 0.149194
6206.4 0.149194
6308.8 0.147177
6411.2 0.147177
6513.6 0.147177
6718.4 0.143145
6923.2 0.143145
7128 0.139113
7332.8 0.135081
7537.6 0.135081
7742.4 0.133065
7947.2 0.129032
8152 0.129032
8356.8 0.129032
8561.6 0.127016
8766.4 0.125
8971.2 0.122984
9176 0.122984
9380.8 0.122984
9585.6 0.122984
9790.4 0.120968
9995.2 0.120968
10200 0.120968
10404.8 0.120968
10609.6 0.116935
10814.4 0.112903
11019.2 0.108871
11224 0.104839
11428.8 0.104839
11633.6 0.104839
11838.4 0.104839
&
@target G0.S2
@type xy
0 1
0.8 0.96743575
1.6 0.95525147
2.4 0.94616472
3.2 0.93865498
4 0.93214177
4.8 0.92633029
5.6 0.92104678
6.4 0.9161787
7.2 0.91164833
8 0.90739933
8.8 0.90338937
9.6 0.89958566
10.4 0.89596223
11.2 0.8924981
12.8 0.8859816
14.4 0.87992905
16 0.87426287
17.6 0.86892475
19.2 0.86386958
20.8 0.85906161
22.4 0.85447197
24 0.85007692
25.6 0.8458567
27.2 0.84179463
28.8 0.83787651
30.4 0.83409009
32 0.83042476
33.6 0.82687124
35.2 0.82342135
36.8 0.82006786
38.4 0.81680432
40 0.81362497
41.6 0.81052461
43.2 0.80749856
44.8 0.80454259
46.4 0.80165281
48 0.79882572
49.6 0.79605806
51.2 0.79334689
52.8 0.79068947
54.4 0.78808326
56 0.78552595
57.6 0.78301536
59.2 0.78054947
60.8 0.77812642
62.4 0.77574445
65.6 0.77109729
68.8 0.76659611
72 0.76223038
75.2 0.75799077
78.4 0.75386896
81.6 0.74985748
84.8 0.74594959
88 0.74213921
91.2 0.73842081
94.4 0.73478936
97.6 0.73124026
100.8 0.72776928
104 0.72437254
107.2 0.72104648
110.4 0.71778777
113.6 0.71459337
116.8 0.71146042
120 0.70838627
123.2 0.70536848
126.4 0.70240472
129.6 0.69949285
132.8 0.69663084
136 0.69381681
139.2 0.69104897
142.4 0.68832564
145.6 0.68564524
148.8 0.68300627
152 0.68040734
155.2 0.6778471
158.4 0.67532429
161.6 0.6728377
164.8 0.67038621
171.2 0.66558422
177.6 0.66091026
184 0.65635703
190.4 0.65191788
196.8 0.6475867
203.2 0.64335792
209.6 0.6392264
216 0.6351874
222.4 0.63123655
228.8 0.6273698
235.2 0.62358337
241.6 0.61987377
248 0.61623773
254.4 0.6126722
260.8 0.60917433
267.2 0.60574146
273.6 0.60237106
280 0.59906079
286.4 0.59580842
292.8 0.59261186
299.2 0.58946914
305.6 0.58637839
312 0.58333786
318.4 0.58034585
324.8 0.5774008
331.2 0.5745012
337.6 0.57164561
344 0.56883268
350.4 0.56606112
356.8 0.56332968
363.2 0.5606372
369.6 0.55798255
382.4 0.55278249
395.2 0.54772149
408 0.54279218
420.8 0.5379878
433.6 0.53330212
446.4 0.52872937
459.2 0.52426424
472 0.51990176
484.8 0.51563735
497.6 0.51146672
510.4 0.50738587
523.2 0.50339107
536 0.49947881
548.8 0.49564581
561.6 0.49188898
574.4 0.48820544
587.2 0.48459244
600 0.4810474
612.8 0.47756791
625.6 0.47415164
638.4 0.47079643
651.2 0.46750021
664 0.46426103
676.8 0.46107702
689.6 0.45794642
702.4 0.45486756
715.2 0.45183881
728 0.44885868
740.8 0.44592569
753.6 0.44303846
766.4 0.44019567
779.2 0.43739604
804.8 0.43192148
830.4 0.42660567
856 0.42144025
881.6 0.41641751
907.2 0.41153032
932.8 0.4067721
958.4 0.40213673
984 0.39761853
1009.6 0.39321221
1035.2 0.38891284
1060.8 0.3847158
1086.4 0.38061677
1112 0.37661171
1137.6 0.37269682
1163.2 0.36886852
1188.8 0.36512347
1214.4 0.36145848
1240 0.35787058
1265.6 0.35435693
1291.2 0.35091486
1316.8 0.34754185
1342.4 0.34423549
1368 0.34099352
1393.6 0.33781376
1419.2 0.33469418
1444.8 0.3316328
1470.4 0.32862778
1496 0.32567734
1521.6 0.32277979
1547.2 0.31993351
1572.8 0.31713697
1598.4 0.31438868
1649.6 0.30903131
1700.8 0.30385082
1752 0.2988375
1803.2 0.2939824
1854.4 0.28927727
1905.6 0.28471447
1956.8 0.28028693
2008 0.27598808
2059.2 0.27181181
2110.4 0.26775242
2161.6 0.26380459
2212.8 0.25996337
2264 0.25622408
2315.2 0.25258238
2366.4 0.24903415
2417.6 0.24557557
2468.8 0.24220299
2520 0.238913
2571.2 0.23570239
2622.4 0.2325681
2673.6 0.22950726
2724.8 0.22651714
2776 0.22359517
2827.2 0.22073889
2878.4 0.21794598
2929.6 0.21521424
2980.8 0.21254156
3032 0.20992596
3083.2 0.20736552
3134.4 0.20485844
3185.6 0.20240299
3236.8 0.19999751
3339.2 0.19533027
3441.6 0.19084492
3544 0.18653066
3646.4 0.18237758
3748.8 0.17837657
3851.2 0.17451922
3953.6 0.17079777
4056 0.16720503
4158.4 0.16373433
4260.8 0.16037949
4363.2 0.15713474
4465.6 0.15399472
4568 0.15095442
4670.4 0.14800915
4772.8 0.14515454
4875.2 0.14238648
4977.6 0.13970111
5080 0.13709481
5182.4 0.13456419
5284.8 0.13210604
5387.2 0.12971734
5489.6 0.12739523
5592 0.12513702
5694.4 0.12294017
5796.8 0.12080228
5899.2 0.11872105
6001.6 0.11669434
6104 0.11472009
6206.4 0.11279635
6308.8 0.11092127
6411.2 0.10909309
6513.6 0.10731015
6718.4 0.10387366
6923.2 0.10059992
7128 0.097478135
7332.8 0.094498436
7537.6 0.091651811
7742.4 0.088929995
7947.2 0.086325399
8152 0.083831038
8356.8 0.081440473
8561.6 0.079147758
8766.4 0.07694739
8971.2 0.074834271
9176 0.072803669
9380.8 0.070851188
9585.6 0.068972734
9790.4 0.067164493
9995.2 0.065422905
10200 0.063744645
10404.8 0.062126601
10609.6 0.060565859
10814.4 0.059059688
11019.2 0.057605525
11224 0.056200959
11428.8 0.054843727
11633.6 0.053531696
11838.4 0.052262856
&
@target G0.S3
@type xy
0 1
0.8 1
1.6 1
2.4 1
3.2 1
4 0.990964
4.8 0.97992
5.6 0.965863
6.4 0.950803
7.2 0.944779
8 0.934739
8.8 0.919679
9.6 0.913655
10.4 0.900602
11.2 0.891566
12.8 0.874498
14.4 0.856426
16 0.841365
17.6 0.823293
19.2 0.809237
20.8 0.798193
22.4 0.785141
24 0.777108
25.6 0.772088
27.2 0.762048
28.8 0.756024
30.4 0.748996
32 0.730924
33.6 0.7249
35.2 0.714859
36.8 0.703815
38.4 0.693775
40 0.682731
41.6 0.670683
43.2 0.662651
44.8 0.650602
46.4 0.645582
48 0.639558
49.6 0.63253
51.2 0.619478
52.8 0.604418
54.4 0.59739
56 0.589357
57.6 0.584337
59.2 0.584337
60.8 0.582329
62.4 0.577309
65.6 0.569277
68.8 0.560241
72 0.552209
75.2 0.539157
78.4 0.531124
81.6 0.527108
84.8 0.524096
88 0.517068
91.2 0.51004
94.4 0.503012
97.6 0.49498
100.8 0.486948
104 0.48494
107.2 0.473896
110.4 0.465863
113.6 0.458835
116.8 0.451807
120 0.443775
123.2 0.439759
126.4 0.428715
129.6 0.425703
132.8 0.419679
136 0.412651
139.2 0.409639
142.4 0.400602
145.6 0.398594
148.8 0.394578
152 0.389558
155.2 0.386546
158.4 0.380522
161.6 0.376506
164.8 0.37249
171.2 0.363454
177.6 0.356426
184 0.350402
190.4 0.343374
196.8 0.337349
203.2 0.330321
209.6 0.324297
216 0.313253
222.4 0.311245
228.8 0.307229
235.2 0.296185
241.6 0.293173
248 0.290161
254.4 0.288153
260.8 0.286145
267.2 0.28012
273.6 0.273092
280 0.271084
286.4 0.262048
292.8 0.259036
299.2 0.253012
305.6 0.252008
312 0.247992
318.4 0.245984
324.8 0.242972
331.2 0.23996
337.6 0.237952
344 0.237952
350.4 0.23494
356.8 0.233936
363.2 0.231928
369.6 0.228916
382.4 0.223896
395.2 0.21988
408 0.216867
420.8 0.214859
433.6 0.210843
446.4 0.207831
459.2 0.202811
472 0.197791
484.8 0.192771
497.6 0.189759
510.4 0.185743
523.2 0.183735
536 0.181727
548.8 0.176707
561.6 0.175703
574.4 0.173695
587.2 0.171687
600 0.170683
612.8 0.166667
625.6 0.163655
638.4 0.162651
651.2 0.159639
664 0.156627
676.8 0.154618
689.6 0.154618
702.4 0.153614
715.2 0.15261
728 0.151606
740.8 0.149598
753.6 0.144578
766.4 0.144578
779.2 0.144578
804.8 0.138554
830.4 0.135542
856 0.13253
881.6 0.126506
907.2 0.124498
932.8 0.120482
958.4 0.120482
984 0.118474
1009.6 0.116466
1035.2 0.115462
1060.8 0.114458
1086.4 0.113454
1112 0.11245
1137.6 0.111446
1163.2 0.110442
1188.8 0.108434
1214.4 0.106426
1240 0.106426
1265.6 0.106426
1291.2 0.105422
1316.8 0.104418
1342.4 0.103414
1368 0.103414
1393.6 0.10241
1419.2 0.101406
1444.8 0.101406
1470.4 0.099398
1496 0.09739
1521.6 0.096386
1547.2 0.094378
1572.8 0.094378
1598.4 0.094378
1649.6 0.092369
1700.8 0.090361
1752 0.089357
1803.2 0.088353
1854.4 0.086345
1905.6 0.085341
1956.8 0.083333
2008 0.083333
2059.2 0.081325
2110.4 0.079317
2161.6 0.077309
2212.8 0.077309
2264 0.075301
2315.2 0.073293
2366.4 0.072289
2417.6 0.072289
2468.8 0.072289
2520 0.072289
2571.2 0.072289
2622.4 0.071285
2673.6 0.069277
2724.8 0.067269
2776 0.067269
2827.2 0.066265
2878.4 0.066265
2929.6 0.065261
2980.8 0.064257
3032 0.063253
3083.2 0.063253
3134.4 0.060241
3185.6 0.060241
3236.8 0.060241
3339.2 0.059237
3441.6 0.058233
3544 0.057229
3646.4 0.056225
3748.8 0.054217
3851.2 0.053213
3953.6 0.053213
4056 0.053213
4158.4 0.053213
4260.8 0.053213
4363.2 0.053213
4465.6 0.052209
4568 0.051205
4670.4 0.050201
4772.8 0.049197
4875.2 0.049197
4977.6 0.048193
5080 0.047189
5182.4 0.047189
5284.8 0.046185
5387.2 0.046185
5489.6 0.046185
5592 0.046185
5694.4 0.046185
5796.8 0.046185
5899.2 0.046185
6001.6 0.046185
6104 0.046185
6206.4 0.046185
6308.8 0.046185
6411.2 0.046185
6513.6 0.045181
6718.4 0.043173
6923.2 0.042169
7128 0.041165
7332.8 0.041165
7537.6 0.041165
7742.4 0.041165
7947.2 0.038153
&
@target G0.S4
@type xy
0 1
0.8 0.95228598
1.6 0.93115866
2.4 0.91488218
3.2 0.90117381
4 0.88913121
4.8 0.87828513
5.6 0.86835384
6.4 0.85915215
7.2 0.85055048
8 0.84245388
8.8 0.83479023
9.6 0.82750325
10.4 0.82054794
11.2 0.81388768
12.8 0.80133599
14.4 0.78965841
16 0.77871589
17.6 0.76840287
19.2 0.75863694
20.8 0.74935224
22.4 0.7404952
24 0.73202147
25.6 0.72389388
27.2 0.71608088
28.8 0.70855544
30.4 0.70129416
32 0.69427665
33.6 0.68748496
35.2 0.68090328
36.8 0.6745175
38.4 0.66831503
40 0.66228454
41.6 0.65641584
43.2 0.65069967
44.8 0.6451276
46.4 0.63969196
48 0.63438572
49.6 0.62920242
51.2 0.6241361
52.8 0.61918128
54.4 0.61433287
56 0.60958615
57.6 0.60493673
59.2 0.60038053
60.8 0.59591372
62.4 0.59153274
65.6 0.58301511
68.8 0.57480322
72 0.56687548
75.2 0.55921264
78.4 0.55179746
81.6 0.54461443
84.8 0.53764955
88 0.53089011
91.2 0.52432456
94.4 0.51794233
97.6 0.51173374
100.8 0.50568991
104 0.49980264
107.2 0.49406438
110.4 0.48846813
113.6 0.48300737
116.8 0.47767608
120 0.47246862
123.2 0.46737973
126.4 0.46240451
129.6 0.45753834
132.8 0.45277692
136 0.44811617
139.2 0.44355229
142.4 0.43908168
145.6 0.43470094
148.8 0.43040685
152 0.4261964
155.2 0.4220667
158.4 0.41801504
161.6 0.41403882
164.8 0.41013559
171.2 0.40253889
177.6 0.39520757
184 0.38812582
190.4 0.38127926
196.8 0.37465472
203.2 0.3682401
209.6 0.3620243
216 0.35599706
222.4 0.35014891
228.8 0.34447108
235.2 0.33895542
241.6 0.33359435
248 0.32838082
254.4 0.32330823
260.8 0.31837043
267.2 0.31356164
273.6 0.30887645
280 0.30430978
286.4 0.29985686
292.8 0.29551317
299.2 0.29127447
305.6 0.28713677
312 0.28309626
318.4 0.27914937
324.8 0.27529271
331.2 0.27152305
337.6 0.26783735
344 0.2642327
350.4 0.26070635
356.8 0.25725568
363.2 0.25387818
369.6 0.25057147
382.4 0.24416146
395.2 0.23800868
408 0.23209763
420.8 0.22641411
433.6 0.22094508
446.4 0.21567853
459.2 0.21060339
472 0.20570942
484.8 0.20098715
497.6 0.19642777
510.4 0.1920231
523.2 0.18776553
536 0.18364795
548.8 0.17966372
561.6 0.17580666
574.4 0.17207093
587.2 0.16845109
600 0.16494202
612.8 0.1615389
625.6 0.15823721
638.4 0.15503268
651.2 0.15192128
664 0.1488992
676.8 0.14596286
689.6 0.14310885
702.4 0.14033396
715.2 0.13763513
728 0.13500947
740.8 0.13245424
753.6 0.12996682
766.4 0.12754473
779.2 0.12518561
804.8 0.1206474
830.4 0.11633544
856 0.1122345
881.6 0.10833068
907.2 0.10461126
932.8 0.1010646
958.4 0.097680002
984 0.094447621
1009.6 0.091358388
1035.2 0.08840393
1060.8 0.085576499
1086.4 0.08286892
1112 0.080274536
1137.6 0.077787161
1163.2 0.075401041
1188.8 0.073110816
1214.4 0.070911483
1240 0.068798375
1265.6 0.066767124
1291.2 0.064813644
1316.8 0.062934106
1342.4 0.061124916
1368 0.059382704
1393.6 0.057704299
1419.2 0.056086721
1444.8 0.054527161
1470.4 0.053022976
1496 0.05157167
1521.6 0.05017089
1547.2 0.048818412
1572.8 0.047512133
1598.4 0.046250065
1649.6 0.043851132
1700.8 0.041607707
1752 0.039507283
1803.2 0.037538578
1854.4 0.035691397
1905.6 0.033956503
1956.8 0.032325513
2008 0.030790801
2059.2 0.029345418
2110.4 0.027983021
2161.6 0.02669781
2212.8 0.025484471
2264 0.024338132
2315.2 0.023254315
2366.4 0.022228901
2417.6 0.021258097
2468.8 0.020338401
2520 0.019466581
2571.2 0.018639648
2622.4 0.017854834
2673.6 0.017109574
2724.8 0.016401489
2776 0.015728369
2827.2 0.015088158
2878.4 0.014478945
2929.6 0.013898948
2980.8 0.013346507
3032 0.012820073
3083.2 0.012318197
3134.4 0.011839529
3185.6 0.011382802
3236.8 0.010946832
3339.2 0.010132795
3441.6 0.0093893449
3544 0.0087093654
3646.4 0.0080865696
3748.8 0.0075153882
3851.2 0.0069908761
3953.6 0.0065086329
4056 0.006064734
4158.4 0.0056556725
4260.8 0.0052783087
4363.2 0.004929826
4465.6 0.0046076934
4568 0.004309633
4670.4 0.0040335907
4772.8 0.0037777119
4875.2 0.0035403194
4977.6 0.0033198942
5080 0.0031150586
5182.4 0.0029245618
5284.8 0.0027472663
5387.2 0.0025821364
5489.6 0.0024282282
5592 0.0022846805
5694.4 0.0021507062
5796.8 0.0020255858
5899.2 0.0019086603
6001.6 0.0017993259
6104 0.0016970287
6206.4 0.0016012603
6308.8 0.0015115531
6411.2 0.0014274771
6513.6 0.0013486366
6718.4 0.001205231
6923.2 0.0010787442
7128 0.0009669649
7332.8 0.000868001
7537.6 0.000780229
7742.4 0.00070225206
7947.2 0.00063286525
&
@target G0.S5
@type xy
0.8 1
1.6 1
2.4 0.997984
3.2 0.980847
4 0.940524
4.8 0.913306
5.6 0.870968
6.4 0.831653
7.2 0.804435
8 0.782258
8.8 0.761089
9.6 0.742944
10.4 0.72379
11.2 0.712702
12.8 0.690524
14.4 0.660282
16 0.639113
17.6 0.616935
19.2 0.599798
20.8 0.575605
22.4 0.559476
24 0.543347
25.6 0.527218
27.2 0.515121
28.8 0.495968
30.4 0.480847
32 0.469758
33.6 0.455645
35.2 0.446573
36.8 0.4375
38.4 0.430444
40 0.425403
41.6 0.414315
43.2 0.407258
44.8 0.40121
46.4 0.392137
48 0.381048
49.6 0.376008
51.2 0.368952
52.8 0.363911
54.4 0.356855
56 0.350806
57.6 0.346774
59.2 0.337702
60.8 0.334677
62.4 0.330645
65.6 0.31754
68.8 0.306452
72 0.296371
75.2 0.28629
78.4 0.275202
81.6 0.269153
84.8 0.262097
88 0.256048
91.2 0.248992
94.4 0.241935
97.6 0.235887
100.8 0.229839
104 0.22379
107.2 0.216734
110.4 0.212702
113.6 0.205645
116.8 0.202621
120 0.199597
123.2 0.197581
126.4 0.194556
129.6 0.188508
132.8 0.1875
136 0.1875
139.2 0.181452
142.4 0.180444
145.6 0.177419
148.8 0.174395
152 0.173387
155.2 0.169355
158.4 0.168347
161.6 0.166331
164.8 0.165323
171.2 0.164315
177.6 0.16129
184 0.15625
190.4 0.153226
196.8 0.152218
203.2 0.149194
209.6 0.144153
216 0.142137
222.4 0.140121
228.8 0.136089
235.2 0.133065
241.6 0.131048
248 0.13004
254.4 0.127016
260.8 0.126008
267.2 0.122984
273.6 0.116935
280 0.114919
286.4 0.112903
292.8 0.109879
299.2 0.109879
305.6 0.106855
312 0.099798
318.4 0.099798
324.8 0.09879
331.2 0.097782
337.6 0.094758
344 0.094758
350.4 0.094758
356.8 0.09375
363.2 0.090726
369.6 0.08871
382.4 0.087702
395.2 0.086694
408 0.085685
420.8 0.085685
433.6 0.083669
446.4 0.081653
459.2 0.078629
472 0.075605
484.8 0.075605
497.6 0.075605
510.4 0.071573
523.2 0.069556
536 0.069556
548.8 0.068548
561.6 0.066532
574.4 0.065524
587.2 0.063508
600 0.0625
612.8 0.061492
625.6 0.060484
638.4 0.059476
651.2 0.05746
664 0.054435
676.8 0.054435
689.6 0.054435
702.4 0.051411
715.2 0.051411
728 0.051411
740.8 0.048387
753.6 0.047379
766.4 0.047379
779.2 0.046371
804.8 0.046371
830.4 0.046371
856 0.045363
881.6 0.043347
907.2 0.042339
932.8 0.040323
958.4 0.039315
984 0.039315
1009.6 0.038306
1035.2 0.037298
1060.8 0.03629
1086.4 0.034274
1112 0.033266
1137.6 0.032258
1163.2 0.032258
1188.8 0.032258
1214.4 0.03125
1240 0.030242
1265.6 0.029234
1291.2 0.028226
1316.8 0.028226
1342.4 0.028226
1368 0.028226
1393.6 0.028226
1419.2 0.028226
1444.8 0.027218
1470.4 0.025202
1496 0.025202
1521.6 0.025202
1547.2 0.024194
1572.8 0.023185
1598.4 0.023185
1649.6 0.021169
1700.8 0.020161
1752 0.020161
1803.2 0.019153
1854.4 0.018145
1905.6 0.017137
1956.8 0.016129
2008 0.016129
2059.2 0.016129
2110.4 0.016129
2161.6 0.016129
2212.8 0.016129
2264 0.016129
2315.2 0.016129
2366.4 0.015121
2417.6 0.013105
2468.8 0.013105
2520 0.013105
2571.2 0.013105
2622.4 0.013105
2673.6 0.013105
2724.8 0.013105
2776 0.013105
2827.2 0.013105
2878.4 0.013105
2929.6 0.013105
2980.8 0.013105
3032 0.012097
3083.2 0.012097
3134.4 0.012097
3185.6 0.012097
3236.8 0.012097
3339.2 0.012097
3441.6 0.012097
3544 0.012097
3646.4 0.012097
3748.8 0.011089
3851.2 0.011089
3953.6 0.010081
4056 0.010081
4158.4 0.010081
4260.8 0.010081
4363.2 0.009073
4465.6 0.009073
4568 0.009073
4670.4 0.009073
4772.8 0.009073
4875.2 0.009073
4977.6 0.009073
&
@target G0.S6
@type xy
0.8 0.92056338
1.6 0.88384741
2.4 0.8555455
3.2 0.83178028
4 0.81099278
4.8 0.79236271
5.6 0.77539302
6.4 0.75975453
7.2 0.74521543
8 0.73160488
8.8 0.71879255
9.6 0.70667621
10.4 0.6951739
11.2 0.6842186
12.8 0.6637355
14.4 0.64487736
16 0.62738676
17.6 0.61106745
19.2 0.59576566
20.8 0.58135817
22.4 0.5677444
24 0.55484099
25.6 0.54257788
27.2 0.53089555
28.8 0.51974288
30.4 0.50907563
32 0.49885515
33.6 0.4890475
35.2 0.47962263
36.8 0.47055381
38.4 0.46181715
40 0.45339118
41.6 0.44525653
43.2 0.43739563
44.8 0.42979254
46.4 0.42243269
48 0.41530276
49.6 0.40839051
51.2 0.40168468
52.8 0.39517489
54.4 0.38885152
56 0.38270567
57.6 0.37672906
59.2 0.37091399
60.8 0.36525327
62.4 0.35974018
65.6 0.3491322
68.8 0.33904431
72 0.3294361
75.2 0.32027169
78.4 0.31151902
81.6 0.30314934
84.8 0.29513679
88 0.28745795
91.2 0.28009162
94.4 0.27301848
97.6 0.2662209
100.8 0.25968275
104 0.25338922
107.2 0.24732668
110.4 0.24148257
113.6 0.23584528
116.8 0.23040405
120 0.22514892
123.2 0.22007059
126.4 0.21516045
129.6 0.21041044
132.8 0.20581302
136 0.20136117
139.2 0.19704829
142.4 0.1928682
145.6 0.18881508
148.8 0.18488348
152 0.18106824
155.2 0.17736452
158.4 0.17376775
161.6 0.1702736
164.8 0.16687799
171.2 0.1603671
177.6 0.15420652
184 0.14837052
190.4 0.14283587
196.8 0.13758151
203.2 0.13258833
209.6 0.12783891
216 0.12331734
222.4 0.11900907
228.8 0.11490075
235.2 0.1109801
241.6 0.10723585
248 0.10365756
254.4 0.10023559
260.8 0.096961052
267.2 0.093825663
273.6 0.090821755
280 0.087942193
286.4 0.085180336
292.8 0.08252999
299.2 0.079985375
305.6 0.077541089
312 0.07519208
318.4 0.072933613
324.8 0.070761251
331.2 0.068670828
337.6 0.066658432
344 0.064720382
350.4 0.062853217
356.8 0.061053674
363.2 0.059318677
369.6 0.057645325
382.4 0.054472747
395.2 0.051515769
408 0.048756327
420.8 0.046178203
433.6 0.043766798
446.4 0.041508936
459.2 0.039392705
472 0.037407306
484.8 0.035542933
497.6 0.033790664
510.4 0.032142365
523.2 0.03059061
536 0.029128607
548.8 0.027750134
561.6 0.026449482
574.4 0.025221407
587.2 0.024061084
600 0.022964067
612.8 0.021926258
625.6 0.020943869
638.4 0.0200134
651.2 0.01913161
664 0.018295497
676.8 0.017502276
689.6 0.016749361
702.4 0.016034348
715.2 0.015355002
728 0.01470924
740.8 0.014095124
753.6 0.013510842
766.4 0.012954707
779.2 0.012425139
804.8 0.011439903
830.4 0.010544428
856 0.0097293184
881.6 0.0089863044
907.2 0.0083080882
932.8 0.0076882148
958.4 0.0071209619
984 0.0066012449
1009.6 0.0061245375
1035.2 0.0056868017
1060.8 0.0052844286
1086.4 0.0049141873
1112 0.00457318
1137.6 0.0042588034
1163.2 0.0039687153
1188.8 0.0037008052
1214.4 0.0034531685
1240 0.003224084
1265.6 0.0030119945
1291.2 0.0028154886
1316.8 0.0026332865
1342.4 0.0024642254
1368 0.002307248
1393.6 0.0021613921
1419.2 0.0020257803
1444.8 0.0018996127
1470.4 0.0017821585
1496 0.0016727498
1521.6 0.0015707755
1547.2 0.0014756758
1572.8 0.0013869379
1598.4 0.0013040909
1649.6 0.0011543762
1700.8 0.0010234762
1752 0.00090880282
1803.2 0.00080815694
1854.4 0.00071966506
1905.6 0.00064172655
1956.8 0.00057297048
2008 0.00051221971
2059.2 0.00045846119
2110.4 0.0004108211
2161.6 0.00036854409
2212.8 0.00033097592
2264 0.00029754877
2315.2 0.00026776893
2366.4 0.00024120631
2417.6 0.00021748562
2468.8 0.0001962788
2520 0.00017729866
2571.2 0.00016029336
2622.4 0.00014504171
2673.6 0.00013134921
2724.8 0.00011904454
2776 0.00010797662
2827.2 9.8012017e-05
2878.4 8.9032762e-05
2929.6 8.0934407e-05
2980.8 7.3624372e-05
3032 6.7020498e-05
3083.2 6.1049796e-05
3134.4 5.5647345e-05
3185.6 5.0755345e-05
3236.8 4.6322277e-05
3339.2 3.8653997e-05
3441.6 3.2330471e-05
3544 2.7101926e-05
3646.4 2.2767696e-05
3748.8 1.9166016e-05
3851.2 1.6166049e-05
3953.6 1.3661641e-05
4056 1.1566407e-05
4158.4 9.8098466e-06
4260.8 8.3342655e-06
4363.2 7.0923243e-06
4465.6 6.0450816e-06
4568 5.1604265e-06
4670.4 4.4118182e-06
4772.8 3.7772702e-06
4875.2 3.2385292e-06
4977.6 2.7804097e-06
&
@target G0.S7
@type xy
4 1
8 0.982558
12 0.982558
16 0.976744
20 0.97093
24 0.959302
28 0.959302
32 0.953488
36 0.953488
40 0.953488
44 0.947674
48 0.930233
52 0.924419
56 0.918605
64 0.918605
72 0.889535
80 0.877907
88 0.854651
96 0.843023
104 0.819767
112 0.813953
120 0.802326
128 0.790698
136 0.784884
144 0.77907
152 0.767442
160 0.755814
168 0.744186
176 0.738372
184 0.738372
192 0.726744
200 0.715116
208 0.715116
216 0.703488
224 0.703488
232 0.703488
240 0.703488
248 0.697674
256 0.697674
264 0.69186
272 0.686047
280 0.680233
288 0.668605
296 0.651163
304 0.645349
312 0.633721
328 0.622093
344 0.622093
360 0.610465
376 0.610465
392 0.604651
408 0.593023
424 0.587209
440 0.581395
456 0.575581
472 0.569767
488 0.55814
504 0.552326
520 0.546512
536 0.540698
552 0.534884
568 0.52907
584 0.523256
600 0.523256
616 0.517442
632 0.517442
648 0.517442
664 0.517442
680 0.517442
696 0.517442
712 0.517442
728 0.517442
744 0.517442
760 0.511628
776 0.511628
792 0.505814
808 0.5
824 0.5
856 0.5
888 0.5
920 0.488372
952 0.482558
984 0.47093
1016 0.47093
1048 0.465116
1080 0.465116
1112 0.465116
1144 0.459302
1176 0.459302
1208 0.447674
1240 0.447674
1272 0.44186
1304 0.44186
1336 0.44186
1368 0.44186
1400 0.436047
1432 0.436047
1464 0.430233
1496 0.430233
1528 0.430233
1560 0.430233
1592 0.418605
1624 0.418605
1656 0.418605
1688 0.418605
1720 0.418605
1752 0.412791
1784 0.412791
1816 0.412791
1848 0.406977
1912 0.406977
1976 0.401163
2040 0.389535
2104 0.389535
2168 0.372093
2232 0.366279
2296 0.354651
2360 0.348837
2424 0.343023
2488 0.337209
2552 0.337209
2616 0.331395
2680 0.331395
2744 0.331395
2808 0.331395
2872 0.331395
2936 0.331395
3000 0.325581
3064 0.325581
3128 0.319767
3192 0.319767
3256 0.313953
3320 0.313953
3384 0.30814
3448 0.30814
3512 0.30814
3576 0.30814
3640 0.302326
3704 0.302326
3768 0.302326
3832 0.302326
3896 0.302326
4024 0.302326
4152 0.296512
4280 0.296512
4408 0.296512
4536 0.290698
4664 0.290698
4792 0.290698
4920 0.290698
5048 0.290698
5176 0.290698
5304 0.290698
5432 0.290698
5560 0.290698
5688 0.290698
5816 0.284884
5944 0.273256
6072 0.273256
6200 0.273256
6328 0.273256
6456 0.273256
6584 0.273256
6712 0.273256
6840 0.267442
6968 0.261628
7096 0.261628
7224 0.261628
7352 0.261628
7480 0.261628
7608 0.261628
7736 0.25
7864 0.238372
7992 0.238372
8248 0.238372
8504 0.232558
8760 0.232558
9016 0.232558
9272 0.226744
9528 0.22093
9784 0.22093
10040 0.215116
10296 0.215116
10552 0.215116
10808 0.215116
11064 0.215116
11320 0.209302
11576 0.209302
11832 0.203488
12088 0.203488
12344 0.197674
12600 0.197674
12856 0.197674
13112 0.197674
13368 0.197674
13624 0.19186
13880 0.19186
14136 0.186047
14392 0.186047
14648 0.180233
14904 0.180233
15160 0.180233
15416 0.174419
15672 0.174419
15928 0.174419
16184 0.174419
16696 0.174419
17208 0.174419
17720 0.174419
18232 0.168605
18744 0.168605
19256 0.168605
19768 0.168605
20280 0.162791
20792 0.162791
21304 0.162791
21816 0.156977
22328 0.156977
22840 0.156977
23352 0.156977
23864 0.156977
24376 0.156977
24888 0.156977
25400 0.156977
25912 0.156977
26424 0.156977
26936 0.156977
27448 0.156977
27960 0.156977
28472 0.156977
28984 0.156977
29496 0.156977
&
@target G0.S8
@type xy
4 0.92093685
8 0.89838505
12 0.88250722
16 0.8698694
20 0.85921425
24 0.84992123
28 0.8416325
32 0.83412058
36 0.82723074
40 0.82085236
44 0.81490329
48 0.80932066
52 0.80405511
56 0.79906715
64 0.7898008
72 0.78132387
80 0.77349513
88 0.7662098
96 0.75938776
104 0.75296617
112 0.74689477
120 0.74113264
128 0.73564597
136 0.73040647
144 0.7253902
152 0.7205767
160 0.71594834
168 0.71148979
176 0.70718766
184 0.70303014
192 0.69900678
200 0.69510828
208 0.6913263
216 0.68765339
224 0.68408278
232 0.68060836
240 0.67722459
248 0.67392641
256 0.67070917
264 0.66756863
272 0.66450089
280 0.66150235
288 0.65856967
296 0.65569977
304 0.6528898
312 0.65013708
328 0.64479367
344 0.6396516
360 0.63469512
376 0.62991034
392 0.62528495
408 0.62080795
424 0.6164695
440 0.61226074
456 0.60817366
472 0.60420103
488 0.60033622
504 0.59657323
520 0.59290655
536 0.5893311
552 0.58584225
568 0.58243568
584 0.57910743
600 0.57585383
616 0.57267145
632 0.56955711
648 0.56650785
664 0.5635209
680 0.56059367
696 0.55772375
712 0.55490885
728 0.55214684
744 0.54943571
760 0.54677355
776 0.5441586
792 0.54158915
808 0.53906361
824 0.53658047
856 0.53173573
888 0.52704435
920 0.52249674
952 0.51808422
984 0.51379891
1016 0.5096336
1048 0.50558169
1080 0.50163715
1112 0.49779441
1144 0.49404833
1176 0.49039417
1208 0.48682754
1240 0.48334437
1272 0.47994086
1304 0.47661347
1336 0.4733589
1368 0.47017408
1400 0.46705612
1432 0.4640023
1464 0.46101009
1496 0.45807709
1528 0.45520105
1560 0.45237985
1592 0.44961148
1624 0.44689405
1656 0.44422576
1688 0.44160492
1720 0.43902991
1752 0.43649922
1784 0.43401138
1816 0.43156502
1848 0.42915882
1912 0.42446197
1976 0.4199115
2040 0.41549892
2104 0.41121644
2168 0.40705694
2232 0.40301388
2296 0.39908121
2360 0.39525337
2424 0.39152521
2488 0.38789193
2552 0.38434911
2616 0.3808926
2680 0.37751854
2744 0.37422334
2808 0.37100363
2872 0.36785625
2936 0.36477824
3000 0.36176682
3064 0.35881937
3128 0.35593342
3192 0.35310665
3256 0.35033685
3320 0.34762197
3384 0.34496003
3448 0.34234916
3512 0.33978762
3576 0.33727371
3640 0.33480586
3704 0.33238255
3768 0.33000233
3832 0.32766385
3896 0.32536578
4024 0.32088599
4152 0.31655363
4280 0.31236021
4408 0.30829792
4536 0.30435959
4664 0.30053863
4792 0.29682895
4920 0.29322491
5048 0.2897213
5176 0.28631327
5304 0.28299631
5432 0.27976622
5560 0.27661908
5688 0.27355123
5816 0.27055924
5944 0.26763989
6072 0.26479016
6200 0.26200721
6328 0.25928838
6456 0.25663114
6584 0.25403312
6712 0.25149208
6840 0.24900591
6968 0.24657258
7096 0.2441902
7224 0.24185698
7352 0.23957119
7480 0.23733121
7608 0.23513551
7736 0.2329826
7864 0.23087109
7992 0.22879965
8248 0.22477192
8504 0.22088992
8760 0.21714496
9016 0.21352908
9272 0.21003501
9528 0.20665601
9784 0.2033859
10040 0.20021895
10296 0.19714988
10552 0.19417376
10808 0.19128603
11064 0.18848245
11320 0.18575904
11576 0.18311211
11832 0.18053821
12088 0.17803408
12344 0.1755967
12600 0.17322322
12856 0.17091095
13112 0.16865737
13368 0.16646011
13624 0.16431692
13880 0.16222568
14136 0.1601844
14392 0.15819119
14648 0.15624425
14904 0.15434188
15160 0.15248247
15416 0.1506645
15672 0.1488865
15928 0.14714709
16184 0.14544497
16696 0.14214759
17208 0.13898503
17720 0.13594878
18232 0.13303105
18744 0.13022474
19256 0.12752331
19768 0.12492076
20280 0.12241155
20792 0.11999058
21304 0.11765312
21816 0.11539479
22328 0.11321152
22840 0.11109953
23352 0.1090553
23864 0.10707555
24376 0.10515721
24888 0.10329741
25400 0.10149347
25912 0.099742876
26424 0.098043255
26936 0.096392389
27448 0.09478819
27960 0.09322869
28472 0.091712032
28984 0.090236467
29496 0.08880034
&
@target G0.S9
@type xy
4 0.981818
8 0.945455
12 0.92
16 0.887273
20 0.876364
24 0.858182
28 0.854545
32 0.847273
36 0.836364
40 0.829091
44 0.821818
48 0.810909
52 0.803636
56 0.792727
64 0.767273
72 0.745455
80 0.730909
88 0.698182
96 0.68
104 0.658182
112 0.654545
120 0.647273
128 0.64
136 0.632727
144 0.632727
152 0.629091
160 0.629091
168 0.618182
176 0.610909
184 0.607273
192 0.596364
200 0.589091
208 0.585455
216 0.567273
224 0.563636
232 0.56
240 0.549091
248 0.545455
256 0.541818
264 0.541818
272 0.541818
280 0.538182
288 0.530909
296 0.527273
304 0.527273
312 0.52
328 0.516364
344 0.509091
360 0.505455
376 0.494545
392 0.483636
408 0.483636
424 0.472727
440 0.461818
456 0.458182
472 0.454545
488 0.450909
504 0.44
520 0.436364
536 0.432727
552 0.429091
568 0.429091
584 0.425455
600 0.418182
616 0.407273
632 0.403636
648 0.4
664 0.4
680 0.396364
696 0.392727
712 0.389091
728 0.389091
744 0.389091
760 0.385455
776 0.381818
792 0.381818
808 0.378182
824 0.378182
856 0.367273
888 0.367273
920 0.36
952 0.356364
984 0.356364
1016 0.349091
1048 0.345455
1080 0.334545
1112 0.334545
1144 0.323636
1176 0.323636
1208 0.323636
1240 0.309091
1272 0.305455
1304 0.305455
1336 0.294545
1368 0.283636
1400 0.28
1432 0.276364
1464 0.272727
1496 0.269091
1528 0.269091
1560 0.258182
1592 0.258182
1624 0.258182
1656 0.258182
1688 0.258182
1720 0.258182
1752 0.258182
1784 0.258182
1816 0.258182
1848 0.258182
1912 0.254545
1976 0.254545
2040 0.254545
2104 0.250909
2168 0.247273
2232 0.247273
2296 0.247273
2360 0.243636
2424 0.24
2488 0.236364
2552 0.232727
2616 0.232727
2680 0.229091
2744 0.225455
2808 0.221818
2872 0.221818
2936 0.221818
3000 0.221818
3064 0.221818
3128 0.221818
3192 0.218182
3256 0.214545
3320 0.210909
3384 0.210909
3448 0.210909
3512 0.210909
3576 0.210909
3640 0.210909
3704 0.210909
3768 0.210909
3832 0.207273
3896 0.207273
4024 0.207273
4152 0.203636
4280 0.203636
4408 0.203636
4536 0.196364
4664 0.192727
4792 0.189091
4920 0.189091
5048 0.181818
5176 0.181818
5304 0.181818
5432 0.181818
5560 0.178182
5688 0.178182
5816 0.174545
5944 0.174545
6072 0.174545
6200 0.170909
6328 0.170909
6456 0.170909
6584 0.170909
6712 0.167273
6840 0.167273
6968 0.167273
7096 0.163636
7224 0.16
7352 0.16
7480 0.156364
7608 0.156364
7736 0.156364
7864 0.152727
7992 0.152727
8248 0.149091
8504 0.145455
8760 0.145455
9016 0.145455
9272 0.145455
9528 0.141818
9784 0.141818
10040 0.141818
10296 0.141818
10552 0.141818
10808 0.138182
11064 0.130909
11320 0.130909
11576 0.130909
11832 0.130909
12088 0.130909
12344 0.130909
12600 0.130909
12856 0.127273
13112 0.127273
13368 0.116364
13624 0.116364
13880 0.116364
14136 0.116364
14392 0.116364
14648 0.116364
14904 0.116364
15160 0.116364
15416 0.116364
15672 0.116364
15928 0.116364
16184 0.116364
16696 0.116364
17208 0.116364
17720 0.112727
18232 0.105455
18744 0.105455
19256 0.105455
19768 0.105455
&
@target G0.S10
@type xy
4 0.87845725
8 0.84617697
12 0.82385665
16 0.80631423
20 0.79167091
24 0.77900583
28 0.767791
32 0.75769233
36 0.74848349
40 0.74000331
44 0.73213249
48 0.72477999
52 0.71787459
56 0.71135939
64 0.69932281
72 0.68838713
80 0.67835107
88 0.66906585
96 0.6604181
104 0.65231924
112 0.64469864
120 0.63749894
128 0.63067292
136 0.62418115
144 0.61799035
152 0.61207216
160 0.60640218
168 0.60095928
176 0.59572498
184 0.59068308
192 0.58581924
200 0.58112072
208 0.57657615
216 0.57217533
224 0.56790909
232 0.56376912
240 0.55974789
248 0.55583854
256 0.55203481
264 0.54833097
272 0.54472176
280 0.54120232
288 0.53776819
296 0.53441522
304 0.5311396
312 0.52793775
328 0.52174235
344 0.51580511
360 0.51010508
376 0.50462385
392 0.49934511
408 0.49425437
424 0.48933866
440 0.48458634
456 0.47998692
472 0.47553093
488 0.47120974
504 0.46701552
520 0.46294109
536 0.4589799
552 0.45512592
568 0.45137359
584 0.44771781
600 0.44415382
616 0.44067723
632 0.43728398
648 0.43397026
664 0.43073253
680 0.4275675
696 0.42447207
712 0.42144335
728 0.41847862
744 0.41557534
760 0.4127311
776 0.40994365
792 0.40721086
808 0.40453071
824 0.40190131
856 0.39678764
888 0.39185656
920 0.38709608
952 0.38249541
984 0.3780447
1016 0.37373504
1048 0.36955827
1080 0.36550692
1112 0.36157415
1144 0.35775366
1176 0.35403963
1208 0.35042669
1240 0.34690988
1272 0.34348458
1304 0.34014649
1336 0.33689163
1368 0.33371626
1400 0.33061691
1432 0.32759031
1464 0.3246334
1496 0.32174333
1528 0.3189174
1560 0.31615306
1592 0.31344794
1624 0.31079978
1656 0.30820645
1688 0.30566593
1720 0.30317633
1752 0.30073585
1784 0.29834276
1816 0.29599545
1848 0.29369238
1912 0.28921315
1976 0.28489416
2040 0.2807255
2104 0.27669816
2168 0.27280387
2232 0.26903508
2296 0.26538486
2360 0.26184681
2424 0.25841504
2488 0.2550841
2552 0.25184894
2616 0.24870488
2680 0.24564755
2744 0.2426729
2808 0.23977714
2872 0.23695674
2936 0.23420838
3000 0.23152896
3064 0.22891557
3128 0.22636549
3192 0.22387612
3256 0.22144505
3320 0.21907
3384 0.21674881
3448 0.21447944
3512 0.21225996
3576 0.21008854
3640 0.20796346
3704 0.20588308
3768 0.20384583
3832 0.20185023
3896 0.19989488
4024 0.19609961
4152 0.19245004
4280 0.18893707
4408 0.18555242
4536 0.1822885
4664 0.17913836
4792 0.17609559
4920 0.1731543
5048 0.17030906
5176 0.16755484
5304 0.16488697
5432 0.16230112
5560 0.15979327
5688 0.15735967
5816 0.15499682
5944 0.15270145
6072 0.15047052
6200 0.14830114
6328 0.14619065
6456 0.14413651
6584 0.14213635
6712 0.14018793
6840 0.13828916
6968 0.13643805
7096 0.13463272
7224 0.1328714
7352 0.13115241
7480 0.12947416
7608 0.12783514
7736 0.12623394
7864 0.12466918
7992 0.12313959
8248 0.12018104
8504 0.11734916
8760 0.11463568
9016 0.11203304
9272 0.10953436
9528 0.10713333
9784 0.10482416
10040 0.10260153
10296 0.10046055
10552 0.098396688
10808 0.096405763
11064 0.094483901
11320 0.092627507
11576 0.090833238
11832 0.089097984
12088 0.087418847
12344 0.085793119
12600 0.08421827
12856 0.082691932
13112 0.081211887
13368 0.079776052
13624 0.078382472
13880 0.077029307
14136 0.075714828
14392 0.074437402
14648 0.073195491
14904 0.071987643
15160 0.070812484
15416 0.069668718
15672 0.068555114
15928 0.067470508
16184 0.066413797
16696 0.06437992
17208 0.062445714
17720 0.060604153
18232 0.058848867
18744 0.057174064
19256 0.055574464
19768 0.054045246
&
@target G0.S11
@type xy
0 1
1 1
2 0.991
3 0.975
4 0.963
5 0.948
6 0.938
7 0.927
8 0.919
9 0.911
10 0.901
11 0.897
12 0.888
13 0.879
14 0.872
15 0.856
16 0.846
17 0.837
18 0.828
19 0.822
20 0.814
21 0.806
22 0.799
23 0.79
24 0.789
25 0.782
26 0.772
27 0.764
28 0.757
29 0.749
30 0.742
31 0.734
32 0.725
33 0.716
34 0.702
35 0.697
36 0.688
37 0.682
38 0.677
39 0.668
40 0.667
41 0.662
42 0.658
43 0.646
44 0.642
45 0.633
46 0.629
47 0.624
48 0.621
49 0.616
50 0.612
51 0.61
52 0.604
53 0.6
54 0.595
55 0.592
56 0.589
57 0.582
58 0.578
59 0.573
60 0.572
61 0.568
62 0.562
63 0.559
64 0.557
65 0.555
66 0.553
67 0.549
68 0.547
69 0.542
70 0.542
71 0.54
72 0.536
73 0.531
74 0.53
75 0.527
76 0.525
77 0.519
78 0.515
79 0.513
80 0.511
81 0.507
82 0.503
83 0.499
84 0.495
85 0.493
86 0.49
87 0.488
88 0.485
89 0.485
90 0.481
91 0.478
92 0.475
93 0.472
94 0.47
95 0.468
96 0.465
97 0.462
98 0.46
99 0.457
100 0.453
101 0.45
102 0.449
103 0.446
104 0.446
105 0.442
106 0.442
107 0.44
108 0.437
109 0.435
110 0.434
111 0.43
112 0.427
113 0.427
114 0.427
115 0.426
116 0.425
117 0.423
118 0.423
119 0.421
120 0.418
121 0.415
122 0.414
123 0.41
124 0.408
125 0.406
126 0.404
127 0.402
128 0.399
130 0.397
132 0.392
134 0.391
136 0.389
138 0.389
140 0.386
142 0.383
144 0.379
146 0.375
148 0.369
150 0.364
152 0.362
154 0.36
156 0.359
158 0.356
160 0.354
162 0.351
164 0.35
166 0.346
168 0.342
170 0.34
172 0.337
174 0.336
176 0.336
178 0.333
180 0.33
182 0.328
184 0.323
186 0.319
188 0.315
190 0.315
192 0.313
194 0.312
196 0.31
198 0.309
200 0.307
202 0.304
204 0.302
206 0.301
208 0.298
210 0.298
212 0.294
214 0.293
216 0.288
218 0.284
220 0.279
222 0.276
224 0.274
226 0.274
228 0.273
230 0.271
232 0.269
234 0.269
236 0.268
238 0.267
240 0.263
242 0.261
244 0.259
246 0.257
248 0.256
250 0.256
252 0.255
254 0.254
256 0.25
260 0.245
264 0.243
268 0.242
272 0.24
276 0.238
280 0.235
284 0.231
288 0.23
292 0.23
296 0.228
300 0.226
304 0.222
308 0.222
312 0.22
316 0.217
320 0.215
324 0.213
328 0.211
332 0.21
336 0.208
340 0.206
344 0.206
348 0.204
352 0.198
356 0.195
360 0.194
364 0.188
368 0.185
372 0.184
376 0.182
380 0.181
384 0.18
388 0.178
392 0.177
396 0.177
400 0.177
404 0.176
408 0.175
412 0.174
416 0.173
420 0.172
424 0.169
428 0.168
432 0.168
436 0.168
440 0.165
444 0.164
448 0.164
452 0.163
456 0.163
460 0.161
464 0.161
468 0.16
472 0.158
476 0.158
480 0.157
484 0.157
488 0.155
492 0.153
496 0.152
500 0.152
504 0.152
508 0.151
512 0.15
520 0.149
528 0.148
536 0.145
544 0.144
552 0.142
560 0.142
568 0.14
576 0.138
584 0.135
592 0.132
600 0.132
608 0.129
616 0.129
624 0.128
632 0.126
640 0.125
648 0.124
656 0.122
664 0.118
672 0.114
680 0.111
688 0.11
696 0.109
704 0.109
712 0.107
720 0.107
728 0.107
736 0.106
744 0.106
752 0.105
760 0.105
768 0.102
776 0.101
784 0.098
792 0.096
800 0.095
808 0.095
816 0.094
824 0.092
832 0.091
840 0.09
848 0.09
856 0.087
864 0.087
872 0.087
880 0.087
888 0.086
896 0.084
904 0.084
912 0.084
920 0.084
928 0.084
936 0.084
944 0.084
952 0.084
960 0.084
968 0.084
976 0.084
984 0.084
992 0.084
1000 0.084
1008 0.083
1016 0.08
1024 0.079
1040 0.079
1056 0.079
1072 0.076
1088 0.076
1104 0.076
1120 0.076
1136 0.076
1152 0.076
1168 0.074
1184 0.072
1200 0.071
1216 0.071
1232 0.07
1248 0.07
1264 0.069
1280 0.069
1296 0.069
1312 0.069
1328 0.069
1344 0.068
1360 0.068
1376 0.068
1392 0.065
1408 0.065
1424 0.064
1440 0.064
1456 0.063
1472 0.062
1488 0.062
1504 0.06
1520 0.06
1536 0.059
1552 0.057
1568 0.057
1584 0.057
1600 0.057
1616 0.056
1632 0.056
1648 0.054
1664 0.053
1680 0.052
1696 0.052
1712 0.051
1728 0.05
1744 0.049
1760 0.049
1776 0.049
1792 0.049
1808 0.047
1824 0.047
1840 0.047
1856 0.047
1872 0.047
1888 0.046
1904 0.046
1920 0.046
1936 0.046
1952 0.046
1968 0.046
1984 0.046
2000 0.046
2016 0.046
2032 0.044
2048 0.044
2080 0.044
2112 0.044
2144 0.044
2176 0.044
2208 0.044
2240 0.044
2272 0.044
2304 0.044
2336 0.043
2368 0.043
2400 0.043
2432 0.042
2464 0.041
2496 0.041
2528 0.041
2560 0.041
2592 0.041
2624 0.041
2656 0.04
2688 0.04
2720 0.04
2752 0.04
2784 0.04
2816 0.04
2848 0.04
2880 0.039
2912 0.039
2944 0.039
2976 0.039
3008 0.039
3040 0.038
3072 0.037
3104 0.037
3136 0.036
3168 0.036
3200 0.036
3232 0.036
3264 0.036
3296 0.036
3328 0.036
3360 0.036
3392 0.036
3424 0.036
3456 0.035
3488 0.033
3520 0.033
3552 0.031
3584 0.03
3616 0.029
3648 0.028
3680 0.027
3712 0.027
3744 0.026
3776 0.026
3808 0.025
3840 0.024
3872 0.024
3904 0.024
3936 0.024
3968 0.024
4000 0.024
&
@target G0.S12
@type xy
0 1
1 0.95251783
2 0.92924629
3 0.91089256
4 0.89521321
5 0.88130074
6 0.86867561
7 0.85704626
8 0.84621903
9 0.83605718
10 0.8264597
11 0.81734935
12 0.80866543
13 0.80035914
14 0.79239054
15 0.78472642
16 0.77733878
17 0.77020375
18 0.76330079
19 0.75661203
20 0.75012185
21 0.74381645
22 0.7376836
23 0.73171237
24 0.72589297
25 0.72021656
26 0.71467515
27 0.70926146
28 0.70396887
29 0.69879131
30 0.69372319
31 0.68875939
32 0.68389516
33 0.6791261
34 0.67444816
35 0.66985752
36 0.66535067
37 0.66092429
38 0.6565753
39 0.6523008
40 0.64809807
41 0.64396455
42 0.63989783
43 0.63589564
44 0.63195583
45 0.62807636
46 0.62425532
47 0.62049087
48 0.61678128
49 0.61312491
50 0.60952019
51 0.60596563
52 0.60245979
53 0.59900134
54 0.59558896
55 0.59222143
56 0.58889755
57 0.58561619
58 0.58237626
59 0.57917672
60 0.57601657
61 0.57289486
62 0.56981064
63 0.56676305
64 0.56375122
65 0.56077434
66 0.55783161
67 0.55492226
68 0.55204557
69 0.54920082
70 0.54638733
71 0.54360444
72 0.5408515
73 0.5381279
74 0.53543305
75 0.53276636
76 0.53012727
77 0.52751524
78 0.52492975
79 0.52237029
80 0.51983636
81 0.51732748
82 0.5148432
83 0.51238305
84 0.50994661
85 0.50753344
86 0.50514314
87 0.5027753
88 0.50042952
89 0.49810544
90 0.49580269
91 0.49352089
92 0.49125971
93 0.48901879
94 0.48679782
95 0.48459646
96 0.4824144
97 0.48025134
98 0.47810697
99 0.475981
100 0.47387314
101 0.47178313
102 0.46971068
103 0.46765553
104 0.46561742
105 0.4635961
106 0.46159133
107 0.45960285
108 0.45763045
109 0.45567387
110 0.45373291
111 0.45180733
112 0.44989693
113 0.44800149
114 0.44612081
115 0.44425468
116 0.44240291
117 0.4405653
118 0.43874166
119 0.43693181
120 0.43513557
121 0.43335275
122 0.43158319
123 0.42982671
124 0.42808314
125 0.42635233
126 0.4246341
127 0.42292831
128 0.42123479
130 0.41788398
132 0.41458048
134 0.41132317
136 0.40811094
138 0.40494274
140 0.40181755
142 0.39873439
144 0.3956923
146 0.39269037
148 0.38972771
150 0.38680347
152 0.38391681
154 0.38106694
156 0.37825308
158 0.37547448
160 0.37273041
162 0.37002016
164 0.36734305
166 0.36469843
168 0.36208563
170 0.35950405
172 0.35695307
174 0.35443211
176 0.35194059
178 0.34947796
180 0.34704368
182 0.34463722
184 0.34225807
186 0.33990574
188 0.33757974
190 0.33527961
192 0.33300487
194 0.3307551
196 0.32852984
198 0.32632869
200 0.32415122
202 0.32199704
204 0.31986574
206 0.31775696
208 0.31567031
210 0.31360543
212 0.31156197
214 0.30953958
216 0.30753791
218 0.30555665
220 0.30359546
222 0.30165403
224 0.29973205
226 0.29782923
228 0.29594525
230 0.29407985
232 0.29223272
234 0.29040361
236 0.28859224
238 0.28679834
240 0.28502166
242 0.28326195
244 0.28151896
246 0.27979244
248 0.27808215
250 0.27638788
252 0.27470938
254 0.27304644
256 0.27139884
260 0.2681488
264 0.2649576
268 0.26182365
272 0.25874541
276 0.2557214
280 0.2527502
284 0.24983045
288 0.24696083
292 0.24414007
296 0.24136693
300 0.23864025
304 0.23595887
308 0.2333217
312 0.23072767
316 0.22817576
320 0.22566497
324 0.22319433
328 0.22076292
332 0.21836984
336 0.21601422
340 0.2136952
344 0.21141198
348 0.20916376
352 0.20694978
356 0.20476928
360 0.20262154
364 0.20050587
368 0.19842158
372 0.19636802
376 0.19434453
380 0.19235051
384 0.19038533
388 0.18844842
392 0.1865392
396 0.18465711
400 0.18280162
404 0.18097219
408 0.17916831
412 0.1773895
416 0.17563525
420 0.1739051
424 0.17219859
428 0.17051526
432 0.16885469
436 0.16721644
440 0.1656001
444 0.16400527
448 0.16243155
452 0.16087856
456 0.15934591
460 0.15783326
464 0.15634022
468 0.15486647
472 0.15341165
476 0.15197544
480 0.15055751
484 0.14915754
488 0.14777522
492 0.14641025
496 0.14506234
500 0.14373119
504 0.14241652
508 0.14111806
512 0.13983553
520 0.13731724
528 0.13485959
536 0.13246063
544 0.13011849
552 0.12783136
560 0.12559754
568 0.12341536
576 0.12128324
584 0.11919966
592 0.11716317
600 0.11517235
608 0.11322585
616 0.11132239
624 0.10946071
632 0.1076396
640 0.10585792
648 0.10411455
656 0.10240841
664 0.10073847
672 0.099103724
680 0.097503218
688 0.09593602
696 0.094401233
704 0.09289799
712 0.091425455
720 0.08998282
728 0.088569304
736 0.087184151
744 0.085826632
752 0.084496039
760 0.083191689
768 0.081912921
776 0.080659094
784 0.079429589
792 0.078223803
800 0.077041157
808 0.075881084
816 0.07474304
824 0.073626493
832 0.072530931
840 0.071455853
848 0.070400777
856 0.069365233
864 0.068348765
872 0.067350932
880 0.066371303
888 0.065409462
896 0.064465003
904 0.063537533
912 0.062626669
920 0.061732039
928 0.060853281
936 0.059990045
944 0.059141987
952 0.058308776
960 0.057490088
968 0.056685608
976 0.05589503
984 0.055118056
992 0.054354395
1000 0.053603765
1008 0.05286589
1016 0.052140503
1024 0.051427341
1040 0.050036686
1056 0.048691966
1072 0.04739132
1088 0.046132979
1104 0.044915261
1120 0.043736564
1136 0.042595366
1152 0.041490213
1168 0.040419721
1184 0.039382572
1200 0.038377505
1216 0.037403321
1232 0.036458871
1248 0.03554306
1264 0.03465484
1280 0.03379321
1296 0.032957213
1312 0.032145933
1328 0.031358492
1344 0.030594051
1360 0.029851805
1376 0.029130983
1392 0.028430848
1408 0.027750689
1424 0.027089829
1440 0.026447613
1456 0.025823418
1472 0.025216642
1488 0.024626707
1504 0.024053059
1520 0.023495166
1536 0.022952515
1552 0.022424613
1568 0.021910988
1584 0.021411182
1600 0.020924758
1616 0.020451292
1632 0.01999038
1648 0.019541629
1664 0.019104661
1680 0.018679114
1696 0.018264638
1712 0.017860893
1728 0.017467556
1744 0.017084312
1760 0.016710857
1776 0.0163469
1792 0.015992159
1808 0.01564636
1824 0.015309242
1840 0.01498055
1856 0.014660038
1872 0.014347471
1888 0.014042619
1904 0.01374526
1920 0.013455182
1936 0.013172176
1952 0.012896043
1968 0.012626589
1984 0.012363628
2000 0.012106977
2016 0.011856463
2032 0.011611915
2048 0.01137317
2080 0.010912454
2112 0.010473105
2144 0.010053983
2176 0.0096540216
2208 0.0092722165
2240 0.0089076247
2272 0.008559359
2304 0.0082265846
2336 0.0079085151
2368 0.00760441
2400 0.0073135712
2432 0.0070353402
2464 0.0067690958
2496 0.0065142516
2528 0.0062702538
2560 0.0060365791
2592 0.0058127327
2624 0.005598247
2656 0.0053926791
2688 0.0051956103
2720 0.0050066438
2752 0.0048254039
2784 0.0046515343
2816 0.0044846976
2848 0.0043245735
2880 0.0041708582
2912 0.0040232635
2944 0.0038815157
2976 0.0037453548
3008 0.0036145337
3040 0.0034888179
3072 0.0033679842
3104 0.0032518202
3136 0.0031401242
3168 0.0030327041
3200 0.0029293768
3232 0.0028299684
3264 0.002734313
3296 0.0026422525
3328 0.0025536364
3360 0.0024683211
3392 0.0023861697
3424 0.0023070517
3456 0.0022308426
3488 0.0021574234
3520 0.0020866806
3552 0.0020185061
3584 0.0019527962
3616 0.0018894522
3648 0.0018283796
3680 0.0017694883
3712 0.0017126918
3744 0.0016579078
3776 0.0016050573
3808 0.0015540649
3840 0.0015048583
3872 0.0014573686
3904 0.0014115294
3936 0.0013672775
3968 0.0013245523
4000 0.0012832957
&
@target G0.S13
@type xy
0 1
1 0.97805948
2 0.96258929
3 0.94897165
4 0.93648444
5 0.92480993
6 0.9137697
7 0.90324966
8 0.89317074
9 0.88347492
10 0.8741178
11 0.86506435
12 0.8562862
13 0.84775989
14 0.83946569
15 0.83138679
16 0.82350867
17 0.81581866
18 0.8083056
19 0.80095959
20 0.79377178
21 0.78673421
22 0.77983966
23 0.7730816
24 0.76645402
25 0.75995143
26 0.75356878
27 0.74730138
28 0.74114489
29 0.73509527
30 0.72914877
31 0.72330186
32 0.71755123
33 0.71189379
34 0.70632661
35 0.70084695
36 0.69545219
37 0.69013988
38 0.68490767
39 0.67975335
40 0.6746748
41 0.66967002
42 0.66473708
43 0.65987417
44 0.65507952
45 0.65035146
46 0.6456884
47 0.6410888
48 0.63655117
49 0.63207411
50 0.62765624
51 0.62329627
52 0.61899292
53 0.61474499
54 0.61055129
55 0.6064107
56 0.60232212
57 0.5982845
58 0.59429682
59 0.59035808
60 0.58646733
61 0.58262365
62 0.57882613
63 0.57507391
64 0.57136614
65 0.567702
66 0.5640807
67 0.56050147
68 0.55696355
69 0.55346622
70 0.55000876
71 0.54659048
72 0.54321072
73 0.53986881
74 0.53656413
75 0.53329604
76 0.53006395
77 0.52686727
78 0.52370541
79 0.52057782
80 0.51748396
81 0.51442327
82 0.51139526
83 0.5083994
84 0.5054352
85 0.50250217
86 0.49959983
87 0.49672772
88 0.4938854
89 0.4910724
90 0.4882883
91 0.48553268
92 0.48280511
93 0.48010519
94 0.47743252
95 0.47478672
96 0.47216738
97 0.46957415
98 0.46700666
99 0.46446454
100 0.46194744
101 0.45945503
102 0.45698694
103 0.45454287
104 0.45212247
105 0.44972544
106 0.44735145
107 0.4450002
108 0.44267139
109 0.44036471
110 0.43807989
111 0.43581663
112 0.43357465
113 0.43135367
114 0.42915344
115 0.42697367
116 0.42481412
117 0.42267451
118 0.42055461
119 0.41845416
120 0.41637292
121 0.41431065
122 0.41226711
123 0.41024208
124 0.40823532
125 0.40624661
126 0.40427574
127 0.40232248
128 0.40038662
130 0.39656628
132 0.39281307
134 0.38912542
136 0.38550178
138 0.38194068
140 0.37844066
142 0.37500034
144 0.37161834
146 0.36829337
148 0.36502413
150 0.36180939
152 0.35864795
154 0.35553863
156 0.35248029
158 0.34947184
160 0.34651219
162 0.3436003
164 0.34073515
166 0.33791576
168 0.33514116
170 0.33241041
172 0.3297226
174 0.32707685
176 0.32447229
178 0.32190808
180 0.31938339
182 0.31689742
184 0.3144494
186 0.31203857
188 0.30966418
190 0.30732551
192 0.30502186
194 0.30275254
196 0.30051687
198 0.2983142
200 0.2961439
202 0.29400534
204 0.2918979
206 0.28982101
208 0.28777406
210 0.28575651
212 0.28376779
214 0.28180736
216 0.27987469
218 0.27796927
220 0.27609059
222 0.27423816
224 0.2724115
226 0.27061012
228 0.26883358
230 0.26708142
232 0.2653532
234 0.26364849
236 0.26196687
238 0.26030792
240 0.25867123
242 0.25705642
244 0.2554631
246 0.25389089
248 0.25233941
250 0.25080831
252 0.24929723
254 0.24780582
256 0.24633374
260 0.24344625
264 0.24063217
268 0.23788902
272 0.23521442
276 0.23260608
280 0.23006181
284 0.2275795
288 0.22515712
292 0.22279273
296 0.22048444
300 0.21823046
304 0.21602906
308 0.21387856
312 0.21177737
316 0.20972393
320 0.20771676
324 0.20575442
328 0.20383553
332 0.20195877
336 0.20012284
340 0.19832651
344 0.19656859
348 0.19484793
352 0.19316341
356 0.19151397
360 0.18989858
364 0.18831622
368 0.18676595
372 0.18524683
376 0.18375797
380 0.18229849
384 0.18086756
388 0.17946436
392 0.17808812
396 0.17673807
400 0.17541349
404 0.17411367
408 0.17283792
412 0.17158558
416 0.17035602
420 0.1691486
424 0.16796274
428 0.16679784
432 0.16565336
436 0.16452874
440 0.16342346
444 0.16233701
448 0.1612689
452 0.16021864
456 0.15918578
460 0.15816986
464 0.15717045
468 0.15618713
472 0.15521948
476 0.15426712
480 0.15332965
484 0.15240671
488 0.15149793
492 0.15060297
496 0.14972147
500 0.14885312
504 0.1479976
508 0.14715458
512 0.14632378
520 0.14469764
528 0.14311694
536 0.14157957
544 0.14008353
552 0.13862695
560 0.13720806
568 0.13582517
576 0.13447671
584 0.13316117
592 0.13187715
600 0.1306233
608 0.12939836
616 0.12820113
624 0.12703047
632 0.1258853
640 0.12476461
648 0.12366743
656 0.12259283
664 0.12153996
672 0.12050797
680 0.11949609
688 0.11850356
696 0.11752969
704 0.11657378
712 0.11563521
720 0.11471336
728 0.11380765
736 0.11291753
744 0.11204246
752 0.11118195
760 0.11033552
768 0.1095027
776 0.10868306
784 0.10787619
792 0.10708169
800 0.10629918
808 0.10552829
816 0.10476867
824 0.10402001
832 0.10328197
840 0.10255425
848 0.10183657
856 0.10112864
864 0.10043019
872 0.099740983
880 0.099060756
888 0.098389278
896 0.097726324
904 0.097071676
912 0.096425125
920 0.095786473
928 0.095155525
936 0.094532097
944 0.093916011
952 0.093307095
960 0.092705185
968 0.092110121
976 0.091521751
984 0.090939927
992 0.090364508
1000 0.089795355
1008 0.089232337
1016 0.088675325
1024 0.088124197
1040 0.08703912
1056 0.085976198
1072 0.084934586
1088 0.08391349
1104 0.082912165
1120 0.081929915
1136 0.080966081
1152 0.080020045
1168 0.079091224
1184 0.078179065
1200 0.077283049
1216 0.076402681
1232 0.075537493
1248 0.074687043
1264 0.073850906
1280 0.073028683
1296 0.07221999
1312 0.071424462
1328 0.070641752
1344 0.069871525
1360 0.069113465
1376 0.068367264
1392 0.067632633
1408 0.066909289
1424 0.066196963
1440 0.065495397
1456 0.064804342
1472 0.064123557
1488 0.063452811
1504 0.062791883
1520 0.062140557
1536 0.061498626
1552 0.060865888
1568 0.060242151
1584 0.059627227
1600 0.059020934
1616 0.058423097
1632 0.057833545
1648 0.057252113
1664 0.056678641
1680 0.056112974
1696 0.05555496
1712 0.055004454
1728 0.054461312
1744 0.053925396
1760 0.053396572
1776 0.052874708
1792 0.052359676
1808 0.051851354
1824 0.051349618
1840 0.050854353
1856 0.050365443
1872 0.049882775
1888 0.049406241
1904 0.048935735
1920 0.048471152
1936 0.048012391
1952 0.047559353
1968 0.047111941
1984 0.046670061
2000 0.04623362
2016 0.045802529
2032 0.045376699
2048 0.044956045
2080 0.044129927
2112 0.043323523
2144 0.042536211
2176 0.041767392
2208 0.041016494
2240 0.040282969
2272 0.03956629
2304 0.038865951
2336 0.038181467
2368 0.03751237
2400 0.036858212
2432 0.036218561
2464 0.035593001
2496 0.034981131
2528 0.034382567
2560 0.033796937
2592 0.033223882
2624 0.032663057
2656 0.032114128
2688 0.031576774
2720 0.031050684
2752 0.030535558
2784 0.030031106
2816 0.029537049
2848 0.029053114
2880 0.02857904
2912 0.028114574
2944 0.027659471
2976 0.027213493
3008 0.026776411
3040 0.026348002
3072 0.025928051
3104 0.025516349
3136 0.025112694
3168 0.024716889
3200 0.024328744
3232 0.023948076
3264 0.023574704
3296 0.023208457
3328 0.022849164
3360 0.022496663
3392 0.022150795
3424 0.021811405
3456 0.021478345
3488 0.021151468
3520 0.020830634
3552 0.020515705
3584 0.020206547
3616 0.019903031
3648 0.019605031
3680 0.019312423
3712 0.019025089
3744 0.018742912
3776 0.01846578
3808 0.018193583
3840 0.017926212
3872 0.017663565
3904 0.01740554
3936 0.017152037
3968 0.016902961
4000 0.016658219
&
@target G0.S14
@type xy
0 1
1 1
2 0.991935
3 0.986895
4 0.978831
5 0.971774
6 0.966734
7 0.960685
8 0.955645
9 0.946573
10 0.94254
11 0.938508
12 0.933468
13 0.93246
14 0.931452
15 0.926411
16 0.923387
17 0.922379
18 0.918347
19 0.913306
20 0.909274
21 0.905242
22 0.902218
23 0.900202
24 0.897177
25 0.893145
26 0.887097
27 0.884073
28 0.883065
29 0.875
30 0.871976
31 0.865927
32 0.860887
33 0.854839
34 0.851815
35 0.847782
36 0.845766
37 0.84375
38 0.837702
39 0.832661
40 0.827621
41 0.823589
42 0.822581
43 0.818548
44 0.814516
45 0.811492
46 0.808468
47 0.806452
48 0.799395
49 0.797379
50 0.795363
51 0.791331
52 0.78629
53 0.783266
54 0.778226
55 0.771169
56 0.765121
57 0.758065
58 0.75504
59 0.754032
60 0.747984
61 0.746976
62 0.74496
63 0.740927
64 0.736895
65 0.733871
66 0.733871
67 0.733871
68 0.729839
69 0.728831
70 0.724798
71 0.719758
72 0.716734
73 0.712702
74 0.706653
75 0.704637
76 0.703629
77 0.702621
78 0.698589
79 0.695565
80 0.694556
81 0.69254
82 0.691532
83 0.688508
84 0.685484
85 0.683468
86 0.679435
87 0.676411
88 0.674395
89 0.671371
90 0.669355
91 0.665323
92 0.663306
93 0.660282
94 0.659274
95 0.659274
96 0.658266
97 0.65121
98 0.649194
99 0.647177
100 0.646169
101 0.646169
102 0.645161
103 0.642137
104 0.638105
105 0.636089
106 0.636089
107 0.633065
108 0.632056
109 0.63004
110 0.63004
111 0.625
112 0.620968
113 0.620968
114 0.618952
115 0.618952
116 0.616935
117 0.615927
118 0.613911
119 0.611895
120 0.610887
121 0.607863
122 0.605847
123 0.603831
124 0.602823
125 0.602823
126 0.600806
127 0.59879
128 0.59879
130 0.597782
132 0.591734
134 0.589718
136 0.585685
138 0.583669
140 0.581653
142 0.579637
144 0.577621
146 0.572581
148 0.568548
150 0.560484
152 0.560484
154 0.558468
156 0.556452
158 0.553427
160 0.550403
162 0.547379
164 0.541331
166 0.538306
168 0.53629
170 0.533266
172 0.53125
174 0.528226
176 0.52621
178 0.522177
180 0.521169
182 0.515121
184 0.514113
186 0.513105
188 0.509073
190 0.508065
192 0.506048
194 0.504032
196 0.5
198 0.496976
200 0.492944
202 0.489919
204 0.486895
206 0.485887
208 0.483871
210 0.483871
212 0.480847
214 0.479839
216 0.476815
218 0.472782
220 0.471774
222 0.467742
224 0.466734
226 0.464718
228 0.461694
230 0.460685
232 0.458669
234 0.457661
236 0.457661
238 0.455645
240 0.451613
242 0.446573
244 0.443548
246 0.44254
248 0.44254
250 0.439516
252 0.435484
254 0.434476
256 0.43246
260 0.429435
264 0.424395
268 0.421371
272 0.416331
276 0.412298
280 0.41129
284 0.407258
288 0.403226
292 0.399194
296 0.396169
300 0.393145
304 0.390121
308 0.387097
312 0.387097
316 0.384073
320 0.381048
324 0.381048
328 0.377016
332 0.375
336 0.375
340 0.371976
344 0.368952
348 0.366935
352 0.363911
356 0.361895
360 0.358871
364 0.356855
368 0.354839
372 0.351815
376 0.34879
380 0.345766
384 0.34375
388 0.341734
392 0.339718
396 0.339718
400 0.337702
404 0.334677
408 0.333669
412 0.332661
416 0.329637
420 0.329637
424 0.329637
428 0.329637
432 0.329637
436 0.329637
440 0.327621
444 0.325605
448 0.324597
452 0.324597
456 0.323589
460 0.320565
464 0.319556
468 0.31754
472 0.316532
476 0.3125
480 0.310484
484 0.309476
488 0.308468
492 0.30746
496 0.30746
500 0.30746
504 0.305444
508 0.302419
512 0.301411
520 0.299395
528 0.293347
536 0.291331
544 0.290323
552 0.28629
560 0.283266
568 0.28125
576 0.28125
584 0.279234
592 0.278226
600 0.27621
608 0.270161
616 0.267137
624 0.264113
632 0.263105
640 0.258065
648 0.256048
656 0.25504
664 0.252016
672 0.247984
680 0.245968
688 0.24496
696 0.242944
704 0.238911
712 0.237903
720 0.232863
728 0.231855
736 0.229839
744 0.227823
752 0.224798
760 0.22379
768 0.222782
776 0.222782
784 0.220766
792 0.217742
800 0.216734
808 0.216734
816 0.215726
824 0.212702
832 0.212702
840 0.211694
848 0.210685
856 0.209677
864 0.206653
872 0.206653
880 0.206653
888 0.204637
896 0.204637
904 0.204637
912 0.202621
920 0.200605
928 0.200605
936 0.200605
944 0.199597
952 0.198589
960 0.198589
968 0.196573
976 0.194556
984 0.19254
992 0.191532
1000 0.190524
1008 0.189516
1016 0.189516
1024 0.1875
1040 0.185484
1056 0.185484
1072 0.183468
1088 0.18246
1104 0.180444
1120 0.178427
1136 0.177419
1152 0.175403
1168 0.172379
1184 0.170363
1200 0.169355
1216 0.169355
1232 0.166331
1248 0.164315
1264 0.160282
1280 0.159274
1296 0.15625
1312 0.155242
1328 0.154234
1344 0.152218
1360 0.152218
1376 0.15121
1392 0.15121
1408 0.15121
1424 0.150202
1440 0.149194
1456 0.149194
1472 0.147177
1488 0.147177
1504 0.146169
1520 0.146169
1536 0.144153
1552 0.144153
1568 0.143145
1584 0.143145
1600 0.143145
1616 0.142137
1632 0.140121
1648 0.140121
1664 0.140121
1680 0.138105
1696 0.137097
1712 0.136089
1728 0.134073
1744 0.134073
1760 0.133065
1776 0.133065
1792 0.132056
1808 0.129032
1824 0.126008
1840 0.125
1856 0.123992
1872 0.123992
1888 0.122984
1904 0.122984
1920 0.121976
1936 0.120968
1952 0.120968
1968 0.120968
1984 0.118952
2000 0.117944
2016 0.116935
2032 0.116935
2048 0.116935
2080 0.116935
2112 0.116935
2144 0.112903
2176 0.110887
2208 0.107863
2240 0.107863
2272 0.105847
2304 0.104839
2336 0.103831
2368 0.101815
2400 0.099798
2432 0.099798
2464 0.09879
2496 0.096774
2528 0.095766
2560 0.094758
2592 0.092742
2624 0.092742
2656 0.091734
2688 0.091734
2720 0.090726
2752 0.089718
2784 0.089718
2816 0.08871
2848 0.08871
2880 0.08871
2912 0.087702
2944 0.087702
2976 0.086694
3008 0.085685
3040 0.083669
3072 0.083669
3104 0.083669
3136 0.082661
3168 0.082661
3200 0.082661
3232 0.080645
3264 0.079637
3296 0.077621
3328 0.077621
3360 0.076613
3392 0.075605
3424 0.075605
3456 0.075605
3488 0.075605
3520 0.075605
3552 0.074597
3584 0.074597
3616 0.074597
3648 0.072581
3680 0.071573
3712 0.069556
3744 0.069556
3776 0.068548
3808 0.068548
3840 0.068548
3872 0.068548
3904 0.068548
3936 0.068548
3968 0.06754
4000 0.06754
4032 0.066532
4064 0.066532
4096 0.066532
4160 0.066532
4224 0.066532
4288 0.065524
4352 0.064516
4416 0.064516
4480 0.063508
4544 0.061492
4608 0.059476
4672 0.059476
4736 0.056452
4800 0.056452
4864 0.055444
4928 0.055444
4992 0.055444
5056 0.054435
5120 0.054435
5184 0.054435
5248 0.053427
5312 0.052419
5376 0.051411
5440 0.051411
5504 0.051411
5568 0.051411
5632 0.051411
5696 0.051411
5760 0.050403
5824 0.050403
5888 0.048387
5952 0.047379
6016 0.047379
6080 0.047379
6144 0.046371
6208 0.046371
6272 0.046371
6336 0.046371
6400 0.045363
6464 0.045363
6528 0.044355
6592 0.044355
6656 0.044355
6720 0.043347
6784 0.043347
6848 0.043347
6912 0.043347
6976 0.043347
7040 0.043347
7104 0.042339
7168 0.042339
7232 0.042339
7296 0.041331
7360 0.041331
7424 0.041331
7488 0.041331
7552 0.041331
7616 0.041331
7680 0.040323
7744 0.039315
7808 0.039315
7872 0.039315
7936 0.039315
8000 0.038306
8064 0.038306
8128 0.038306
8192 0.038306
8320 0.038306
8448 0.037298
8576 0.03629
8704 0.035282
8832 0.035282
8960 0.034274
9088 0.034274
9216 0.034274
9344 0.032258
9472 0.03125
9600 0.03125
9728 0.030242
9856 0.030242
9984 0.030242
&
@target G0.S15
@type xy
0 1
1 0.9693441
2 0.95465858
3 0.94308474
4 0.93318454
5 0.92438182
6 0.91637421
7 0.90897883
8 0.90207475
9 0.89557693
10 0.88942275
11 0.88356449
12 0.87796473
13 0.87259348
14 0.86742624
15 0.86244269
16 0.85762574
17 0.85296083
18 0.84843545
19 0.84403877
20 0.83976129
21 0.83559468
22 0.83153151
23 0.8275652
24 0.82368984
25 0.8199001
26 0.81619117
27 0.81255868
28 0.80899865
29 0.80550743
30 0.80208168
31 0.79871833
32 0.79541454
33 0.79216768
34 0.78897531
35 0.78583518
36 0.78274517
37 0.77970333
38 0.77670779
39 0.77375685
40 0.77084888
41 0.76798236
42 0.76515586
43 0.76236802
44 0.75961758
45 0.75690332
46 0.7542241
47 0.75157885
48 0.74896652
49 0.74638616
50 0.74383682
51 0.74131763
52 0.73882775
53 0.73636637
54 0.73393272
55 0.73152607
56 0.72914572
57 0.726791
58 0.72446128
59 0.72215592
60 0.71987434
61 0.71761598
62 0.71538029
63 0.71316675
64 0.71097485
65 0.7088041
66 0.70665405
67 0.70452424
68 0.70241423
69 0.70032361
70 0.69825198
71 0.69619895
72 0.69416413
73 0.69214716
74 0.6901477
75 0.6881654
76 0.68619993
77 0.68425097
78 0.68231822
79 0.68040137
80 0.67850013
81 0.67661422
82 0.67474337
83 0.6728873
84 0.67104577
85 0.66921853
86 0.66740532
87 0.66560591
88 0.66382008
89 0.6620476
90 0.66028825
91 0.65854181
92 0.65680809
93 0.65508689
94 0.653378
95 0.65168123
96 0.64999641
97 0.64832334
98 0.64666186
99 0.64501178
100 0.64337295
101 0.6417452
102 0.64012837
103 0.63852229
104 0.63692683
105 0.63534182
106 0.63376713
107 0.63220261
108 0.63064813
109 0.62910354
110 0.62756871
111 0.62604351
112 0.62452783
113 0.62302152
114 0.62152447
115 0.62003657
116 0.61855768
117 0.61708771
118 0.61562653
119 0.61417404
120 0.61273013
121 0.61129469
122 0.60986762
123 0.60844883
124 0.6070382
125 0.60563565
126 0.60424107
127 0.60285438
128 0.60147549
130 0.59874071
132 0.59603605
134 0.59336082
136 0.59071438
138 0.5880961
140 0.58550538
142 0.58294162
144 0.58040427
146 0.57789278
148 0.57540662
150 0.57294529
152 0.57050828
154 0.56809512
156 0.56570536
158 0.56333853
160 0.5609942
162 0.55867196
164 0.55637139
166 0.55409209
168 0.55183369
170 0.54959581
172 0.54737808
174 0.54518015
176 0.54300167
178 0.54084232
180 0.53870177
182 0.5365797
184 0.53447581
186 0.53238979
188 0.53032136
190 0.52827022
192 0.52623611
194 0.52421875
196 0.52221789
198 0.52023325
200 0.5182646
202 0.51631169
204 0.51437428
206 0.51245214
208 0.51054505
210 0.50865277
212 0.5067751
214 0.50491182
216 0.50306273
218 0.50122762
220 0.49940629
222 0.49759856
224 0.49580424
226 0.49402313
228 0.49225507
230 0.49049987
232 0.48875735
234 0.48702736
236 0.48530972
238 0.48360427
240 0.48191086
242 0.48022932
244 0.47855951
246 0.47690127
248 0.47525446
250 0.47361893
252 0.47199455
254 0.47038117
256 0.46877866
260 0.46560573
264 0.46247471
268 0.45938461
272 0.45633448
276 0.45332339
280 0.45035045
284 0.4474148
288 0.44451561
292 0.44165209
296 0.43882345
300 0.43602894
304 0.43326786
308 0.43053948
312 0.42784315
316 0.42517819
320 0.42254398
324 0.4199399
328 0.41736535
332 0.41481975
336 0.41230255
340 0.40981319
344 0.40735114
348 0.4049159
352 0.40250696
356 0.40012384
360 0.39776607
364 0.39543319
368 0.39312474
372 0.39084031
376 0.38857946
380 0.38634178
384 0.38412688
388 0.38193436
392 0.37976385
396 0.37761497
400 0.37548737
404 0.37338068
408 0.37129458
412 0.36922872
416 0.36718278
420 0.36515644
424 0.36314939
428 0.36116133
432 0.35919195
436 0.35724097
440 0.35530811
444 0.35339309
448 0.35149564
452 0.3496155
456 0.34775241
460 0.34590611
464 0.34407636
468 0.34226292
472 0.34046555
476 0.33868402
480 0.33691811
484 0.33516759
488 0.33343225
492 0.33171187
496 0.33000625
500 0.32831518
504 0.32663846
508 0.32497591
512 0.32332731
520 0.32007128
528 0.31686892
536 0.31371881
544 0.31061961
552 0.30757003
560 0.30456882
568 0.30161477
576 0.29870672
584 0.29584355
592 0.29302419
600 0.29024759
608 0.28751274
616 0.28481868
624 0.28216447
632 0.27954919
640 0.27697197
648 0.27443196
656 0.27192833
664 0.2694603
672 0.26702708
680 0.26462792
688 0.26226212
696 0.25992895
704 0.25762775
712 0.25535784
720 0.25311859
728 0.25090937
736 0.24872957
744 0.24657862
752 0.24445594
760 0.24236096
768 0.24029316
776 0.23825201
784 0.23623699
792 0.23424762
800 0.2322834
808 0.23034386
816 0.22842855
824 0.22653702
832 0.22466883
840 0.22282357
848 0.22100081
856 0.21920015
864 0.21742121
872 0.2156636
880 0.21392695
888 0.21221088
896 0.21051506
904 0.20883912
912 0.20718273
920 0.20554556
928 0.20392729
936 0.20232759
944 0.20074617
952 0.19918273
960 0.19763696
968 0.19610858
976 0.19459731
984 0.19310287
992 0.191625
1000 0.19016343
1008 0.1887179
1016 0.18728817
1024 0.18587399
1040 0.1830913
1056 0.18036799
1072 0.17770224
1088 0.17509236
1104 0.17253669
1120 0.17003365
1136 0.16758173
1152 0.16517947
1168 0.16282545
1184 0.16051834
1200 0.15825684
1216 0.15603969
1232 0.15386569
1248 0.15173368
1264 0.14964254
1280 0.1475912
1296 0.14557861
1312 0.14360376
1328 0.1416657
1344 0.13976347
1360 0.13789618
1376 0.13606295
1392 0.13426295
1408 0.13249533
1424 0.13075933
1440 0.12905417
1456 0.12737912
1472 0.12573344
1488 0.12411646
1504 0.12252749
1520 0.12096589
1536 0.11943101
1552 0.11792225
1568 0.11643902
1584 0.11498073
1600 0.11354683
1616 0.11213677
1632 0.11075002
1648 0.10938607
1664 0.10804443
1680 0.1067246
1696 0.10542612
1712 0.10414854
1728 0.1028914
1744 0.10165428
1760 0.10043676
1776 0.099238422
1792 0.098058874
1808 0.096897728
1824 0.095754607
1840 0.094629144
1856 0.093520983
1872 0.092429775
1888 0.091355181
1904 0.090296872
1920 0.089254525
1936 0.088227827
1952 0.087216472
1968 0.086220162
1984 0.085238607
2000 0.084271522
2016 0.083318632
2032 0.082379667
2048 0.081454363
2080 0.079643719
2112 0.077884717
2144 0.076175469
2176 0.074514171
2208 0.072899106
2240 0.07132863
2272 0.069801175
2304 0.068315243
2336 0.066869399
2368 0.065462273
2400 0.064092552
2432 0.062758978
2464 0.061460349
2496 0.060195509
2528 0.058963352
2560 0.057762816
2592 0.056592884
2624 0.055452577
2656 0.054340956
2688 0.05325712
2720 0.0522002
2752 0.051169364
2784 0.05016381
2816 0.049182766
2848 0.048225491
2880 0.047291269
2912 0.046379414
2944 0.045489261
2976 0.044620173
3008 0.043771533
3040 0.042942748
3072 0.042133245
3104 0.041342473
3136 0.040569898
3168 0.039815005
3200 0.039077298
3232 0.038356298
3264 0.037651541
3296 0.036962579
3328 0.03628898
3360 0.035630325
3392 0.034986209
3424 0.034356242
3456 0.033740045
3488 0.033137252
3520 0.032547508
3552 0.03197047
3584 0.031405807
3616 0.030853196
3648 0.030312326
3680 0.029782895
3712 0.02926461
3744 0.028757188
3776 0.028260354
3808 0.027773842
3840 0.027297392
3872 0.026830755
3904 0.026373687
3936 0.025925952
3968 0.025487321
4000 0.025057572
4032 0.024636489
4064 0.024223863
4096 0.02381949
4160 0.023034718
4224 0.022280658
4288 0.021555882
4352 0.020859038
4416 0.020188848
4480 0.019544105
4544 0.018923664
4608 0.018326443
4672 0.017751414
4736 0.017197607
4800 0.016664097
4864 0.01615001
4928 0.015654514
4992 0.015176819
5056 0.014716176
5120 0.014271871
5184 0.013843225
5248 0.013429593
5312 0.013030361
5376 0.012644944
5440 0.012272783
5504 0.011913348
5568 0.011566132
5632 0.011230652
5696 0.010906448
5760 0.010593078
5824 0.010290124
5888 0.0099971833
5952 0.0097138734
6016 0.0094398278
6080 0.0091746961
6144 0.0089181435
6208 0.0086698494
6272 0.0084295073
6336 0.0081968235
6400 0.0079715171
6464 0.0077533189
6528 0.0075419708
6592 0.0073372259
6656 0.0071388471
6720 0.0069466073
6784 0.0067602887
6848 0.0065796821
6912 0.0064045871
6976 0.0062348111
7040 0.0060701694
7104 0.0059104843
7168 0.0057555856
7232 0.0056053093
7296 0.0054594981
7360 0.0053180007
7424 0.0051806718
7488 0.0050473713
7552 0.0049179649
7616 0.004792323
7680 0.0046703213
7744 0.0045518399
7808 0.0044367634
7872 0.0043249807
7936 0.0042163849
8000 0.004110873
8064 0.0040083458
8128 0.0039087076
8192 0.0038118663
8320 0.0036262221
8448 0.0034507402
8576 0.0032847945
8704 0.0031278024
8832 0.0029792212
8960 0.002838545
9088 0.0027053024
9216 0.0025790531
9344 0.0024593862
9472 0.0023459178
9600 0.0022382891
9728 0.0021361643
9856 0.0020392293
9984 0.0019471901
&
@target G0.S16
@type xy
0 1
1 0.98932731
2 0.98169217
3 0.97485537
4 0.96849429
5 0.96247002
6 0.95670575
7 0.95115301
8 0.94577858
9 0.94055832
10 0.93547393
11 0.93051108
12 0.92565826
13 0.92090602
14 0.91624646
15 0.9116729
16 0.90717959
17 0.90276156
18 0.89841444
19 0.89413437
20 0.88991793
21 0.88576205
22 0.88166394
23 0.87762112
24 0.87363128
25 0.86969235
26 0.8658024
27 0.86195968
28 0.85816253
29 0.85440945
30 0.85069903
31 0.84702995
32 0.84340097
33 0.83981094
34 0.83625877
35 0.83274345
36 0.82926401
37 0.82581953
38 0.82240915
39 0.81903205
40 0.81568745
41 0.81237462
42 0.80909283
43 0.80584143
44 0.80261977
45 0.79942723
46 0.79626322
47 0.79312717
48 0.79001855
49 0.78693684
50 0.78388152
51 0.78085213
52 0.77784819
53 0.77486926
54 0.77191491
55 0.76898472
56 0.76607828
57 0.76319521
58 0.76033513
59 0.75749768
60 0.7546825
61 0.75188925
62 0.7491176
63 0.74636722
64 0.74363781
65 0.74092905
66 0.73824065
67 0.73557232
68 0.73292379
69 0.73029478
70 0.72768502
71 0.72509427
72 0.72252225
73 0.71996874
74 0.71743349
75 0.71491626
76 0.71241683
77 0.70993497
78 0.70747047
79 0.70502312
80 0.7025927
81 0.70017901
82 0.69778186
83 0.69540104
84 0.69303637
85 0.69068767
86 0.68835474
87 0.68603741
88 0.68373551
89 0.68144886
90 0.67917729
91 0.67692064
92 0.67467875
93 0.67245146
94 0.67023861
95 0.66804004
96 0.66585562
97 0.66368519
98 0.6615286
99 0.65938572
100 0.6572564
101 0.65514051
102 0.65303791
103 0.65094847
104 0.64887206
105 0.64680856
106 0.64475782
107 0.64271974
108 0.64069418
109 0.63868103
110 0.63668018
111 0.63469149
112 0.63271487
113 0.63075019
114 0.62879735
115 0.62685624
116 0.62492674
117 0.62300876
118 0.62110218
119 0.61920691
120 0.61732285
121 0.61544988
122 0.61358793
123 0.61173688
124 0.60989664
125 0.60806712
126 0.60624823
127 0.60443986
128 0.60264194
130 0.59907707
132 0.59555291
134 0.59206878
136 0.58862401
138 0.58521796
140 0.58184999
142 0.57851949
144 0.57522586
146 0.57196851
148 0.56874687
150 0.56556038
152 0.5624085
154 0.55929069
156 0.55620643
158 0.55315521
160 0.55013654
162 0.54714992
164 0.54419488
166 0.54127096
168 0.5383777
170 0.53551465
172 0.53268138
174 0.52987745
176 0.52710245
178 0.52435597
180 0.5216376
182 0.51894695
184 0.51628363
186 0.51364727
188 0.51103748
190 0.50845391
192 0.5058962
194 0.503364
196 0.50085695
198 0.49837473
200 0.49591701
202 0.49348345
204 0.49107373
206 0.48868755
208 0.48632459
210 0.48398455
212 0.48166713
214 0.47937204
216 0.47709899
218 0.4748477
220 0.47261789
222 0.47040929
224 0.46822163
226 0.46605464
228 0.46390807
230 0.46178166
232 0.45967516
234 0.45758832
236 0.4555209
238 0.45347266
240 0.45144336
242 0.44943278
244 0.44744069
246 0.44546685
248 0.44351106
250 0.44157309
252 0.43965273
254 0.43774977
256 0.435864
260 0.43214322
264 0.4284888
268 0.42489919
272 0.42137288
276 0.41790842
280 0.41450439
284 0.41115941
288 0.40787214
292 0.4046413
296 0.40146561
300 0.39834384
304 0.39527481
308 0.39225735
312 0.38929033
316 0.38637266
320 0.38350326
324 0.38068109
328 0.37790515
332 0.37517443
336 0.37248798
340 0.36984487
344 0.36724417
348 0.36468501
352 0.36216651
356 0.35968783
360 0.35724814
364 0.35484664
368 0.35248255
372 0.3501551
376 0.34786354
380 0.34560716
384 0.34338524
388 0.34119708
392 0.33904201
396 0.33691937
400 0.33482852
404 0.33276882
408 0.33073967
412 0.32874046
416 0.3267706
420 0.32482952
424 0.32291667
428 0.32103149
432 0.31917346
436 0.31734204
440 0.31553673
444 0.31375704
448 0.31200247
452 0.31027254
456 0.3085668
460 0.30688478
464 0.30522604
468 0.30359015
472 0.30197667
476 0.30038519
480 0.2988153
484 0.29726661
488 0.29573872
492 0.29423125
496 0.29274383
500 0.29127608
504 0.28982767
508 0.28839822
512 0.2869874
520 0.28422032
528 0.28152381
536 0.27889538
544 0.27633264
552 0.2738333
560 0.27139514
568 0.26901606
576 0.26669403
584 0.26442709
592 0.26221338
600 0.26005109
608 0.25793851
616 0.25587398
624 0.25385589
632 0.25188271
640 0.24995297
648 0.24806525
656 0.24621819
664 0.24441046
672 0.24264082
680 0.24090804
688 0.23921095
696 0.23754843
704 0.23591938
712 0.23432276
720 0.23275758
728 0.23122284
736 0.22971763
744 0.22824103
752 0.22679218
760 0.22537024
768 0.22397441
776 0.22260389
784 0.22125795
792 0.21993586
800 0.21863691
808 0.21736043
816 0.21610577
824 0.2148723
832 0.21365942
840 0.21246653
848 0.21129308
856 0.21013851
864 0.20900229
872 0.20788392
880 0.2067829
888 0.20569875
896 0.20463102
904 0.20357926
912 0.20254304
920 0.20152194
928 0.20051557
936 0.19952352
944 0.19854543
952 0.19758093
960 0.19662967
968 0.19569131
976 0.19476552
984 0.19385197
992 0.19295037
1000 0.19206041
1008 0.19118179
1016 0.19031425
1024 0.18945751
1040 0.18777538
1056 0.18613339
1072 0.18452967
1088 0.18296244
1104 0.18143003
1120 0.17993089
1136 0.17846354
1152 0.17702659
1168 0.17561875
1184 0.17423879
1200 0.17288554
1216 0.17155792
1232 0.17025489
1248 0.16897549
1264 0.16771879
1280 0.16648394
1296 0.16527009
1312 0.1640765
1328 0.1629024
1344 0.16174712
1360 0.16060999
1376 0.1594904
1392 0.15838773
1408 0.15730145
1424 0.156231
1440 0.15517589
1456 0.15413564
1472 0.15310977
1488 0.15209787
1504 0.15109951
1520 0.15011431
1536 0.14914187
1552 0.14818186
1568 0.14723391
1584 0.14629771
1600 0.14537294
1616 0.14445931
1632 0.14355652
1648 0.14266432
1664 0.14178243
1680 0.1409106
1696 0.1400486
1712 0.13919619
1728 0.13835316
1744 0.13751929
1760 0.13669438
1776 0.13587823
1792 0.13507066
1808 0.13427148
1824 0.13348053
1840 0.13269763
1856 0.13192262
1872 0.13115535
1888 0.13039566
1904 0.12964341
1920 0.12889847
1936 0.12816069
1952 0.12742995
1968 0.12670611
1984 0.12598906
2000 0.12527868
2016 0.12457485
2032 0.12387747
2048 0.12318642
2080 0.1218229
2112 0.12048352
2144 0.1191675
2176 0.11787413
2208 0.11660275
2240 0.11535272
2272 0.11412342
2304 0.11291429
2336 0.11172476
2368 0.11055432
2400 0.10940247
2432 0.10826873
2464 0.10715265
2496 0.10605378
2528 0.1049717
2560 0.10390602
2592 0.10285634
2624 0.10182229
2656 0.10080351
2688 0.099799665
2720 0.098810409
2752 0.097835425
2784 0.096874401
2816 0.095927038
2848 0.094993044
2880 0.09407214
2912 0.093164052
2944 0.092268518
2976 0.091385282
3008 0.090514096
3040 0.08965472
3072 0.088806921
3104 0.087970472
3136 0.087145154
3168 0.086330752
3200 0.085527059
3232 0.084733873
3264 0.083950997
3296 0.083178239
3328 0.082415413
3360 0.081662338
3392 0.080918837
3424 0.080184737
3456 0.079459871
3488 0.078744076
3520 0.07803719
3552 0.07733906
3584 0.076649532
3616 0.075968459
3648 0.075295696
3680 0.074631101
3712 0.073974537
3744 0.073325869
3776 0.072684965
3808 0.072051696
3840 0.071425937
3872 0.070807565
3904 0.07019646
3936 0.069592503
3968 0.068995582
4000 0.068405581
4032 0.067822393
4064 0.067245909
4096 0.066676024
4160 0.065555641
4224 0.064460444
4288 0.063389668
4352 0.062342578
4416 0.061318468
4480 0.06031666
4544 0.059336504
4608 0.058377373
4672 0.057438665
4736 0.056519802
4800 0.055620224
4864 0.054739397
4928 0.053876801
4992 0.053031938
5056 0.052204327
5120 0.051393504
5184 0.050599022
5248 0.049820449
5312 0.049057367
5376 0.048309373
5440 0.047576077
5504 0.046857105
5568 0.04615209
5632 0.045460682
5696 0.04478254
5760 0.044117334
5824 0.043464745
5888 0.042824465
5952 0.042196193
6016 0.04157964
6080 0.040974525
6144 0.040380575
6208 0.039797527
6272 0.039225124
6336 0.038663118
6400 0.038111268
6464 0.037569339
6528 0.037037105
6592 0.036514346
6656 0.036000845
6720 0.035496397
6784 0.035000799
6848 0.034513853
6912 0.03403537
6976 0.033565163
7040 0.033103052
7104 0.032648861
7168 0.03220242
7232 0.031763563
7296 0.031332127
7360 0.030907956
7424 0.030490895
7488 0.030080797
7552 0.029677515
7616 0.029280908
7680 0.028890839
7744 0.028507173
7808 0.028129779
7872 0.027758529
7936 0.0273933
8000 0.02703397
8064 0.026680422
8128 0.026332539
8192 0.025990209
8320 0.025321774
8448 0.024674272
8576 0.024046896
8704 0.023438881
8832 0.022849495
8960 0.022278039
9088 0.02172385
9216 0.02118629
9344 0.020664753
9472 0.020158659
9600 0.019667453
9728 0.019190604
9856 0.018727606
9984 0.018277972
&
@target G0.S17
@type xy
0 1
1 1
2 1
3 0.99901
4 0.99802
5 0.99604
6 0.994059
7 0.992079
8 0.991089
9 0.990099
10 0.987129
11 0.983168
12 0.980198
13 0.978218
14 0.978218
15 0.974257
16 0.971287
17 0.971287
18 0.971287
19 0.971287
20 0.969307
21 0.966337
22 0.960396
23 0.956436
24 0.954455
25 0.952475
26 0.950495
27 0.947525
28 0.947525
29 0.944554
30 0.942574
31 0.938614
32 0.936634
33 0.935644
34 0.932673
35 0.929703
36 0.929703
37 0.925743
38 0.924752
39 0.923762
40 0.922772
41 0.922772
42 0.921782
43 0.921782
44 0.917822
45 0.914851
46 0.913861
47 0.910891
48 0.909901
49 0.908911
50 0.907921
51 0.90198
52 0.90099
53 0.89703
54 0.894059
55 0.892079
56 0.891089
57 0.889109
58 0.887129
59 0.886139
60 0.883168
61 0.881188
62 0.880198
63 0.878218
64 0.876238
65 0.874257
66 0.874257
67 0.870297
68 0.869307
69 0.868317
70 0.864356
71 0.862376
72 0.861386
73 0.859406
74 0.857426
75 0.854455
76 0.853465
77 0.851485
78 0.850495
79 0.846535
80 0.845545
81 0.843564
82 0.843564
83 0.839604
84 0.838614
85 0.837624
86 0.835644
87 0.835644
88 0.835644
89 0.835644
90 0.833663
91 0.832673
92 0.832673
93 0.831683
94 0.827723
95 0.827723
96 0.824752
97 0.823762
98 0.822772
99 0.819802
100 0.818812
101 0.817822
102 0.816832
103 0.812871
104 0.812871
105 0.811881
106 0.810891
107 0.810891
108 0.810891
109 0.810891
110 0.807921
111 0.805941
112 0.805941
113 0.80495
114 0.80297
115 0.80297
116 0.79901
117 0.79604
118 0.794059
119 0.794059
120 0.793069
121 0.791089
122 0.788119
123 0.788119
124 0.788119
125 0.785149
126 0.785149
127 0.785149
128 0.784158
130 0.779208
132 0.778218
134 0.777228
136 0.770297
138 0.768317
140 0.767327
142 0.763366
144 0.761386
146 0.760396
148 0.757426
150 0.752475
152 0.750495
154 0.749505
156 0.749505
158 0.747525
160 0.746535
162 0.745545
164 0.744554
166 0.743564
168 0.741584
170 0.740594
172 0.738614
174 0.736634
176 0.734653
178 0.732673
180 0.729703
182 0.727723
184 0.724752
186 0.723762
188 0.720792
190 0.718812
192 0.715842
194 0.713861
196 0.710891
198 0.707921
200 0.706931
202 0.704951
204 0.70198
206 0.70099
208 0.69901
210 0.69505
212 0.694059
214 0.691089
216 0.690099
218 0.689109
220 0.685149
222 0.683168
224 0.680198
226 0.678218
228 0.675248
230 0.674257
232 0.674257
234 0.670297
236 0.670297
238 0.670297
240 0.669307
242 0.666337
244 0.663366
246 0.661386
248 0.660396
250 0.657426
252 0.657426
254 0.657426
256 0.654455
260 0.651485
264 0.649505
268 0.643564
272 0.642574
276 0.640594
280 0.639604
284 0.636634
288 0.635644
292 0.631683
296 0.630693
300 0.630693
304 0.628713
308 0.626733
312 0.625743
316 0.621782
320 0.621782
324 0.620792
328 0.618812
332 0.617822
336 0.616832
340 0.613861
344 0.610891
348 0.609901
352 0.607921
356 0.607921
360 0.60396
364 0.60198
368 0.59802
372 0.594059
376 0.593069
380 0.590099
384 0.586139
388 0.584158
392 0.584158
396 0.582178
400 0.578218
404 0.577228
408 0.575248
412 0.571287
416 0.571287
420 0.570297
424 0.570297
428 0.568317
432 0.567327
436 0.564356
440 0.562376
444 0.559406
448 0.555446
452 0.553465
456 0.552475
460 0.549505
464 0.549505
468 0.548515
472 0.548515
476 0.547525
480 0.545545
484 0.543564
488 0.542574
492 0.540594
496 0.535644
500 0.533663
504 0.530693
508 0.527723
512 0.525743
520 0.519802
528 0.516832
536 0.514852
544 0.511881
552 0.509901
560 0.506931
568 0.505941
576 0.50198
584 0.49901
592 0.49703
600 0.49505
608 0.494059
616 0.493069
624 0.491089
632 0.490099
640 0.488119
648 0.486139
656 0.485149
664 0.485149
672 0.485149
680 0.484158
688 0.484158
696 0.480198
704 0.477228
712 0.477228
720 0.476238
728 0.474257
736 0.474257
744 0.472277
752 0.470297
760 0.470297
768 0.468317
776 0.467327
784 0.464356
792 0.464356
800 0.462376
808 0.460396
816 0.456436
824 0.454455
832 0.452475
840 0.451485
848 0.450495
856 0.448515
864 0.445545
872 0.442574
880 0.439604
888 0.439604
896 0.436634
904 0.436634
912 0.435644
920 0.435644
928 0.435644
936 0.433663
944 0.431683
952 0.428713
960 0.427723
968 0.425743
976 0.422772
984 0.420792
992 0.419802
1000 0.415842
1008 0.414851
1016 0.412871
1024 0.410891
1040 0.407921
1056 0.40297
1072 0.4
1088 0.39604
1104 0.391089
1120 0.388119
1136 0.386139
1152 0.381188
1168 0.376238
1184 0.373267
1200 0.371287
1216 0.365347
1232 0.364356
1248 0.364356
1264 0.362376
1280 0.362376
1296 0.360396
1312 0.359406
1328 0.358416
1344 0.356436
1360 0.354455
1376 0.354455
1392 0.351485
1408 0.351485
1424 0.350495
1440 0.347525
1456 0.347525
1472 0.346535
1488 0.345545
1504 0.345545
1520 0.342574
1536 0.341584
1552 0.338614
1568 0.333663
1584 0.332673
1600 0.330693
1616 0.329703
1632 0.327723
1648 0.327723
1664 0.327723
1680 0.327723
1696 0.325743
1712 0.322772
1728 0.320792
1744 0.320792
1760 0.318812
1776 0.316832
1792 0.316832
1808 0.315842
1824 0.312871
1840 0.311881
1856 0.311881
1872 0.311881
1888 0.311881
1904 0.311881
1920 0.308911
1936 0.306931
1952 0.306931
1968 0.306931
1984 0.306931
2000 0.30396
2016 0.30396
2032 0.30198
2048 0.30099
2080 0.29604
2112 0.29604
2144 0.293069
2176 0.293069
2208 0.289109
2240 0.287129
2272 0.284158
2304 0.283168
2336 0.280198
2368 0.277228
2400 0.277228
2432 0.276238
2464 0.275248
2496 0.274257
2528 0.272277
2560 0.269307
2592 0.266337
2624 0.264356
2656 0.260396
2688 0.257426
2720 0.256436
2752 0.253465
2784 0.251485
2816 0.248515
2848 0.247525
2880 0.245545
2912 0.245545
2944 0.240594
2976 0.239604
3008 0.238614
3040 0.236634
3072 0.235644
3104 0.234653
3136 0.234653
3168 0.234653
3200 0.233663
3232 0.232673
3264 0.230693
3296 0.229703
3328 0.226733
3360 0.226733
3392 0.225743
3424 0.224752
3456 0.224752
3488 0.223762
3520 0.219802
3552 0.217822
3584 0.216832
3616 0.216832
3648 0.216832
3680 0.216832
3712 0.214851
3744 0.213861
3776 0.213861
3808 0.211881
3840 0.210891
3872 0.207921
3904 0.207921
3936 0.206931
3968 0.206931
4000 0.20495
4032 0.20396
4064 0.20396
4096 0.20396
4160 0.20198
4224 0.20099
4288 0.19604
4352 0.19505
4416 0.193069
4480 0.192079
4544 0.189109
4608 0.189109
4672 0.188119
4736 0.184158
4800 0.182178
4864 0.178218
4928 0.176238
4992 0.175248
5056 0.173267
5120 0.173267
5184 0.172277
5248 0.171287
5312 0.171287
5376 0.170297
5440 0.170297
5504 0.168317
5568 0.166337
5632 0.165347
5696 0.163366
5760 0.161386
5824 0.160396
5888 0.159406
5952 0.157426
6016 0.156436
6080 0.156436
6144 0.156436
6208 0.154455
6272 0.154455
6336 0.153465
6400 0.152475
6464 0.150495
6528 0.150495
6592 0.149505
6656 0.147525
6720 0.147525
6784 0.145545
6848 0.143564
6912 0.143564
6976 0.140594
7040 0.139604
7104 0.139604
7168 0.138614
7232 0.137624
7296 0.137624
7360 0.136634
7424 0.135644
7488 0.134653
7552 0.134653
7616 0.133663
7680 0.132673
7744 0.131683
7808 0.131683
7872 0.128713
7936 0.128713
8000 0.127723
8064 0.126733
8128 0.124752
8192 0.123762
8320 0.123762
8448 0.120792
8576 0.119802
8704 0.119802
8832 0.118812
8960 0.117822
9088 0.115842
9216 0.115842
9344 0.115842
9472 0.114851
9600 0.112871
9728 0.112871
9856 0.112871
9984 0.111881
10112 0.110891
10240 0.110891
10368 0.108911
10496 0.108911
10624 0.108911
10752 0.107921
10880 0.107921
11008 0.106931
11136 0.10495
11264 0.10396
11392 0.10396
11520 0.10297
11648 0.10198
11776 0.10099
11904 0.09901
12032 0.09901
12160 0.09901
12288 0.09802
12416 0.09802
12544 0.09703
12672 0.09604
12800 0.09604
12928 0.09505
13056 0.094059
13184 0.094059
13312 0.093069
13440 0.092079
13568 0.092079
13696 0.092079
13824 0.092079
13952 0.091089
14080 0.091089
14208 0.090099
14336 0.089109
14464 0.089109
14592 0.088119
14720 0.088119
14848 0.088119
14976 0.088119
15104 0.086139
15232 0.086139
15360 0.085149
15488 0.085149
15616 0.085149
15744 0.084158
15872 0.084158
16000 0.084158
16128 0.084158
16256 0.082178
16384 0.081188
16640 0.080198
16896 0.080198
17152 0.080198
17408 0.080198
17664 0.079208
17920 0.079208
18176 0.078218
18432 0.077228
18688 0.075248
18944 0.074257
19200 0.074257
19456 0.073267
19712 0.073267
19968 0.071287
&
@target G0.S18
@type xy
0 1
1 0.97782298
2 0.96839336
3 0.96114972
4 0.95504746
5 0.94967878
6 0.94483344
7 0.94038605
8 0.93625461
9 0.93238204
10 0.92872664
11 0.9252569
12 0.92194827
13 0.91878119
14 0.9157398
15 0.91281097
16 0.90998375
17 0.90724885
18 0.90459832
19 0.90202528
20 0.89952377
21 0.89708853
22 0.89471493
23 0.89239885
24 0.89013662
25 0.88792494
26 0.88576084
27 0.88364162
28 0.88156483
29 0.87952824
30 0.87752982
31 0.87556767
32 0.87364009
33 0.87174547
34 0.86988234
35 0.86804933
36 0.86624517
37 0.86446868
38 0.86271876
39 0.86099436
40 0.85929453
41 0.85761835
42 0.85596496
43 0.85433358
44 0.85272344
45 0.85113382
46 0.84956405
47 0.84801349
48 0.84648153
49 0.84496761
50 0.84347116
51 0.84199169
52 0.84052869
53 0.83908169
54 0.83765025
55 0.83623393
56 0.83483233
57 0.83344506
58 0.83207175
59 0.83071204
60 0.82936558
61 0.82803205
62 0.82671113
63 0.82540252
64 0.82410593
65 0.82282108
66 0.8215477
67 0.82028554
68 0.81903434
69 0.81779386
70 0.81656388
71 0.81534416
72 0.8141345
73 0.81293469
74 0.81174452
75 0.8105638
76 0.80939234
77 0.80822997
78 0.8070765
79 0.80593177
80 0.8047956
81 0.80366785
82 0.80254835
83 0.80143696
84 0.80033353
85 0.79923792
86 0.79814999
87 0.7970696
88 0.79599664
89 0.79493096
90 0.79387246
91 0.792821
92 0.79177648
93 0.79073879
94 0.7897078
95 0.78868343
96 0.78766555
97 0.78665407
98 0.7856489
99 0.78464993
100 0.78365707
101 0.78267023
102 0.78168933
103 0.78071427
104 0.77974496
105 0.77878134
106 0.7778233
107 0.77687079
108 0.77592371
109 0.774982
110 0.77404557
111 0.77311436
112 0.7721883
113 0.77126732
114 0.77035135
115 0.76944032
116 0.76853418
117 0.76763285
118 0.76673627
119 0.76584439
120 0.76495715
121 0.76407448
122 0.76319633
123 0.76232265
124 0.76145338
125 0.76058847
126 0.75972786
127 0.7588715
128 0.75801935
130 0.75632746
132 0.7546518
134 0.752992
136 0.75134771
138 0.74971858
140 0.74810429
142 0.74650451
144 0.74491894
146 0.74334728
148 0.74178924
150 0.74024455
152 0.73871294
154 0.73719416
156 0.73568793
158 0.73419404
160 0.73271224
162 0.7312423
164 0.729784
166 0.72833713
168 0.72690148
170 0.72547684
172 0.72406303
174 0.72265985
176 0.72126712
178 0.71988466
180 0.71851229
182 0.71714984
184 0.71579716
186 0.71445407
188 0.71312042
190 0.71179607
192 0.71048085
194 0.70917463
196 0.70787727
198 0.70658863
200 0.70530858
202 0.70403698
204 0.70277371
206 0.70151864
208 0.70027166
210 0.69903265
212 0.69780148
214 0.69657805
216 0.69536225
218 0.69415398
220 0.69295311
222 0.69175956
224 0.69057323
226 0.689394
228 0.6882218
230 0.68705652
232 0.68589808
234 0.68474638
236 0.68360133
238 0.68246286
240 0.68133087
242 0.68020528
244 0.67908601
246 0.67797299
248 0.67686613
250 0.67576537
252 0.67467061
254 0.67358181
256 0.67249887
260 0.67035032
264 0.66822444
268 0.66612068
272 0.66403856
276 0.66197758
280 0.65993728
284 0.65791719
288 0.6559169
292 0.65393596
296 0.65197399
300 0.65003057
304 0.64810535
308 0.64619793
312 0.64430799
316 0.64243515
320 0.6405791
324 0.63873952
328 0.63691608
332 0.63510848
336 0.63331643
340 0.63153965
344 0.62977786
348 0.62803078
352 0.62629816
356 0.62457975
360 0.62287529
364 0.62118454
368 0.61950728
372 0.61784328
376 0.61619231
380 0.61455416
384 0.61292862
388 0.61131548
392 0.60971456
396 0.60812565
400 0.60654856
404 0.60498312
408 0.60342914
412 0.60188645
416 0.60035487
420 0.59883425
424 0.59732441
428 0.59582521
432 0.59433647
436 0.59285806
440 0.59138983
444 0.58993162
448 0.58848331
452 0.58704474
456 0.58561579
460 0.58419633
464 0.58278622
468 0.58138533
472 0.57999356
476 0.57861076
480 0.57723683
484 0.57587165
488 0.57451511
492 0.57316709
496 0.57182748
500 0.57049619
504 0.56917309
508 0.5678581
512 0.56655111
520 0.56396074
528 0.56140122
536 0.55887181
544 0.5563718
552 0.55390051
560 0.55145728
568 0.54904148
576 0.5466525
584 0.54428974
592 0.54195265
600 0.53964066
608 0.53735324
616 0.53508989
624 0.53285011
632 0.53063341
640 0.52843932
648 0.52626741
656 0.52411722
664 0.52198834
672 0.51988036
680 0.51779288
688 0.51572551
696 0.51367787
704 0.51164961
712 0.50964037
720 0.50764981
728 0.50567758
736 0.50372338
744 0.50178688
752 0.49986777
760 0.49796576
768 0.49608056
776 0.49421188
784 0.49235944
792 0.49052299
800 0.48870225
808 0.48689698
816 0.48510691
824 0.48333182
832 0.48157147
840 0.47982562
848 0.47809405
856 0.47637654
864 0.47467288
872 0.47298286
880 0.47130626
888 0.4696429
896 0.46799258
904 0.46635511
912 0.46473029
920 0.46311796
928 0.46151792
936 0.45993002
944 0.45835407
952 0.45678991
960 0.45523737
968 0.4536963
976 0.45216655
984 0.45064795
992 0.44914036
1000 0.44764363
1008 0.44615762
1016 0.44468219
1024 0.44321719
1040 0.44031799
1056 0.43745895
1072 0.43463907
1088 0.43185739
1104 0.42911296
1120 0.4264049
1136 0.42373232
1152 0.42109441
1168 0.41849035
1184 0.41591938
1200 0.41338073
1216 0.41087368
1232 0.40839755
1248 0.40595164
1264 0.40353532
1280 0.40114794
1296 0.39878889
1312 0.39645759
1328 0.39415346
1344 0.39187594
1360 0.3896245
1376 0.38739861
1392 0.38519777
1408 0.38302149
1424 0.38086928
1440 0.3787407
1456 0.37663528
1472 0.37455259
1488 0.37249221
1504 0.37045373
1520 0.36843674
1536 0.36644085
1552 0.36446569
1568 0.36251088
1584 0.36057607
1600 0.3586609
1616 0.35676505
1632 0.35488816
1648 0.35302993
1664 0.35119003
1680 0.34936816
1696 0.34756402
1712 0.34577731
1728 0.34400776
1744 0.34225508
1760 0.34051901
1776 0.33879927
1792 0.3370956
1808 0.33540777
1824 0.33373551
1840 0.3320786
1856 0.33043679
1872 0.32880985
1888 0.32719755
1904 0.32559969
1920 0.32401604
1936 0.32244639
1952 0.32089054
1968 0.31934829
1984 0.31781944
2000 0.31630379
2016 0.31480116
2032 0.31331136
2048 0.31183422
2080 0.30891719
2112 0.30604869
2144 0.3032274
2176 0.30045206
2208 0.29772146
2240 0.29503442
2272 0.29238981
2304 0.28978657
2336 0.28722363
2368 0.2847
2400 0.28221471
2432 0.27976683
2464 0.27735545
2496 0.2749797
2528 0.27263875
2560 0.27033179
2592 0.26805802
2624 0.2658167
2656 0.26360708
2688 0.26142847
2720 0.25928017
2752 0.25716152
2784 0.25507187
2816 0.25301061
2848 0.25097713
2880 0.24897084
2912 0.24699117
2944 0.24503757
2976 0.24310952
3008 0.24120648
3040 0.23932795
3072 0.23747345
3104 0.2356425
3136 0.23383463
3168 0.2320494
3200 0.23028637
3232 0.22854511
3264 0.22682521
3296 0.22512627
3328 0.2234479
3360 0.22178971
3392 0.22015134
3424 0.21853241
3456 0.21693259
3488 0.21535153
3520 0.21378888
3552 0.21224433
3584 0.21071756
3616 0.20920826
3648 0.20771612
3680 0.20624085
3712 0.20478216
3744 0.20333977
3776 0.2019134
3808 0.2005028
3840 0.19910769
3872 0.19772782
3904 0.19636294
3936 0.19501281
3968 0.19367718
4000 0.19235583
4032 0.19104853
4064 0.18975505
4096 0.18847518
4160 0.1859554
4224 0.18348756
4288 0.18107006
4352 0.17870141
4416 0.17638013
4480 0.17410485
4544 0.17187424
4608 0.169687
4672 0.1675419
4736 0.16543778
4800 0.16337348
4864 0.16134791
4928 0.15936002
4992 0.1574088
5056 0.15549327
5120 0.15361248
5184 0.15176554
5248 0.14995156
5312 0.1481697
5376 0.14641915
5440 0.14469912
5504 0.14300884
5568 0.14134759
5632 0.13971466
5696 0.13810935
5760 0.13653101
5824 0.13497899
5888 0.13345267
5952 0.13195145
6016 0.13047475
6080 0.129022
6144 0.12759265
6208 0.12618617
6272 0.12480205
6336 0.12343979
6400 0.12209891
6464 0.12077894
6528 0.11947942
6592 0.1181999
6656 0.11693997
6720 0.11569919
6784 0.11447718
6848 0.11327352
6912 0.11208785
6976 0.11091978
7040 0.10976896
7104 0.10863502
7168 0.10751764
7232 0.10641648
7296 0.10533121
7360 0.10426151
7424 0.10320708
7488 0.10216762
7552 0.10114284
7616 0.10013245
7680 0.099136179
7744 0.098153752
7808 0.097184907
7872 0.096229388
7936 0.095286946
8000 0.094357335
8064 0.093440318
8128 0.092535662
8192 0.091643142
8320 0.089893627
8448 0.088190067
8576 0.086530834
8704 0.084914376
8832 0.083339212
8960 0.081803927
9088 0.080307168
9216 0.078847645
9344 0.077424119
9472 0.076035408
9600 0.074680379
9728 0.073357946
9856 0.072067068
9984 0.070806748
10112 0.069576028
10240 0.068373991
10368 0.067199754
10496 0.06605247
10624 0.064931324
10752 0.063835534
10880 0.062764348
11008 0.061717041
11136 0.060692915
11264 0.059691301
11392 0.058711552
11520 0.057753045
11648 0.05681518
11776 0.055897379
11904 0.054999083
12032 0.054119755
12160 0.053258874
12288 0.05241594
12416 0.051590467
12544 0.05078199
12672 0.049990055
12800 0.049214226
12928 0.048454081
13056 0.047709212
13184 0.046979223
13312 0.046263734
13440 0.045562373
13568 0.044874784
13696 0.044200621
13824 0.043539546
13952 0.042891236
14080 0.042255376
14208 0.041631661
14336 0.041019794
14464 0.040419489
14592 0.039830468
14720 0.039252462
14848 0.038685207
14976 0.038128451
15104 0.037581948
15232 0.037045457
15360 0.036518746
15488 0.03600159
15616 0.03549377
15744 0.034995073
15872 0.034505291
16000 0.034024225
16128 0.033551677
16256 0.033087459
16384 0.032631386
16640 0.03174296
16896 0.030885018
17152 0.030056256
17408 0.029255434
17664 0.028481381
17920 0.027732984
18176 0.027009185
18432 0.026308983
18688 0.025631423
18944 0.024975601
19200 0.024340654
19456 0.023725762
19712 0.023130143
19968 0.022553054
&
@target G0.S19
@type xy
0 1
1 0.99379239
2 0.98969389
3 0.98610131
4 0.98279961
5 0.97969817
6 0.97674771
7 0.97391755
8 0.97118691
9 0.96854086
10 0.96596817
11 0.96346017
12 0.96100993
13 0.95861181
14 0.95626116
15 0.95395405
16 0.95168713
17 0.94945754
18 0.94726277
19 0.94510063
20 0.94296918
21 0.94086671
22 0.93879166
23 0.93674265
24 0.93471842
25 0.93271784
26 0.93073987
27 0.92878354
28 0.926848
29 0.92493242
30 0.92303607
31 0.92115825
32 0.91929832
33 0.91745568
34 0.91562976
35 0.91382005
36 0.91202605
37 0.91024729
38 0.90848335
39 0.9067338
40 0.90499827
41 0.90327638
42 0.90156779
43 0.89987215
44 0.89818917
45 0.89651854
46 0.89485998
47 0.8932132
48 0.89157796
49 0.88995401
50 0.88834111
51 0.88673902
52 0.88514754
53 0.88356646
54 0.88199556
55 0.88043467
56 0.87888359
57 0.87734215
58 0.87581017
59 0.87428749
60 0.87277395
61 0.87126939
62 0.86977367
63 0.86828663
64 0.86680815
65 0.86533808
66 0.86387629
67 0.86242267
68 0.86097708
69 0.85953941
70 0.85810954
71 0.85668736
72 0.85527276
73 0.85386563
74 0.85246588
75 0.8510734
76 0.8496881
77 0.84830988
78 0.84693864
79 0.84557431
80 0.84421679
81 0.84286599
82 0.84152184
83 0.84018426
84 0.83885315
85 0.83752846
86 0.8362101
87 0.83489799
88 0.83359208
89 0.83229228
90 0.83099853
91 0.82971076
92 0.82842891
93 0.82715291
94 0.8258827
95 0.82461821
96 0.8233594
97 0.82210619
98 0.82085854
99 0.81961638
100 0.81837966
101 0.81714832
102 0.81592232
103 0.8147016
104 0.8134861
105 0.81227579
106 0.81107061
107 0.80987051
108 0.80867544
109 0.80748536
110 0.80630022
111 0.80511998
112 0.80394459
113 0.80277401
114 0.8016082
115 0.80044712
116 0.79929072
117 0.79813896
118 0.79699181
119 0.79584922
120 0.79471116
121 0.79357758
122 0.79244846
123 0.79132376
124 0.79020343
125 0.78908745
126 0.78797577
127 0.78686837
128 0.78576521
130 0.78357148
132 0.78139432
134 0.77923347
136 0.77708869
138 0.77495974
140 0.77284639
142 0.77074841
144 0.76866558
146 0.76659769
148 0.76454453
150 0.76250589
152 0.76048159
154 0.75847142
156 0.7564752
158 0.75449274
160 0.75252387
162 0.75056841
164 0.74862619
166 0.74669704
168 0.7447808
170 0.74287732
172 0.74098642
174 0.73910797
176 0.73724182
178 0.73538781
180 0.7335458
182 0.73171567
184 0.72989725
186 0.72809044
188 0.72629508
190 0.72451106
192 0.72273824
194 0.72097651
196 0.71922574
198 0.71748581
200 0.71575661
202 0.71403801
204 0.71232992
206 0.71063221
208 0.70894479
210 0.70726753
212 0.70560034
214 0.70394312
216 0.70229576
218 0.70065817
220 0.69903024
222 0.69741188
224 0.695803
226 0.69420351
228 0.6926133
230 0.6910323
232 0.68946041
234 0.68789755
236 0.68634362
238 0.68479856
240 0.68326227
242 0.68173467
244 0.68021568
246 0.67870523
248 0.67720323
250 0.67570961
252 0.67422429
254 0.67274719
256 0.67127825
260 0.66836455
264 0.6654826
268 0.66263186
272 0.6598118
276 0.65702188
280 0.6542616
284 0.65153048
288 0.64882802
292 0.64615376
296 0.64350723
300 0.64088801
304 0.63829564
308 0.63572972
312 0.63318981
316 0.63067553
320 0.62818647
324 0.62572225
328 0.6232825
332 0.62086684
336 0.61847492
340 0.61610638
344 0.61376089
348 0.61143811
352 0.6091377
356 0.60685934
360 0.60460273
364 0.60236755
368 0.6001535
372 0.59796028
376 0.59578761
380 0.5936352
384 0.59150276
388 0.58939004
392 0.58729676
396 0.58522266
400 0.58316748
404 0.58113097
408 0.57911288
412 0.57711297
416 0.575131
420 0.57316674
424 0.57121995
428 0.56929042
432 0.56737791
436 0.56548222
440 0.56360313
444 0.56174042
448 0.5598939
452 0.55806336
456 0.5562486
460 0.55444943
464 0.55266565
468 0.55089707
472 0.54914351
476 0.54740478
480 0.54568071
484 0.54397112
488 0.54227584
492 0.54059469
496 0.5389275
500 0.53727411
504 0.53563436
508 0.53400809
512 0.53239513
520 0.52920856
528 0.52607342
536 0.52298855
544 0.5199528
552 0.51696507
560 0.51402427
568 0.51112937
576 0.50827936
584 0.50547324
592 0.50271007
600 0.49998892
608 0.49730888
616 0.49466908
624 0.49206866
632 0.48950679
640 0.48698266
648 0.48449549
656 0.48204452
664 0.47962899
672 0.47724818
680 0.47490139
688 0.47258793
696 0.47030712
704 0.46805831
712 0.46584086
720 0.46365415
728 0.46149758
736 0.45937056
744 0.4572725
752 0.45520284
760 0.45316105
768 0.45114657
776 0.44915888
784 0.44719749
792 0.44526188
800 0.44335157
808 0.44146608
816 0.43960496
824 0.43776774
832 0.43595398
840 0.43416326
848 0.43239514
856 0.43064921
864 0.42892507
872 0.42722233
880 0.42554059
888 0.42387948
896 0.42223862
904 0.42061766
912 0.41901625
920 0.41743403
928 0.41587067
936 0.41432583
944 0.41279919
952 0.41129044
960 0.40979927
968 0.40832536
976 0.40686842
984 0.40542816
992 0.4040043
1000 0.40259655
1008 0.40120465
1016 0.39982832
1024 0.39846729
1040 0.39579016
1056 0.39317125
1072 0.39060864
1088 0.38810051
1104 0.38564507
1120 0.38324063
1136 0.38088557
1152 0.3785783
1168 0.37631732
1184 0.37410118
1200 0.37192848
1216 0.36979788
1232 0.36770807
1248 0.36565783
1264 0.36364593
1280 0.36167123
1296 0.35973262
1312 0.35782901
1328 0.35595938
1344 0.35412272
1360 0.35231807
1376 0.3505445
1392 0.34880112
1408 0.34708707
1424 0.34540149
1440 0.3437436
1456 0.34211262
1472 0.34050778
1488 0.33892837
1504 0.33737368
1520 0.33584304
1536 0.3343358
1552 0.33285131
1568 0.33138897
1584 0.32994819
1600 0.32852839
1616 0.32712902
1632 0.32574955
1648 0.32438946
1664 0.32304824
1680 0.32172542
1696 0.32042052
1712 0.31913308
1728 0.31786268
1744 0.31660888
1760 0.31537127
1776 0.31414945
1792 0.31294303
1808 0.31175164
1824 0.31057492
1840 0.30941251
1856 0.30826406
1872 0.30712926
1888 0.30600777
1904 0.30489929
1920 0.30380352
1936 0.30272016
1952 0.30164892
1968 0.30058954
1984 0.29954173
2000 0.29850526
2016 0.29747986
2032 0.29646528
2048 0.29546129
2080 0.29348418
2112 0.29154673
2144 0.2896473
2176 0.28778431
2208 0.28595626
2240 0.28416176
2272 0.28239948
2304 0.28066815
2336 0.2789666
2368 0.27729369
2400 0.27564836
2432 0.2740296
2464 0.27243644
2496 0.27086799
2528 0.26932338
2560 0.26780178
2592 0.26630243
2624 0.26482457
2656 0.26336751
2688 0.26193057
2720 0.26051313
2752 0.25911457
2784 0.25773431
2816 0.25637181
2848 0.25502653
2880 0.25369798
2912 0.25238568
2944 0.25108917
2976 0.24980802
3008 0.2485418
3040 0.24729011
3072 0.24605258
3104 0.24482885
3136 0.24361855
3168 0.24242135
3200 0.24123693
3232 0.24006499
3264 0.23890522
3296 0.23775734
3328 0.23662108
3360 0.23549618
3392 0.23438238
3424 0.23327945
3456 0.23218713
3488 0.23110523
3520 0.2300335
3552 0.22897176
3584 0.22791979
3616 0.2268774
3648 0.22584441
3680 0.22482063
3712 0.22380588
3744 0.22280001
3776 0.22180285
3808 0.22081423
3840 0.21983401
3872 0.21886204
3904 0.21789818
3936 0.21694228
3968 0.21599422
4000 0.21505386
4032 0.21412107
4064 0.21319574
4096 0.21227775
4160 0.2104633
4224 0.20867685
4288 0.20691757
4352 0.20518465
4416 0.20347734
4480 0.20179495
4544 0.20013678
4608 0.19850219
4672 0.19689057
4736 0.19530134
4800 0.19373392
4864 0.1921878
4928 0.19066245
4992 0.18915739
5056 0.18767214
5120 0.18620625
5184 0.18475929
5248 0.18333084
5312 0.18192049
5376 0.18052786
5440 0.17915257
5504 0.17779427
5568 0.1764526
5632 0.17512723
5696 0.17381783
5760 0.17252409
5824 0.1712457
5888 0.16998236
5952 0.1687338
6016 0.16749972
6080 0.16627987
6144 0.16507397
6208 0.16388178
6272 0.16270305
6336 0.16153754
6400 0.16038502
6464 0.15924525
6528 0.15811801
6592 0.1570031
6656 0.1559003
6720 0.15480941
6784 0.15373022
6848 0.15266255
6912 0.15160621
6976 0.150561
7040 0.14952676
7104 0.1485033
7168 0.14749045
7232 0.14648804
7296 0.14549592
7360 0.14451392
7424 0.14354189
7488 0.14257967
7552 0.14162711
7616 0.14068407
7680 0.13975041
7744 0.13882597
7808 0.13791064
7872 0.13700427
7936 0.13610674
8000 0.13521791
8064 0.13433766
8128 0.13346586
8192 0.13260241
8320 0.13090003
8448 0.12922962
8576 0.12759029
8704 0.1259812
8832 0.12440153
8960 0.1228505
9088 0.12132736
9216 0.11983139
9344 0.11836188
9472 0.11691816
9600 0.11549958
9728 0.11410552
9856 0.11273536
9984 0.11138853
10112 0.11006446
10240 0.1087626
10368 0.10748243
10496 0.10622343
10624 0.1049851
10752 0.10376698
10880 0.1025686
11008 0.1013895
11136 0.10022926
11264 0.099087452
11392 0.097963666
11520 0.096857506
11648 0.095768589
11776 0.094696541
11904 0.093641
12032 0.092601614
12160 0.091578042
12288 0.090569952
12416 0.089577021
12544 0.088598937
12672 0.087635393
12800 0.086686095
12928 0.085750754
13056 0.084829089
13184 0.083920827
13312 0.083025704
13440 0.08214346
13568 0.081273844
13696 0.080416611
13824 0.079571522
13952 0.078738343
14080 0.077916849
14208 0.077106818
14336 0.076308034
14464 0.075520288
14592 0.074743375
14720 0.073977094
14848 0.073221251
14976 0.072475655
15104 0.07174012
15232 0.071014466
15360 0.070298515
15488 0.069592094
15616 0.068895034
15744 0.068207171
15872 0.067528344
16000 0.066858395
16128 0.06619717
16256 0.065544519
16384 0.064900296
16640 0.063636558
16896 0.062404846
17152 0.061204097
17408 0.060033292
17664 0.058891458
17920 0.057777661
18176 0.056691006
18432 0.055630635
18688 0.054595726
18944 0.053585487
19200 0.05259916
19456 0.051636015
19712 0.050695353
19968 0.049776499
&
@target G0.S20
@type xy
0 1
1 1
2 0.999003
3 0.999003
4 0.999003
5 0.997009
6 0.996012
7 0.995015
8 0.995015
9 0.994018
10 0.993021
11 0.992024
12 0.992024
13 0.992024
14 0.991027
15 0.991027
16 0.989033
17 0.987039
18 0.986042
19 0.984048
20 0.983051
21 0.983051
22 0.983051
23 0.982054
24 0.981057
25 0.978066
26 0.977069
27 0.974078
28 0.974078
29 0.972084
30 0.971087
31 0.97009
32 0.97009
33 0.97009
34 0.97009
35 0.968096
36 0.968096
37 0.967099
38 0.967099
39 0.966102
40 0.965105
41 0.964108
42 0.964108
43 0.963111
44 0.963111
45 0.96012
46 0.956132
47 0.954138
48 0.954138
49 0.954138
50 0.953141
51 0.951147
52 0.95015
53 0.949153
54 0.949153
55 0.949153
56 0.949153
57 0.948156
58 0.947159
59 0.945165
60 0.945165
61 0.945165
62 0.944167
63 0.944167
64 0.942173
65 0.942173
66 0.941176
67 0.940179
68 0.939182
69 0.939182
70 0.938185
71 0.938185
72 0.937188
73 0.935194
74 0.9332
75 0.931206
76 0.931206
77 0.931206
78 0.930209
79 0.929212
80 0.929212
81 0.927218
82 0.927218
83 0.927218
84 0.927218
85 0.926221
86 0.926221
87 0.925224
88 0.924227
89 0.92323
90 0.922233
91 0.922233
92 0.920239
93 0.918245
94 0.917248
95 0.917248
96 0.916251
97 0.916251
98 0.915254
99 0.914257
100 0.912263
101 0.911266
102 0.910269
103 0.909272
104 0.909272
105 0.908275
106 0.908275
107 0.908275
108 0.907278
109 0.906281
110 0.906281
111 0.906281
112 0.904287
113 0.904287
114 0.904287
115 0.904287
116 0.90329
117 0.90329
118 0.902293
119 0.902293
120 0.901296
121 0.901296
122 0.900299
123 0.899302
124 0.898305
125 0.895314
126 0.895314
127 0.895314
128 0.895314
130 0.894317
132 0.89332
134 0.888335
136 0.888335
138 0.888335
140 0.887338
142 0.887338
144 0.887338
146 0.885344
148 0.884347
150 0.881356
152 0.880359
154 0.880359
156 0.879362
158 0.878365
160 0.874377
162 0.872383
164 0.871386
166 0.871386
168 0.871386
170 0.870389
172 0.868395
174 0.867398
176 0.866401
178 0.865404
180 0.864407
182 0.86341
184 0.860419
186 0.859422
188 0.858425
190 0.858425
192 0.857428
194 0.857428
196 0.855434
198 0.85344
200 0.848455
202 0.848455
204 0.847458
206 0.844467
208 0.84347
210 0.842473
212 0.842473
214 0.838485
216 0.838485
218 0.838485
220 0.837488
222 0.833499
224 0.832502
226 0.831505
228 0.830508
230 0.829511
232 0.828514
234 0.828514
236 0.82652
238 0.825523
240 0.823529
242 0.821535
244 0.821535
246 0.819541
248 0.818544
250 0.81655
252 0.815553
254 0.814556
256 0.814556
260 0.813559
264 0.811565
268 0.809571
272 0.808574
276 0.808574
280 0.80658
284 0.804586
288 0.803589
292 0.801595
296 0.800598
300 0.798604
304 0.798604
308 0.79661
312 0.793619
316 0.792622
320 0.791625
324 0.791625
328 0.791625
332 0.789631
336 0.787637
340 0.787637
344 0.785643
348 0.784646
352 0.782652
356 0.780658
360 0.780658
364 0.779661
368 0.77667
372 0.775673
376 0.773679
380 0.773679
384 0.772682
388 0.771685
392 0.768694
396 0.767697
400 0.767697
404 0.764706
408 0.763709
412 0.760718
416 0.760718
420 0.760718
424 0.758724
428 0.757727
432 0.757727
436 0.755733
440 0.752742
444 0.749751
448 0.748754
452 0.747757
456 0.747757
460 0.747757
464 0.743769
468 0.743769
472 0.743769
476 0.742772
480 0.741775
484 0.737787
488 0.734796
492 0.733799
496 0.732802
500 0.729811
504 0.729811
508 0.728814
512 0.728814
520 0.724826
528 0.721834
536 0.720837
544 0.718843
552 0.717846
560 0.715852
568 0.713858
576 0.711864
584 0.710867
592 0.708873
600 0.707876
608 0.706879
616 0.705882
624 0.704885
632 0.701894
640 0.6999
648 0.696909
656 0.694915
664 0.690927
672 0.688933
680 0.683948
688 0.683948
696 0.682951
704 0.67996
712 0.677966
720 0.676969
728 0.674975
736 0.672981
744 0.671984
752 0.670987
760 0.668993
768 0.666002
776 0.663011
784 0.661017
792 0.658026
800 0.656032
808 0.655035
816 0.654038
824 0.651047
832 0.65005
840 0.647059
848 0.646062
856 0.645065
864 0.641077
872 0.64008
880 0.64008
888 0.64008
896 0.639083
904 0.638086
912 0.636092
920 0.636092
928 0.636092
936 0.634098
944 0.633101
952 0.631107
960 0.629113
968 0.629113
976 0.629113
984 0.629113
992 0.629113
1000 0.628116
1008 0.626122
1016 0.623131
1024 0.622134
1040 0.62014
1056 0.618146
1072 0.615155
1088 0.610169
1104 0.606181
1120 0.605184
1136 0.605184
1152 0.600199
1168 0.596211
1184 0.596211
1200 0.594217
1216 0.594217
1232 0.594217
1248 0.591226
1264 0.590229
1280 0.589232
1296 0.589232
1312 0.588235
1328 0.582253
1344 0.580259
1360 0.579262
1376 0.578265
1392 0.57328
1408 0.571286
1424 0.569292
1440 0.567298
1456 0.565304
1472 0.564307
1488 0.559322
1504 0.558325
1520 0.556331
1536 0.55334
1552 0.551346
1568 0.550349
1584 0.547358
1600 0.545364
1616 0.544367
1632 0.54337
1648 0.540379
1664 0.537388
1680 0.536391
1696 0.536391
1712 0.534397
1728 0.534397
1744 0.5334
1760 0.531406
1776 0.530409
1792 0.528415
1808 0.528415
1824 0.528415
1840 0.52343
1856 0.522433
1872 0.520439
1888 0.515454
1904 0.515454
1920 0.514457
1936 0.51346
1952 0.512463
1968 0.512463
1984 0.511466
2000 0.508475
2016 0.507478
2032 0.505484
2048 0.502493
2080 0.500499
2112 0.497507
2144 0.492522
2176 0.488534
2208 0.48654
2240 0.482552
2272 0.480558
2304 0.479561
2336 0.472582
2368 0.469591
2400 0.464606
2432 0.462612
2464 0.458624
2496 0.455633
2528 0.453639
2560 0.453639
2592 0.452642
2624 0.450648
2656 0.447657
2688 0.44666
2720 0.443669
2752 0.443669
2784 0.442672
2816 0.441675
2848 0.439681
2880 0.435693
2912 0.432702
2944 0.431705
2976 0.430708
3008 0.430708
3040 0.428714
3072 0.425723
3104 0.424726
3136 0.422732
3168 0.421735
3200 0.421735
3232 0.419741
3264 0.418744
3296 0.41675
3328 0.412762
3360 0.410768
3392 0.408774
3424 0.40678
3456 0.40678
3488 0.405783
3520 0.405783
3552 0.402792
3584 0.401795
3616 0.400798
3648 0.400798
3680 0.399801
3712 0.399801
3744 0.399801
3776 0.398804
3808 0.395813
3840 0.395813
3872 0.395813
3904 0.393819
3936 0.393819
3968 0.392822
4000 0.391825
4032 0.390828
4064 0.387836
4096 0.387836
4160 0.383848
4224 0.383848
4288 0.382851
4352 0.380857
4416 0.376869
4480 0.374875
4544 0.368893
4608 0.367896
4672 0.365902
4736 0.364905
4800 0.361914
4864 0.358923
4928 0.355932
4992 0.355932
5056 0.352941
5120 0.34995
5184 0.348953
5248 0.346959
5312 0.345962
5376 0.342971
5440 0.340977
5504 0.33998
5568 0.33998
5632 0.337986
5696 0.336989
5760 0.335992
5824 0.333998
5888 0.333998
5952 0.329013
6016 0.328016
6080 0.326022
6144 0.326022
6208 0.324028
6272 0.321037
6336 0.32004
6400 0.318046
6464 0.317049
6528 0.315055
6592 0.313061
6656 0.311067
6720 0.31007
6784 0.308076
6848 0.307079
6912 0.306082
6976 0.305085
7040 0.305085
7104 0.304088
7168 0.304088
7232 0.304088
7296 0.303091
7360 0.302094
7424 0.302094
7488 0.301097
7552 0.299103
7616 0.298106
7680 0.295115
7744 0.295115
7808 0.294118
7872 0.293121
7936 0.292124
8000 0.29013
8064 0.29013
8128 0.289133
8192 0.288136
8320 0.287139
8448 0.287139
8576 0.285145
8704 0.284148
8832 0.283151
8960 0.283151
9088 0.283151
9216 0.28016
9344 0.279163
9472 0.278165
9600 0.277168
9728 0.275174
9856 0.27318
9984 0.27318
10112 0.272183
10240 0.269192
10368 0.269192
10496 0.268195
10624 0.267198
10752 0.267198
10880 0.264207
11008 0.261216
11136 0.260219
11264 0.260219
11392 0.257228
11520 0.257228
11648 0.256231
11776 0.25324
11904 0.250249
12032 0.248255
12160 0.246261
12288 0.245264
12416 0.245264
12544 0.245264
12672 0.24327
12800 0.242273
12928 0.241276
13056 0.241276
13184 0.240279
13312 0.239282
13440 0.239282
13568 0.239282
13696 0.238285
13824 0.237288
13952 0.237288
14080 0.236291
14208 0.235294
14336 0.234297
14464 0.232303
14592 0.232303
14720 0.231306
14848 0.228315
14976 0.227318
15104 0.226321
15232 0.225324
15360 0.224327
15488 0.222333
15616 0.221336
15744 0.220339
15872 0.220339
16000 0.219342
16128 0.219342
16256 0.218345
16384 0.216351
16640 0.215354
16896 0.215354
17152 0.214357
17408 0.212363
17664 0.211366
17920 0.211366
18176 0.211366
18432 0.209372
18688 0.207378
18944 0.204387
19200 0.204387
19456 0.200399
19712 0.199402
19968 0.197408
20224 0.194417
20480 0.19342
20736 0.19342
20992 0.19342
21248 0.192423
21504 0.189432
21760 0.188435
22016 0.186441
22272 0.184447
22528 0.182453
22784 0.181456
23040 0.181456
23296 0.180459
23552 0.179462
23808 0.178465
24064 0.175474
24320 0.172483
24576 0.170489
24832 0.169492
25088 0.168495
25344 0.168495
25600 0.167498
25856 0.1665
26112 0.1665
26368 0.164506
26624 0.164506
26880 0.164506
27136 0.163509
27392 0.162512
27648 0.162512
27904 0.160518
28160 0.160518
28416 0.160518
28672 0.159521
28928 0.159521
29184 0.158524
29440 0.157527
29696 0.157527
29952 0.157527
30208 0.155533
30464 0.155533
30720 0.154536
30976 0.154536
31232 0.154536
31488 0.153539
31744 0.153539
32000 0.151545
32256 0.151545
32512 0.150548
32768 0.149551
33280 0.149551
33792 0.149551
34304 0.14656
34816 0.14656
35328 0.144566
35840 0.144566
36352 0.142572
36864 0.141575
37376 0.140578
37888 0.138584
38400 0.137587
38912 0.13659
39424 0.135593
39936 0.135593
40448 0.134596
40960 0.134596
41472 0.129611
41984 0.129611
42496 0.129611
43008 0.128614
43520 0.128614
44032 0.128614
44544 0.12662
45056 0.12662
45568 0.125623
46080 0.124626
46592 0.123629
47104 0.121635
47616 0.121635
48128 0.120638
48640 0.119641
49152 0.119641
49664 0.119641
&
@target G0.S21
@type xy
0 1
1 0.98475659
2 0.97874738
3 0.97420068
4 0.97040509
5 0.96708697
6 0.96410665
7 0.96138146
8 0.95885769
9 0.95649812
10 0.95427572
11 0.95217013
12 0.95016556
13 0.94824945
14 0.94641166
15 0.94464383
16 0.94293899
17 0.94129125
18 0.93969556
19 0.93814761
20 0.9366436
21 0.93518026
22 0.93375467
23 0.93236424
24 0.93100668
25 0.92967993
26 0.92838214
27 0.92711162
28 0.92586685
29 0.92464645
30 0.92344915
31 0.92227379
32 0.9211193
33 0.9199847
34 0.91886907
35 0.91777158
36 0.91669144
37 0.91562792
38 0.91458034
39 0.91354807
40 0.91253052
41 0.91152713
42 0.91053737
43 0.90956076
44 0.90859684
45 0.90764516
46 0.90670531
47 0.9057769
48 0.90485958
49 0.90395298
50 0.90305677
51 0.90217064
52 0.9012943
53 0.90042745
54 0.89956982
55 0.89872115
56 0.8978812
57 0.89704974
58 0.89622653
59 0.89541135
60 0.89460401
61 0.89380431
62 0.89301205
63 0.89222705
64 0.89144913
65 0.89067814
66 0.8899139
67 0.88915627
68 0.88840509
69 0.88766021
70 0.8869215
71 0.88618883
72 0.88546207
73 0.88474108
74 0.88402576
75 0.88331598
76 0.88261164
77 0.88191261
78 0.88121881
79 0.88053012
80 0.87984645
81 0.8791677
82 0.87849378
83 0.8778246
84 0.87716008
85 0.87650013
86 0.87584466
87 0.8751936
88 0.87454687
89 0.8739044
90 0.87326611
91 0.87263193
92 0.8720018
93 0.87137564
94 0.8707534
95 0.870135
96 0.86952039
97 0.8689095
98 0.86830229
99 0.86769868
100 0.86709863
101 0.86650208
102 0.86590898
103 0.86531927
104 0.86473291
105 0.86414985
106 0.86357004
107 0.86299343
108 0.86241998
109 0.86184964
110 0.86128237
111 0.86071812
112 0.86015686
113 0.85959855
114 0.85904314
115 0.85849059
116 0.85794087
117 0.85739394
118 0.85684977
119 0.85630831
120 0.85576954
121 0.85523341
122 0.85469991
123 0.85416898
124 0.85364061
125 0.85311475
126 0.85259139
127 0.85207048
128 0.851552
130 0.85052222
132 0.84950181
134 0.84849056
136 0.84748826
138 0.84649472
140 0.84550972
142 0.8445331
144 0.84356467
146 0.84260425
148 0.84165169
150 0.84070681
152 0.83976946
154 0.83883949
156 0.83791675
158 0.8370011
160 0.83609241
162 0.83519054
164 0.83429536
166 0.83340675
168 0.83252458
170 0.83164875
172 0.83077913
174 0.82991561
176 0.82905809
178 0.82820647
180 0.82736064
182 0.8265205
184 0.82568596
186 0.82485692
188 0.8240333
190 0.823215
192 0.82240194
194 0.82159404
196 0.82079121
198 0.81999338
200 0.81920047
202 0.8184124
204 0.8176291
206 0.8168505
208 0.81607653
210 0.81530711
212 0.81454219
214 0.8137817
216 0.81302557
218 0.81227374
220 0.81152616
222 0.81078276
224 0.81004348
226 0.80930827
228 0.80857708
230 0.80784984
232 0.80712651
234 0.80640704
236 0.80569137
238 0.80497945
240 0.80427125
242 0.8035667
244 0.80286576
246 0.80216839
248 0.80147454
250 0.80078417
252 0.80009723
254 0.79941369
256 0.7987335
260 0.79738302
264 0.79604548
268 0.79472058
272 0.79340803
276 0.79210754
280 0.79081885
284 0.78954171
288 0.78827585
292 0.78702105
296 0.78577706
300 0.78454367
304 0.78332065
308 0.7821078
312 0.78090491
316 0.77971178
320 0.77852823
324 0.77735407
328 0.77618913
332 0.77503322
336 0.77388618
340 0.77274786
344 0.77161808
348 0.7704967
352 0.76938357
356 0.76827854
360 0.76718148
364 0.76609224
368 0.7650107
372 0.76393672
376 0.76287019
380 0.76181097
384 0.76075894
388 0.759714
392 0.75867603
396 0.75764492
400 0.75662056
404 0.75560285
408 0.75459168
412 0.75358697
416 0.7525886
420 0.75159649
424 0.75061054
428 0.74963066
432 0.74865677
436 0.74768878
440 0.7467266
444 0.74577016
448 0.74481937
452 0.74387416
456 0.74293444
460 0.74200015
464 0.74107122
468 0.74014756
472 0.73922911
476 0.7383158
480 0.73740756
484 0.73650434
488 0.73560605
492 0.73471265
496 0.73382407
500 0.73294025
504 0.73206112
508 0.73118664
512 0.73031674
520 0.72859049
528 0.72688191
536 0.72519061
544 0.72351618
552 0.72185823
560 0.72021639
568 0.71859031
576 0.71697964
584 0.71538405
592 0.71380321
600 0.71223682
608 0.71068457
616 0.70914618
624 0.70762136
632 0.70610985
640 0.70461138
648 0.70312569
656 0.70165255
664 0.7001917
672 0.69874293
680 0.697306
688 0.69588069
696 0.69446681
704 0.69306413
712 0.69167247
720 0.69029162
728 0.6889214
736 0.68756163
744 0.68621213
752 0.68487273
760 0.68354325
768 0.68222354
776 0.68091343
784 0.67961277
792 0.6783214
800 0.67703919
808 0.67576598
816 0.67450164
824 0.67324603
832 0.67199901
840 0.67076046
848 0.66953025
856 0.66830826
864 0.66709436
872 0.66588843
880 0.66469037
888 0.66350006
896 0.66231739
904 0.66114225
912 0.65997453
920 0.65881414
928 0.65766097
936 0.65651492
944 0.65537591
952 0.65424383
960 0.65311859
968 0.6520001
976 0.65088828
984 0.64978303
992 0.64868428
1000 0.64759194
1008 0.64650593
1016 0.64542617
1024 0.64435258
1040 0.64222361
1056 0.64011843
1072 0.63803648
1088 0.63597719
1104 0.63394005
1120 0.63192454
1136 0.62993018
1152 0.62795649
1168 0.62600301
1184 0.62406932
1200 0.62215497
1216 0.62025957
1232 0.61838271
1248 0.61652401
1264 0.61468311
1280 0.61285963
1296 0.61105324
1312 0.6092636
1328 0.60749038
1344 0.60573327
1360 0.60399196
1376 0.60226614
1392 0.60055555
1408 0.59885988
1424 0.59717888
1440 0.59551228
1456 0.59385982
1472 0.59222125
1488 0.59059634
1504 0.58898484
1520 0.58738652
1536 0.58580117
1552 0.58422856
1568 0.58266849
1584 0.58112074
1600 0.57958512
1616 0.57806144
1632 0.57654949
1648 0.57504911
1664 0.57356009
1680 0.57208228
1696 0.57061549
1712 0.56915956
1728 0.56771433
1744 0.56627963
1760 0.56485531
1776 0.56344121
1792 0.56203719
1808 0.5606431
1824 0.5592588
1840 0.55788414
1856 0.556519
1872 0.55516323
1888 0.55381672
1904 0.55247933
1920 0.55115093
1936 0.54983141
1952 0.54852064
1968 0.54721851
1984 0.54592491
2000 0.54463972
2016 0.54336284
2032 0.54209414
2048 0.54083354
2080 0.5383362
2112 0.53587
2144 0.53343418
2176 0.531028
2208 0.52865075
2240 0.52630174
2272 0.52398031
2304 0.52168582
2336 0.51941766
2368 0.51717524
2400 0.51495799
2432 0.51276536
2464 0.5105968
2496 0.50845182
2528 0.5063299
2560 0.50423057
2592 0.50215337
2624 0.50009783
2656 0.49806353
2688 0.49605003
2720 0.49405694
2752 0.49208385
2784 0.49013037
2816 0.48819614
2848 0.48628079
2880 0.48438396
2912 0.48250531
2944 0.48064451
2976 0.47880124
3008 0.47697519
3040 0.47516603
3072 0.47337349
3104 0.47159727
3136 0.46983709
3168 0.46809267
3200 0.46636375
3232 0.46465006
3264 0.46295136
3296 0.4612674
3328 0.45959794
3360 0.45794274
3392 0.45630157
3424 0.45467421
3456 0.45306045
3488 0.45146006
3520 0.44987285
3552 0.44829861
3584 0.44673715
3616 0.44518827
3648 0.44365177
3680 0.44212749
3712 0.44061523
3744 0.43911483
3776 0.43762611
3808 0.4361489
3840 0.43468303
3872 0.43322835
3904 0.43178471
3936 0.43035193
3968 0.42892988
4000 0.42751841
4032 0.42611737
4064 0.42472662
4096 0.42334603
4160 0.42061475
4224 0.41792249
4288 0.41526823
4352 0.41265101
4416 0.41006989
4480 0.40752397
4544 0.40501239
4608 0.40253431
4672 0.40008893
4736 0.39767548
4800 0.39529322
4864 0.39294142
4928 0.39061939
4992 0.38832645
5056 0.38606197
5120 0.38382531
5184 0.38161586
5248 0.37943305
5312 0.37727631
5376 0.37514508
5440 0.37303883
5504 0.37095706
5568 0.36889926
5632 0.36686494
5696 0.36485364
5760 0.3628649
5824 0.36089828
5888 0.35895336
5952 0.35702971
6016 0.35512693
6080 0.35324462
6144 0.35138242
6208 0.34953993
6272 0.34771681
6336 0.3459127
6400 0.34412726
6464 0.34236016
6528 0.34061107
6592 0.33887967
6656 0.33716567
6720 0.33546875
6784 0.33378864
6848 0.33212504
6912 0.33047767
6976 0.32884628
7040 0.32723058
7104 0.32563034
7168 0.32404529
7232 0.32247518
7296 0.32091979
7360 0.31937888
7424 0.31785222
7488 0.31633958
7552 0.31484076
7616 0.31335553
7680 0.31188369
7744 0.31042503
7808 0.30897937
7872 0.30754649
7936 0.30612622
8000 0.30471837
8064 0.30332276
8128 0.3019392
8192 0.30056752
8320 0.29785915
8448 0.29519632
8576 0.29257776
8704 0.29000225
8832 0.28746864
8960 0.2849758
9088 0.28252265
9216 0.28010817
9344 0.27773134
9472 0.27539121
9600 0.27308687
9728 0.27081741
9856 0.26858199
9984 0.26637976
10112 0.26420994
10240 0.26207176
10368 0.25996446
10496 0.25788733
10624 0.25583968
10752 0.25382083
10880 0.25183013
11008 0.24986695
11136 0.24793069
11264 0.24602076
11392 0.24413658
11520 0.2422776
11648 0.24044328
11776 0.23863311
11904 0.23684658
12032 0.23508321
12160 0.23334251
12288 0.23162403
12416 0.22992731
12544 0.22825194
12672 0.22659747
12800 0.22496351
12928 0.22334965
13056 0.22175551
13184 0.2201807
13312 0.21862487
13440 0.21708765
13568 0.2155687
13696 0.21406768
13824 0.21258426
13952 0.21111812
14080 0.20966894
14208 0.20823643
14336 0.20682028
14464 0.2054202
14592 0.20403592
14720 0.20266716
14848 0.20131365
14976 0.19997513
15104 0.19865134
15232 0.19734204
15360 0.19604697
15488 0.19476591
15616 0.19349862
15744 0.19224487
15872 0.19100445
16000 0.18977713
16128 0.18856271
16256 0.18736098
16384 0.18617173
16640 0.18382991
16896 0.18153572
17152 0.1792877
17408 0.17708445
17664 0.17492464
17920 0.17280697
18176 0.17073021
18432 0.16869319
18688 0.16669476
18944 0.16473384
19200 0.16280937
19456 0.16092036
19712 0.15906583
19968 0.15724485
20224 0.15545652
20480 0.15369997
20736 0.15197438
20992 0.15027894
21248 0.14861288
21504 0.14697545
21760 0.14536592
22016 0.1437836
22272 0.14222782
22528 0.14069793
22784 0.1391933
23040 0.13771333
23296 0.13625741
23552 0.134825
23808 0.13341553
24064 0.13202847
24320 0.13066331
24576 0.12931955
24832 0.12799671
25088 0.12669431
25344 0.1254119
25600 0.12414903
25856 0.12290529
26112 0.12168025
26368 0.12047352
26624 0.11928469
26880 0.1181134
27136 0.11695926
27392 0.11582193
27648 0.11470105
27904 0.11359629
28160 0.11250731
28416 0.11143379
28672 0.11037543
28928 0.10933191
29184 0.10830295
29440 0.10728826
29696 0.10628755
29952 0.10530056
30208 0.10432702
30464 0.10336667
30720 0.10241926
30976 0.10148454
31232 0.10056228
31488 0.099652235
31744 0.098754189
32000 0.097867916
32256 0.0969932
32512 0.09612983
32768 0.095277601
33280 0.093605765
33792 0.091976142
34304 0.090387256
34816 0.088837697
35328 0.087326122
35840 0.085851246
36352 0.084411842
36864 0.083006737
37376 0.08163481
37888 0.080294985
38400 0.078986236
38912 0.077707576
39424 0.076458061
39936 0.075236786
40448 0.074042882
40960 0.072875514
41472 0.071733882
41984 0.070617217
42496 0.069524779
43008 0.068455857
43520 0.067409767
44032 0.066385852
44544 0.065383477
45056 0.064402033
45568 0.063440933
46080 0.062499609
46592 0.061577516
47104 0.060674128
47616 0.059788937
48128 0.058921453
48640 0.058071203
49152 0.05723773
49664 0.056420593
&
@target G0.S22
@type xy
0 1
1 0.99642672
2 0.99412418
3 0.99213945
4 0.99033726
5 0.98866025
6 0.98707711
7 0.98556834
8 0.98412071
9 0.98272473
10 0.98137328
11 0.98006084
12 0.97878302
13 0.97753625
14 0.97631758
15 0.97512454
16 0.97395503
17 0.97280723
18 0.97167957
19 0.97057069
20 0.96947936
21 0.96840451
22 0.96734519
23 0.96630053
24 0.96526975
25 0.96425215
26 0.96324708
27 0.96225395
28 0.96127224
29 0.96030144
30 0.9593411
31 0.95839079
32 0.95745012
33 0.95651873
34 0.95559628
35 0.95468245
36 0.95377693
37 0.95287947
38 0.95198978
39 0.95110762
40 0.95023277
41 0.949365
42 0.94850411
43 0.94764989
44 0.94680217
45 0.94596076
46 0.94512549
47 0.94429622
48 0.94347278
49 0.94265502
50 0.94184282
51 0.94103603
52 0.94023454
53 0.93943821
54 0.93864694
55 0.93786061
56 0.93707911
57 0.93630235
58 0.93553022
59 0.93476263
60 0.93399948
61 0.9332407
62 0.93248618
63 0.93173586
64 0.93098966
65 0.93024749
66 0.92950929
67 0.92877498
68 0.92804449
69 0.92731776
70 0.92659472
71 0.92587532
72 0.92515948
73 0.92444716
74 0.9237383
75 0.92303283
76 0.92233071
77 0.92163189
78 0.92093631
79 0.92024392
80 0.91955469
81 0.91886855
82 0.91818548
83 0.91750541
84 0.91682832
85 0.91615416
86 0.91548288
87 0.91481445
88 0.91414884
89 0.91348599
90 0.91282589
91 0.91216848
92 0.91151374
93 0.91086164
94 0.91021213
95 0.90956519
96 0.90892079
97 0.90827889
98 0.90763946
99 0.90700248
100 0.90636791
101 0.90573573
102 0.90510592
103 0.90447843
104 0.90385325
105 0.90323036
106 0.90260971
107 0.9019913
108 0.9013751
109 0.90076108
110 0.90014921
111 0.89953949
112 0.89893187
113 0.89832635
114 0.8977229
115 0.8971215
116 0.89652213
117 0.89592476
118 0.89532938
119 0.89473598
120 0.89414452
121 0.89355499
122 0.89296737
123 0.89238165
124 0.8917978
125 0.89121582
126 0.89063567
127 0.89005734
128 0.88948083
130 0.88833315
132 0.88719252
134 0.88605879
136 0.88493186
138 0.8838116
140 0.88269791
142 0.88159068
144 0.8804898
146 0.87939517
148 0.87830668
150 0.87722426
152 0.87614779
154 0.87507719
156 0.87401238
158 0.87295326
160 0.87189975
162 0.87085178
164 0.86980926
166 0.86877211
168 0.86774027
170 0.86671365
172 0.86569219
174 0.86467582
176 0.86366447
178 0.86265807
180 0.86165656
182 0.86065988
184 0.85966797
186 0.85868076
188 0.8576982
190 0.85672023
192 0.8557468
194 0.85477784
196 0.85381332
198 0.85285316
200 0.85189734
202 0.85094578
204 0.84999845
206 0.8490553
208 0.84811628
210 0.84718134
212 0.84625044
214 0.84532354
216 0.84440059
218 0.84348155
220 0.84256637
222 0.84165503
224 0.84074747
226 0.83984367
228 0.83894357
230 0.83804715
232 0.83715436
234 0.83626517
236 0.83537955
238 0.83449745
240 0.83361885
242 0.83274371
244 0.831872
246 0.83100369
248 0.83013873
250 0.82927712
252 0.8284188
254 0.82756375
256 0.82671194
260 0.82501794
264 0.82333655
268 0.82166756
272 0.82001075
276 0.81836592
280 0.81673285
284 0.81511137
288 0.81350127
292 0.81190238
296 0.81031451
300 0.8087375
304 0.80717117
308 0.80561536
312 0.8040699
316 0.80253466
320 0.80100947
324 0.79949419
328 0.79798867
332 0.79649278
336 0.79500637
340 0.79352933
344 0.79206151
348 0.7906028
352 0.78915307
356 0.78771219
360 0.78628006
364 0.78485656
368 0.78344158
372 0.782035
376 0.78063672
380 0.77924665
384 0.77786467
388 0.77649068
392 0.77512459
396 0.77376631
400 0.77241573
404 0.77107277
408 0.76973735
412 0.76840936
416 0.76708873
420 0.76577536
424 0.76446919
428 0.76317013
432 0.76187809
436 0.76059301
440 0.7593148
444 0.75804339
448 0.7567787
452 0.75552067
456 0.75426923
460 0.7530243
464 0.75178582
468 0.75055371
472 0.74932793
476 0.74810839
480 0.74689504
484 0.74568781
488 0.74448665
492 0.74329149
496 0.74210227
500 0.74091894
504 0.73974144
508 0.73856972
512 0.73740371
520 0.73508863
528 0.73279578
536 0.73052475
544 0.72827515
552 0.72604658
560 0.72383868
568 0.72165108
576 0.71948343
584 0.71733539
592 0.71520662
600 0.71309681
608 0.71100564
616 0.7089328
624 0.70687801
632 0.70484096
640 0.70282139
648 0.70081901
656 0.69883356
664 0.69686478
672 0.69491242
680 0.69297623
688 0.69105597
696 0.6891514
704 0.6872623
712 0.68538844
720 0.6835296
728 0.68168557
736 0.67985614
744 0.67804111
752 0.67624028
760 0.67445345
768 0.67268044
776 0.67092105
784 0.6691751
792 0.66744243
800 0.66572284
808 0.66401617
816 0.66232226
824 0.66064094
832 0.65897205
840 0.65731543
848 0.65567092
856 0.65403839
864 0.65241767
872 0.65080862
880 0.64921111
888 0.64762499
896 0.64605012
904 0.64448637
912 0.64293362
920 0.64139172
928 0.63986055
936 0.63833999
944 0.63682991
952 0.6353302
960 0.63384073
968 0.6323614
976 0.63089207
984 0.62943266
992 0.62798304
1000 0.6265431
1008 0.62511274
1016 0.62369186
1024 0.62228035
1040 0.61948504
1056 0.61672602
1072 0.61400254
1088 0.61131384
1104 0.60865922
1120 0.60603799
1136 0.60344946
1152 0.60089299
1168 0.59836794
1184 0.5958737
1200 0.59340967
1216 0.59097527
1232 0.58856994
1248 0.58619314
1264 0.58384432
1280 0.58152298
1296 0.57922861
1312 0.57696072
1328 0.57471883
1344 0.57250248
1360 0.57031121
1376 0.56814459
1392 0.56600218
1408 0.56388358
1424 0.56178836
1440 0.55971613
1456 0.5576665
1472 0.5556391
1488 0.55363355
1504 0.55164949
1520 0.54968658
1536 0.54774445
1552 0.54582279
1568 0.54392126
1584 0.54203954
1600 0.54017731
1616 0.53833427
1632 0.53651012
1648 0.53470456
1664 0.53291731
1680 0.53114809
1696 0.52939662
1712 0.52766263
1728 0.52594586
1744 0.52424605
1760 0.52256295
1776 0.52089631
1792 0.5192459
1808 0.51761146
1824 0.51599278
1840 0.51438961
1856 0.51280175
1872 0.51122896
1888 0.50967105
1904 0.50812778
1920 0.50659897
1936 0.5050844
1952 0.50358388
1968 0.50209721
1984 0.50062421
2000 0.49916468
2016 0.49771845
2032 0.49628532
2048 0.49486513
2080 0.49206286
2112 0.48931027
2144 0.48660607
2176 0.48394899
2208 0.48133782
2240 0.47877139
2272 0.47624855
2304 0.47376822
2336 0.47132933
2368 0.46893087
2400 0.46657184
2432 0.46425128
2464 0.46196826
2496 0.45972189
2528 0.45751129
2560 0.45533562
2592 0.45319407
2624 0.45108584
2656 0.44901017
2688 0.4469663
2720 0.44495352
2752 0.44297112
2784 0.44101842
2816 0.43909477
2848 0.43719951
2880 0.43533203
2912 0.43349171
2944 0.43167797
2976 0.42989024
3008 0.42812796
3040 0.42639058
3072 0.42467759
3104 0.42298846
3136 0.4213227
3168 0.41967982
3200 0.41805936
3232 0.41646084
3264 0.41488382
3296 0.41332787
3328 0.41179256
3360 0.41027748
3392 0.40878222
3424 0.40730638
3456 0.40584959
3488 0.40441147
3520 0.40299166
3552 0.40158979
3584 0.40020553
3616 0.39883854
3648 0.39748847
3680 0.39615502
3712 0.39483787
3744 0.39353671
3776 0.39225124
3808 0.39098116
3840 0.3897262
3872 0.38848606
3904 0.38726049
3936 0.38604921
3968 0.38485197
4000 0.3836685
4032 0.38249857
4064 0.38134192
4096 0.38019832
4160 0.37794934
4224 0.37574985
4288 0.37359811
4352 0.3714925
4416 0.36943143
4480 0.3674134
4544 0.36543697
4608 0.36350075
4672 0.36160342
4736 0.35974371
4800 0.35792039
4864 0.35613231
4928 0.35437833
4992 0.35265738
5056 0.35096842
5120 0.34931045
5184 0.34768252
5248 0.3460837
5312 0.34451312
5376 0.34296992
5440 0.34145328
5504 0.33996241
5568 0.33849655
5632 0.33705497
5696 0.33563697
5760 0.33424186
5824 0.332869
5888 0.33151774
5952 0.33018749
6016 0.32887765
6080 0.32758765
6144 0.32631696
6208 0.32506504
6272 0.32383138
6336 0.3226155
6400 0.32141691
6464 0.32023515
6528 0.31906979
6592 0.31792039
6656 0.31678655
6720 0.31566785
6784 0.31456391
6848 0.31347435
6912 0.31239882
6976 0.31133696
7040 0.31028843
7104 0.3092529
7168 0.30823006
7232 0.30721959
7296 0.3062212
7360 0.3052346
7424 0.3042595
7488 0.30329564
7552 0.30234275
7616 0.30140058
7680 0.30046888
7744 0.29954741
7808 0.29863593
7872 0.29773422
7936 0.29684206
8000 0.29595924
8064 0.29508556
8128 0.2942208
8192 0.29336478
8320 0.29167821
8448 0.29002439
8576 0.28840196
8704 0.28680963
8832 0.28524618
8960 0.28371047
9088 0.2822014
9216 0.28071794
9344 0.27925912
9472 0.27782402
9600 0.27641176
9728 0.27502151
9856 0.27365248
9984 0.27230392
10112 0.27097513
10240 0.26966542
10368 0.26837416
10496 0.26710073
10624 0.26584456
10752 0.26460509
10880 0.26338179
11008 0.26217416
11136 0.26098172
11264 0.25980402
11392 0.25864061
11520 0.25749108
11648 0.25635503
11776 0.25523208
11904 0.25412187
12032 0.25302405
12160 0.25193828
12288 0.25086425
12416 0.24980165
12544 0.24875018
12672 0.24770957
12800 0.24667955
12928 0.24565985
13056 0.24465024
13184 0.24365046
13312 0.24266029
13440 0.24167951
13568 0.24070791
13696 0.23974528
13824 0.23879143
13952 0.23784617
14080 0.23690931
14208 0.23598068
14336 0.23506011
14464 0.23414744
14592 0.23324251
14720 0.23234517
14848 0.23145527
14976 0.23057266
15104 0.22969722
15232 0.2288288
15360 0.22796729
15488 0.22711255
15616 0.22626446
15744 0.22542292
15872 0.2245878
16000 0.22375899
16128 0.2229364
16256 0.22211992
16384 0.22130944
16640 0.21970613
16896 0.21812573
17152 0.21656754
17408 0.2150309
17664 0.21351518
17920 0.21201979
18176 0.21054417
18432 0.20908778
18688 0.20765013
18944 0.20623071
19200 0.20482909
19456 0.2034448
19712 0.20207744
19968 0.2007266
20224 0.1993919
20480 0.19807297
20736 0.19676945
20992 0.19548102
21248 0.19420733
21504 0.19294808
21760 0.19170297
22016 0.1904717
22272 0.18925401
22528 0.1880496
22784 0.18685824
23040 0.18567965
23296 0.18451361
23552 0.18335987
23808 0.18221821
24064 0.18108841
24320 0.17997025
24576 0.17886353
24832 0.17776804
25088 0.17668359
25344 0.17560999
25600 0.17454706
25856 0.17349461
26112 0.17245248
26368 0.17142049
26624 0.17039848
26880 0.16938629
27136 0.16838376
27392 0.16739074
27648 0.16640709
27904 0.16543265
28160 0.16446729
28416 0.16351086
28672 0.16256324
28928 0.1616243
29184 0.1606939
29440 0.15977192
29696 0.15885824
29952 0.15795274
30208 0.15705529
30464 0.1561658
30720 0.15528414
30976 0.15441021
31232 0.1535439
31488 0.1526851
31744 0.15183371
32000 0.15098964
32256 0.15015278
32512 0.14932304
32768 0.14850031
33280 0.14687557
33792 0.14527784
34304 0.14370642
34816 0.14216064
35328 0.14063988
35840 0.13914351
36352 0.13767095
36864 0.13622161
37376 0.13479495
37888 0.13339042
38400 0.13200753
38912 0.13064576
39424 0.12930464
39936 0.12798371
40448 0.1266825
40960 0.12540059
41472 0.12413756
41984 0.12289299
42496 0.12166648
43008 0.12045766
43520 0.11926615
44032 0.11809159
44544 0.11693362
45056 0.11579191
45568 0.11466613
46080 0.11355596
46592 0.11246107
47104 0.11138118
47616 0.11031598
48128 0.10926518
48640 0.10822852
49152 0.10720571
49664 0.10619649
&
@target G0.S23
@type xy
0 1
1 1
2 0.998
3 0.998
4 0.998
5 0.997
6 0.994
7 0.993
8 0.993
9 0.992
10 0.991
11 0.987
12 0.987
13 0.987
14 0.986
15 0.986
16 0.986
17 0.985
18 0.984
19 0.984
20 0.983
21 0.982
22 0.982
23 0.981
24 0.981
25 0.981
26 0.981
27 0.98
28 0.979
29 0.979
30 0.978
31 0.977
32 0.975
33 0.975
34 0.975
35 0.975
36 0.975
37 0.974
38 0.973
39 0.972
40 0.972
41 0.972
42 0.97
43 0.968
44 0.968
45 0.968
46 0.968
47 0.968
48 0.967
49 0.967
50 0.967
51 0.966
52 0.965
53 0.964
54 0.964
55 0.964
56 0.964
57 0.963
58 0.963
59 0.962
60 0.962
61 0.962
62 0.962
63 0.962
64 0.96
65 0.959
66 0.959
67 0.959
68 0.958
69 0.957
70 0.957
71 0.956
72 0.955
73 0.953
74 0.953
75 0.953
76 0.952
77 0.951
78 0.951
79 0.95
80 0.95
81 0.949
82 0.947
83 0.947
84 0.947
85 0.947
86 0.946
87 0.946
88 0.945
89 0.945
90 0.945
91 0.945
92 0.945
93 0.944
94 0.944
95 0.944
96 0.942
97 0.941
98 0.941
99 0.941
100 0.941
101 0.941
102 0.941
103 0.94
104 0.939
105 0.938
106 0.937
107 0.937
108 0.937
109 0.937
110 0.936
111 0.936
112 0.934
113 0.933
114 0.932
115 0.931
116 0.931
117 0.931
118 0.931
119 0.931
120 0.931
121 0.931
122 0.93
123 0.93
124 0.93
125 0.928
126 0.928
127 0.928
128 0.928
130 0.927
132 0.926
134 0.923
136 0.923
138 0.92
140 0.919
142 0.916
144 0.916
146 0.916
148 0.915
150 0.913
152 0.913
154 0.913
156 0.912
158 0.911
160 0.911
162 0.911
164 0.91
166 0.909
168 0.908
170 0.907
172 0.906
174 0.905
176 0.905
178 0.905
180 0.904
182 0.903
184 0.902
186 0.902
188 0.901
190 0.901
192 0.9
194 0.899
196 0.898
198 0.898
200 0.898
202 0.896
204 0.896
206 0.896
208 0.896
210 0.896
212 0.895
214 0.895
216 0.895
218 0.894
220 0.891
222 0.891
224 0.889
226 0.887
228 0.887
230 0.885
232 0.885
234 0.885
236 0.884
238 0.883
240 0.882
242 0.881
244 0.88
246 0.88
248 0.879
250 0.878
252 0.878
254 0.877
256 0.876
260 0.875
264 0.872
268 0.87
272 0.869
276 0.866
280 0.865
284 0.865
288 0.863
292 0.863
296 0.863
300 0.86
304 0.859
308 0.856
312 0.856
316 0.853
320 0.853
324 0.852
328 0.85
332 0.849
336 0.848
340 0.847
344 0.845
348 0.844
352 0.843
356 0.841
360 0.84
364 0.837
368 0.835
372 0.834
376 0.833
380 0.831
384 0.831
388 0.831
392 0.831
396 0.831
400 0.831
404 0.831
408 0.827
412 0.825
416 0.824
420 0.824
424 0.824
428 0.822
432 0.822
436 0.821
440 0.821
444 0.82
448 0.82
452 0.817
456 0.815
460 0.814
464 0.813
468 0.812
472 0.812
476 0.811
480 0.807
484 0.806
488 0.806
492 0.805
496 0.804
500 0.803
504 0.802
508 0.801
512 0.8
520 0.8
528 0.797
536 0.794
544 0.794
552 0.794
560 0.793
568 0.791
576 0.79
584 0.786
592 0.784
600 0.782
608 0.781
616 0.779
624 0.776
632 0.775
640 0.774
648 0.772
656 0.769
664 0.768
672 0.766
680 0.764
688 0.761
696 0.76
704 0.759
712 0.757
720 0.756
728 0.752
736 0.751
744 0.751
752 0.749
760 0.745
768 0.744
776 0.741
784 0.74
792 0.738
800 0.736
808 0.735
816 0.733
824 0.73
832 0.728
840 0.726
848 0.723
856 0.721
864 0.718
872 0.717
880 0.715
888 0.714
896 0.714
904 0.711
912 0.709
920 0.707
928 0.707
936 0.705
944 0.703
952 0.703
960 0.701
968 0.701
976 0.7
984 0.698
992 0.696
1000 0.696
1008 0.696
1016 0.695
1024 0.695
1040 0.691
1056 0.69
1072 0.686
1088 0.685
1104 0.682
1120 0.675
1136 0.671
1152 0.671
1168 0.671
1184 0.671
1200 0.667
1216 0.666
1232 0.666
1248 0.664
1264 0.661
1280 0.661
1296 0.655
1312 0.652
1328 0.649
1344 0.646
1360 0.644
1376 0.64
1392 0.638
1408 0.637
1424 0.637
1440 0.635
1456 0.631
1472 0.631
1488 0.631
1504 0.629
1520 0.629
1536 0.627
1552 0.625
1568 0.623
1584 0.622
1600 0.621
1616 0.619
1632 0.618
1648 0.617
1664 0.616
1680 0.614
1696 0.612
1712 0.611
1728 0.611
1744 0.61
1760 0.608
1776 0.608
1792 0.608
1808 0.606
1824 0.601
1840 0.6
1856 0.598
1872 0.596
1888 0.594
1904 0.592
1920 0.588
1936 0.587
1952 0.586
1968 0.586
1984 0.584
2000 0.584
2016 0.582
2032 0.581
2048 0.579
2080 0.577
2112 0.576
2144 0.574
2176 0.574
2208 0.571
2240 0.57
2272 0.568
2304 0.564
2336 0.56
2368 0.556
2400 0.553
2432 0.55
2464 0.547
2496 0.545
2528 0.544
2560 0.541
2592 0.541
2624 0.539
2656 0.537
2688 0.536
2720 0.536
2752 0.535
2784 0.531
2816 0.531
2848 0.529
2880 0.528
2912 0.526
2944 0.526
2976 0.526
3008 0.526
3040 0.524
3072 0.523
3104 0.522
3136 0.521
3168 0.52
3200 0.517
3232 0.516
3264 0.511
3296 0.509
3328 0.509
3360 0.509
3392 0.507
3424 0.505
3456 0.504
3488 0.502
3520 0.501
3552 0.497
3584 0.495
3616 0.495
3648 0.495
3680 0.494
3712 0.492
3744 0.492
3776 0.492
3808 0.491
3840 0.488
3872 0.487
3904 0.486
3936 0.485
3968 0.485
4000 0.484
4032 0.482
4064 0.481
4096 0.481
4160 0.48
4224 0.478
4288 0.476
4352 0.474
4416 0.472
4480 0.47
4544 0.469
4608 0.465
4672 0.463
4736 0.462
4800 0.459
4864 0.456
4928 0.453
4992 0.45
5056 0.449
5120 0.446
5184 0.444
5248 0.443
5312 0.442
5376 0.439
5440 0.438
5504 0.435
5568 0.431
5632 0.429
5696 0.428
5760 0.427
5824 0.426
5888 0.425
5952 0.422
6016 0.421
6080 0.419
6144 0.419
6208 0.418
6272 0.418
6336 0.418
6400 0.418
6464 0.418
6528 0.417
6592 0.416
6656 0.415
6720 0.414
6784 0.413
6848 0.412
6912 0.409
6976 0.405
7040 0.404
7104 0.403
7168 0.402
7232 0.401
7296 0.4
7360 0.398
7424 0.395
7488 0.394
7552 0.393
7616 0.393
7680 0.391
7744 0.391
7808 0.389
7872 0.389
7936 0.387
8000 0.386
8064 0.384
8128 0.384
8192 0.382
8320 0.38
8448 0.379
8576 0.378
8704 0.375
8832 0.374
8960 0.371
9088 0.368
9216 0.365
9344 0.361
9472 0.359
9600 0.357
9728 0.357
9856 0.357
9984 0.353
10112 0.35
10240 0.348
10368 0.347
10496 0.345
10624 0.342
10752 0.339
10880 0.337
11008 0.337
11136 0.337
11264 0.335
11392 0.333
11520 0.332
11648 0.329
11776 0.327
11904 0.325
12032 0.325
12160 0.323
12288 0.321
12416 0.319
12544 0.317
12672 0.317
12800 0.315
12928 0.315
13056 0.314
13184 0.313
13312 0.311
13440 0.31
13568 0.309
13696 0.309
13824 0.308
13952 0.307
14080 0.307
14208 0.306
14336 0.306
14464 0.305
14592 0.304
14720 0.303
14848 0.303
14976 0.303
15104 0.302
15232 0.302
15360 0.301
15488 0.3
15616 0.298
15744 0.296
15872 0.295
16000 0.293
16128 0.293
16256 0.293
16384 0.293
16640 0.292
16896 0.29
17152 0.288
17408 0.286
17664 0.285
17920 0.285
18176 0.285
18432 0.284
18688 0.282
18944 0.281
19200 0.277
19456 0.276
19712 0.274
19968 0.273
20224 0.271
20480 0.27
20736 0.269
20992 0.268
21248 0.267
21504 0.266
21760 0.263
22016 0.263
22272 0.26
22528 0.259
22784 0.259
23040 0.258
23296 0.256
23552 0.253
23808 0.253
24064 0.253
24320 0.249
24576 0.244
24832 0.243
25088 0.243
25344 0.242
25600 0.24
25856 0.238
26112 0.238
26368 0.238
26624 0.238
26880 0.237
27136 0.237
27392 0.234
27648 0.234
27904 0.232
28160 0.231
28416 0.231
28672 0.231
28928 0.228
29184 0.226
29440 0.226
29696 0.226
29952 0.224
30208 0.224
30464 0.224
30720 0.223
30976 0.223
31232 0.219
31488 0.217
31744 0.216
32000 0.216
32256 0.214
32512 0.213
32768 0.21
33280 0.207
33792 0.206
34304 0.203
34816 0.202
35328 0.199
35840 0.199
36352 0.195
36864 0.195
37376 0.194
37888 0.193
38400 0.192
38912 0.189
39424 0.187
39936 0.187
40448 0.187
40960 0.186
41472 0.185
41984 0.185
42496 0.185
43008 0.184
43520 0.183
44032 0.183
44544 0.183
45056 0.183
45568 0.183
46080 0.183
46592 0.18
47104 0.18
47616 0.178
48128 0.175
48640 0.174
49152 0.173
49664 0.172
50176 0.171
50688 0.17
51200 0.169
51712 0.168
52224 0.168
52736 0.165
53248 0.165
53760 0.162
54272 0.161
54784 0.16
55296 0.158
55808 0.158
56320 0.158
56832 0.158
57344 0.158
57856 0.158
58368 0.156
58880 0.155
59392 0.155
59904 0.154
60416 0.154
60928 0.153
61440 0.153
61952 0.153
62464 0.153
62976 0.152
63488 0.152
64000 0.152
64512 0.152
65024 0.152
65536 0.152
66560 0.15
67584 0.15
68608 0.15
69632 0.147
70656 0.145
71680 0.144
72704 0.143
73728 0.143
74752 0.142
75776 0.141
76800 0.14
77824 0.14
78848 0.14
79872 0.14
80896 0.14
81920 0.139
82944 0.135
83968 0.133
84992 0.133
86016 0.133
87040 0.13
88064 0.128
89088 0.127
90112 0.127
91136 0.127
92160 0.127
93184 0.125
94208 0.125
95232 0.125
96256 0.124
97280 0.124
98304 0.124
99328 0.123
&
@target G0.S24
@type xy
0 1
1 0.98638996
2 0.98127926
3 0.97745079
4 0.97427462
5 0.97151048
6 0.96903644
7 0.96678066
8 0.96469663
9 0.96275222
10 0.96092417
11 0.95919497
12 0.95755109
13 0.9559818
14 0.95447843
15 0.95303385
16 0.95164212
17 0.95029824
18 0.94899793
19 0.94773752
20 0.94651382
21 0.94532402
22 0.94416568
23 0.94303662
24 0.94193489
25 0.94085877
26 0.93980668
27 0.93877721
28 0.93776909
29 0.93678116
30 0.93581234
31 0.93486167
32 0.93392825
33 0.93301125
34 0.93210992
35 0.93122354
36 0.93035147
37 0.9294931
38 0.92864785
39 0.92781521
40 0.92699466
41 0.92618576
42 0.92538807
43 0.92460117
44 0.92382468
45 0.92305824
46 0.9223015
47 0.92155415
48 0.92081587
49 0.92008638
50 0.9193654
51 0.91865266
52 0.91794793
53 0.91725096
54 0.91656153
55 0.91587942
56 0.91520443
57 0.91453637
58 0.91387504
59 0.91322028
60 0.9125719
61 0.91192974
62 0.91129365
63 0.91066348
64 0.91003908
65 0.90942031
66 0.90880705
67 0.90819915
68 0.90759651
69 0.90699899
70 0.90640649
71 0.90581889
72 0.9052361
73 0.904658
74 0.90408449
75 0.90351549
76 0.90295089
77 0.90239062
78 0.90183457
79 0.90128268
80 0.90073485
81 0.90019102
82 0.8996511
83 0.89911501
84 0.8985827
85 0.89805409
86 0.89752911
87 0.8970077
88 0.89648979
89 0.89597533
90 0.89546425
91 0.89495649
92 0.89445201
93 0.89395074
94 0.89345263
95 0.89295762
96 0.89246568
97 0.89197675
98 0.89149077
99 0.89100772
100 0.89052753
101 0.89005017
102 0.88957558
103 0.88910374
104 0.8886346
105 0.88816812
106 0.88770425
107 0.88724297
108 0.88678423
109 0.886328
110 0.88587424
111 0.88542292
112 0.884974
113 0.88452746
114 0.88408325
115 0.88364134
116 0.88320172
117 0.88276434
118 0.88232917
119 0.88189619
120 0.88146537
121 0.88103667
122 0.88061008
123 0.88018557
124 0.87976311
125 0.87934267
126 0.87892423
127 0.87850777
128 0.87809326
130 0.87726999
132 0.87645425
134 0.87564587
136 0.87484466
138 0.87405048
140 0.87326315
142 0.87248254
144 0.87170849
146 0.87094086
148 0.87017952
150 0.86942434
152 0.86867519
154 0.86793194
156 0.86719448
158 0.8664627
160 0.86573648
162 0.86501571
164 0.86430029
166 0.86359013
168 0.86288511
170 0.86218515
172 0.86149016
174 0.86080004
176 0.86011471
178 0.85943409
180 0.85875809
182 0.85808663
184 0.85741964
186 0.85675704
188 0.85609876
190 0.85544472
192 0.85479486
194 0.85414911
196 0.85350741
198 0.85286968
200 0.85223587
202 0.85160593
204 0.85097977
206 0.85035736
208 0.84973864
210 0.84912354
212 0.84851202
214 0.84790402
216 0.84729949
218 0.84669839
220 0.84610066
222 0.84550625
224 0.84491513
226 0.84432723
228 0.84374253
230 0.84316098
232 0.84258253
234 0.84200714
236 0.84143477
238 0.84086539
240 0.84029894
242 0.83973541
244 0.83917474
246 0.8386169
248 0.83806186
250 0.83750957
252 0.83696002
254 0.83641315
256 0.83586895
260 0.83478839
264 0.83371809
268 0.8326578
272 0.83160731
276 0.83056637
280 0.82953479
284 0.82851234
288 0.82749883
292 0.82649407
296 0.82549788
300 0.82451006
304 0.82353045
308 0.82255889
312 0.8215952
316 0.82063923
320 0.81969083
324 0.81874985
328 0.81781615
332 0.81688959
336 0.81597004
340 0.81505737
344 0.81415145
348 0.81325216
352 0.81235938
356 0.81147299
360 0.81059289
364 0.80971896
368 0.80885111
372 0.80798922
376 0.80713319
380 0.80628294
384 0.80543836
388 0.80459936
392 0.80376586
396 0.80293776
400 0.80211498
404 0.80129743
408 0.80048505
412 0.79967774
416 0.79887543
420 0.79807805
424 0.79728552
428 0.79649777
432 0.79571473
436 0.79493633
440 0.79416252
444 0.79339321
448 0.79262835
452 0.79186787
456 0.79111172
460 0.79035984
464 0.78961216
468 0.78886864
472 0.78812921
476 0.78739382
480 0.78666243
484 0.78593496
488 0.78521139
492 0.78449164
496 0.78377569
500 0.78306347
504 0.78235495
508 0.78165007
512 0.7809488
520 0.77955688
528 0.77817884
536 0.77681437
544 0.77546313
552 0.77412484
560 0.77279919
568 0.7714859
576 0.7701847
584 0.76889533
592 0.76761753
600 0.76635106
608 0.76509569
616 0.76385117
624 0.76261729
632 0.76139385
640 0.76018062
648 0.75897741
656 0.75778403
664 0.75660029
672 0.755426
680 0.75426099
688 0.75310509
696 0.75195813
704 0.75081995
712 0.74969039
720 0.7485693
728 0.74745654
736 0.74635195
744 0.7452554
752 0.74416676
760 0.74308588
768 0.74201265
776 0.74094693
784 0.7398886
792 0.73883755
800 0.73779366
808 0.73675682
816 0.73572691
824 0.73470384
832 0.73368748
840 0.73267775
848 0.73167455
856 0.73067777
864 0.72968732
872 0.72870311
880 0.72772505
888 0.72675304
896 0.72578702
904 0.72482688
912 0.72387255
920 0.72292394
928 0.72198099
936 0.7210436
944 0.72011171
952 0.71918524
960 0.71826413
968 0.71734829
976 0.71643766
984 0.71553217
992 0.71463177
1000 0.71373637
1008 0.71284592
1016 0.71196036
1024 0.71107962
1040 0.70933238
1056 0.70760374
1072 0.70589325
1088 0.70420048
1104 0.70252502
1120 0.70086648
1136 0.69922446
1152 0.69759861
1168 0.69598856
1184 0.69439397
1200 0.69281451
1216 0.69124986
1232 0.68969971
1248 0.68816375
1264 0.68664171
1280 0.6851333
1296 0.68363824
1312 0.68215629
1328 0.68068717
1344 0.67923065
1360 0.67778649
1376 0.67635445
1392 0.67493432
1408 0.67352586
1424 0.67212888
1440 0.67074315
1456 0.6693685
1472 0.66800471
1488 0.66665161
1504 0.665309
1520 0.66397671
1536 0.66265457
1552 0.6613424
1568 0.66004005
1584 0.65874735
1600 0.65746414
1616 0.65619028
1632 0.65492561
1648 0.65366999
1664 0.65242328
1680 0.65118534
1696 0.64995604
1712 0.64873525
1728 0.64752284
1744 0.64631868
1760 0.64512265
1776 0.64393464
1792 0.64275453
1808 0.6415822
1824 0.64041755
1840 0.63926046
1856 0.63811083
1872 0.63696855
1888 0.63583353
1904 0.63470567
1920 0.63358487
1936 0.63247103
1952 0.63136406
1968 0.63026387
1984 0.62917037
2000 0.62808348
2016 0.6270031
2032 0.62592916
2048 0.62486158
2080 0.62274514
2112 0.62065318
2144 0.6185851
2176 0.61654031
2208 0.61451826
2240 0.61251843
2272 0.61054029
2304 0.60858336
2336 0.60664715
2368 0.6047312
2400 0.60283508
2432 0.60095835
2464 0.5991006
2496 0.59726143
2528 0.59544044
2560 0.59363728
2592 0.59185156
2624 0.59008295
2656 0.58833111
2688 0.58659569
2720 0.5848764
2752 0.5831729
2784 0.58148492
2816 0.57981215
2848 0.57815431
2880 0.57651112
2912 0.57488233
2944 0.57326767
2976 0.5716669
3008 0.57007975
3040 0.56850601
3072 0.56694544
3104 0.5653978
3136 0.56386289
3168 0.56234049
3200 0.56083039
3232 0.55933239
3264 0.5578463
3296 0.55637191
3328 0.55490905
3360 0.55345753
3392 0.55201717
3424 0.5505878
3456 0.54916925
3488 0.54776136
3520 0.54636395
3552 0.54497689
3584 0.5436
3616 0.54223315
3648 0.54087618
3680 0.53952895
3712 0.53819133
3744 0.53686316
3776 0.53554433
3808 0.53423469
3840 0.53293412
3872 0.5316425
3904 0.5303597
3936 0.5290856
3968 0.52782009
4000 0.52656304
4032 0.52531435
4064 0.52407391
4096 0.5228416
4160 0.52040098
4224 0.51799167
4288 0.51561288
4352 0.51326385
4416 0.51094385
4480 0.50865217
4544 0.50638815
4608 0.50415113
4672 0.50194048
4736 0.4997556
4800 0.49759591
4864 0.49546084
4928 0.49334985
4992 0.49126241
5056 0.48919802
5120 0.48715618
5184 0.48513642
5248 0.48313829
5312 0.48116132
5376 0.47920511
5440 0.47726922
5504 0.47535325
5568 0.47345681
5632 0.47157953
5696 0.46972102
5760 0.46788095
5824 0.46605894
5888 0.46425468
5952 0.46246783
6016 0.46069807
6080 0.4589451
6144 0.4572086
6208 0.4554883
6272 0.4537839
6336 0.45209513
6400 0.45042172
6464 0.4487634
6528 0.44711992
6592 0.44549103
6656 0.44387649
6720 0.44227606
6784 0.44068951
6848 0.43911662
6912 0.43755716
6976 0.43601092
7040 0.4344777
7104 0.43295728
7168 0.43144948
7232 0.42995409
7296 0.42847093
7360 0.42699981
7424 0.42554055
7488 0.42409297
7552 0.42265691
7616 0.42123219
7680 0.41981864
7744 0.41841611
7808 0.41702443
7872 0.41564346
7936 0.41427304
8000 0.41291303
8064 0.41156327
8128 0.41022363
8192 0.40889397
8320 0.40626403
8448 0.40367242
8576 0.40111812
8704 0.39860015
8832 0.39611758
8960 0.39366951
9088 0.39125509
9216 0.38887348
9344 0.38652388
9472 0.38420552
9600 0.38191766
9728 0.37965957
9856 0.37743058
9984 0.37523001
10112 0.37305721
10240 0.37091157
10368 0.36879249
10496 0.36669938
10624 0.36463167
10752 0.36258883
10880 0.36057033
11008 0.35857565
11136 0.35660431
11264 0.35465582
11392 0.35272972
11520 0.35082556
11648 0.34894289
11776 0.34708131
11904 0.34524039
12032 0.34341974
12160 0.34161896
12288 0.33983769
12416 0.33807555
12544 0.33633218
12672 0.33460725
12800 0.33290041
12928 0.33121134
13056 0.32953972
13184 0.32788523
13312 0.32624758
13440 0.32462646
13568 0.3230216
13696 0.32143272
13824 0.31985953
13952 0.31830178
14080 0.31675921
14208 0.31523156
14336 0.31371858
14464 0.31222005
14592 0.31073571
14720 0.30926535
14848 0.30780875
14976 0.30636567
15104 0.30493591
15232 0.30351926
15360 0.30211552
15488 0.30072449
15616 0.29934597
15744 0.29797978
15872 0.29662572
16000 0.29528362
16128 0.29395331
16256 0.29263459
16384 0.29132731
16640 0.2887464
16896 0.28620929
17152 0.28371472
17408 0.28126153
17664 0.27884858
17920 0.27647477
18176 0.27413906
18432 0.27184043
18688 0.26957792
18944 0.2673506
19200 0.26515757
19456 0.26299796
19712 0.26087094
19968 0.25877571
20224 0.25671149
20480 0.25467754
20736 0.25267313
20992 0.25069757
21248 0.24875018
21504 0.24683032
21760 0.24493736
22016 0.24307068
22272 0.2412297
22528 0.23941384
22784 0.23762257
23040 0.23585534
23296 0.23411163
23552 0.23239095
23808 0.23069281
24064 0.22901674
24320 0.22736227
24576 0.22572897
24832 0.22411641
25088 0.22252416
25344 0.22095182
25600 0.21939899
25856 0.2178653
26112 0.21635036
26368 0.21485383
26624 0.21337533
26880 0.21191454
27136 0.21047111
27392 0.20904472
27648 0.20763506
27904 0.20624182
28160 0.2048647
28416 0.2035034
28672 0.20215765
28928 0.20082715
29184 0.19951166
29440 0.19821089
29696 0.1969246
29952 0.19565253
30208 0.19439444
30464 0.19315009
30720 0.19191925
30976 0.19070168
31232 0.18949718
31488 0.18830551
31744 0.18712648
32000 0.18595987
32256 0.18480548
32512 0.18366311
32768 0.18253257
33280 0.18030624
33792 0.17812503
34304 0.17598754
34816 0.17389243
35328 0.17183843
35840 0.16982432
36352 0.16784892
36864 0.1659111
37376 0.16400979
37888 0.16214395
38400 0.16031258
38912 0.15851472
39424 0.15674945
39936 0.1550159
40448 0.1533132
40960 0.15164053
41472 0.1499971
41984 0.14838216
42496 0.14679496
43008 0.1452348
43520 0.14370099
44032 0.14219288
44544 0.14070982
45056 0.1392512
45568 0.13781643
46080 0.13640493
46592 0.13501614
47104 0.13364953
47616 0.13230457
48128 0.13098077
48640 0.12967763
49152 0.12839468
49664 0.12713147
50176 0.12588755
50688 0.12466249
51200 0.12345587
51712 0.12226729
52224 0.12109636
52736 0.1199427
53248 0.11880593
53760 0.1176857
54272 0.11658166
54784 0.11549347
55296 0.11442081
55808 0.11336334
56320 0.11232077
56832 0.11129279
57344 0.1102791
57856 0.10927942
58368 0.10829347
58880 0.10732098
59392 0.10636169
59904 0.10541534
60416 0.10448168
60928 0.10356047
61440 0.10265147
61952 0.10175445
62464 0.10086918
62976 0.099995442
63488 0.099133027
64000 0.098281725
64512 0.097441331
65024 0.096611647
65536 0.095792479
66560 0.09418494
67584 0.092617258
68608 0.091088042
69632 0.089595967
70656 0.088139769
71680 0.08671824
72704 0.085330227
73728 0.083974626
74752 0.082650383
75776 0.081356488
76800 0.080091974
77824 0.078855916
78848 0.077647426
79872 0.076465652
80896 0.075309779
81920 0.074179023
82944 0.07307263
83968 0.071989878
84992 0.070930073
86016 0.069892545
87040 0.068876654
88064 0.067881779
89088 0.066907326
90112 0.065952721
91136 0.065017414
92160 0.06410087
93184 0.063202578
94208 0.062322042
95232 0.061458786
96256 0.060612349
97280 0.059782285
98304 0.058968166
99328 0.058169577
&
@target G0.S25
@type xy
0 1
1 0.99707806
2 0.99540759
3 0.99399526
4 0.99272516
5 0.99155003
6 0.99044475
7 0.98939398
8 0.98838747
9 0.98741794
10 0.98648003
11 0.98556957
12 0.98468333
13 0.98381865
14 0.98297339
15 0.98214575
16 0.98133419
17 0.98053742
18 0.97975431
19 0.97898389
20 0.97822529
21 0.97747775
22 0.9767406
23 0.97601324
24 0.97529511
25 0.97458572
26 0.97388463
27 0.97319144
28 0.97250577
29 0.97182728
30 0.97115565
31 0.97049061
32 0.96983187
33 0.96917919
34 0.96853234
35 0.9678911
36 0.96725527
37 0.96662467
38 0.96599911
39 0.96537843
40 0.96476247
41 0.96415109
42 0.96354415
43 0.96294151
44 0.96234306
45 0.96174866
46 0.96115822
47 0.96057162
48 0.95998877
49 0.95940956
50 0.95883391
51 0.95826173
52 0.95769293
53 0.95712744
54 0.95656517
55 0.95600606
56 0.95545004
57 0.95489703
58 0.95434697
59 0.9537998
60 0.95325546
61 0.9527139
62 0.95217505
63 0.95163887
64 0.9511053
65 0.9505743
66 0.95004581
67 0.94951979
68 0.9489962
69 0.94847499
70 0.94795611
71 0.94743954
72 0.94692523
73 0.94641315
74 0.94590325
75 0.9453955
76 0.94488987
77 0.94438633
78 0.94388483
79 0.94338536
80 0.94288787
81 0.94239235
82 0.94189875
83 0.94140706
84 0.94091724
85 0.94042928
86 0.93994313
87 0.93945879
88 0.93897622
89 0.93849539
90 0.9380163
91 0.93753891
92 0.9370632
93 0.93658914
94 0.93611673
95 0.93564594
96 0.93517675
97 0.93470913
98 0.93424307
99 0.93377856
100 0.93331557
101 0.93285408
102 0.93239408
103 0.93193555
104 0.93147847
105 0.93102283
106 0.93056862
107 0.93011581
108 0.92966438
109 0.92921434
110 0.92876565
111 0.92831831
112 0.9278723
113 0.92742762
114 0.92698423
115 0.92654214
116 0.92610132
117 0.92566178
118 0.92522348
119 0.92478642
120 0.9243506
121 0.92391599
122 0.92348259
123 0.92305038
124 0.92261935
125 0.92218949
126 0.9217608
127 0.92133325
128 0.92090685
130 0.92005742
132 0.91921243
134 0.9183718
136 0.91753546
138 0.91670333
140 0.91587535
142 0.91505144
144 0.91423155
146 0.91341561
148 0.91260355
150 0.91179532
152 0.91099086
154 0.91019011
156 0.90939302
158 0.90859954
160 0.90780961
162 0.90702319
164 0.90624022
166 0.90546065
168 0.90468445
170 0.90391157
172 0.90314195
174 0.90237557
176 0.90161237
178 0.90085232
180 0.90009538
182 0.8993415
184 0.89859066
186 0.89784281
188 0.89709792
190 0.89635596
192 0.89561688
194 0.89488065
196 0.89414725
198 0.89341664
200 0.89268879
202 0.89196367
204 0.89124124
206 0.89052149
208 0.88980437
210 0.88908987
212 0.88837795
214 0.88766859
216 0.88696176
218 0.88625743
220 0.88555559
222 0.8848562
224 0.88415924
226 0.88346468
228 0.88277251
230 0.8820827
232 0.88139523
234 0.88071007
236 0.8800272
238 0.87934661
240 0.87866827
242 0.87799216
244 0.87731826
246 0.87664654
248 0.875977
250 0.87530961
252 0.87464436
254 0.87398121
256 0.87332017
260 0.87200429
264 0.87069659
268 0.86939692
272 0.86810515
276 0.86682117
280 0.86554484
284 0.86427605
288 0.86301467
292 0.86176061
296 0.86051374
300 0.85927397
304 0.85804119
308 0.8568153
312 0.8555962
316 0.8543838
320 0.85317801
324 0.85197874
328 0.85078589
332 0.84959939
336 0.84841915
340 0.84724509
344 0.84607713
348 0.8449152
352 0.84375922
356 0.84260911
360 0.84146481
364 0.84032625
368 0.83919335
372 0.83806605
376 0.83694429
380 0.83582799
384 0.83471711
388 0.83361157
392 0.83251133
396 0.83141631
400 0.83032646
404 0.82924173
408 0.82816207
412 0.82708741
416 0.8260177
420 0.8249529
424 0.82389295
428 0.8228378
432 0.82178741
436 0.82074173
440 0.8197007
444 0.81866429
448 0.81763245
452 0.81660513
456 0.81558229
460 0.81456389
464 0.81354989
468 0.81254024
472 0.81153491
476 0.81053385
480 0.80953703
484 0.80854441
488 0.80755594
492 0.8065716
496 0.80559134
500 0.80461513
504 0.80364294
508 0.80267473
512 0.80171046
520 0.79979363
528 0.79789218
536 0.79600586
544 0.79413443
552 0.79227764
560 0.79043526
568 0.78860707
576 0.78679284
584 0.78499236
592 0.78320543
600 0.78143183
608 0.77967138
616 0.77792389
624 0.77618916
632 0.77446702
640 0.77275729
648 0.7710598
656 0.76937437
664 0.76770085
672 0.76603907
680 0.76438888
688 0.76275013
696 0.76112266
704 0.75950633
712 0.75790099
720 0.75630652
728 0.75472277
736 0.7531496
744 0.7515869
752 0.75003452
760 0.74849235
768 0.74696027
776 0.74543815
784 0.74392587
792 0.74242333
800 0.74093041
808 0.73944699
816 0.73797298
824 0.73650825
832 0.73505272
840 0.73360628
848 0.73216883
856 0.73074026
864 0.72932049
872 0.72790942
880 0.72650695
888 0.72511299
896 0.72372746
904 0.72235026
912 0.72098132
920 0.71962053
928 0.71826783
936 0.71692313
944 0.71558634
952 0.71425739
960 0.7129362
968 0.71162269
976 0.71031679
984 0.70901842
992 0.7077275
1000 0.70644398
1008 0.70516777
1016 0.70389881
1024 0.70263702
1040 0.70013471
1056 0.69766031
1072 0.6952133
1088 0.69279319
1104 0.69039949
1120 0.68803173
1136 0.68568945
1152 0.68337222
1168 0.68107959
1184 0.67881114
1200 0.67656647
1216 0.67434518
1232 0.67214688
1248 0.66997118
1264 0.66781773
1280 0.66568616
1296 0.66357612
1312 0.66148727
1328 0.65941927
1344 0.6573718
1360 0.65534455
1376 0.65333719
1392 0.65134943
1408 0.64938096
1424 0.64743151
1440 0.64550078
1456 0.6435885
1472 0.64169439
1488 0.6398182
1504 0.63795966
1520 0.63611852
1536 0.63429452
1552 0.63248744
1568 0.63069702
1584 0.62892303
1600 0.62716525
1616 0.62542345
1632 0.62369742
1648 0.62198692
1664 0.62029177
1680 0.61861174
1696 0.61694664
1712 0.61529626
1728 0.61366041
1744 0.6120389
1760 0.61043154
1776 0.60883815
1792 0.60725854
1808 0.60569255
1824 0.60413998
1840 0.60260067
1856 0.60107446
1872 0.59956118
1888 0.59806066
1904 0.59657274
1920 0.59509728
1936 0.59363411
1952 0.59218308
1968 0.59074405
1984 0.58931686
2000 0.58790138
2016 0.58649746
2032 0.58510496
2048 0.58372375
2080 0.58099465
2112 0.57830911
2144 0.57566611
2176 0.57306466
2208 0.57050382
2240 0.56798265
2272 0.56550026
2304 0.56305578
2336 0.56064837
2368 0.55827721
2400 0.5559415
2432 0.55364047
2464 0.55137337
2496 0.54913948
2528 0.54693808
2560 0.5447685
2592 0.54263005
2624 0.5405221
2656 0.538444
2688 0.53639514
2720 0.53437493
2752 0.53238278
2784 0.53041811
2816 0.52848039
2848 0.52656907
2880 0.52468362
2912 0.52282353
2944 0.52098831
2976 0.51917747
3008 0.51739053
3040 0.51562704
3072 0.51388653
3104 0.51216858
3136 0.51047275
3168 0.50879863
3200 0.5071458
3232 0.50551387
3264 0.50390244
3296 0.50231114
3328 0.5007396
3360 0.49918744
3392 0.49765433
3424 0.49613991
3456 0.49464383
3488 0.49316579
3520 0.49170543
3552 0.49026247
3584 0.48883657
3616 0.48742745
3648 0.4860348
3680 0.48465834
3712 0.48329778
3744 0.48195285
3776 0.48062327
3808 0.47930879
3840 0.47800914
3872 0.47672407
3904 0.47545332
3936 0.47419667
3968 0.47295387
4000 0.47172468
4032 0.47050888
4064 0.46930625
4096 0.46811656
4160 0.46577517
4224 0.46348306
4288 0.46123861
4352 0.45904031
4416 0.45688668
4480 0.4547763
4544 0.45270781
4608 0.45067991
4672 0.44869134
4736 0.44674089
4800 0.44482739
4864 0.44294972
4928 0.44110681
4992 0.4392976
5056 0.43752111
5120 0.43577637
5184 0.43406243
5248 0.43237842
5312 0.43072346
5376 0.42909671
5440 0.42749738
5504 0.42592467
5568 0.42437786
5632 0.4228562
5696 0.421359
5760 0.41988558
5824 0.41843529
5888 0.41700751
5952 0.41560161
6016 0.41421701
6080 0.41285314
6144 0.41150945
6208 0.41018541
6272 0.4088805
6336 0.40759422
6400 0.40632608
6464 0.40507563
6528 0.40384241
6592 0.40262597
6656 0.40142591
6720 0.40024179
6784 0.39907324
6848 0.39791986
6912 0.39678127
6976 0.39565712
7040 0.39454706
7104 0.39345073
7168 0.39236783
7232 0.39129802
7296 0.39024099
7360 0.38919644
7424 0.38816409
7488 0.38714364
7552 0.38613482
7616 0.38513737
7680 0.38415103
7744 0.38317554
7808 0.38221066
7872 0.38125615
7936 0.38031179
8000 0.37937735
8064 0.3784526
8128 0.37753735
8192 0.37663138
8320 0.37484651
8448 0.37309645
8576 0.37137977
8704 0.36969509
8832 0.36804112
8960 0.36641663
9088 0.36482047
9216 0.36325154
9344 0.36170879
9472 0.36019123
9600 0.35869793
9728 0.35722801
9856 0.3557806
9984 0.35435492
10112 0.35295019
10240 0.35156569
10368 0.35020074
10496 0.34885466
10624 0.34752685
10752 0.34621669
10880 0.34492364
11008 0.34364713
11136 0.34238666
11264 0.34114173
11392 0.33991187
11520 0.33869663
11648 0.33749559
11776 0.33630833
11904 0.33513446
12032 0.33397361
12160 0.33282541
12288 0.33168952
12416 0.33056562
12544 0.32945338
12672 0.32835251
12800 0.3272627
12928 0.3261837
13056 0.32511522
13184 0.32405701
13312 0.32300883
13440 0.32197043
13568 0.3209416
13696 0.3199221
13824 0.31891174
13952 0.3179103
14080 0.3169176
14208 0.31593344
14336 0.31495764
14464 0.31399003
14592 0.31303044
14720 0.31207871
14848 0.31113468
14976 0.31019819
15104 0.30926911
15232 0.30834729
15360 0.30743259
15488 0.30652489
15616 0.30562405
15744 0.30472995
15872 0.30384247
16000 0.3029615
16128 0.30208691
16256 0.30121862
16384 0.3003565
16640 0.29865038
16896 0.29696779
17152 0.29530798
17408 0.29367025
17664 0.29205396
17920 0.29045847
18176 0.28888319
18432 0.28732757
18688 0.28579107
18944 0.28427319
19200 0.28277344
19456 0.28129136
19712 0.27982652
19968 0.2783785
20224 0.2769469
20480 0.27553133
20736 0.27413143
20992 0.27274685
21248 0.27137724
21504 0.27002229
21760 0.26868167
22016 0.2673551
22272 0.26604228
22528 0.26474293
22784 0.26345678
23040 0.26218357
23296 0.26092306
23552 0.259675
23808 0.25843915
24064 0.25721529
24320 0.2560032
24576 0.25480266
24832 0.25361347
25088 0.25243543
25344 0.25126835
25600 0.25011203
25856 0.2489663
26112 0.24783097
26368 0.24670587
26624 0.24559083
26880 0.2444857
27136 0.2433903
27392 0.24230449
27648 0.24122812
27904 0.24016103
28160 0.23910308
28416 0.23805413
28672 0.23701405
28928 0.2359827
29184 0.23495996
29440 0.23394569
29696 0.23293977
29952 0.23194208
30208 0.2309525
30464 0.22997092
30720 0.22899722
30976 0.22803129
31232 0.22707302
31488 0.22612232
31744 0.22517906
32000 0.22424316
32256 0.22331451
32512 0.22239302
32768 0.22147859
33280 0.21967054
33792 0.21788964
34304 0.21613519
34816 0.21440653
35328 0.21270301
35840 0.21102402
36352 0.20936896
36864 0.20773726
37376 0.20612836
37888 0.20454174
38400 0.20297687
38912 0.20143326
39424 0.19991044
39936 0.19840793
40448 0.19692529
40960 0.19546208
41472 0.1940179
41984 0.19259232
42496 0.19118496
43008 0.18979543
43520 0.18842338
44032 0.18706843
44544 0.18573024
45056 0.18440848
45568 0.18310281
46080 0.18181293
46592 0.18053851
47104 0.17927928
47616 0.17803492
48128 0.17680516
48640 0.17558973
49152 0.17438836
49664 0.17320079
50176 0.17202676
50688 0.17086603
51200 0.16971835
51712 0.16858351
52224 0.16746126
52736 0.16635139
53248 0.16525368
53760 0.16416792
54272 0.16309391
54784 0.16203145
55296 0.16098033
55808 0.15994037
56320 0.15891139
56832 0.1578932
57344 0.15688563
57856 0.15588851
58368 0.15490165
58880 0.15392491
59392 0.15295812
59904 0.15200112
60416 0.15105375
60928 0.15011588
61440 0.14918735
61952 0.14826801
62464 0.14735773
62976 0.14645637
63488 0.1455638
64000 0.14467987
64512 0.14380448
65024 0.14293748
65536 0.14207876
66560 0.14038566
67584 0.13872425
68608 0.13709362
69632 0.13549292
70656 0.13392132
71680 0.13237801
72704 0.13086224
73728 0.12937327
74752 0.12791039
75776 0.12647291
76800 0.12506019
77824 0.12367158
78848 0.12230647
79872 0.12096429
80896 0.11964445
81920 0.11834641
82944 0.11706963
83968 0.11581362
84992 0.11457786
86016 0.11336188
87040 0.11216523
88064 0.11098744
89088 0.10982809
90112 0.10868676
91136 0.10756303
92160 0.10645652
93184 0.10536685
94208 0.10429364
95232 0.10323653
96256 0.10219518
97280 0.10116924
98304 0.1001584
99328 0.099162325
&
@target G0.S26
@type xy
0 1
1 1
2 0.998998
3 0.997996
4 0.997996
5 0.997996
6 0.997996
7 0.997996
8 0.996994
9 0.996994
10 0.996994
11 0.996994
12 0.996994
13 0.996994
14 0.995992
15 0.995992
16 0.995992
17 0.995992
18 0.995992
19 0.995992
20 0.99499
21 0.99499
22 0.99499
23 0.99499
24 0.99499
25 0.993988
26 0.993988
27 0.993988
28 0.993988
29 0.992986
30 0.992986
31 0.991984
32 0.991984
33 0.991984
34 0.990982
35 0.990982
36 0.990982
37 0.990982
38 0.990982
39 0.990982
40 0.990982
41 0.990982
42 0.990982
43 0.98998
44 0.98998
45 0.98998
46 0.98998
47 0.98998
48 0.988978
49 0.986974
50 0.985972
51 0.985972
52 0.985972
53 0.985972
54 0.985972
55 0.985972
56 0.98497
57 0.98497
58 0.98497
59 0.982966
60 0.982966
61 0.982966
62 0.980962
63 0.980962
64 0.978958
65 0.978958
66 0.978958
67 0.978958
68 0.978958
69 0.977956
70 0.976954
71 0.976954
72 0.976954
73 0.976954
74 0.976954
75 0.976954
76 0.976954
77 0.97495
78 0.97495
79 0.973948
80 0.972946
81 0.972946
82 0.972946
83 0.972946
84 0.972946
85 0.972946
86 0.971944
87 0.971944
88 0.971944
89 0.970942
90 0.970942
91 0.970942
92 0.970942
93 0.970942
94 0.970942
95 0.970942
96 0.970942
97 0.970942
98 0.970942
99 0.970942
100 0.970942
101 0.96994
102 0.96994
103 0.968938
104 0.968938
105 0.968938
106 0.968938
107 0.968938
108 0.968938
109 0.968938
110 0.968938
111 0.968938
112 0.968938
113 0.968938
114 0.968938
115 0.968938
116 0.968938
117 0.967936
118 0.967936
119 0.967936
120 0.966934
121 0.965932
122 0.965932
123 0.965932
124 0.965932
125 0.96493
126 0.96493
127 0.96493
128 0.96493
130 0.96493
132 0.963928
134 0.962926
136 0.962926
138 0.962926
140 0.962926
142 0.962926
144 0.961924
146 0.960922
148 0.95992
150 0.958918
152 0.957916
154 0.956914
156 0.955912
158 0.95491
160 0.95491
162 0.952906
164 0.950902
166 0.9499
168 0.9499
170 0.9499
172 0.9499
174 0.947896
176 0.947896
178 0.947896
180 0.947896
182 0.945892
184 0.945892
186 0.945892
188 0.945892
190 0.945892
192 0.945892
194 0.943888
196 0.943888
198 0.943888
200 0.942886
202 0.941884
204 0.941884
206 0.941884
208 0.941884
210 0.941884
212 0.941884
214 0.940882
216 0.940882
218 0.940882
220 0.940882
222 0.93988
224 0.937876
226 0.937876
228 0.936874
230 0.936874
232 0.936874
234 0.936874
236 0.936874
238 0.936874
240 0.936874
242 0.935872
244 0.93487
246 0.93487
248 0.93487
250 0.933868
252 0.933868
254 0.933868
256 0.933868
260 0.932866
264 0.931864
268 0.930862
272 0.92986
276 0.928858
280 0.927856
284 0.926854
288 0.92485
292 0.92485
296 0.923848
300 0.923848
304 0.923848
308 0.922846
312 0.922846
316 0.920842
320 0.917836
324 0.917836
328 0.917836
332 0.916834
336 0.915832
340 0.915832
344 0.913828
348 0.913828
352 0.912826
356 0.911824
360 0.90982
364 0.908818
368 0.907816
372 0.906814
376 0.905812
380 0.905812
384 0.903808
388 0.902806
392 0.902806
396 0.901804
400 0.901804
404 0.901804
408 0.901804
412 0.900802
416 0.8998
420 0.897796
424 0.897796
428 0.897796
432 0.895792
436 0.89479
440 0.89479
444 0.892786
448 0.892786
452 0.890782
456 0.890782
460 0.88978
464 0.88978
468 0.888778
472 0.886774
476 0.885772
480 0.88477
484 0.88477
488 0.88477
492 0.883768
496 0.882766
500 0.882766
504 0.882766
508 0.881764
512 0.881764
520 0.879759
528 0.879759
536 0.879759
544 0.876754
552 0.875751
560 0.875751
568 0.872746
576 0.870741
584 0.870741
592 0.870741
600 0.870741
608 0.870741
616 0.868737
624 0.866733
632 0.866733
640 0.864729
648 0.863727
656 0.862725
664 0.861723
672 0.860721
680 0.859719
688 0.858717
696 0.858717
704 0.856713
712 0.855711
720 0.854709
728 0.853707
736 0.852705
744 0.849699
752 0.848697
760 0.848697
768 0.848697
776 0.847695
784 0.847695
792 0.846693
800 0.845691
808 0.844689
816 0.844689
824 0.842685
832 0.841683
840 0.840681
848 0.839679
856 0.838677
864 0.837675
872 0.835671
880 0.833667
888 0.828657
896 0.827655
904 0.827655
912 0.827655
920 0.826653
928 0.826653
936 0.824649
944 0.824649
952 0.823647
960 0.820641
968 0.819639
976 0.819639
984 0.819639
992 0.818637
1000 0.817635
1008 0.817635
1016 0.817635
1024 0.817635
1040 0.816633
1056 0.816633
1072 0.816633
1088 0.815631
1104 0.814629
1120 0.810621
1136 0.809619
1152 0.808617
1168 0.808617
1184 0.807615
1200 0.804609
1216 0.803607
1232 0.802605
1248 0.798597
1264 0.794589
1280 0.794589
1296 0.794589
1312 0.794589
1328 0.794589
1344 0.792585
1360 0.791583
1376 0.790581
1392 0.789579
1408 0.788577
1424 0.787575
1440 0.785571
1456 0.783567
1472 0.781563
1488 0.781563
1504 0.779559
1520 0.777555
1536 0.774549
1552 0.772545
1568 0.770541
1584 0.769539
1600 0.768537
1616 0.766533
1632 0.766533
1648 0.765531
1664 0.765531
1680 0.764529
1696 0.762525
1712 0.762525
1728 0.761523
1744 0.760521
1760 0.757515
1776 0.757515
1792 0.757515
1808 0.755511
1824 0.753507
1840 0.753507
1856 0.752505
1872 0.751503
1888 0.751503
1904 0.751503
1920 0.751503
1936 0.751503
1952 0.748497
1968 0.748497
1984 0.746493
2000 0.744489
2016 0.743487
2032 0.741483
2048 0.740481
2080 0.738477
2112 0.738477
2144 0.738477
2176 0.732465
2208 0.729459
2240 0.727455
2272 0.722445
2304 0.720441
2336 0.718437
2368 0.717435
2400 0.714429
2432 0.714429
2464 0.714429
2496 0.713427
2528 0.710421
2560 0.708417
2592 0.708417
2624 0.706413
2656 0.703407
2688 0.702405
2720 0.701403
2752 0.701403
2784 0.700401
2816 0.699399
2848 0.698397
2880 0.698397
2912 0.695391
2944 0.694389
2976 0.691383
3008 0.689379
3040 0.689379
3072 0.688377
3104 0.688377
3136 0.687375
3168 0.686373
3200 0.686373
3232 0.684369
3264 0.681363
3296 0.680361
3328 0.676353
3360 0.676353
3392 0.675351
3424 0.675351
3456 0.671343
3488 0.668337
3520 0.667335
3552 0.664329
3584 0.664329
3616 0.664329
3648 0.664329
3680 0.663327
3712 0.663327
3744 0.663327
3776 0.662325
3808 0.660321
3840 0.659319
3872 0.658317
3904 0.658317
3936 0.655311
3968 0.654309
4000 0.652305
4032 0.649299
4064 0.649299
4096 0.647295
4160 0.645291
4224 0.645291
4288 0.641283
4352 0.638277
4416 0.637275
4480 0.637275
4544 0.634269
4608 0.633267
4672 0.630261
4736 0.629259
4800 0.623246
4864 0.622244
4928 0.620241
4992 0.618236
5056 0.616232
5120 0.614228
5184 0.612224
5248 0.61022
5312 0.608216
5376 0.607214
5440 0.60521
5504 0.604208
5568 0.6002
5632 0.599198
5696 0.599198
5760 0.598196
5824 0.593186
5888 0.593186
5952 0.592184
6016 0.59018
6080 0.586172
6144 0.586172
6208 0.58517
6272 0.582164
6336 0.582164
6400 0.582164
6464 0.58016
6528 0.579158
6592 0.574148
6656 0.571142
6720 0.57014
6784 0.569138
6848 0.567134
6912 0.566132
6976 0.566132
7040 0.56513
7104 0.564128
7168 0.563126
7232 0.563126
7296 0.562124
7360 0.56012
7424 0.559118
7488 0.559118
7552 0.559118
7616 0.559118
7680 0.558116
7744 0.557114
7808 0.553106
7872 0.553106
7936 0.5501
8000 0.549098
8064 0.548096
8128 0.546092
8192 0.544088
8320 0.543086
8448 0.542084
8576 0.539078
8704 0.534068
8832 0.533066
8960 0.531062
9088 0.531062
9216 0.53006
9344 0.528056
9472 0.524048
9600 0.523046
9728 0.522044
9856 0.521042
9984 0.521042
10112 0.521042
10240 0.519038
10368 0.517034
10496 0.517034
10624 0.516032
10752 0.51503
10880 0.514028
11008 0.511022
11136 0.508016
11264 0.507014
11392 0.502004
11520 0.5
11648 0.497996
11776 0.49499
11904 0.492986
12032 0.491984
12160 0.490982
12288 0.48998
12416 0.48998
12544 0.48998
12672 0.485972
12800 0.48497
12928 0.483968
13056 0.480962
13184 0.480962
13312 0.47996
13440 0.478958
13568 0.478958
13696 0.476954
13824 0.47495
13952 0.47495
14080 0.47495
14208 0.47495
14336 0.473948
14464 0.473948
14592 0.472946
14720 0.46994
14848 0.468938
14976 0.467936
15104 0.467936
15232 0.467936
15360 0.463928
15488 0.462926
15616 0.461924
15744 0.45992
15872 0.45992
16000 0.45992
16128 0.458918
16256 0.457916
16384 0.455912
16640 0.45491
16896 0.452906
17152 0.452906
17408 0.4499
17664 0.447896
17920 0.446894
18176 0.443888
18432 0.441884
18688 0.43988
18944 0.438878
19200 0.438878
19456 0.435872
19712 0.43487
19968 0.432866
20224 0.431864
20480 0.430862
20736 0.426854
20992 0.422846
21248 0.41984
21504 0.416834
21760 0.41483
22016 0.412826
22272 0.410822
22528 0.40982
22784 0.407816
23040 0.406814
23296 0.403808
23552 0.401804
23808 0.3998
24064 0.398798
24320 0.395792
24576 0.395792
24832 0.39479
25088 0.39479
25344 0.391784
25600 0.391784
25856 0.391784
26112 0.390782
26368 0.388778
26624 0.387776
26880 0.38477
27136 0.382766
27392 0.382766
27648 0.380762
27904 0.37976
28160 0.378758
28416 0.377756
28672 0.376754
28928 0.37475
29184 0.372745
29440 0.371744
29696 0.370741
29952 0.366733
30208 0.366733
30464 0.366733
30720 0.366733
30976 0.364729
31232 0.362725
31488 0.362725
31744 0.362725
32000 0.359719
32256 0.357715
32512 0.357715
32768 0.355711
33280 0.353707
33792 0.348697
34304 0.348697
34816 0.347695
35328 0.347695
35840 0.346693
36352 0.343687
36864 0.343687
37376 0.342685
37888 0.340681
38400 0.336673
38912 0.334669
39424 0.332665
39936 0.332665
40448 0.332665
40960 0.331663
41472 0.328657
41984 0.327655
42496 0.325651
43008 0.322645
43520 0.320641
44032 0.320641
44544 0.320641
45056 0.319639
45568 0.319639
46080 0.316633
46592 0.315631
47104 0.315631
47616 0.313627
48128 0.313627
48640 0.313627
49152.01 0.311623
49664.01 0.311623
50176.01 0.311623
50688.01 0.309619
51200.01 0.307615
51712.01 0.307615
52224.01 0.307615
52736.01 0.304609
53248.01 0.302605
53760.01 0.301603
54272.01 0.301603
54784.01 0.300601
55296.01 0.300601
55808.01 0.298597
56320.01 0.297595
56832.01 0.297595
57344.01 0.297595
57856.01 0.297595
58368.01 0.297595
58880.01 0.295591
59392.01 0.295591
59904.01 0.294589
60416.01 0.293587
60928.01 0.291583
61440.01 0.290581
61952.01 0.289579
62464.01 0.289579
62976.01 0.288577
63488.01 0.288577
64000.01 0.288577
64512.01 0.286573
65024.01 0.286573
65536.01 0.286573
66560.01 0.285571
67584.01 0.285571
68608.01 0.282565
69632.01 0.281563
70656.01 0.279559
71680.01 0.277555
72704.01 0.274549
73728.01 0.272545
74752.01 0.271543
75776.01 0.267535
76800.01 0.266533
77824.01 0.265531
78848.01 0.265531
79872.01 0.264529
80896.01 0.263527
81920.01 0.263527
82944.01 0.263527
83968.01 0.262525
84992.01 0.261523
86016.01 0.260521
87040.01 0.258517
88064.01 0.257515
89088.01 0.255511
90112.01 0.253507
91136.01 0.252505
92160.01 0.246493
93184.01 0.243487
94208.01 0.242485
95232.01 0.239479
96256.01 0.238477
97280.01 0.235471
98304.02 0.235471
99328.02 0.234469
100352.02 0.234469
101376.02 0.233467
102400.02 0.233467
103424.02 0.232465
104448.02 0.232465
105472.02 0.232465
106496.02 0.232465
107520.02 0.230461
108544.02 0.229459
109568.02 0.228457
110592.02 0.228457
111616.02 0.226453
112640.02 0.226453
113664.02 0.226453
114688.02 0.226453
115712.02 0.225451
116736.02 0.224449
117760.02 0.224449
118784.02 0.223447
119808.02 0.223447
120832.02 0.223447
121856.02 0.222445
122880.02 0.221443
123904.02 0.220441
124928.02 0.219439
125952.02 0.219439
126976.02 0.218437
128000.02 0.218437
129024.02 0.217435
130048.02 0.215431
131072.02 0.215431
133120.02 0.214429
135168.02 0.213427
137216.02 0.213427
139264.02 0.211423
141312.02 0.208417
143360.02 0.205411
145408.02 0.204409
147456.02 0.204409
149504.02 0.199399
151552.02 0.199399
153600.02 0.199399
155648.02 0.198397
157696.02 0.198397
159744.02 0.198397
161792.02 0.198397
163840.02 0.198397
165888.02 0.196393
167936.02 0.195391
169984.02 0.194389
172032.02 0.190381
174080.02 0.189379
176128.02 0.188377
178176.02 0.188377
180224.02 0.188377
182272.02 0.188377
184320.02 0.188377
186368.02 0.186373
188416.02 0.186373
190464.02 0.184369
192512.02 0.183367
194560.02 0.183367
196608.03 0.183367
198656.03 0.182365
&
@target G0.S27
@type xy
0 1
1 0.99024693
2 0.98676307
3 0.98417809
4 0.98204607
5 0.9801984
6 0.97855
7 0.97705093
8 0.97566902
9 0.97438208
10 0.97317409
11 0.97203304
12 0.97094965
13 0.96991659
14 0.96892792
15 0.96797879
16 0.96706517
17 0.96618363
18 0.96533129
19 0.96450564
20 0.96370453
21 0.96292607
22 0.96216859
23 0.96143062
24 0.96071086
25 0.96000813
26 0.95932139
27 0.95864967
28 0.95799212
29 0.95734797
30 0.95671649
31 0.95609702
32 0.95548898
33 0.95489181
34 0.95430499
35 0.95372806
36 0.95316058
37 0.95260214
38 0.95205236
39 0.95151089
40 0.9509774
41 0.95045157
42 0.94993313
43 0.94942179
44 0.9489173
45 0.94841942
46 0.94792792
47 0.94744259
48 0.94696321
49 0.9464896
50 0.94602158
51 0.94555897
52 0.9451016
53 0.94464932
54 0.94420199
55 0.94375945
56 0.94332157
57 0.94288823
58 0.9424593
59 0.94203465
60 0.94161419
61 0.94119779
62 0.94078536
63 0.9403768
64 0.939972
65 0.93957089
66 0.93917336
67 0.93877935
68 0.93838875
69 0.9380015
70 0.93761752
71 0.93723674
72 0.93685909
73 0.9364845
74 0.9361129
75 0.93574423
76 0.93537844
77 0.93501545
78 0.93465523
79 0.9342977
80 0.93394281
81 0.93359053
82 0.93324078
83 0.93289354
84 0.93254874
85 0.93220635
86 0.93186632
87 0.9315286
88 0.93119316
89 0.93085996
90 0.93052895
91 0.9302001
92 0.92987338
93 0.92954873
94 0.92922614
95 0.92890557
96 0.92858697
97 0.92827033
98 0.92795561
99 0.92764278
100 0.9273318
101 0.92702266
102 0.92671532
103 0.92640975
104 0.92610593
105 0.92580383
106 0.92550343
107 0.9252047
108 0.92490761
109 0.92461215
110 0.92431828
111 0.924026
112 0.92373526
113 0.92344606
114 0.92315837
115 0.92287217
116 0.92258744
117 0.92230417
118 0.92202232
119 0.92174189
120 0.92146285
121 0.92118518
122 0.92090888
123 0.92063391
124 0.92036027
125 0.92008793
126 0.91981689
127 0.91954712
128 0.9192786
130 0.9187453
132 0.91821684
134 0.91769313
136 0.91717405
138 0.91665949
140 0.91614935
142 0.91564353
144 0.91514194
146 0.91464449
148 0.91415108
150 0.91366164
152 0.91317608
154 0.91269431
156 0.91221627
158 0.91174188
160 0.91127106
162 0.91080375
164 0.91033988
166 0.90987938
168 0.90942219
170 0.90896825
172 0.9085175
174 0.90806988
176 0.90762533
178 0.9071838
180 0.90674524
182 0.9063096
184 0.90587681
186 0.90544685
188 0.90501965
190 0.90459518
192 0.90417339
194 0.90375423
196 0.90333766
198 0.90292364
200 0.90251213
202 0.9021031
204 0.90169649
206 0.90129228
208 0.90089044
210 0.90049091
212 0.90009367
214 0.89969869
216 0.89930593
218 0.89891536
220 0.89852695
222 0.89814067
224 0.89775648
226 0.89737437
228 0.89699429
230 0.89661622
232 0.89624014
234 0.89586602
236 0.89549383
238 0.89512354
240 0.89475514
242 0.89438859
244 0.89402387
246 0.89366096
248 0.89329984
250 0.89294047
252 0.89258286
254 0.89222695
256 0.89187275
260 0.89116936
264 0.89047251
268 0.88978206
272 0.88909785
276 0.88841974
280 0.88774759
284 0.88708127
288 0.88642065
292 0.88576561
296 0.88511602
300 0.88447177
304 0.88383275
308 0.88319886
312 0.88256998
316 0.88194601
320 0.88132687
324 0.88071245
328 0.88010266
332 0.87949742
336 0.87889664
340 0.87830024
344 0.87770812
348 0.87712023
352 0.87653648
356 0.87595679
360 0.8753811
364 0.87480933
368 0.87424143
372 0.87367731
376 0.87311692
380 0.8725602
384 0.87200709
388 0.87145752
392 0.87091144
396 0.87036879
400 0.86982953
404 0.86929358
408 0.86876092
412 0.86823147
416 0.8677052
420 0.86718206
424 0.866662
428 0.86614497
432 0.86563093
436 0.86511984
440 0.86461165
444 0.86410632
448 0.86360382
452 0.8631041
456 0.86260712
460 0.86211284
464 0.86162124
468 0.86113227
472 0.86064589
476 0.86016208
480 0.85968079
484 0.85920201
488 0.85872568
492 0.85825179
496 0.85778029
500 0.85731117
504 0.85684439
508 0.85637991
512 0.85591772
520 0.85500007
528 0.85409123
536 0.85319097
544 0.8522991
552 0.85141542
560 0.85053975
568 0.84967191
576 0.84881173
584 0.84795903
592 0.84711366
600 0.84627546
608 0.84544428
616 0.84461998
624 0.84380241
632 0.84299144
640 0.84218694
648 0.84138878
656 0.84059683
664 0.83981098
672 0.83903111
680 0.83825712
688 0.83748888
696 0.8367263
704 0.83596927
712 0.8352177
720 0.83447148
728 0.83373053
736 0.83299475
744 0.83226405
752 0.83153835
760 0.83081756
768 0.8301016
776 0.8293904
784 0.82868387
792 0.82798194
800 0.82728454
808 0.82659159
816 0.82590303
824 0.82521879
832 0.8245388
840 0.82386299
848 0.82319131
856 0.82252369
864 0.82186007
872 0.8212004
880 0.82054462
888 0.81989266
896 0.81924448
904 0.81860003
912 0.81795924
920 0.81732208
928 0.81668849
936 0.81605842
944 0.81543182
952 0.81480865
960 0.81418886
968 0.81357241
976 0.81295925
984 0.81234935
992 0.81174265
1000 0.81113913
1008 0.81053873
1016 0.80994142
1024 0.80934716
1040 0.80816764
1056 0.80699988
1072 0.8058436
1088 0.80469852
1104 0.80356439
1120 0.80244095
1136 0.80132797
1152 0.80022521
1168 0.79913245
1184 0.79804946
1200 0.79697604
1216 0.795912
1232 0.79485712
1248 0.79381123
1264 0.79277414
1280 0.79174568
1296 0.79072567
1312 0.78971394
1328 0.78871035
1344 0.78771473
1360 0.78672693
1376 0.78574681
1392 0.78477423
1408 0.78380904
1424 0.78285111
1440 0.78190032
1456 0.78095654
1472 0.78001965
1488 0.77908952
1504 0.77816604
1520 0.7772491
1536 0.7763386
1552 0.77543441
1568 0.77453645
1584 0.7736446
1600 0.77275878
1616 0.77187888
1632 0.77100481
1648 0.77013648
1664 0.7692738
1680 0.76841669
1696 0.76756506
1712 0.76671883
1728 0.76587791
1744 0.76504224
1760 0.76421173
1776 0.7633863
1792 0.7625659
1808 0.76175043
1824 0.76093984
1840 0.76013406
1856 0.75933301
1872 0.75853664
1888 0.75774488
1904 0.75695767
1920 0.75617494
1936 0.75539665
1952 0.75462272
1968 0.7538531
1984 0.75308774
2000 0.75232658
2016 0.75156957
2032 0.75081665
2048 0.75006777
2080 0.74858195
2112 0.74711171
2144 0.74565668
2176 0.74421648
2208 0.74279078
2240 0.74137923
2272 0.73998152
2304 0.73859734
2336 0.73722638
2368 0.73586835
2400 0.73452297
2432 0.73318998
2464 0.73186912
2496 0.73056012
2528 0.72926276
2560 0.72797678
2592 0.72670197
2624 0.7254381
2656 0.72418497
2688 0.72294235
2720 0.72171005
2752 0.72048789
2784 0.71927566
2816 0.71807318
2848 0.71688028
2880 0.71569678
2912 0.71452252
2944 0.71335733
2976 0.71220106
3008 0.71105354
3040 0.70991464
3072 0.7087842
3104 0.70766208
3136 0.70654814
3168 0.70544226
3200 0.7043443
3232 0.70325412
3264 0.70217162
3296 0.70109666
3328 0.70002913
3360 0.69896891
3392 0.69791589
3424 0.69686996
3456 0.69583102
3488 0.69479896
3520 0.69377367
3552 0.69275507
3584 0.69174304
3616 0.6907375
3648 0.68973836
3680 0.68874552
3712 0.68775889
3744 0.68677839
3776 0.68580394
3808 0.68483544
3840 0.68387282
3872 0.68291601
3904 0.68196492
3936 0.68101947
3968 0.68007959
4000 0.67914522
4032 0.67821627
4064 0.67729268
4096 0.67637439
4160 0.67455339
4224 0.67275278
4288 0.67097203
4352 0.66921068
4416 0.66746826
4480 0.66574433
4544 0.66403846
4608 0.66235023
4672 0.66067926
4736 0.65902515
4800 0.65738753
4864 0.65576605
4928 0.65416037
4992 0.65257014
5056 0.65099505
5120 0.64943479
5184 0.64788905
5248 0.64635754
5312 0.64483997
5376 0.64333609
5440 0.64184561
5504 0.64036828
5568 0.63890386
5632 0.6374521
5696 0.63601276
5760 0.63458561
5824 0.63317045
5888 0.63176704
5952 0.63037519
6016 0.62899468
6080 0.62762532
6144 0.62626692
6208 0.62491929
6272 0.62358225
6336 0.62225563
6400 0.62093924
6464 0.61963292
6528 0.61833651
6592 0.61704985
6656 0.61577278
6720 0.61450516
6784 0.61324682
6848 0.61199764
6912 0.61075747
6976 0.60952616
7040 0.6083036
7104 0.60708964
7168 0.60588416
7232 0.60468703
7296 0.60349814
7360 0.60231736
7424 0.60114458
7488 0.59997968
7552 0.59882255
7616 0.59767309
7680 0.59653118
7744 0.59539672
7808 0.59426962
7872 0.59314977
7936 0.59203708
8000 0.59093144
8064 0.58983277
8128 0.58874097
8192 0.58765595
8320 0.58550593
8448 0.58338201
8576 0.58128354
8704 0.5792099
8832 0.57716047
8960 0.57513468
9088 0.57313197
9216 0.5711518
9344 0.56919365
9472 0.56725701
9600 0.56534141
9728 0.56344637
9856 0.56157145
9984 0.55971621
10112 0.55788024
10240 0.55606311
10368 0.55426445
10496 0.55248388
10624 0.55072101
10752 0.5489755
10880 0.547247
11008 0.54553517
11136 0.5438397
11264 0.54216026
11392 0.54049656
11520 0.53884829
11648 0.53721516
11776 0.5355969
11904 0.53399324
12032 0.53240391
12160 0.53082865
12288 0.52926722
12416 0.52771938
12544 0.52618488
12672 0.5246635
12800 0.52315502
12928 0.52165922
13056 0.52017587
13184 0.51870479
13312 0.51724577
13440 0.51579861
13568 0.51436312
13696 0.51293912
13824 0.51152641
13952 0.51012484
14080 0.50873421
14208 0.50735437
14336 0.50598515
14464 0.50462639
14592 0.50327793
14720 0.50193962
14848 0.5006113
14976 0.49929284
15104 0.49798408
15232 0.49668489
15360 0.49539513
15488 0.49411467
15616 0.49284337
15744 0.49158112
15872 0.49032777
16000 0.48908321
16128 0.48784733
16256 0.48661999
16384 0.4854011
16640 0.48298816
16896 0.48060766
17152 0.47825874
17408 0.47594059
17664 0.47365246
17920 0.47139358
18176 0.46916325
18432 0.46696076
18688 0.46478547
18944 0.46263673
19200 0.46051392
19456 0.45841644
19712 0.45634372
19968 0.45429521
20224 0.45227037
20480 0.45026868
20736 0.44828964
20992 0.44633278
21248 0.44439761
21504 0.44248368
21760 0.44059056
22016 0.43871783
22272 0.43686506
22528 0.43503187
22784 0.43321786
23040 0.43142265
23296 0.42964589
23552 0.42788722
23808 0.4261463
24064 0.42442278
24320 0.42271636
24576 0.42102671
24832 0.41935353
25088 0.41769651
25344 0.41605538
25600 0.41442985
25856 0.41281964
26112 0.41122449
26368 0.40964413
26624 0.40807832
26880 0.40652681
27136 0.40498936
27392 0.40346574
27648 0.4019557
27904 0.40045905
28160 0.39897554
28416 0.39750499
28672 0.39604717
28928 0.39460189
29184 0.39316894
29440 0.39174815
29696 0.39033932
29952 0.38894226
30208 0.3875568
30464 0.38618276
30720 0.38481998
30976 0.38346828
31232 0.3821275
31488 0.38079748
31744 0.37947807
32000 0.37816911
32256 0.37687045
32512 0.37558195
32768 0.37430347
33280 0.37177598
33792 0.3692869
34304 0.36683519
34816 0.36441985
35328 0.36203991
35840 0.35969446
36352 0.35738261
36864 0.3551035
37376 0.35285632
37888 0.35064028
38400 0.34845461
38912 0.34629858
39424 0.34417149
39936 0.34207264
40448 0.34000139
40960 0.3379571
41472 0.33593915
41984 0.33394696
42496 0.33197994
43008 0.33003754
43520 0.32811923
44032 0.32622449
44544 0.32435281
45056 0.32250371
45568 0.32067671
46080 0.31887136
46592 0.31708722
47104 0.31532386
47616 0.31358085
48128 0.31185779
48640 0.3101543
49152.01 0.30846995
49664.01 0.30680445
50176.01 0.30515739
50688.01 0.30352844
51200.01 0.30191724
51712.01 0.30032347
52224.01 0.29874681
52736.01 0.29718694
53248.01 0.29564356
53760.01 0.29411638
54272.01 0.29260509
54784.01 0.29110943
55296.01 0.28962912
55808.01 0.2881639
56320.01 0.28671349
56832.01 0.28527765
57344.01 0.28385614
57856.01 0.2824487
58368.01 0.28105511
58880.01 0.27967514
59392.01 0.27830855
59904.01 0.27695515
60416.01 0.2756147
60928.01 0.27428701
61440.01 0.27297186
61952.01 0.27166907
62464.01 0.27037843
62976.01 0.26909976
63488.01 0.26783287
64000.01 0.26657758
64512.01 0.26533372
65024.01 0.2641011
65536.01 0.26287957
66560.01 0.26046909
67584.01 0.25810099
68608.01 0.25577405
69632.01 0.25348709
70656.01 0.25123897
71680.01 0.24902863
72704.01 0.24685502
73728.01 0.24471713
74752.01 0.24261402
75776.01 0.24054477
76800.01 0.23850847
77824.01 0.23650428
78848.01 0.23453139
79872.01 0.23258899
80896.01 0.23067632
81920.01 0.22879265
82944.01 0.22693727
83968.01 0.22510949
84992.01 0.22330866
86016.01 0.22153412
87040.01 0.21978528
88064.01 0.21806152
89088.01 0.21636228
90112.01 0.214687
91136.01 0.21303513
92160.01 0.21140616
93184.01 0.20979957
94208.01 0.20821489
95232.01 0.20665162
96256.01 0.20510933
97280.01 0.20358755
98304.02 0.20208584
99328.02 0.20060381
100352.02 0.19914104
101376.02 0.19769714
102400.02 0.19627171
103424.02 0.19486439
104448.02 0.19347482
105472.02 0.19210264
106496.02 0.19074752
107520.02 0.18940911
108544.02 0.1880871
109568.02 0.18678117
110592.02 0.18549101
111616.02 0.18421634
112640.02 0.18295685
113664.02 0.18171226
114688.02 0.18048231
115712.02 0.17926672
116736.02 0.17806523
117760.02 0.17687759
118784.02 0.17570356
119808.02 0.17454288
120832.02 0.17339532
121856.02 0.17226066
122880.02 0.17113867
123904.02 0.17002913
124928.02 0.16893183
125952.02 0.16784656
126976.02 0.16677311
128000.02 0.1657113
129024.02 0.16466092
130048.02 0.16362178
131072.02 0.16259371
133120.02 0.16057003
135168.02 0.15858847
137216.02 0.15664771
139264.02 0.15474648
141312.02 0.15288354
143360.02 0.15105773
145408.02 0.14926794
147456.02 0.14751309
149504.02 0.14579215
151552.02 0.14410414
153600.02 0.14244811
155648.02 0.14082315
157696.02 0.13922839
159744.02 0.13766298
161792.02 0.13612612
163840.02 0.13461704
165888.02 0.13313498
167936.02 0.13167922
169984.02 0.13024907
172032.02 0.12884386
174080.02 0.12746295
176128.02 0.12610571
178176.02 0.12477154
180224.02 0.12345986
182272.02 0.12217012
184320.02 0.12090177
186368.02 0.11965429
188416.02 0.11842717
190464.02 0.11721993
192512.02 0.1160321
194560.02 0.11486321
196608.03 0.11371281
198656.03 0.1125805
&
@target G0.S28
@type xy
0 1
1 0.99806756
2 0.99694378
3 0.99600188
4 0.99516146
5 0.99438926
6 0.99366742
7 0.99298497
8 0.99233455
9 0.99171092
10 0.99111018
11 0.99052935
12 0.98996604
13 0.98941835
14 0.98888471
15 0.9883638
16 0.98785451
17 0.9873559
18 0.98686712
19 0.98638749
20 0.98591635
21 0.98545317
22 0.98499743
23 0.98454871
24 0.9841066
25 0.98367073
26 0.9832408
27 0.98281649
28 0.98239753
29 0.98198368
30 0.9815747
31 0.98117039
32 0.98077055
33 0.98037499
34 0.97998354
35 0.97959605
36 0.97921238
37 0.97883237
38 0.97845591
39 0.97808287
40 0.97771314
41 0.97734661
42 0.97698317
43 0.97662274
44 0.97626522
45 0.97591053
46 0.97555858
47 0.97520929
48 0.9748626
49 0.97451843
50 0.97417672
51 0.9738374
52 0.97350041
53 0.9731657
54 0.9728332
55 0.97250286
56 0.97217464
57 0.97184848
58 0.97152434
59 0.97120217
60 0.97088193
61 0.97056358
62 0.97024708
63 0.96993238
64 0.96961945
65 0.96930826
66 0.96899878
67 0.96869096
68 0.96838477
69 0.96808019
70 0.96777719
71 0.96747573
72 0.96717578
73 0.96687733
74 0.96658034
75 0.96628479
76 0.96599065
77 0.9656979
78 0.96540652
79 0.96511648
80 0.96482777
81 0.96454035
82 0.96425421
83 0.96396934
84 0.9636857
85 0.96340329
86 0.96312207
87 0.96284204
88 0.96256318
89 0.96228547
90 0.96200889
91 0.96173343
92 0.96145907
93 0.96118579
94 0.96091359
95 0.96064244
96 0.96037234
97 0.96010326
98 0.9598352
99 0.95956813
100 0.95930206
101 0.95903696
102 0.95877283
103 0.95850964
104 0.9582474
105 0.95798608
106 0.95772567
107 0.95746618
108 0.95720757
109 0.95694986
110 0.95669301
111 0.95643703
112 0.9561819
113 0.95592761
114 0.95567415
115 0.95542153
116 0.95516971
117 0.9549187
118 0.95466849
119 0.95441907
120 0.95417043
121 0.95392256
122 0.95367546
123 0.9534291
124 0.9531835
125 0.95293864
126 0.95269451
127 0.95245111
128 0.95220842
130 0.95172517
132 0.95124471
134 0.95076698
136 0.95029193
138 0.94981951
140 0.94934968
142 0.94888238
144 0.94841757
146 0.9479552
148 0.94749524
150 0.94703764
152 0.94658236
154 0.94612936
156 0.94567861
158 0.94523007
160 0.9447837
162 0.94433946
164 0.94389733
166 0.94345727
168 0.94301926
170 0.94258325
172 0.94214922
174 0.94171714
176 0.94128698
178 0.94085872
180 0.94043232
182 0.94000777
184 0.93958503
186 0.93916408
188 0.93874489
190 0.93832745
192 0.93791172
194 0.93749769
196 0.93708533
198 0.93667463
200 0.93626555
202 0.93585809
204 0.93545222
206 0.93504791
208 0.93464516
210 0.93424394
212 0.93384423
214 0.93344602
216 0.93304929
218 0.93265401
220 0.93226018
222 0.93186778
224 0.93147679
226 0.93108719
228 0.93069898
230 0.93031212
232 0.92992662
234 0.92954245
236 0.9291596
238 0.92877805
240 0.9283978
242 0.92801883
244 0.92764112
246 0.92726466
248 0.92688944
250 0.92651545
252 0.92614268
254 0.9257711
256 0.92540071
260 0.92466347
264 0.92393084
268 0.92320275
272 0.92247911
276 0.92175984
280 0.92104485
284 0.92033407
288 0.91962743
292 0.91892485
296 0.91822627
300 0.91753161
304 0.91684081
308 0.91615381
312 0.91547054
316 0.91479094
320 0.91411496
324 0.91344254
328 0.91277363
332 0.91210816
336 0.91144609
340 0.91078737
344 0.91013195
348 0.90947978
352 0.90883081
356 0.908185
360 0.9075423
364 0.90690267
368 0.90626607
372 0.90563245
376 0.90500178
380 0.90437402
384 0.90374912
388 0.90312706
392 0.90250779
396 0.90189128
400 0.90127749
404 0.9006664
408 0.90005796
412 0.89945214
416 0.89884892
420 0.89824825
424 0.89765012
428 0.89705449
432 0.89646133
436 0.89587061
440 0.8952823
444 0.89469639
448 0.89411283
452 0.89353161
456 0.89295269
460 0.89237606
464 0.89180169
468 0.89122955
472 0.89065962
476 0.89009187
480 0.88952629
484 0.88896285
488 0.88840153
492 0.88784231
496 0.88728516
500 0.88673007
504 0.88617701
508 0.88562597
512 0.88507692
520 0.88398472
528 0.88290027
536 0.88182343
544 0.88075404
552 0.87969198
560 0.87863711
568 0.8775893
576 0.87654843
584 0.87551437
592 0.87448702
600 0.87346625
608 0.87245196
616 0.87144405
624 0.8704424
632 0.86944692
640 0.86845751
648 0.86747408
656 0.86649653
664 0.86552478
672 0.86455873
680 0.8635983
688 0.86264341
696 0.86169398
704 0.86074994
712 0.85981119
720 0.85887767
728 0.85794931
736 0.85702604
744 0.85610778
752 0.85519447
760 0.85428605
768 0.85338244
776 0.85248359
784 0.85158943
792 0.85069991
800 0.84981496
808 0.84893453
816 0.84805857
824 0.84718701
832 0.8463198
840 0.8454569
848 0.84459824
856 0.84374379
864 0.84289348
872 0.84204728
880 0.84120513
888 0.84036699
896 0.83953282
904 0.83870256
912 0.83787617
920 0.83705362
928 0.83623486
936 0.83541985
944 0.83460855
952 0.83380091
960 0.83299691
968 0.8321965
976 0.83139964
984 0.8306063
992 0.82981645
1000 0.82903004
1008 0.82824704
1016 0.82746742
1024 0.82669114
1040 0.82514849
1056 0.82361883
1072 0.82210191
1088 0.82059748
1104 0.81910533
1120 0.81762521
1136 0.81615692
1152 0.81470024
1168 0.81325497
1184 0.81182091
1200 0.81039786
1216 0.80898565
1232 0.80758409
1248 0.80619299
1264 0.80481221
1280 0.80344155
1296 0.80208088
1312 0.80073002
1328 0.79938882
1344 0.79805714
1360 0.79673483
1376 0.79542175
1392 0.79411776
1408 0.79282273
1424 0.79153652
1440 0.79025901
1456 0.78899008
1472 0.78772961
1488 0.78647746
1504 0.78523354
1520 0.78399773
1536 0.78276991
1552 0.78154998
1568 0.78033784
1584 0.77913337
1600 0.77793649
1616 0.77674709
1632 0.77556507
1648 0.77439035
1664 0.77322283
1680 0.77206242
1696 0.77090902
1712 0.76976257
1728 0.76862296
1744 0.76749013
1760 0.76636397
1776 0.76524443
1792 0.76413142
1808 0.76302485
1824 0.76192467
1840 0.76083079
1856 0.75974314
1872 0.75866166
1888 0.75758626
1904 0.75651689
1920 0.75545348
1936 0.75439596
1952 0.75334427
1968 0.75229834
1984 0.75125811
2000 0.75022353
2016 0.74919452
2032 0.74817104
2048 0.74715303
2080 0.74513316
2112 0.74313449
2144 0.74115658
2176 0.73919902
2208 0.73726141
2240 0.73534336
2272 0.73344449
2304 0.73156445
2336 0.72970287
2368 0.72785942
2400 0.72603378
2432 0.7242256
2464 0.72243459
2496 0.72066044
2528 0.71890285
2560 0.71716154
2592 0.71543623
2624 0.71372665
2656 0.71203253
2688 0.71035363
2720 0.70868968
2752 0.70704045
2784 0.7054057
2816 0.7037852
2848 0.70217872
2880 0.70058605
2912 0.69900697
2944 0.69744127
2976 0.69588874
3008 0.6943492
3040 0.69282245
3072 0.69130829
3104 0.68980654
3136 0.68831702
3168 0.68683956
3200 0.68537397
3232 0.6839201
3264 0.68247778
3296 0.68104684
3328 0.67962713
3360 0.6782185
3392 0.67682079
3424 0.67543385
3456 0.67405754
3488 0.67269172
3520 0.67133624
3552 0.66999098
3584 0.6686558
3616 0.66733057
3648 0.66601515
3680 0.66470944
3712 0.66341329
3744 0.66212659
3776 0.66084923
3808 0.65958109
3840 0.65832204
3872 0.65707199
3904 0.65583082
3936 0.65459842
3968 0.65337469
4000 0.65215952
4032 0.65095282
4064 0.64975448
4096 0.6485644
4160 0.64620866
4224 0.64388484
4288 0.64159221
4352 0.63933007
4416 0.63709775
4480 0.6348946
4544 0.63271997
4608 0.63057326
4672 0.62845386
4736 0.62636122
4800 0.62429476
4864 0.62225395
4928 0.62023826
4992 0.61824719
5056 0.61628024
5120 0.61433694
5184 0.61241681
5248 0.61051942
5312 0.60864431
5376 0.60679107
5440 0.60495927
5504 0.60314852
5568 0.60135842
5632 0.5995886
5696 0.59783867
5760 0.59610828
5824 0.59439708
5888 0.59270472
5952 0.59103087
6016 0.5893752
6080 0.58773739
6144 0.58611714
6208 0.58451414
6272 0.58292809
6336 0.58135872
6400 0.57980574
6464 0.57826887
6528 0.57674785
6592 0.57524241
6656 0.57375231
6720 0.57227728
6784 0.5708171
6848 0.56937151
6912 0.56794029
6976 0.56652322
7040 0.56512005
7104 0.56373059
7168 0.56235462
7232 0.56099192
7296 0.5596423
7360 0.55830555
7424 0.55698148
7488 0.5556699
7552 0.55437063
7616 0.55308347
7680 0.55180825
7744 0.55054479
7808 0.54929293
7872 0.54805248
7936 0.5468233
8000 0.54560521
8064 0.54439805
8128 0.54320168
8192 0.54201593
8320 0.53967573
8448 0.53737628
8576 0.53511646
8704 0.53289519
8832 0.53071144
8960 0.52856421
9088 0.52645254
9216 0.52437548
9344 0.52233215
9472 0.52032168
9600 0.51834324
9728 0.51639601
9856 0.51447922
9984 0.51259211
10112 0.51073396
10240 0.50890405
10368 0.50710171
10496 0.50532628
10624 0.50357711
10752 0.50185359
10880 0.50015512
11008 0.49848111
11136 0.49683101
11264 0.49520427
11392 0.49360035
11520 0.49201874
11648 0.49045896
11776 0.4889205
11904 0.4874029
12032 0.48590571
12160 0.48442848
12288 0.48297078
12416 0.48153219
12544 0.48011231
12672 0.47871075
12800 0.47732711
12928 0.47596102
13056 0.47461213
13184 0.47328007
13312 0.4719645
13440 0.47066509
13568 0.46938151
13696 0.46811344
13824 0.46686058
13952 0.46562263
14080 0.46439928
14208 0.46319025
14336 0.46199528
14464 0.46081407
14592 0.45964637
14720 0.45849193
14848 0.45735048
14976 0.45622179
15104 0.45510561
15232 0.45400171
15360 0.45290986
15488 0.45182984
15616 0.45076144
15744 0.44970443
15872 0.44865862
16000 0.4476238
16128 0.44659977
16256 0.44558635
16384 0.44458333
16640 0.44260781
16896 0.44067179
17152 0.4387739
17408 0.43691285
17664 0.4350874
17920 0.43329636
18176 0.43153859
18432 0.429813
18688 0.42811856
18944 0.42645426
19200 0.42481914
19456 0.42321229
19712 0.42163283
19968 0.42007991
20224 0.41855272
20480 0.41705047
20736 0.41557243
20992 0.41411787
21248 0.41268609
21504 0.41127643
21760 0.40988826
22016 0.40852095
22272 0.40717391
22528 0.40584657
22784 0.40453838
23040 0.40324881
23296 0.40197735
23552 0.40072349
23808 0.39948678
24064 0.39826675
24320 0.39706296
24576 0.39587497
24832 0.39470239
25088 0.39354481
25344 0.39240184
25600 0.39127311
25856 0.39015827
26112 0.38905697
26368 0.38796887
26624 0.38689365
26880 0.385831
27136 0.3847806
27392 0.38374217
27648 0.38271542
27904 0.38170008
28160 0.38069588
28416 0.37970256
28672 0.37871987
28928 0.37774757
29184 0.37678543
29440 0.37583321
29696 0.3748907
29952 0.37395767
30208 0.37303393
30464 0.37211928
30720 0.37121351
30976 0.37031643
31232 0.36942787
31488 0.36854764
31744 0.36767558
32000 0.3668115
32256 0.36595525
32512 0.36510667
32768 0.3642656
33280 0.36260541
33792 0.36097353
34304 0.35936886
34816 0.35779038
35328 0.3562371
35840 0.35470811
36352 0.35320252
36864 0.35171952
37376 0.35025829
37888 0.34881811
38400 0.34739824
38912 0.34599803
39424 0.34461682
39936 0.343254
40448 0.34190899
40960 0.34058123
41472 0.33927019
41984 0.33797536
42496 0.33669627
43008 0.33543244
43520 0.33418345
44032 0.33294886
44544 0.33172828
45056 0.33052132
45568 0.32932762
46080 0.32814681
46592 0.32697856
47104 0.32582255
47616 0.32467846
48128 0.323546
48640 0.32242488
49152.01 0.32131479
49664.01 0.32021553
50176.01 0.31912681
50688.01 0.3180484
51200.01 0.31698004
51712.01 0.31592152
52224.01 0.31487263
52736.01 0.31383314
53248.01 0.31280285
53760.01 0.31178158
54272.01 0.31076913
54784.01 0.30976532
55296.01 0.30876998
55808.01 0.30778293
56320.01 0.30680401
56832.01 0.30583307
57344.01 0.30486994
57856.01 0.30391449
58368.01 0.30296656
58880.01 0.30202603
59392.01 0.30109275
59904.01 0.3001666
60416.01 0.29924745
60928.01 0.29833517
61440.01 0.29742966
61952.01 0.29653078
62464.01 0.29563844
62976.01 0.29475253
63488.01 0.29387293
64000.01 0.29299956
64512.01 0.29213229
65024.01 0.29127106
65536.01 0.29041574
66560.01 0.28872254
67584.01 0.28705199
68608.01 0.28540343
69632.01 0.28377621
70656.01 0.28216976
71680.01 0.2805835
72704.01 0.27901689
73728.01 0.27746941
74752.01 0.27594057
75776.01 0.2744299
76800.01 0.27293696
77824.01 0.27146131
78848.01 0.27000255
79872.01 0.26856027
80896.01 0.26713411
81920.01 0.26572369
82944.01 0.26432867
83968.01 0.26294872
84992.01 0.26158351
86016.01 0.26023274
87040.01 0.2588961
88064.01 0.2575733
89088.01 0.25626407
90112.01 0.25496814
91136.01 0.25368524
92160.01 0.25241514
93184.01 0.25115758
94208.01 0.24991233
95232.01 0.24867916
96256.01 0.24745786
97280.01 0.2462482
98304.02 0.24504998
99328.02 0.24386301
100352.02 0.24268709
101376.02 0.24152202
102400.02 0.24036762
103424.02 0.23922372
104448.02 0.23809014
105472.02 0.23696671
106496.02 0.23585327
107520.02 0.23474966
108544.02 0.23365571
109568.02 0.23257128
110592.02 0.23149623
111616.02 0.2304304
112640.02 0.22937365
113664.02 0.22832585
114688.02 0.22728687
115712.02 0.22625657
116736.02 0.22523482
117760.02 0.22422151
118784.02 0.2232165
119808.02 0.22221969
120832.02 0.22123094
121856.02 0.22025016
122880.02 0.21927723
123904.02 0.21831204
124928.02 0.21735448
125952.02 0.21640445
126976.02 0.21546185
128000.02 0.21452657
129024.02 0.21359853
130048.02 0.21267763
131072.02 0.21176376
133120.02 0.20995679
135168.02 0.20817692
137216.02 0.20642344
139264.02 0.20469572
141312.02 0.20299312
143360.02 0.20131503
145408.02 0.19966085
147456.02 0.19803004
149504.02 0.19642204
151552.02 0.19483632
153600.02 0.19327239
155648.02 0.19172975
157696.02 0.19020792
159744.02 0.18870645
161792.02 0.18722489
163840.02 0.18576282
165888.02 0.18431983
167936.02 0.1828955
169984.02 0.18148946
172032.02 0.18010132
174080.02 0.17873072
176128.02 0.1773773
178176.02 0.17604072
180224.02 0.17472065
182272.02 0.17341676
184320.02 0.17212874
186368.02 0.17085628
188416.02 0.16959908
190464.02 0.16835686
192512.02 0.16712934
194560.02 0.16591623
196608.03 0.16471728
198656.03 0.16353222
&
