# Supplementary material for: Molecular dynamics simulations of atmospherically relevant molecular clusters: a case study of nitrate ion complexes
Source: Phys Chem Chem Phys. 2025 May 1;27(20):10804–14. doi: 10.1039/d5cp00908a (PMC12067874; doi:10.1039/d5cp00908a)
Supplement: CP-027-D5CP00908A-s002 [file CP-027-D5CP00908A-s002.zip › graphs/Ptot.all900K.final.agr]

# Grace project file
#
@version 50125
@page size 595, 842
@page scroll 5%
@page inout 5%
@link page off
@map font 0 to "Times-Roman", "Times-Roman"
@map font 1 to "Times-Italic", "Times-Italic"
@map font 2 to "Times-Bold", "Times-Bold"
@map font 3 to "Times-BoldItalic", "Times-BoldItalic"
@map font 4 to "Helvetica", "Helvetica"
@map font 5 to "Helvetica-Oblique", "Helvetica-Oblique"
@map font 6 to "Helvetica-Bold", "Helvetica-Bold"
@map font 7 to "Helvetica-BoldOblique", "Helvetica-BoldOblique"
@map font 8 to "Courier", "Courier"
@map font 9 to "Courier-Oblique", "Courier-Oblique"
@map font 10 to "Courier-Bold", "Courier-Bold"
@map font 11 to "Courier-BoldOblique", "Courier-BoldOblique"
@map font 12 to "Symbol", "Symbol"
@map font 13 to "ZapfDingbats", "ZapfDingbats"
@map color 0 to (255, 255, 255), "white"
@map color 1 to (0, 0, 0), "black"
@map color 2 to (255, 0, 0), "red"
@map color 3 to (0, 255, 0), "green"
@map color 4 to (0, 0, 255), "blue"
@map color 5 to (255, 255, 0), "yellow"
@map color 6 to (188, 143, 143), "brown"
@map color 7 to (220, 220, 220), "grey"
@map color 8 to (148, 0, 211), "violet"
@map color 9 to (0, 255, 255), "cyan"
@map color 10 to (255, 0, 255), "magenta"
@map color 11 to (255, 165, 0), "orange"
@map color 12 to (114, 33, 188), "indigo"
@map color 13 to (103, 7, 72), "maroon"
@map color 14 to (64, 224, 208), "turquoise"
@map color 15 to (0, 139, 0), "green4"
@reference date 0
@date wrap off
@date wrap year 1950
@default linewidth 1.0
@default linestyle 1
@default color 1
@default pattern 1
@default font 0
@default char size 1.000000
@default symbol size 1.000000
@default sformat "%.8g"
@background color 0
@page background fill on
@timestamp off
@timestamp 0.03, 0.03
@timestamp color 1
@timestamp rot 0
@timestamp font 0
@timestamp char size 1.000000
@timestamp def "Tue Feb 25 21:37:52 2025"
@with line
@    line on
@    line loctype view
@    line 0.446406052963, 0.23, 0.446406052963, 0.15132408575
@    line linewidth 2.0
@    line linestyle 3
@    line color 11
@    line arrow 0
@    line arrow type 0
@    line arrow length 1.000000
@    line arrow layout 1.000000, 1.000000
@line def
@with line
@    line on
@    line loctype view
@    line 0.508196721311, 0.23, 0.508196721311, 0.15132408575
@    line linewidth 2.0
@    line linestyle 3
@    line color 10
@    line arrow 0
@    line arrow type 0
@    line arrow length 1.000000
@    line arrow layout 1.000000, 1.000000
@line def
@with line
@    line on
@    line loctype view
@    line 0.575031525851, 0.23, 0.575031525851, 0.15132408575
@    line linewidth 2.0
@    line linestyle 3
@    line color 1
@    line arrow 0
@    line arrow type 0
@    line arrow length 1.000000
@    line arrow layout 1.000000, 1.000000
@line def
@with line
@    line on
@    line loctype view
@    line 0.744010088272, 0.23, 0.744010088272, 0.15132408575
@    line linewidth 2.0
@    line linestyle 3
@    line color 4
@    line arrow 0
@    line arrow type 0
@    line arrow length 1.000000
@    line arrow layout 1.000000, 1.000000
@line def
@with string
@    string on
@    string loctype view
@    string 0.673392181589, 0.728877679697
@    string color 1
@    string rot 0
@    string font 0
@    string just 0
@    string char size 1.500000
@    string def "900 K"
@r0 off
@link r0 to g0
@r0 type below
@r0 linestyle 1
@r0 linewidth 1.0
@r0 color 1
@r0 line 1.07210120374, 0.845006934813, 1.09109879883, 0.00242718446602
@r1 off
@link r1 to g0
@r1 type left
@r1 linestyle 1
@r1 linewidth 1.0
@r1 color 1
@r1 line 991.745410191, 0.0415240497208, 975.425916555, 0.780129706359
@r2 off
@link r2 to g0
@r2 type left
@r2 linestyle 1
@r2 linewidth 1.0
@r2 color 1
@r2 line 290.511243076, 0.0415240497208, 285.730785981, 0.787335615204
@r3 off
@link r3 to g0
@r3 type above
@r3 linestyle 1
@r3 linewidth 1.0
@r3 color 1
@r3 line 0, 0, 0, 0
@r4 off
@link r4 to g0
@r4 type above
@r4 linestyle 1
@r4 linewidth 1.0
@r4 color 1
@r4 line 0, 0, 0, 0
@g0 on
@g0 hidden false
@g0 type XY
@g0 stacked false
@g0 bar hgap 0.000000
@g0 fixedpoint off
@g0 fixedpoint type 0
@g0 fixedpoint xy 0.000000, 0.000000
@g0 fixedpoint format general general
@g0 fixedpoint prec 6, 6
@with g0
@    world 1, 0, 200000, 1
@    stack world 0, 0, 0, 0
@    znorm 1
@    view 0.150000, 0.150000, 0.850000, 0.850000
@    title ""
@    title font 0
@    title size 1.500000
@    title color 1
@    subtitle ""
@    subtitle font 0
@    subtitle size 1.000000
@    subtitle color 1
@    xaxes scale Logarithmic
@    yaxes scale Normal
@    xaxes invert off
@    yaxes invert off
@    xaxis  on
@    xaxis  type zero false
@    xaxis  offset 0.000000 , 0.000000
@    xaxis  bar on
@    xaxis  bar color 1
@    xaxis  bar linestyle 1
@    xaxis  bar linewidth 1.0
@    xaxis  label "t / ps"
@    xaxis  label layout para
@    xaxis  label place auto
@    xaxis  label char size 1.500000
@    xaxis  label font 0
@    xaxis  label color 1
@    xaxis  label place normal
@    xaxis  tick on
@    xaxis  tick major 10
@    xaxis  tick minor ticks 9
@    xaxis  tick default 6
@    xaxis  tick place rounded true
@    xaxis  tick in
@    xaxis  tick major size 0.750000
@    xaxis  tick major color 1
@    xaxis  tick major linewidth 2.0
@    xaxis  tick major linestyle 1
@    xaxis  tick major grid off
@    xaxis  tick minor color 1
@    xaxis  tick minor linewidth 2.0
@    xaxis  tick minor linestyle 1
@    xaxis  tick minor grid off
@    xaxis  tick minor size 0.250000
@    xaxis  ticklabel on
@    xaxis  ticklabel format general
@    xaxis  ticklabel prec 5
@    xaxis  ticklabel formula ""
@    xaxis  ticklabel append ""
@    xaxis  ticklabel prepend ""
@    xaxis  ticklabel angle 0
@    xaxis  ticklabel skip 0
@    xaxis  ticklabel stagger 0
@    xaxis  ticklabel place normal
@    xaxis  ticklabel offset auto
@    xaxis  ticklabel offset 0.000000 , 0.010000
@    xaxis  ticklabel start type auto
@    xaxis  ticklabel start 0.000000
@    xaxis  ticklabel stop type auto
@    xaxis  ticklabel stop 0.000000
@    xaxis  ticklabel char size 1.250000
@    xaxis  ticklabel font 0
@    xaxis  ticklabel color 1
@    xaxis  tick place both
@    xaxis  tick spec type none
@    yaxis  on
@    yaxis  type zero false
@    yaxis  offset 0.000000 , 0.000000
@    yaxis  bar on
@    yaxis  bar color 1
@    yaxis  bar linestyle 1
@    yaxis  bar linewidth 1.0
@    yaxis  label "P(t)"
@    yaxis  label layout para
@    yaxis  label place auto
@    yaxis  label char size 1.500000
@    yaxis  label font 0
@    yaxis  label color 1
@    yaxis  label place normal
@    yaxis  tick on
@    yaxis  tick major 0.2
@    yaxis  tick minor ticks 9
@    yaxis  tick default 6
@    yaxis  tick place rounded true
@    yaxis  tick in
@    yaxis  tick major size 0.750000
@    yaxis  tick major color 1
@    yaxis  tick major linewidth 2.0
@    yaxis  tick major linestyle 1
@    yaxis  tick major grid off
@    yaxis  tick minor color 1
@    yaxis  tick minor linewidth 2.0
@    yaxis  tick minor linestyle 1
@    yaxis  tick minor grid off
@    yaxis  tick minor size 0.250000
@    yaxis  ticklabel on
@    yaxis  ticklabel format general
@    yaxis  ticklabel prec 5
@    yaxis  ticklabel formula ""
@    yaxis  ticklabel append ""
@    yaxis  ticklabel prepend ""
@    yaxis  ticklabel angle 0
@    yaxis  ticklabel skip 0
@    yaxis  ticklabel stagger 0
@    yaxis  ticklabel place normal
@    yaxis  ticklabel offset auto
@    yaxis  ticklabel offset 0.000000 , 0.010000
@    yaxis  ticklabel start type auto
@    yaxis  ticklabel start 0.000000
@    yaxis  ticklabel stop type auto
@    yaxis  ticklabel stop 0.000000
@    yaxis  ticklabel char size 1.250000
@    yaxis  ticklabel font 0
@    yaxis  ticklabel color 1
@    yaxis  tick place both
@    yaxis  tick spec type both
@    yaxis  tick spec 7
@    yaxis  tick major 0, 0.1
@    yaxis  ticklabel 0, "0.1"
@    yaxis  tick major 1, 0.25
@    yaxis  ticklabel 1, "0.25"
@    yaxis  tick major 2, 0.5
@    yaxis  ticklabel 2, "0.5"
@    yaxis  tick major 3, 0.75
@    yaxis  ticklabel 3, "0.75"
@    yaxis  tick major 4, 0.9
@    yaxis  ticklabel 4, "0.9"
@    yaxis  tick major 5, 0.05
@    yaxis  ticklabel 5, "0.05"
@    yaxis  tick major 6, 0.3679
@    yaxis  ticklabel 6, "1/e"
@    altxaxis  off
@    altyaxis  off
@    legend on
@    legend loctype view
@    legend 0.18, 0.4
@    legend box color 1
@    legend box pattern 0
@    legend box linewidth 1.0
@    legend box linestyle 1
@    legend box fill color 0
@    legend box fill pattern 1
@    legend font 0
@    legend char size 1.160000
@    legend color 1
@    legend length 3
@    legend vgap 1
@    legend hgap 1
@    legend invert false
@    frame type 0
@    frame linestyle 1
@    frame linewidth 2.0
@    frame color 1
@    frame pattern 1
@    frame background color 0
@    frame background pattern 0
@    s0 hidden false
@    s0 type xy
@    s0 symbol 1
@    s0 symbol size 0.410000
@    s0 symbol color 1
@    s0 symbol pattern 1
@    s0 symbol fill color 1
@    s0 symbol fill pattern 0
@    s0 symbol linewidth 2.0
@    s0 symbol linestyle 1
@    s0 symbol char 65
@    s0 symbol char font 0
@    s0 symbol skip 8
@    s0 line type 1
@    s0 line linestyle 1
@    s0 line linewidth 2.0
@    s0 line color 1
@    s0 line pattern 1
@    s0 baseline type 0
@    s0 baseline off
@    s0 dropline off
@    s0 fill type 0
@    s0 fill rule 0
@    s0 fill color 1
@    s0 fill pattern 1
@    s0 avalue off
@    s0 avalue type 2
@    s0 avalue char size 1.000000
@    s0 avalue font 0
@    s0 avalue color 1
@    s0 avalue rot 0
@    s0 avalue format general
@    s0 avalue prec 3
@    s0 avalue prepend ""
@    s0 avalue append ""
@    s0 avalue offset 0.000000 , 0.000000
@    s0 errorbar on
@    s0 errorbar place both
@    s0 errorbar color 1
@    s0 errorbar pattern 1
@    s0 errorbar size 1.000000
@    s0 errorbar linewidth 1.0
@    s0 errorbar linestyle 1
@    s0 errorbar riser linewidth 1.0
@    s0 errorbar riser linestyle 1
@    s0 errorbar riser clip off
@    s0 errorbar riser clip length 0.100000
@    s0 comment "copy of set G0.S21"
@    s0 legend  "catechol"
@    s1 hidden false
@    s1 type xy
@    s1 symbol 0
@    s1 symbol size 0.410000
@    s1 symbol color 10
@    s1 symbol pattern 1
@    s1 symbol fill color 10
@    s1 symbol fill pattern 0
@    s1 symbol linewidth 2.0
@    s1 symbol linestyle 1
@    s1 symbol char 65
@    s1 symbol char font 0
@    s1 symbol skip 5
@    s1 line type 1
@    s1 line linestyle 3
@    s1 line linewidth 2.0
@    s1 line color 10
@    s1 line pattern 1
@    s1 baseline type 0
@    s1 baseline off
@    s1 dropline off
@    s1 fill type 0
@    s1 fill rule 0
@    s1 fill color 1
@    s1 fill pattern 1
@    s1 avalue off
@    s1 avalue type 2
@    s1 avalue char size 1.000000
@    s1 avalue font 0
@    s1 avalue color 1
@    s1 avalue rot 0
@    s1 avalue format general
@    s1 avalue prec 3
@    s1 avalue prepend ""
@    s1 avalue append ""
@    s1 avalue offset 0.000000 , 0.000000
@    s1 errorbar on
@    s1 errorbar place both
@    s1 errorbar color 10
@    s1 errorbar pattern 1
@    s1 errorbar size 1.000000
@    s1 errorbar linewidth 1.0
@    s1 errorbar linestyle 1
@    s1 errorbar riser linewidth 1.0
@    s1 errorbar riser linestyle 1
@    s1 errorbar riser clip off
@    s1 errorbar riser clip length 0.100000
@    s1 comment "/Users/christopherdaub/molcoll/nitrate/13+nit.900K.1se.dat"
@    s1 legend  ""
@    s2 hidden false
@    s2 type xy
@    s2 symbol 0
@    s2 symbol size 0.410000
@    s2 symbol color 10
@    s2 symbol pattern 1
@    s2 symbol fill color 10
@    s2 symbol fill pattern 0
@    s2 symbol linewidth 2.0
@    s2 symbol linestyle 1
@    s2 symbol char 65
@    s2 symbol char font 0
@    s2 symbol skip 5
@    s2 line type 1
@    s2 line linestyle 5
@    s2 line linewidth 2.0
@    s2 line color 10
@    s2 line pattern 1
@    s2 baseline type 0
@    s2 baseline off
@    s2 dropline off
@    s2 fill type 0
@    s2 fill rule 0
@    s2 fill color 1
@    s2 fill pattern 1
@    s2 avalue off
@    s2 avalue type 2
@    s2 avalue char size 1.000000
@    s2 avalue font 0
@    s2 avalue color 1
@    s2 avalue rot 0
@    s2 avalue format general
@    s2 avalue prec 3
@    s2 avalue prepend ""
@    s2 avalue append ""
@    s2 avalue offset 0.000000 , 0.000000
@    s2 errorbar on
@    s2 errorbar place both
@    s2 errorbar color 10
@    s2 errorbar pattern 1
@    s2 errorbar size 1.000000
@    s2 errorbar linewidth 1.0
@    s2 errorbar linestyle 1
@    s2 errorbar riser linewidth 1.0
@    s2 errorbar riser linestyle 1
@    s2 errorbar riser clip off
@    s2 errorbar riser clip length 0.100000
@    s2 comment "/Users/christopherdaub/molcoll/nitrate/13+nit.900K.2se.dat"
@    s2 legend  ""
@    s3 hidden false
@    s3 type xy
@    s3 symbol 2
@    s3 symbol size 0.410000
@    s3 symbol color 10
@    s3 symbol pattern 1
@    s3 symbol fill color 10
@    s3 symbol fill pattern 0
@    s3 symbol linewidth 2.0
@    s3 symbol linestyle 1
@    s3 symbol char 65
@    s3 symbol char font 0
@    s3 symbol skip 8
@    s3 line type 1
@    s3 line linestyle 1
@    s3 line linewidth 2.0
@    s3 line color 10
@    s3 line pattern 1
@    s3 baseline type 0
@    s3 baseline off
@    s3 dropline off
@    s3 fill type 0
@    s3 fill rule 0
@    s3 fill color 1
@    s3 fill pattern 1
@    s3 avalue off
@    s3 avalue type 2
@    s3 avalue char size 1.000000
@    s3 avalue font 0
@    s3 avalue color 1
@    s3 avalue rot 0
@    s3 avalue format general
@    s3 avalue prec 3
@    s3 avalue prepend ""
@    s3 avalue append ""
@    s3 avalue offset 0.000000 , 0.000000
@    s3 errorbar on
@    s3 errorbar place both
@    s3 errorbar color 10
@    s3 errorbar pattern 1
@    s3 errorbar size 1.000000
@    s3 errorbar linewidth 1.0
@    s3 errorbar linestyle 1
@    s3 errorbar riser linewidth 1.0
@    s3 errorbar riser linestyle 1
@    s3 errorbar riser clip off
@    s3 errorbar riser clip length 0.100000
@    s3 comment "/Users/christopherdaub/molcoll/nitrate/13+nit.900K.raw.dat"
@    s3 legend  "resorcinol"
@    s4 hidden false
@    s4 type xy
@    s4 symbol 0
@    s4 symbol size 1.000000
@    s4 symbol color 11
@    s4 symbol pattern 1
@    s4 symbol fill color 11
@    s4 symbol fill pattern 0
@    s4 symbol linewidth 1.0
@    s4 symbol linestyle 1
@    s4 symbol char 65
@    s4 symbol char font 0
@    s4 symbol skip 5
@    s4 line type 1
@    s4 line linestyle 3
@    s4 line linewidth 2.0
@    s4 line color 11
@    s4 line pattern 1
@    s4 baseline type 0
@    s4 baseline off
@    s4 dropline off
@    s4 fill type 0
@    s4 fill rule 0
@    s4 fill color 1
@    s4 fill pattern 1
@    s4 avalue off
@    s4 avalue type 2
@    s4 avalue char size 1.000000
@    s4 avalue font 0
@    s4 avalue color 1
@    s4 avalue rot 0
@    s4 avalue format general
@    s4 avalue prec 3
@    s4 avalue prepend ""
@    s4 avalue append ""
@    s4 avalue offset 0.000000 , 0.000000
@    s4 errorbar on
@    s4 errorbar place both
@    s4 errorbar color 11
@    s4 errorbar pattern 1
@    s4 errorbar size 1.000000
@    s4 errorbar linewidth 1.0
@    s4 errorbar linestyle 1
@    s4 errorbar riser linewidth 1.0
@    s4 errorbar riser linestyle 1
@    s4 errorbar riser clip off
@    s4 errorbar riser clip length 0.100000
@    s4 comment "/Users/christopherdaub/molcoll/nitrate/14+nit.900K.1se.dat"
@    s4 legend  ""
@    s5 hidden false
@    s5 type xy
@    s5 symbol 0
@    s5 symbol size 1.000000
@    s5 symbol color 11
@    s5 symbol pattern 1
@    s5 symbol fill color 11
@    s5 symbol fill pattern 0
@    s5 symbol linewidth 1.0
@    s5 symbol linestyle 1
@    s5 symbol char 65
@    s5 symbol char font 0
@    s5 symbol skip 0
@    s5 line type 1
@    s5 line linestyle 5
@    s5 line linewidth 2.0
@    s5 line color 11
@    s5 line pattern 1
@    s5 baseline type 0
@    s5 baseline off
@    s5 dropline off
@    s5 fill type 0
@    s5 fill rule 0
@    s5 fill color 1
@    s5 fill pattern 1
@    s5 avalue off
@    s5 avalue type 2
@    s5 avalue char size 1.000000
@    s5 avalue font 0
@    s5 avalue color 1
@    s5 avalue rot 0
@    s5 avalue format general
@    s5 avalue prec 3
@    s5 avalue prepend ""
@    s5 avalue append ""
@    s5 avalue offset 0.000000 , 0.000000
@    s5 errorbar on
@    s5 errorbar place both
@    s5 errorbar color 11
@    s5 errorbar pattern 1
@    s5 errorbar size 1.000000
@    s5 errorbar linewidth 1.0
@    s5 errorbar linestyle 1
@    s5 errorbar riser linewidth 1.0
@    s5 errorbar riser linestyle 1
@    s5 errorbar riser clip off
@    s5 errorbar riser clip length 0.100000
@    s5 comment "/Users/christopherdaub/molcoll/nitrate/14+nit.900K.2se.dat"
@    s5 legend  ""
@    s6 hidden false
@    s6 type xy
@    s6 symbol 5
@    s6 symbol size 0.490000
@    s6 symbol color 11
@    s6 symbol pattern 1
@    s6 symbol fill color 11
@    s6 symbol fill pattern 0
@    s6 symbol linewidth 2.0
@    s6 symbol linestyle 1
@    s6 symbol char 65
@    s6 symbol char font 0
@    s6 symbol skip 7
@    s6 line type 1
@    s6 line linestyle 1
@    s6 line linewidth 2.0
@    s6 line color 11
@    s6 line pattern 1
@    s6 baseline type 0
@    s6 baseline off
@    s6 dropline off
@    s6 fill type 0
@    s6 fill rule 0
@    s6 fill color 1
@    s6 fill pattern 1
@    s6 avalue off
@    s6 avalue type 2
@    s6 avalue char size 1.000000
@    s6 avalue font 0
@    s6 avalue color 1
@    s6 avalue rot 0
@    s6 avalue format general
@    s6 avalue prec 3
@    s6 avalue prepend ""
@    s6 avalue append ""
@    s6 avalue offset 0.000000 , 0.000000
@    s6 errorbar on
@    s6 errorbar place both
@    s6 errorbar color 11
@    s6 errorbar pattern 1
@    s6 errorbar size 1.000000
@    s6 errorbar linewidth 1.0
@    s6 errorbar linestyle 1
@    s6 errorbar riser linewidth 1.0
@    s6 errorbar riser linestyle 1
@    s6 errorbar riser clip off
@    s6 errorbar riser clip length 0.100000
@    s6 comment "/Users/christopherdaub/molcoll/nitrate/14+nit.900K.raw.dat"
@    s6 legend  "hydroquinone"
@    s7 hidden false
@    s7 type xy
@    s7 symbol 3
@    s7 symbol size 0.410000
@    s7 symbol color 4
@    s7 symbol pattern 1
@    s7 symbol fill color 4
@    s7 symbol fill pattern 0
@    s7 symbol linewidth 2.0
@    s7 symbol linestyle 1
@    s7 symbol char 65
@    s7 symbol char font 0
@    s7 symbol skip 10
@    s7 line type 1
@    s7 line linestyle 1
@    s7 line linewidth 2.0
@    s7 line color 4
@    s7 line pattern 1
@    s7 baseline type 0
@    s7 baseline off
@    s7 dropline off
@    s7 fill type 0
@    s7 fill rule 0
@    s7 fill color 1
@    s7 fill pattern 1
@    s7 avalue off
@    s7 avalue type 2
@    s7 avalue char size 1.000000
@    s7 avalue font 0
@    s7 avalue color 1
@    s7 avalue rot 0
@    s7 avalue format general
@    s7 avalue prec 3
@    s7 avalue prepend ""
@    s7 avalue append ""
@    s7 avalue offset 0.000000 , 0.000000
@    s7 errorbar on
@    s7 errorbar place both
@    s7 errorbar color 4
@    s7 errorbar pattern 1
@    s7 errorbar size 1.000000
@    s7 errorbar linewidth 1.0
@    s7 errorbar linestyle 1
@    s7 errorbar riser linewidth 1.0
@    s7 errorbar riser linestyle 1
@    s7 errorbar riser clip off
@    s7 errorbar riser clip length 0.100000
@    s7 comment "/Users/christopherdaub/molcoll/nitrate/14no2+nit.900K.raw.dat"
@    s7 legend  "4-nitrophenol"
@    s8 hidden false
@    s8 type xy
@    s8 symbol 0
@    s8 symbol size 1.000000
@    s8 symbol color 4
@    s8 symbol pattern 1
@    s8 symbol fill color 4
@    s8 symbol fill pattern 0
@    s8 symbol linewidth 1.0
@    s8 symbol linestyle 1
@    s8 symbol char 65
@    s8 symbol char font 0
@    s8 symbol skip 0
@    s8 line type 1
@    s8 line linestyle 3
@    s8 line linewidth 2.0
@    s8 line color 4
@    s8 line pattern 1
@    s8 baseline type 0
@    s8 baseline off
@    s8 dropline off
@    s8 fill type 0
@    s8 fill rule 0
@    s8 fill color 1
@    s8 fill pattern 1
@    s8 avalue off
@    s8 avalue type 2
@    s8 avalue char size 1.000000
@    s8 avalue font 0
@    s8 avalue color 1
@    s8 avalue rot 0
@    s8 avalue format general
@    s8 avalue prec 3
@    s8 avalue prepend ""
@    s8 avalue append ""
@    s8 avalue offset 0.000000 , 0.000000
@    s8 errorbar on
@    s8 errorbar place both
@    s8 errorbar color 4
@    s8 errorbar pattern 1
@    s8 errorbar size 1.000000
@    s8 errorbar linewidth 1.0
@    s8 errorbar linestyle 1
@    s8 errorbar riser linewidth 1.0
@    s8 errorbar riser linestyle 1
@    s8 errorbar riser clip off
@    s8 errorbar riser clip length 0.100000
@    s8 comment "/Users/christopherdaub/molcoll/nitrate/14no2+nit.900K.1se.dat"
@    s8 legend  ""
@    s9 hidden false
@    s9 type xy
@    s9 symbol 0
@    s9 symbol size 1.000000
@    s9 symbol color 4
@    s9 symbol pattern 1
@    s9 symbol fill color 4
@    s9 symbol fill pattern 0
@    s9 symbol linewidth 1.0
@    s9 symbol linestyle 1
@    s9 symbol char 65
@    s9 symbol char font 0
@    s9 symbol skip 0
@    s9 line type 1
@    s9 line linestyle 5
@    s9 line linewidth 2.0
@    s9 line color 4
@    s9 line pattern 1
@    s9 baseline type 0
@    s9 baseline off
@    s9 dropline off
@    s9 fill type 0
@    s9 fill rule 0
@    s9 fill color 1
@    s9 fill pattern 1
@    s9 avalue off
@    s9 avalue type 2
@    s9 avalue char size 1.000000
@    s9 avalue font 0
@    s9 avalue color 1
@    s9 avalue rot 0
@    s9 avalue format general
@    s9 avalue prec 3
@    s9 avalue prepend ""
@    s9 avalue append ""
@    s9 avalue offset 0.000000 , 0.000000
@    s9 errorbar on
@    s9 errorbar place both
@    s9 errorbar color 4
@    s9 errorbar pattern 1
@    s9 errorbar size 1.000000
@    s9 errorbar linewidth 1.0
@    s9 errorbar linestyle 1
@    s9 errorbar riser linewidth 1.0
@    s9 errorbar riser linestyle 1
@    s9 errorbar riser clip off
@    s9 errorbar riser clip length 0.100000
@    s9 comment "/Users/christopherdaub/molcoll/nitrate/14no2+nit.900K.2se.dat"
@    s9 legend  ""
@    s10 hidden false
@    s10 type xy
@    s10 symbol 0
@    s10 symbol size 1.000000
@    s10 symbol color 1
@    s10 symbol pattern 1
@    s10 symbol fill color 1
@    s10 symbol fill pattern 0
@    s10 symbol linewidth 1.0
@    s10 symbol linestyle 1
@    s10 symbol char 65
@    s10 symbol char font 0
@    s10 symbol skip 0
@    s10 line type 1
@    s10 line linestyle 2
@    s10 line linewidth 2.0
@    s10 line color 1
@    s10 line pattern 1
@    s10 baseline type 0
@    s10 baseline off
@    s10 dropline off
@    s10 fill type 0
@    s10 fill rule 0
@    s10 fill color 1
@    s10 fill pattern 1
@    s10 avalue off
@    s10 avalue type 2
@    s10 avalue char size 1.000000
@    s10 avalue font 0
@    s10 avalue color 1
@    s10 avalue rot 0
@    s10 avalue format general
@    s10 avalue prec 3
@    s10 avalue prepend ""
@    s10 avalue append ""
@    s10 avalue offset 0.000000 , 0.000000
@    s10 errorbar on
@    s10 errorbar place both
@    s10 errorbar color 1
@    s10 errorbar pattern 1
@    s10 errorbar size 1.000000
@    s10 errorbar linewidth 1.0
@    s10 errorbar linestyle 1
@    s10 errorbar riser linewidth 1.0
@    s10 errorbar riser linestyle 1
@    s10 errorbar riser clip off
@    s10 errorbar riser clip length 0.100000
@    s10 comment "Ptot.all900K.final.agr"
@    s10 legend  ""
@    s11 hidden true
@    s11 type xy
@    s11 symbol 4
@    s11 symbol size 0.330000
@    s11 symbol color 1
@    s11 symbol pattern 1
@    s11 symbol fill color 1
@    s11 symbol fill pattern 0
@    s11 symbol linewidth 2.0
@    s11 symbol linestyle 1
@    s11 symbol char 65
@    s11 symbol char font 0
@    s11 symbol skip 5
@    s11 line type 1
@    s11 line linestyle 1
@    s11 line linewidth 2.0
@    s11 line color 1
@    s11 line pattern 1
@    s11 baseline type 0
@    s11 baseline off
@    s11 dropline off
@    s11 fill type 0
@    s11 fill rule 0
@    s11 fill color 1
@    s11 fill pattern 1
@    s11 avalue off
@    s11 avalue type 2
@    s11 avalue char size 1.000000
@    s11 avalue font 0
@    s11 avalue color 1
@    s11 avalue rot 0
@    s11 avalue format general
@    s11 avalue prec 3
@    s11 avalue prepend ""
@    s11 avalue append ""
@    s11 avalue offset 0.000000 , 0.000000
@    s11 errorbar on
@    s11 errorbar place both
@    s11 errorbar color 1
@    s11 errorbar pattern 1
@    s11 errorbar size 1.000000
@    s11 errorbar linewidth 1.0
@    s11 errorbar linestyle 1
@    s11 errorbar riser linewidth 1.0
@    s11 errorbar riser linestyle 1
@    s11 errorbar riser clip off
@    s11 errorbar riser clip length 0.100000
@    s11 comment "Sample, 200, 1 set #0"
@    s11 legend  "1200 K"
@    s12 hidden true
@    s12 type xy
@    s12 symbol 0
@    s12 symbol size 1.000000
@    s12 symbol color 1
@    s12 symbol pattern 1
@    s12 symbol fill color 1
@    s12 symbol fill pattern 0
@    s12 symbol linewidth 1.0
@    s12 symbol linestyle 1
@    s12 symbol char 65
@    s12 symbol char font 0
@    s12 symbol skip 0
@    s12 line type 1
@    s12 line linestyle 3
@    s12 line linewidth 2.0
@    s12 line color 1
@    s12 line pattern 1
@    s12 baseline type 0
@    s12 baseline off
@    s12 dropline off
@    s12 fill type 0
@    s12 fill rule 0
@    s12 fill color 1
@    s12 fill pattern 1
@    s12 avalue off
@    s12 avalue type 2
@    s12 avalue char size 1.000000
@    s12 avalue font 0
@    s12 avalue color 1
@    s12 avalue rot 0
@    s12 avalue format general
@    s12 avalue prec 3
@    s12 avalue prepend ""
@    s12 avalue append ""
@    s12 avalue offset 0.000000 , 0.000000
@    s12 errorbar on
@    s12 errorbar place both
@    s12 errorbar color 1
@    s12 errorbar pattern 1
@    s12 errorbar size 1.000000
@    s12 errorbar linewidth 1.0
@    s12 errorbar linestyle 1
@    s12 errorbar riser linewidth 1.0
@    s12 errorbar riser linestyle 1
@    s12 errorbar riser clip off
@    s12 errorbar riser clip length 0.100000
@    s12 comment "y = exp(-(x/A0)^A1)"
@    s12 legend  "P\ss\N(t)"
@    s13 hidden true
@    s13 type xy
@    s13 symbol 0
@    s13 symbol size 1.000000
@    s13 symbol color 1
@    s13 symbol pattern 1
@    s13 symbol fill color 1
@    s13 symbol fill pattern 0
@    s13 symbol linewidth 1.0
@    s13 symbol linestyle 1
@    s13 symbol char 65
@    s13 symbol char font 0
@    s13 symbol skip 0
@    s13 line type 1
@    s13 line linestyle 5
@    s13 line linewidth 2.0
@    s13 line color 1
@    s13 line pattern 1
@    s13 baseline type 0
@    s13 baseline off
@    s13 dropline off
@    s13 fill type 0
@    s13 fill rule 0
@    s13 fill color 1
@    s13 fill pattern 1
@    s13 avalue off
@    s13 avalue type 2
@    s13 avalue char size 1.000000
@    s13 avalue font 0
@    s13 avalue color 1
@    s13 avalue rot 0
@    s13 avalue format general
@    s13 avalue prec 3
@    s13 avalue prepend ""
@    s13 avalue append ""
@    s13 avalue offset 0.000000 , 0.000000
@    s13 errorbar on
@    s13 errorbar place both
@    s13 errorbar color 1
@    s13 errorbar pattern 1
@    s13 errorbar size 1.000000
@    s13 errorbar linewidth 1.0
@    s13 errorbar linestyle 1
@    s13 errorbar riser linewidth 1.0
@    s13 errorbar riser linestyle 1
@    s13 errorbar riser clip off
@    s13 errorbar riser clip length 0.100000
@    s13 comment "y = (1/(1+A2))*(exp(-(x/A0)^A1)+A2*exp(-(x/A3)^A4))"
@    s13 legend  "P\ss2\N(t)"
@    s14 hidden true
@    s14 type xy
@    s14 symbol 0
@    s14 symbol size 1.000000
@    s14 symbol color 2
@    s14 symbol pattern 1
@    s14 symbol fill color 2
@    s14 symbol fill pattern 0
@    s14 symbol linewidth 1.0
@    s14 symbol linestyle 1
@    s14 symbol char 65
@    s14 symbol char font 0
@    s14 symbol skip 0
@    s14 line type 1
@    s14 line linestyle 3
@    s14 line linewidth 2.0
@    s14 line color 2
@    s14 line pattern 1
@    s14 baseline type 0
@    s14 baseline off
@    s14 dropline off
@    s14 fill type 0
@    s14 fill rule 0
@    s14 fill color 1
@    s14 fill pattern 1
@    s14 avalue off
@    s14 avalue type 2
@    s14 avalue char size 1.000000
@    s14 avalue font 0
@    s14 avalue color 1
@    s14 avalue rot 0
@    s14 avalue format general
@    s14 avalue prec 3
@    s14 avalue prepend ""
@    s14 avalue append ""
@    s14 avalue offset 0.000000 , 0.000000
@    s14 errorbar on
@    s14 errorbar place both
@    s14 errorbar color 2
@    s14 errorbar pattern 1
@    s14 errorbar size 1.000000
@    s14 errorbar linewidth 1.0
@    s14 errorbar linestyle 1
@    s14 errorbar riser linewidth 1.0
@    s14 errorbar riser linestyle 1
@    s14 errorbar riser clip off
@    s14 errorbar riser clip length 0.100000
@    s14 comment "y =exp(-(x/A0)^A1)"
@    s14 legend  "exp(-(t/19144)^0.477)"
@    s15 hidden true
@    s15 type xy
@    s15 symbol 4
@    s15 symbol size 0.330000
@    s15 symbol color 2
@    s15 symbol pattern 1
@    s15 symbol fill color 2
@    s15 symbol fill pattern 0
@    s15 symbol linewidth 2.0
@    s15 symbol linestyle 1
@    s15 symbol char 65
@    s15 symbol char font 0
@    s15 symbol skip 5
@    s15 line type 1
@    s15 line linestyle 1
@    s15 line linewidth 2.0
@    s15 line color 2
@    s15 line pattern 1
@    s15 baseline type 0
@    s15 baseline off
@    s15 dropline off
@    s15 fill type 0
@    s15 fill rule 0
@    s15 fill color 1
@    s15 fill pattern 1
@    s15 avalue off
@    s15 avalue type 2
@    s15 avalue char size 1.000000
@    s15 avalue font 0
@    s15 avalue color 1
@    s15 avalue rot 0
@    s15 avalue format general
@    s15 avalue prec 3
@    s15 avalue prepend ""
@    s15 avalue append ""
@    s15 avalue offset 0.000000 , 0.000000
@    s15 errorbar on
@    s15 errorbar place both
@    s15 errorbar color 2
@    s15 errorbar pattern 1
@    s15 errorbar size 1.000000
@    s15 errorbar linewidth 1.0
@    s15 errorbar linestyle 1
@    s15 errorbar riser linewidth 1.0
@    s15 errorbar riser linestyle 1
@    s15 errorbar riser clip off
@    s15 errorbar riser clip length 0.100000
@    s15 comment "Sample, 200, 1 set #0"
@    s15 legend  "1100 K"
@    s16 hidden true
@    s16 type xy
@    s16 symbol 0
@    s16 symbol size 1.000000
@    s16 symbol color 2
@    s16 symbol pattern 1
@    s16 symbol fill color 2
@    s16 symbol fill pattern 0
@    s16 symbol linewidth 1.0
@    s16 symbol linestyle 1
@    s16 symbol char 65
@    s16 symbol char font 0
@    s16 symbol skip 0
@    s16 line type 1
@    s16 line linestyle 3
@    s16 line linewidth 2.0
@    s16 line color 2
@    s16 line pattern 1
@    s16 baseline type 0
@    s16 baseline off
@    s16 dropline off
@    s16 fill type 0
@    s16 fill rule 0
@    s16 fill color 1
@    s16 fill pattern 1
@    s16 avalue off
@    s16 avalue type 2
@    s16 avalue char size 1.000000
@    s16 avalue font 0
@    s16 avalue color 1
@    s16 avalue rot 0
@    s16 avalue format general
@    s16 avalue prec 3
@    s16 avalue prepend ""
@    s16 avalue append ""
@    s16 avalue offset 0.000000 , 0.000000
@    s16 errorbar on
@    s16 errorbar place both
@    s16 errorbar color 2
@    s16 errorbar pattern 1
@    s16 errorbar size 1.000000
@    s16 errorbar linewidth 1.0
@    s16 errorbar linestyle 1
@    s16 errorbar riser linewidth 1.0
@    s16 errorbar riser linestyle 1
@    s16 errorbar riser clip off
@    s16 errorbar riser clip length 0.100000
@    s16 comment "y = exp(-(x/A0)^A1)"
@    s16 legend  ""
@    s17 hidden true
@    s17 type xy
@    s17 symbol 1
@    s17 symbol size 0.240000
@    s17 symbol color 11
@    s17 symbol pattern 1
@    s17 symbol fill color 11
@    s17 symbol fill pattern 0
@    s17 symbol linewidth 1.0
@    s17 symbol linestyle 1
@    s17 symbol char 65
@    s17 symbol char font 0
@    s17 symbol skip 0
@    s17 line type 1
@    s17 line linestyle 1
@    s17 line linewidth 2.0
@    s17 line color 11
@    s17 line pattern 1
@    s17 baseline type 0
@    s17 baseline off
@    s17 dropline off
@    s17 fill type 0
@    s17 fill rule 0
@    s17 fill color 1
@    s17 fill pattern 1
@    s17 avalue off
@    s17 avalue type 2
@    s17 avalue char size 1.000000
@    s17 avalue font 0
@    s17 avalue color 1
@    s17 avalue rot 0
@    s17 avalue format general
@    s17 avalue prec 3
@    s17 avalue prepend ""
@    s17 avalue append ""
@    s17 avalue offset 0.000000 , 0.000000
@    s17 errorbar on
@    s17 errorbar place both
@    s17 errorbar color 11
@    s17 errorbar pattern 1
@    s17 errorbar size 1.000000
@    s17 errorbar linewidth 1.0
@    s17 errorbar linestyle 1
@    s17 errorbar riser linewidth 1.0
@    s17 errorbar riser linestyle 1
@    s17 errorbar riser clip off
@    s17 errorbar riser clip length 0.100000
@    s17 comment "Sample, 200, 1 set #0"
@    s17 legend  "900 K"
@    s18 hidden true
@    s18 type xy
@    s18 symbol 0
@    s18 symbol size 1.000000
@    s18 symbol color 11
@    s18 symbol pattern 1
@    s18 symbol fill color 11
@    s18 symbol fill pattern 0
@    s18 symbol linewidth 1.0
@    s18 symbol linestyle 1
@    s18 symbol char 65
@    s18 symbol char font 0
@    s18 symbol skip 0
@    s18 line type 1
@    s18 line linestyle 3
@    s18 line linewidth 2.0
@    s18 line color 11
@    s18 line pattern 1
@    s18 baseline type 0
@    s18 baseline off
@    s18 dropline off
@    s18 fill type 0
@    s18 fill rule 0
@    s18 fill color 1
@    s18 fill pattern 1
@    s18 avalue off
@    s18 avalue type 2
@    s18 avalue char size 1.000000
@    s18 avalue font 0
@    s18 avalue color 1
@    s18 avalue rot 0
@    s18 avalue format general
@    s18 avalue prec 3
@    s18 avalue prepend ""
@    s18 avalue append ""
@    s18 avalue offset 0.000000 , 0.000000
@    s18 errorbar on
@    s18 errorbar place both
@    s18 errorbar color 11
@    s18 errorbar pattern 1
@    s18 errorbar size 1.000000
@    s18 errorbar linewidth 1.0
@    s18 errorbar linestyle 1
@    s18 errorbar riser linewidth 1.0
@    s18 errorbar riser linestyle 1
@    s18 errorbar riser clip off
@    s18 errorbar riser clip length 0.100000
@    s18 comment "y = exp(-(x/A0)^A1)"
@    s18 legend  "exp(-(t/2862)^0.432)"
@    s19 hidden true
@    s19 type xy
@    s19 symbol 3
@    s19 symbol size 0.330000
@    s19 symbol color 4
@    s19 symbol pattern 1
@    s19 symbol fill color 4
@    s19 symbol fill pattern 0
@    s19 symbol linewidth 2.0
@    s19 symbol linestyle 1
@    s19 symbol char 65
@    s19 symbol char font 0
@    s19 symbol skip 5
@    s19 line type 1
@    s19 line linestyle 1
@    s19 line linewidth 2.0
@    s19 line color 4
@    s19 line pattern 1
@    s19 baseline type 0
@    s19 baseline off
@    s19 dropline off
@    s19 fill type 0
@    s19 fill rule 0
@    s19 fill color 1
@    s19 fill pattern 1
@    s19 avalue off
@    s19 avalue type 2
@    s19 avalue char size 1.000000
@    s19 avalue font 0
@    s19 avalue color 1
@    s19 avalue rot 0
@    s19 avalue format general
@    s19 avalue prec 3
@    s19 avalue prepend ""
@    s19 avalue append ""
@    s19 avalue offset 0.000000 , 0.000000
@    s19 errorbar on
@    s19 errorbar place both
@    s19 errorbar color 4
@    s19 errorbar pattern 1
@    s19 errorbar size 1.000000
@    s19 errorbar linewidth 1.0
@    s19 errorbar linestyle 1
@    s19 errorbar riser linewidth 1.0
@    s19 errorbar riser linestyle 1
@    s19 errorbar riser clip off
@    s19 errorbar riser clip length 0.100000
@    s19 comment "Sample, 200, 1 set #0"
@    s19 legend  "1000 K"
@    s20 hidden true
@    s20 type xy
@    s20 symbol 0
@    s20 symbol size 1.000000
@    s20 symbol color 4
@    s20 symbol pattern 1
@    s20 symbol fill color 4
@    s20 symbol fill pattern 0
@    s20 symbol linewidth 1.0
@    s20 symbol linestyle 1
@    s20 symbol char 65
@    s20 symbol char font 0
@    s20 symbol skip 0
@    s20 line type 1
@    s20 line linestyle 3
@    s20 line linewidth 2.0
@    s20 line color 4
@    s20 line pattern 1
@    s20 baseline type 0
@    s20 baseline off
@    s20 dropline off
@    s20 fill type 0
@    s20 fill rule 0
@    s20 fill color 1
@    s20 fill pattern 1
@    s20 avalue off
@    s20 avalue type 2
@    s20 avalue char size 1.000000
@    s20 avalue font 0
@    s20 avalue color 1
@    s20 avalue rot 0
@    s20 avalue format general
@    s20 avalue prec 3
@    s20 avalue prepend ""
@    s20 avalue append ""
@    s20 avalue offset 0.000000 , 0.000000
@    s20 errorbar on
@    s20 errorbar place both
@    s20 errorbar color 4
@    s20 errorbar pattern 1
@    s20 errorbar size 1.000000
@    s20 errorbar linewidth 1.0
@    s20 errorbar linestyle 1
@    s20 errorbar riser linewidth 1.0
@    s20 errorbar riser linestyle 1
@    s20 errorbar riser clip off
@    s20 errorbar riser clip length 0.100000
@    s20 comment "y = exp(-(x/A0)^A1)"
@    s20 legend  ""
@    s21 hidden true
@    s21 type xy
@    s21 symbol 7
@    s21 symbol size 0.330000
@    s21 symbol color 11
@    s21 symbol pattern 1
@    s21 symbol fill color 11
@    s21 symbol fill pattern 0
@    s21 symbol linewidth 2.0
@    s21 symbol linestyle 1
@    s21 symbol char 65
@    s21 symbol char font 0
@    s21 symbol skip 5
@    s21 line type 1
@    s21 line linestyle 1
@    s21 line linewidth 2.0
@    s21 line color 11
@    s21 line pattern 1
@    s21 baseline type 0
@    s21 baseline off
@    s21 dropline off
@    s21 fill type 0
@    s21 fill rule 0
@    s21 fill color 1
@    s21 fill pattern 1
@    s21 avalue off
@    s21 avalue type 2
@    s21 avalue char size 1.000000
@    s21 avalue font 0
@    s21 avalue color 1
@    s21 avalue rot 0
@    s21 avalue format general
@    s21 avalue prec 3
@    s21 avalue prepend ""
@    s21 avalue append ""
@    s21 avalue offset 0.000000 , 0.000000
@    s21 errorbar on
@    s21 errorbar place both
@    s21 errorbar color 11
@    s21 errorbar pattern 1
@    s21 errorbar size 1.000000
@    s21 errorbar linewidth 1.0
@    s21 errorbar linestyle 1
@    s21 errorbar riser linewidth 1.0
@    s21 errorbar riser linestyle 1
@    s21 errorbar riser clip off
@    s21 errorbar riser clip length 0.100000
@    s21 comment "Sample, 200, 1 set #0"
@    s21 legend  "catechol"
@    s22 hidden false
@    s22 type xy
@    s22 symbol 0
@    s22 symbol size 1.000000
@    s22 symbol color 1
@    s22 symbol pattern 1
@    s22 symbol fill color 1
@    s22 symbol fill pattern 0
@    s22 symbol linewidth 1.0
@    s22 symbol linestyle 1
@    s22 symbol char 65
@    s22 symbol char font 0
@    s22 symbol skip 0
@    s22 line type 1
@    s22 line linestyle 3
@    s22 line linewidth 2.0
@    s22 line color 1
@    s22 line pattern 1
@    s22 baseline type 0
@    s22 baseline off
@    s22 dropline off
@    s22 fill type 0
@    s22 fill rule 0
@    s22 fill color 1
@    s22 fill pattern 1
@    s22 avalue off
@    s22 avalue type 2
@    s22 avalue char size 1.000000
@    s22 avalue font 0
@    s22 avalue color 1
@    s22 avalue rot 0
@    s22 avalue format general
@    s22 avalue prec 3
@    s22 avalue prepend ""
@    s22 avalue append ""
@    s22 avalue offset 0.000000 , 0.000000
@    s22 errorbar on
@    s22 errorbar place both
@    s22 errorbar color 1
@    s22 errorbar pattern 1
@    s22 errorbar size 1.000000
@    s22 errorbar linewidth 1.0
@    s22 errorbar linestyle 1
@    s22 errorbar riser linewidth 1.0
@    s22 errorbar riser linestyle 1
@    s22 errorbar riser clip off
@    s22 errorbar riser clip length 0.100000
@    s22 comment "y =exp(-(x/A0)^A1)"
@    s22 legend  ""
@    s23 hidden true
@    s23 type xy
@    s23 symbol 2
@    s23 symbol size 0.330000
@    s23 symbol color 10
@    s23 symbol pattern 1
@    s23 symbol fill color 10
@    s23 symbol fill pattern 0
@    s23 symbol linewidth 2.0
@    s23 symbol linestyle 1
@    s23 symbol char 65
@    s23 symbol char font 0
@    s23 symbol skip 5
@    s23 line type 1
@    s23 line linestyle 1
@    s23 line linewidth 2.0
@    s23 line color 10
@    s23 line pattern 1
@    s23 baseline type 0
@    s23 baseline off
@    s23 dropline off
@    s23 fill type 0
@    s23 fill rule 0
@    s23 fill color 1
@    s23 fill pattern 1
@    s23 avalue off
@    s23 avalue type 2
@    s23 avalue char size 1.000000
@    s23 avalue font 0
@    s23 avalue color 1
@    s23 avalue rot 0
@    s23 avalue format general
@    s23 avalue prec 3
@    s23 avalue prepend ""
@    s23 avalue append ""
@    s23 avalue offset 0.000000 , 0.000000
@    s23 errorbar on
@    s23 errorbar place both
@    s23 errorbar color 10
@    s23 errorbar pattern 1
@    s23 errorbar size 1.000000
@    s23 errorbar linewidth 1.0
@    s23 errorbar linestyle 1
@    s23 errorbar riser linewidth 1.0
@    s23 errorbar riser linestyle 1
@    s23 errorbar riser clip off
@    s23 errorbar riser clip length 0.100000
@    s23 comment "Sample, 200, 1 set #0"
@    s23 legend  "850 K"
@    s24 hidden true
@    s24 type xy
@    s24 symbol 0
@    s24 symbol size 1.000000
@    s24 symbol color 10
@    s24 symbol pattern 1
@    s24 symbol fill color 10
@    s24 symbol fill pattern 0
@    s24 symbol linewidth 1.0
@    s24 symbol linestyle 1
@    s24 symbol char 65
@    s24 symbol char font 0
@    s24 symbol skip 0
@    s24 line type 1
@    s24 line linestyle 3
@    s24 line linewidth 2.0
@    s24 line color 10
@    s24 line pattern 1
@    s24 baseline type 0
@    s24 baseline off
@    s24 dropline off
@    s24 fill type 0
@    s24 fill rule 0
@    s24 fill color 1
@    s24 fill pattern 1
@    s24 avalue off
@    s24 avalue type 2
@    s24 avalue char size 1.000000
@    s24 avalue font 0
@    s24 avalue color 1
@    s24 avalue rot 0
@    s24 avalue format general
@    s24 avalue prec 3
@    s24 avalue prepend ""
@    s24 avalue append ""
@    s24 avalue offset 0.000000 , 0.000000
@    s24 errorbar on
@    s24 errorbar place both
@    s24 errorbar color 10
@    s24 errorbar pattern 1
@    s24 errorbar size 1.000000
@    s24 errorbar linewidth 1.0
@    s24 errorbar linestyle 1
@    s24 errorbar riser linewidth 1.0
@    s24 errorbar riser linestyle 1
@    s24 errorbar riser clip off
@    s24 errorbar riser clip length 0.100000
@    s24 comment "y = exp(-(x/A0)^A1)"
@    s24 legend  ""
@    s25 hidden true
@    s25 type xy
@    s25 symbol 0
@    s25 symbol size 1.000000
@    s25 symbol color 1
@    s25 symbol pattern 1
@    s25 symbol fill color 1
@    s25 symbol fill pattern 0
@    s25 symbol linewidth 1.0
@    s25 symbol linestyle 1
@    s25 symbol char 65
@    s25 symbol char font 0
@    s25 symbol skip 0
@    s25 line type 1
@    s25 line linestyle 5
@    s25 line linewidth 2.0
@    s25 line color 1
@    s25 line pattern 1
@    s25 baseline type 0
@    s25 baseline off
@    s25 dropline off
@    s25 fill type 0
@    s25 fill rule 0
@    s25 fill color 1
@    s25 fill pattern 1
@    s25 avalue off
@    s25 avalue type 2
@    s25 avalue char size 1.000000
@    s25 avalue font 0
@    s25 avalue color 1
@    s25 avalue rot 0
@    s25 avalue format general
@    s25 avalue prec 3
@    s25 avalue prepend ""
@    s25 avalue append ""
@    s25 avalue offset 0.000000 , 0.000000
@    s25 errorbar on
@    s25 errorbar place both
@    s25 errorbar color 1
@    s25 errorbar pattern 1
@    s25 errorbar size 1.000000
@    s25 errorbar linewidth 1.0
@    s25 errorbar linestyle 1
@    s25 errorbar riser linewidth 1.0
@    s25 errorbar riser linestyle 1
@    s25 errorbar riser clip off
@    s25 errorbar riser clip length 0.100000
@    s25 comment "Sample, 200, 1 set #0"
@    s25 legend  "800 K"
@    s26 hidden true
@    s26 type xy
@    s26 symbol 0
@    s26 symbol size 1.000000
@    s26 symbol color 2
@    s26 symbol pattern 1
@    s26 symbol fill color 2
@    s26 symbol fill pattern 0
@    s26 symbol linewidth 1.0
@    s26 symbol linestyle 1
@    s26 symbol char 65
@    s26 symbol char font 0
@    s26 symbol skip 0
@    s26 line type 1
@    s26 line linestyle 5
@    s26 line linewidth 2.0
@    s26 line color 2
@    s26 line pattern 1
@    s26 baseline type 0
@    s26 baseline off
@    s26 dropline off
@    s26 fill type 0
@    s26 fill rule 0
@    s26 fill color 1
@    s26 fill pattern 1
@    s26 avalue off
@    s26 avalue type 2
@    s26 avalue char size 1.000000
@    s26 avalue font 0
@    s26 avalue color 1
@    s26 avalue rot 0
@    s26 avalue format general
@    s26 avalue prec 3
@    s26 avalue prepend ""
@    s26 avalue append ""
@    s26 avalue offset 0.000000 , 0.000000
@    s26 errorbar on
@    s26 errorbar place both
@    s26 errorbar color 2
@    s26 errorbar pattern 1
@    s26 errorbar size 1.000000
@    s26 errorbar linewidth 1.0
@    s26 errorbar linestyle 1
@    s26 errorbar riser linewidth 1.0
@    s26 errorbar riser linestyle 1
@    s26 errorbar riser clip off
@    s26 errorbar riser clip length 0.100000
@    s26 comment "y = (1/(1+A2))*(exp(-(x/A0)^A1)+A2*exp(-(x/A3)^A4))"
@    s26 legend  ""
@    s27 hidden true
@    s27 type xy
@    s27 symbol 0
@    s27 symbol size 1.000000
@    s27 symbol color 4
@    s27 symbol pattern 1
@    s27 symbol fill color 4
@    s27 symbol fill pattern 0
@    s27 symbol linewidth 1.0
@    s27 symbol linestyle 1
@    s27 symbol char 65
@    s27 symbol char font 0
@    s27 symbol skip 0
@    s27 line type 1
@    s27 line linestyle 5
@    s27 line linewidth 2.0
@    s27 line color 4
@    s27 line pattern 1
@    s27 baseline type 0
@    s27 baseline off
@    s27 dropline off
@    s27 fill type 0
@    s27 fill rule 0
@    s27 fill color 1
@    s27 fill pattern 1
@    s27 avalue off
@    s27 avalue type 2
@    s27 avalue char size 1.000000
@    s27 avalue font 0
@    s27 avalue color 1
@    s27 avalue rot 0
@    s27 avalue format general
@    s27 avalue prec 3
@    s27 avalue prepend ""
@    s27 avalue append ""
@    s27 avalue offset 0.000000 , 0.000000
@    s27 errorbar on
@    s27 errorbar place both
@    s27 errorbar color 4
@    s27 errorbar pattern 1
@    s27 errorbar size 1.000000
@    s27 errorbar linewidth 1.0
@    s27 errorbar linestyle 1
@    s27 errorbar riser linewidth 1.0
@    s27 errorbar riser linestyle 1
@    s27 errorbar riser clip off
@    s27 errorbar riser clip length 0.100000
@    s27 comment "y = (1/(1+A2))*(exp(-(x/A0)^A1)+A2*exp(-(x/A3)^A4))"
@    s27 legend  ""
@    s28 hidden true
@    s28 type xy
@    s28 symbol 0
@    s28 symbol size 1.000000
@    s28 symbol color 11
@    s28 symbol pattern 1
@    s28 symbol fill color 11
@    s28 symbol fill pattern 0
@    s28 symbol linewidth 1.0
@    s28 symbol linestyle 1
@    s28 symbol char 65
@    s28 symbol char font 0
@    s28 symbol skip 0
@    s28 line type 1
@    s28 line linestyle 5
@    s28 line linewidth 2.0
@    s28 line color 11
@    s28 line pattern 1
@    s28 baseline type 0
@    s28 baseline off
@    s28 dropline off
@    s28 fill type 0
@    s28 fill rule 0
@    s28 fill color 1
@    s28 fill pattern 1
@    s28 avalue off
@    s28 avalue type 2
@    s28 avalue char size 1.000000
@    s28 avalue font 0
@    s28 avalue color 1
@    s28 avalue rot 0
@    s28 avalue format general
@    s28 avalue prec 3
@    s28 avalue prepend ""
@    s28 avalue append ""
@    s28 avalue offset 0.000000 , 0.000000
@    s28 errorbar on
@    s28 errorbar place both
@    s28 errorbar color 11
@    s28 errorbar pattern 1
@    s28 errorbar size 1.000000
@    s28 errorbar linewidth 1.0
@    s28 errorbar linestyle 1
@    s28 errorbar riser linewidth 1.0
@    s28 errorbar riser linestyle 1
@    s28 errorbar riser clip off
@    s28 errorbar riser clip length 0.100000
@    s28 comment "y = (1/(1+A2))*(exp(-(x/A0)^A1)+A2*exp(-(x/A3)^A4))"
@    s28 legend  ""
@    s29 hidden true
@    s29 type xy
@    s29 symbol 1
@    s29 symbol size 0.330000
@    s29 symbol color 13
@    s29 symbol pattern 1
@    s29 symbol fill color 13
@    s29 symbol fill pattern 0
@    s29 symbol linewidth 2.0
@    s29 symbol linestyle 1
@    s29 symbol char 65
@    s29 symbol char font 0
@    s29 symbol skip 10
@    s29 line type 1
@    s29 line linestyle 1
@    s29 line linewidth 2.0
@    s29 line color 13
@    s29 line pattern 1
@    s29 baseline type 0
@    s29 baseline off
@    s29 dropline off
@    s29 fill type 0
@    s29 fill rule 0
@    s29 fill color 1
@    s29 fill pattern 1
@    s29 avalue off
@    s29 avalue type 2
@    s29 avalue char size 1.000000
@    s29 avalue font 0
@    s29 avalue color 1
@    s29 avalue rot 0
@    s29 avalue format general
@    s29 avalue prec 3
@    s29 avalue prepend ""
@    s29 avalue append ""
@    s29 avalue offset 0.000000 , 0.000000
@    s29 errorbar on
@    s29 errorbar place both
@    s29 errorbar color 13
@    s29 errorbar pattern 1
@    s29 errorbar size 1.000000
@    s29 errorbar linewidth 1.0
@    s29 errorbar linestyle 1
@    s29 errorbar riser linewidth 1.0
@    s29 errorbar riser linestyle 1
@    s29 errorbar riser clip off
@    s29 errorbar riser clip length 0.100000
@    s29 comment "Sample, 200, 1 set #0"
@    s29 legend  "800 K"
@    s30 hidden true
@    s30 type xy
@    s30 symbol 0
@    s30 symbol size 1.000000
@    s30 symbol color 13
@    s30 symbol pattern 1
@    s30 symbol fill color 13
@    s30 symbol fill pattern 0
@    s30 symbol linewidth 1.0
@    s30 symbol linestyle 1
@    s30 symbol char 65
@    s30 symbol char font 0
@    s30 symbol skip 0
@    s30 line type 1
@    s30 line linestyle 3
@    s30 line linewidth 2.0
@    s30 line color 13
@    s30 line pattern 1
@    s30 baseline type 0
@    s30 baseline off
@    s30 dropline off
@    s30 fill type 0
@    s30 fill rule 0
@    s30 fill color 1
@    s30 fill pattern 1
@    s30 avalue off
@    s30 avalue type 2
@    s30 avalue char size 1.000000
@    s30 avalue font 0
@    s30 avalue color 1
@    s30 avalue rot 0
@    s30 avalue format general
@    s30 avalue prec 3
@    s30 avalue prepend ""
@    s30 avalue append ""
@    s30 avalue offset 0.000000 , 0.000000
@    s30 errorbar on
@    s30 errorbar place both
@    s30 errorbar color 13
@    s30 errorbar pattern 1
@    s30 errorbar size 1.000000
@    s30 errorbar linewidth 1.0
@    s30 errorbar linestyle 1
@    s30 errorbar riser linewidth 1.0
@    s30 errorbar riser linestyle 1
@    s30 errorbar riser clip off
@    s30 errorbar riser clip length 0.100000
@    s30 comment "y =exp(-(x/A0)^A1)"
@    s30 legend  ""
@    s31 hidden false
@    s31 type xy
@    s31 symbol 0
@    s31 symbol size 1.000000
@    s31 symbol color 1
@    s31 symbol pattern 1
@    s31 symbol fill color 1
@    s31 symbol fill pattern 0
@    s31 symbol linewidth 1.0
@    s31 symbol linestyle 1
@    s31 symbol char 65
@    s31 symbol char font 0
@    s31 symbol skip 0
@    s31 line type 1
@    s31 line linestyle 5
@    s31 line linewidth 2.0
@    s31 line color 1
@    s31 line pattern 1
@    s31 baseline type 0
@    s31 baseline off
@    s31 dropline off
@    s31 fill type 0
@    s31 fill rule 0
@    s31 fill color 1
@    s31 fill pattern 1
@    s31 avalue off
@    s31 avalue type 2
@    s31 avalue char size 1.000000
@    s31 avalue font 0
@    s31 avalue color 1
@    s31 avalue rot 0
@    s31 avalue format general
@    s31 avalue prec 3
@    s31 avalue prepend ""
@    s31 avalue append ""
@    s31 avalue offset 0.000000 , 0.000000
@    s31 errorbar on
@    s31 errorbar place both
@    s31 errorbar color 1
@    s31 errorbar pattern 1
@    s31 errorbar size 1.000000
@    s31 errorbar linewidth 1.0
@    s31 errorbar linestyle 1
@    s31 errorbar riser linewidth 1.0
@    s31 errorbar riser linestyle 1
@    s31 errorbar riser clip off
@    s31 errorbar riser clip length 0.100000
@    s31 comment "y =(1/(1+A2))*(exp(-(x/A0)^A1)+A2*exp(-(x/A3)^A4))"
@    s31 legend  ""
@    s32 hidden true
@    s32 type xy
@    s32 symbol 0
@    s32 symbol size 1.000000
@    s32 symbol color 13
@    s32 symbol pattern 1
@    s32 symbol fill color 13
@    s32 symbol fill pattern 0
@    s32 symbol linewidth 1.0
@    s32 symbol linestyle 1
@    s32 symbol char 65
@    s32 symbol char font 0
@    s32 symbol skip 0
@    s32 line type 1
@    s32 line linestyle 5
@    s32 line linewidth 2.0
@    s32 line color 13
@    s32 line pattern 1
@    s32 baseline type 0
@    s32 baseline off
@    s32 dropline off
@    s32 fill type 0
@    s32 fill rule 0
@    s32 fill color 1
@    s32 fill pattern 1
@    s32 avalue off
@    s32 avalue type 2
@    s32 avalue char size 1.000000
@    s32 avalue font 0
@    s32 avalue color 1
@    s32 avalue rot 0
@    s32 avalue format general
@    s32 avalue prec 3
@    s32 avalue prepend ""
@    s32 avalue append ""
@    s32 avalue offset 0.000000 , 0.000000
@    s32 errorbar on
@    s32 errorbar place both
@    s32 errorbar color 13
@    s32 errorbar pattern 1
@    s32 errorbar size 1.000000
@    s32 errorbar linewidth 1.0
@    s32 errorbar linestyle 1
@    s32 errorbar riser linewidth 1.0
@    s32 errorbar riser linestyle 1
@    s32 errorbar riser clip off
@    s32 errorbar riser clip length 0.100000
@    s32 comment "y =(1/(1+A2))*(exp(-(x/A0)^A1)+A2*exp(-(x/A3)^A4))"
@    s32 legend  ""
@    s33 hidden true
@    s33 type xy
@    s33 symbol 0
@    s33 symbol size 1.000000
@    s33 symbol color 2
@    s33 symbol pattern 1
@    s33 symbol fill color 2
@    s33 symbol fill pattern 0
@    s33 symbol linewidth 1.0
@    s33 symbol linestyle 1
@    s33 symbol char 65
@    s33 symbol char font 0
@    s33 symbol skip 0
@    s33 line type 1
@    s33 line linestyle 5
@    s33 line linewidth 2.0
@    s33 line color 2
@    s33 line pattern 1
@    s33 baseline type 0
@    s33 baseline off
@    s33 dropline off
@    s33 fill type 0
@    s33 fill rule 0
@    s33 fill color 1
@    s33 fill pattern 1
@    s33 avalue off
@    s33 avalue type 2
@    s33 avalue char size 1.000000
@    s33 avalue font 0
@    s33 avalue color 1
@    s33 avalue rot 0
@    s33 avalue format general
@    s33 avalue prec 3
@    s33 avalue prepend ""
@    s33 avalue append ""
@    s33 avalue offset 0.000000 , 0.000000
@    s33 errorbar on
@    s33 errorbar place both
@    s33 errorbar color 2
@    s33 errorbar pattern 1
@    s33 errorbar size 1.000000
@    s33 errorbar linewidth 1.0
@    s33 errorbar linestyle 1
@    s33 errorbar riser linewidth 1.0
@    s33 errorbar riser linestyle 1
@    s33 errorbar riser clip off
@    s33 errorbar riser clip length 0.100000
@    s33 comment "y =(1/(1+A2))*(exp(-(x/A0)^A1)+A2*exp(-(x/A3)^A4))"
@    s33 legend  ""
@    s34 hidden true
@    s34 type xy
@    s34 symbol 0
@    s34 symbol size 1.000000
@    s34 symbol color 10
@    s34 symbol pattern 1
@    s34 symbol fill color 10
@    s34 symbol fill pattern 0
@    s34 symbol linewidth 1.0
@    s34 symbol linestyle 1
@    s34 symbol char 65
@    s34 symbol char font 0
@    s34 symbol skip 0
@    s34 line type 1
@    s34 line linestyle 5
@    s34 line linewidth 2.0
@    s34 line color 10
@    s34 line pattern 1
@    s34 baseline type 0
@    s34 baseline off
@    s34 dropline off
@    s34 fill type 0
@    s34 fill rule 0
@    s34 fill color 1
@    s34 fill pattern 1
@    s34 avalue off
@    s34 avalue type 2
@    s34 avalue char size 1.000000
@    s34 avalue font 0
@    s34 avalue color 1
@    s34 avalue rot 0
@    s34 avalue format general
@    s34 avalue prec 3
@    s34 avalue prepend ""
@    s34 avalue append ""
@    s34 avalue offset 0.000000 , 0.000000
@    s34 errorbar on
@    s34 errorbar place both
@    s34 errorbar color 10
@    s34 errorbar pattern 1
@    s34 errorbar size 1.000000
@    s34 errorbar linewidth 1.0
@    s34 errorbar linestyle 1
@    s34 errorbar riser linewidth 1.0
@    s34 errorbar riser linestyle 1
@    s34 errorbar riser clip off
@    s34 errorbar riser clip length 0.100000
@    s34 comment "y = (1/(1+A2))*(exp(-(x/A0)^A1)+A2*exp(-(x/A3)^A4))"
@    s34 legend  ""
@target G0.S0
@type xy
0 1
1 1
2 0.997344
3 0.99336
4 0.990704
5 0.990704
6 0.988048
7 0.985392
8 0.984064
9 0.984064
10 0.98008
11 0.977424
12 0.977424
13 0.97344
14 0.969456
15 0.966799
16 0.964143
17 0.958831
18 0.954847
19 0.954847
20 0.954847
21 0.953519
22 0.950863
23 0.949535
24 0.949535
25 0.948207
26 0.944223
27 0.940239
28 0.938911
29 0.937583
30 0.937583
31 0.933599
32 0.932271
33 0.930943
34 0.930943
35 0.929615
36 0.925631
37 0.922975
38 0.915007
39 0.912351
40 0.908367
41 0.904382
42 0.901726
43 0.901726
44 0.896414
45 0.89243
46 0.891102
47 0.889774
48 0.887118
49 0.887118
50 0.884462
51 0.883134
52 0.881806
53 0.87915
54 0.87915
55 0.877822
56 0.87251
57 0.871182
58 0.868526
59 0.86587
60 0.861886
61 0.85923
62 0.857902
63 0.856574
64 0.855246
65 0.853918
66 0.853918
67 0.848606
68 0.847278
69 0.847278
70 0.84595
71 0.844622
72 0.843293
73 0.843293
74 0.843293
75 0.840637
76 0.840637
77 0.840637
78 0.840637
79 0.839309
80 0.836653
81 0.835325
82 0.832669
83 0.831341
84 0.831341
85 0.830013
86 0.826029
87 0.822045
88 0.820717
89 0.819389
90 0.818061
91 0.818061
92 0.818061
93 0.812749
94 0.808765
95 0.807437
96 0.806109
97 0.803453
98 0.803453
99 0.803453
100 0.802125
101 0.800797
102 0.798141
103 0.795485
104 0.794157
105 0.791501
106 0.788845
107 0.787517
108 0.784861
109 0.784861
110 0.783533
111 0.779548
112 0.77822
113 0.775564
114 0.775564
115 0.775564
116 0.774236
117 0.774236
118 0.772908
119 0.772908
120 0.772908
121 0.772908
122 0.772908
123 0.772908
124 0.772908
125 0.77158
126 0.77158
127 0.77158
128 0.770252
130 0.768924
132 0.767596
134 0.767596
136 0.766268
138 0.762284
140 0.7583
142 0.754316
144 0.752988
146 0.747676
148 0.746348
150 0.746348
152 0.743692
154 0.741036
156 0.741036
158 0.73838
160 0.737052
162 0.733068
164 0.733068
166 0.73174
168 0.729084
170 0.727756
172 0.7251
174 0.723772
176 0.722444
178 0.721116
180 0.719788
182 0.718459
184 0.717131
186 0.715803
188 0.715803
190 0.714475
192 0.714475
194 0.713147
196 0.711819
198 0.710491
200 0.709163
202 0.707835
204 0.707835
206 0.707835
208 0.706507
210 0.703851
212 0.702523
214 0.701195
216 0.698539
218 0.697211
220 0.695883
222 0.695883
224 0.693227
226 0.690571
228 0.690571
230 0.689243
232 0.687915
234 0.685259
236 0.685259
238 0.683931
240 0.683931
242 0.682603
244 0.682603
246 0.682603
248 0.681275
250 0.681275
252 0.679947
254 0.674635
256 0.673307
260 0.671979
264 0.669323
268 0.665339
272 0.661355
276 0.654714
280 0.65073
284 0.649402
288 0.649402
292 0.649402
296 0.64409
300 0.641434
304 0.640106
308 0.638778
312 0.634794
316 0.633466
320 0.629482
324 0.625498
328 0.618858
332 0.613546
336 0.61089
340 0.609562
344 0.605578
348 0.602922
352 0.601594
356 0.592297
360 0.590969
364 0.589641
368 0.585657
372 0.583001
376 0.583001
380 0.581673
384 0.579017
388 0.579017
392 0.577689
396 0.576361
400 0.575033
404 0.575033
408 0.573705
412 0.572377
416 0.572377
420 0.571049
424 0.569721
428 0.569721
432 0.565737
436 0.564409
440 0.563081
444 0.561753
448 0.561753
452 0.557769
456 0.556441
460 0.555113
464 0.553785
468 0.553785
472 0.551129
476 0.551129
480 0.548473
484 0.547145
488 0.545817
492 0.544489
496 0.543161
500 0.543161
504 0.540505
508 0.539177
512 0.539177
520 0.537849
528 0.536521
536 0.533865
544 0.52988
552 0.52988
560 0.52988
568 0.525896
576 0.525896
584 0.524568
592 0.52324
600 0.521912
608 0.521912
616 0.520584
624 0.517928
632 0.515272
640 0.512616
648 0.512616
656 0.511288
664 0.508632
672 0.507304
680 0.505976
688 0.505976
696 0.505976
704 0.504648
712 0.500664
720 0.498008
728 0.495352
736 0.492696
744 0.487384
752 0.486056
760 0.486056
768 0.484728
776 0.484728
784 0.482072
792 0.480744
800 0.479416
808 0.479416
816 0.479416
824 0.478088
832 0.478088
840 0.47676
848 0.475432
856 0.472776
864 0.472776
872 0.471448
880 0.47012
888 0.47012
896 0.468792
904 0.467463
912 0.466135
920 0.466135
928 0.466135
936 0.463479
944 0.460823
952 0.455511
960 0.454183
968 0.452855
976 0.451527
984 0.447543
992 0.447543
1000 0.447543
1008 0.446215
1016 0.446215
1024 0.443559
1040 0.442231
1056 0.439575
1072 0.438247
1088 0.434263
1104 0.430279
1120 0.424967
1136 0.423639
1152 0.423639
1168 0.420983
1184 0.420983
1200 0.419655
1216 0.416999
1232 0.415671
1248 0.411687
1264 0.410359
1280 0.410359
1296 0.409031
1312 0.403718
1328 0.401062
1344 0.401062
1360 0.399734
1376 0.399734
1392 0.397078
1408 0.394422
1424 0.391766
1440 0.390438
1456 0.387782
1472 0.386454
1488 0.385126
1504 0.38247
1520 0.381142
1536 0.378486
1552 0.374502
1568 0.374502
1584 0.374502
1600 0.373174
1616 0.370518
1632 0.365206
1648 0.365206
1664 0.361222
1680 0.358566
1696 0.358566
1712 0.357238
1728 0.354582
1744 0.354582
1760 0.353254
1776 0.351926
1792 0.351926
1808 0.350598
1824 0.350598
1840 0.34927
1856 0.346614
1872 0.345286
1888 0.342629
1904 0.339973
1920 0.338645
1936 0.338645
1952 0.337317
1968 0.337317
1984 0.337317
2000 0.334661
2016 0.334661
2032 0.332005
2048 0.332005
2080 0.329349
2112 0.326693
2144 0.325365
2176 0.322709
2208 0.321381
2240 0.320053
2272 0.318725
2304 0.317397
2336 0.314741
2368 0.313413
2400 0.309429
2432 0.308101
2464 0.308101
2496 0.306773
2528 0.302789
2560 0.301461
2592 0.300133
2624 0.298805
2656 0.298805
2688 0.297477
2720 0.297477
2752 0.296149
2784 0.293493
2816 0.292165
2848 0.292165
2880 0.290837
2912 0.290837
2944 0.285525
2976 0.285525
3008 0.282869
3040 0.281541
3072 0.281541
3104 0.281541
3136 0.281541
3168 0.281541
3200 0.280212
3232 0.278884
3264 0.276228
3296 0.2749
3328 0.273572
3360 0.273572
3392 0.273572
3424 0.269588
3456 0.269588
3488 0.269588
3520 0.26826
3552 0.26826
3584 0.26826
3616 0.26826
3648 0.264276
3680 0.264276
3712 0.264276
3744 0.262948
3776 0.262948
3808 0.262948
3840 0.26162
3872 0.26162
3904 0.26162
3936 0.260292
3968 0.260292
4000 0.260292
4032 0.258964
4064 0.25498
4096 0.25498
4160 0.25498
4224 0.25498
4288 0.253652
4352 0.252324
4416 0.250996
4480 0.250996
4544 0.249668
4608 0.245684
4672 0.2417
4736 0.2417
4800 0.240372
4864 0.240372
4928 0.237716
4992 0.237716
5056 0.237716
5120 0.23506
5184 0.23506
5248 0.232404
5312 0.231076
5376 0.22842
5440 0.227092
5504 0.225764
5568 0.224436
5632 0.223108
5696 0.223108
5760 0.223108
5824 0.220452
5888 0.220452
5952 0.217795
6016 0.217795
6080 0.215139
6144 0.215139
6208 0.215139
6272 0.213811
6336 0.212483
6400 0.212483
6464 0.212483
6528 0.211155
6592 0.209827
6656 0.208499
6720 0.208499
6784 0.208499
6848 0.207171
6912 0.205843
6976 0.205843
7040 0.205843
7104 0.205843
7168 0.204515
7232 0.203187
7296 0.203187
7360 0.201859
7424 0.201859
7488 0.201859
7552 0.200531
7616 0.196547
7680 0.196547
7744 0.195219
7808 0.193891
7872 0.193891
7936 0.192563
8000 0.192563
8064 0.191235
8128 0.191235
8192 0.191235
8320 0.189907
8448 0.189907
8576 0.189907
8704 0.185923
8832 0.185923
8960 0.184595
9088 0.184595
9216 0.184595
9344 0.184595
9472 0.184595
9600 0.183267
9728 0.183267
9856 0.181939
9984 0.176627
10112 0.173971
10240 0.172643
10368 0.171315
10496 0.169987
10624 0.169987
10752 0.169987
10880 0.168659
11008 0.168659
11136 0.168659
11264 0.167331
11392 0.166003
11520 0.164675
11648 0.164675
11776 0.164675
11904 0.163347
12032 0.163347
12160 0.160691
12288 0.159363
12416 0.155378
12544 0.15405
12672 0.151394
12800 0.148738
12928 0.148738
13056 0.148738
13184 0.148738
13312 0.148738
13440 0.148738
13568 0.148738
13696 0.144754
13824 0.144754
13952 0.143426
14080 0.142098
14208 0.14077
14336 0.14077
14464 0.14077
14592 0.139442
14720 0.138114
14848 0.138114
14976 0.138114
15104 0.138114
15232 0.138114
15360 0.138114
15488 0.138114
15616 0.135458
15744 0.135458
15872 0.13413
16000 0.13413
16128 0.13413
16256 0.13413
16384 0.132802
16640 0.130146
16896 0.128818
17152 0.126162
17408 0.126162
17664 0.126162
17920 0.126162
18176 0.126162
18432 0.126162
18688 0.126162
18944 0.126162
19200 0.126162
19456 0.124834
19712 0.124834
19968 0.123506
20224 0.123506
20480 0.123506
20736 0.122178
20992 0.122178
21248 0.12085
21504 0.118194
21760 0.118194
22016 0.116866
22272 0.116866
22528 0.116866
22784 0.116866
23040 0.116866
23296 0.116866
23552 0.116866
23808 0.11421
24064 0.112882
24320 0.111554
24576 0.111554
24832 0.111554
25088 0.111554
25344 0.110226
25600 0.108898
25856 0.108898
26112 0.10757
26368 0.10757
26624 0.10757
26880 0.10757
27136 0.10757
27392 0.10757
27648 0.106242
27904 0.106242
28160 0.106242
28416 0.106242
28672 0.103586
28928 0.103586
29184 0.102258
29440 0.102258
29696 0.10093
29952 0.099602
30208 0.098274
30464 0.098274
30720 0.098274
30976 0.098274
31232 0.098274
31488 0.098274
31744 0.098274
32000 0.098274
32256 0.096946
32512 0.096946
32768 0.096946
33280 0.096946
33792 0.095618
34304 0.095618
34816 0.09429
35328 0.09429
35840 0.09429
36352 0.092961
36864 0.092961
37376 0.092961
37888 0.092961
38400 0.092961
38912 0.092961
39424 0.091633
39936 0.091633
40448 0.091633
40960 0.091633
41472 0.091633
41984 0.091633
42496 0.091633
43008 0.090305
43520 0.088977
44032 0.088977
44544 0.088977
45056 0.088977
45568 0.088977
46080 0.088977
46592 0.088977
47104 0.087649
47616 0.087649
48128 0.086321
48640 0.084993
49152 0.083665
49664 0.083665
50176 0.083665
50688 0.083665
51200 0.083665
51712 0.083665
52224 0.082337
52736 0.081009
53248 0.081009
53760 0.081009
54272 0.081009
54784 0.081009
55296 0.081009
55808 0.081009
56320 0.081009
56832 0.081009
57344 0.081009
57856 0.081009
58368 0.079681
58880 0.079681
59392 0.079681
59904 0.079681
60416 0.079681
60928 0.079681
61440 0.078353
61952 0.078353
62464 0.078353
62976 0.077025
63488 0.077025
64000 0.077025
64512 0.077025
65024 0.075697
65536 0.075697
66560 0.074369
67584 0.074369
68608 0.074369
69632 0.074369
70656 0.074369
71680 0.074369
72704 0.071713
73728 0.069057
74752 0.069057
&
@target G0.S1
@type xy
1 0.95901689
2 0.94286897
3 0.9307187
4 0.92062696
5 0.9118458
6 0.90399275
7 0.89684114
8 0.89024355
9 0.88409779
10 0.87832955
11 0.87288282
12 0.86771413
13 0.86278897
14 0.85807937
15 0.85356232
16 0.84921861
17 0.84503199
18 0.8409886
19 0.83707648
20 0.83328523
21 0.82960576
22 0.82603005
23 0.82255097
24 0.81916219
25 0.81585802
26 0.81263334
27 0.80948353
28 0.80640438
29 0.80339207
30 0.80044311
31 0.79755428
32 0.79472265
33 0.79194549
34 0.7892203
35 0.78654475
36 0.78391668
37 0.78133408
38 0.77879508
39 0.77629793
40 0.77384099
41 0.77142273
42 0.7690417
43 0.76669655
44 0.764386
45 0.76210886
46 0.75986398
47 0.75765029
48 0.75546678
49 0.75331247
50 0.75118646
51 0.74908788
52 0.7470159
53 0.74496974
54 0.74294865
55 0.74095191
56 0.73897884
57 0.7370288
58 0.73510115
59 0.73319532
60 0.73131072
61 0.72944681
62 0.72760307
63 0.725779
64 0.72397412
65 0.72218796
66 0.72042007
67 0.71867004
68 0.71693744
69 0.71522188
70 0.71352299
71 0.71184038
72 0.71017372
73 0.70852264
74 0.70688683
75 0.70526596
76 0.70365973
77 0.70206783
78 0.70048998
79 0.69892589
80 0.6973753
81 0.69583795
82 0.69431357
83 0.69280193
84 0.69130279
85 0.68981591
86 0.68834107
87 0.68687806
88 0.68542665
89 0.68398665
90 0.68255785
91 0.68114007
92 0.67973311
93 0.67833679
94 0.67695093
95 0.67557535
96 0.67420989
97 0.67285439
98 0.67150868
99 0.67017261
100 0.66884602
101 0.66752876
102 0.6662207
103 0.66492169
104 0.66363159
105 0.66235027
106 0.6610776
107 0.65981345
108 0.65855769
109 0.65731021
110 0.65607088
111 0.65483959
112 0.65361622
113 0.65240066
114 0.65119281
115 0.64999256
116 0.6487998
117 0.64761444
118 0.64643636
119 0.64526549
120 0.64410171
121 0.64294495
122 0.6417951
123 0.64065207
124 0.63951579
125 0.63838616
126 0.6372631
127 0.63614653
128 0.63503637
130 0.63283495
132 0.63065823
134 0.62850563
136 0.62637656
138 0.6242705
140 0.62218691
142 0.62012528
144 0.61808512
146 0.61606597
148 0.61406737
150 0.61208887
152 0.61013006
154 0.60819051
156 0.60626984
158 0.60436767
160 0.60248361
162 0.6006173
164 0.59876841
166 0.59693659
168 0.59512151
170 0.59332286
172 0.59154033
174 0.58977362
176 0.58802243
178 0.58628649
180 0.58456553
182 0.58285927
184 0.58116747
186 0.57948986
188 0.5778262
190 0.57617626
192 0.5745398
194 0.5729166
196 0.57130644
198 0.5697091
200 0.56812438
202 0.56655208
204 0.56499199
206 0.56344393
208 0.5619077
210 0.56038312
212 0.55887002
214 0.55736822
216 0.55587755
218 0.55439784
220 0.55292893
222 0.55147066
224 0.55002287
226 0.54858542
228 0.54715816
230 0.54574094
232 0.54433363
234 0.54293607
236 0.54154814
238 0.54016971
240 0.53880064
242 0.53744081
244 0.53609009
246 0.53474837
248 0.53341552
250 0.53209142
252 0.53077598
254 0.52946906
256 0.52817056
260 0.52559842
264 0.5230587
268 0.5205506
272 0.51807337
276 0.51562626
280 0.51320854
284 0.51081955
288 0.50845861
292 0.50612509
296 0.50381837
300 0.50153786
304 0.49928297
308 0.49705317
312 0.4948479
316 0.49266666
320 0.49050894
324 0.48837425
328 0.48626213
332 0.48417212
336 0.48210378
340 0.48005668
344 0.47803041
348 0.47602456
352 0.47403875
356 0.4720726
360 0.47012574
364 0.46819781
368 0.46628846
372 0.46439737
376 0.46252419
380 0.46066862
384 0.45883034
388 0.45700905
392 0.45520446
396 0.45341629
400 0.45164424
404 0.44988806
408 0.44814748
412 0.44642224
416 0.44471209
420 0.44301679
424 0.4413361
428 0.43966978
432 0.43801761
436 0.43637936
440 0.43475483
444 0.4331438
448 0.43154606
452 0.42996142
456 0.42838967
460 0.42683063
464 0.4252841
468 0.4237499
472 0.42222786
476 0.4207178
480 0.41921954
484 0.41773293
488 0.41625778
492 0.41479395
496 0.41334128
500 0.41189961
504 0.41046879
508 0.40904868
512 0.40763912
520 0.40485113
528 0.40210371
536 0.39939582
544 0.39672643
552 0.39409458
560 0.39149933
568 0.38893977
576 0.38641504
584 0.3839243
592 0.38146674
600 0.37904158
608 0.37664808
616 0.3742855
624 0.37195316
632 0.36965036
640 0.36737647
648 0.36513084
656 0.36291286
664 0.36072195
672 0.35855753
680 0.35641904
688 0.35430596
696 0.35221775
704 0.35015391
712 0.34811396
720 0.34609742
728 0.34410382
736 0.34213272
744 0.34018369
752 0.3382563
760 0.33635014
768 0.33446481
776 0.33259994
784 0.33075513
792 0.32893002
800 0.32712426
808 0.32533751
816 0.32356941
824 0.32181964
832 0.32008789
840 0.31837383
848 0.31667717
856 0.31499761
864 0.31333486
872 0.31168863
880 0.31005866
888 0.30844467
896 0.30684641
904 0.30526361
912 0.30369603
920 0.30214342
928 0.30060556
936 0.29908219
944 0.2975731
952 0.29607807
960 0.29459688
968 0.29312932
976 0.29167518
984 0.29023425
992 0.28880635
1000 0.28739127
1008 0.28598883
1016 0.28459885
1024 0.28322113
1040 0.2805018
1056 0.27782948
1072 0.27520284
1088 0.27262061
1104 0.27008159
1120 0.2675846
1136 0.26512853
1152 0.26271229
1168 0.26033485
1184 0.25799521
1200 0.2556924
1216 0.25342551
1232 0.25119363
1248 0.24899591
1264 0.24683152
1280 0.24469965
1296 0.24259953
1312 0.24053041
1328 0.23849157
1344 0.23648231
1360 0.23450195
1376 0.23254985
1392 0.23062536
1408 0.22872788
1424 0.22685681
1440 0.22501158
1456 0.22319163
1472 0.22139643
1488 0.21962544
1504 0.21787816
1520 0.21615409
1536 0.21445277
1552 0.21277372
1568 0.2111165
1584 0.20948066
1600 0.20786579
1616 0.20627146
1632 0.20469727
1648 0.20314284
1664 0.20160779
1680 0.20009174
1696 0.19859433
1712 0.19711522
1728 0.19565406
1744 0.19421051
1760 0.19278427
1776 0.19137501
1792 0.18998242
1808 0.1886062
1824 0.18724607
1840 0.18590174
1856 0.18457292
1872 0.18325936
1888 0.18196078
1904 0.18067693
1920 0.17940756
1936 0.17815241
1952 0.17691126
1968 0.17568386
1984 0.17446999
2000 0.17326943
2016 0.17208195
2032 0.17090735
2048 0.16974541
2080 0.16745871
2112 0.16522028
2144 0.16302862
2176 0.16088227
2208 0.15877987
2240 0.15672007
2272 0.15470163
2304 0.1527233
2336 0.15078394
2368 0.14888242
2400 0.14701765
2432 0.14518861
2464 0.1433943
2496 0.14163376
2528 0.13990607
2560 0.13821034
2592 0.13654571
2624 0.13491137
2656 0.13330651
2688 0.13173037
2720 0.13018222
2752 0.12866133
2784 0.12716703
2816 0.12569863
2848 0.12425552
2880 0.12283705
2912 0.12144263
2944 0.12007168
2976 0.11872364
3008 0.11739796
3040 0.11609412
3072 0.11481161
3104 0.11354993
3136 0.1123086
3168 0.11108717
3200 0.10988517
3232 0.10870219
3264 0.10753778
3296 0.10639155
3328 0.10526309
3360 0.10415202
3392 0.10305796
3424 0.10198054
3456 0.10091942
3488 0.099874254
3520 0.098844698
3552 0.097830431
3584 0.096831138
3616 0.095846511
3648 0.094876251
3680 0.093920066
3712 0.092977675
3744 0.0920488
3776 0.091133174
3808 0.090230536
3840 0.089340631
3872 0.088463211
3904 0.087598034
3936 0.086744866
3968 0.085903476
4000 0.085073642
4032 0.084255145
4064 0.083447773
4096 0.082651318
4160 0.081090356
4224 0.0795707
4288 0.078090862
4352 0.076649428
4416 0.075245047
4480 0.073876429
4544 0.072542345
4608 0.071241619
4672 0.069973127
4736 0.068735795
4800 0.067528595
4864 0.066350543
4928 0.065200695
4992 0.064078148
5056 0.062982037
5120 0.061911531
5184 0.060865833
5248 0.059844178
5312 0.058845831
5376 0.057870086
5440 0.056916265
5504 0.055983715
5568 0.05507181
5632 0.054179945
5696 0.053307539
5760 0.052454033
5824 0.051618887
5888 0.050801582
5952 0.050001617
6016 0.04921851
6080 0.048451794
6144 0.047701022
6208 0.046965758
6272 0.046245584
6336 0.045540096
6400 0.044848903
6464 0.044171629
6528 0.043507907
6592 0.042857386
6656 0.042219724
6720 0.041594591
6784 0.040981669
6848 0.040380648
6912 0.039791228
6976 0.039213122
7040 0.038646047
7104 0.038089732
7168 0.037543915
7232 0.037008339
7296 0.036482757
7360 0.035966929
7424 0.035460623
7488 0.034963613
7552 0.034475679
7616 0.03399661
7680 0.033526198
7744 0.033064244
7808 0.032610554
7872 0.032164937
7936 0.031727211
8000 0.031297197
8064 0.030874722
8128 0.030459618
8192 0.03005172
8320 0.029256913
8448 0.028489078
8576 0.02774706
8704 0.027029762
8832 0.026336147
8960 0.02566523
9088 0.025016078
9216 0.024387805
9344 0.023779568
9472 0.023190567
9600 0.022620041
9728 0.022067266
9856 0.021531552
9984 0.021012242
10112 0.020508712
10240 0.020020365
10368 0.019546631
10496 0.019086967
10624 0.018640856
10752 0.018207803
10880 0.017787334
11008 0.017378996
11136 0.016982359
11264 0.016597007
11392 0.016222545
11520 0.015858594
11648 0.01550479
11776 0.015160786
11904 0.014826249
12032 0.014500858
12160 0.014184307
12288 0.013876301
12416 0.013576558
12544 0.013284808
12672 0.013000789
12800 0.01272425
12928 0.012454953
13056 0.012192665
13184 0.011937164
13312 0.011688237
13440 0.011445677
13568 0.011209287
13696 0.010978876
13824 0.01075426
13952 0.010535262
14080 0.010321713
14208 0.010113448
14336 0.0099103084
14464 0.009712142
14592 0.0095188015
14720 0.009330145
14848 0.0091460355
14976 0.0089663408
15104 0.0087909332
15232 0.0086196895
15360 0.0084524907
15488 0.0082892218
15616 0.0081297718
15744 0.0079740332
15872 0.0078219023
16000 0.0076732789
16128 0.0075280658
16256 0.0073861693
16384 0.0072474986
16640 0.0069794861
16896 0.0067233591
17152 0.0064784905
17408 0.0062442919
17664 0.0060202112
17920 0.0058057299
18176 0.0056003605
18432 0.0054036448
18688 0.0052151513
18944 0.005034474
19200 0.0048612301
19456 0.0046950589
19712 0.00453562
19968 0.0043825922
&
@target G0.S2
@type xy
1 0.98527261
2 0.97639622
3 0.96886742
4 0.96210617
5 0.95586982
6 0.95002698
7 0.94449612
8 0.93922217
9 0.93416561
10 0.92929687
11 0.92459304
12 0.92003589
13 0.91561062
14 0.91130498
15 0.90710868
16 0.90301297
17 0.89901032
18 0.89509419
19 0.89125885
20 0.88749923
21 0.88381085
22 0.88018969
23 0.87663213
24 0.8731349
25 0.86969504
26 0.86630984
27 0.86297683
28 0.85969375
29 0.85645849
30 0.85326913
31 0.85012387
32 0.84702104
33 0.8439591
34 0.84093659
35 0.83795217
36 0.83500456
37 0.83209256
38 0.82921507
39 0.82637101
40 0.82355938
41 0.82077925
42 0.81802972
43 0.81530994
44 0.8126191
45 0.80995644
46 0.80732123
47 0.80471277
48 0.8021304
49 0.79957349
50 0.79704143
51 0.79453364
52 0.79204958
53 0.7895887
54 0.7871505
55 0.78473448
56 0.78234019
57 0.77996715
58 0.77761495
59 0.77528316
60 0.77297137
61 0.77067919
62 0.76840626
63 0.76615221
64 0.76391668
65 0.76169933
66 0.75949985
67 0.75731791
68 0.7551532
69 0.75300543
70 0.7508743
71 0.74875955
72 0.74666089
73 0.74457807
74 0.74251083
75 0.74045892
76 0.73842209
77 0.73640013
78 0.73439279
79 0.73239985
80 0.7304211
81 0.72845634
82 0.72650535
83 0.72456793
84 0.72264389
85 0.72073305
86 0.71883521
87 0.7169502
88 0.71507785
89 0.71321797
90 0.7113704
91 0.70953498
92 0.70771155
93 0.70589996
94 0.70410004
95 0.70231166
96 0.70053466
97 0.6987689
98 0.69701425
99 0.69527056
100 0.69353771
101 0.69181556
102 0.69010398
103 0.68840285
104 0.68671205
105 0.68503146
106 0.68336095
107 0.68170041
108 0.68004973
109 0.6784088
110 0.67677751
111 0.67515575
112 0.67354342
113 0.67194041
114 0.67034662
115 0.66876196
116 0.66718632
117 0.66561962
118 0.66406175
119 0.66251262
120 0.66097215
121 0.65944025
122 0.65791682
123 0.65640178
124 0.65489505
125 0.65339655
126 0.65190618
127 0.65042388
128 0.64894956
130 0.64602456
132 0.64313058
134 0.64026703
136 0.63743334
138 0.63462895
140 0.63185335
142 0.62910599
144 0.62638639
146 0.62369405
148 0.6210285
150 0.61838928
152 0.61577594
154 0.61318804
156 0.61062516
158 0.60808689
160 0.60557282
162 0.60308257
164 0.60061575
166 0.59817199
168 0.59575094
170 0.59335223
172 0.59097552
174 0.58862049
176 0.58628679
178 0.58397411
180 0.58168214
182 0.57941058
184 0.57715912
186 0.57492747
188 0.57271536
190 0.5705225
192 0.56834862
194 0.56619346
196 0.56405675
198 0.56193824
200 0.55983768
202 0.55775483
204 0.55568945
206 0.5536413
208 0.55161016
210 0.54959581
212 0.54759801
214 0.54561657
216 0.54365126
218 0.54170188
220 0.53976823
222 0.53785011
224 0.53594732
226 0.53405967
228 0.53218697
230 0.53032905
232 0.52848571
234 0.52665679
236 0.5248421
238 0.52304148
240 0.52125476
242 0.51948177
244 0.51772235
246 0.51597635
248 0.5142436
250 0.51252395
252 0.51081725
254 0.50912336
256 0.50744212
260 0.50411704
264 0.5008409
268 0.4976126
272 0.49443111
276 0.49129541
280 0.48820451
284 0.48515746
288 0.48215335
292 0.47919127
296 0.47627036
300 0.47338977
304 0.47054869
308 0.46774632
312 0.46498189
316 0.46225465
320 0.45956388
324 0.45690885
328 0.4542889
332 0.45170333
336 0.44915151
340 0.44663279
344 0.44414656
348 0.44169221
352 0.43926916
356 0.43687684
360 0.43451469
364 0.43218216
368 0.42987873
372 0.42760387
376 0.42535709
380 0.42313789
384 0.42094579
388 0.41878033
392 0.41664104
396 0.41452747
400 0.4124392
404 0.41037579
408 0.40833684
412 0.40632192
416 0.40433064
420 0.40236262
424 0.40041746
428 0.39849481
432 0.39659429
436 0.39471555
440 0.39285824
444 0.39102202
448 0.38920656
452 0.38741152
456 0.38563659
460 0.38388145
464 0.38214581
468 0.38042935
472 0.37873178
476 0.37705281
480 0.37539217
484 0.37374957
488 0.37212474
492 0.37051742
496 0.36892734
500 0.36735425
504 0.3657979
508 0.36425804
512 0.36273443
520 0.35973503
528 0.35679784
536 0.3539211
544 0.3511031
552 0.34834219
560 0.34563679
568 0.34298536
576 0.34038644
584 0.3378386
592 0.33534046
600 0.33289069
608 0.33048802
616 0.3281312
624 0.32581904
632 0.32355037
640 0.32132408
648 0.31913908
656 0.31699432
664 0.31488878
672 0.31282149
680 0.31079149
688 0.30879785
696 0.30683968
704 0.30491612
712 0.30302632
720 0.30116947
728 0.29934478
736 0.29755147
744 0.29578881
752 0.29405608
760 0.29235256
768 0.29067759
776 0.28903049
784 0.28741063
792 0.28581739
800 0.28425014
808 0.28270831
816 0.28119133
824 0.27969862
832 0.27822966
840 0.27678392
848 0.27536087
856 0.27396003
864 0.27258091
872 0.27122303
880 0.26988594
888 0.26856918
896 0.26727233
904 0.26599495
912 0.26473664
920 0.26349698
928 0.2622756
936 0.2610721
944 0.25988611
952 0.25871727
960 0.25756522
968 0.25642963
976 0.25531015
984 0.25420645
992 0.25311822
1000 0.25204515
1008 0.25098692
1016 0.24994324
1024 0.24891383
1040 0.24689665
1056 0.24493322
1072 0.24302144
1088 0.24115934
1104 0.23934503
1120 0.23757669
1136 0.23585261
1152 0.23417114
1168 0.23253071
1184 0.23092983
1200 0.22936705
1216 0.227841
1232 0.22635038
1248 0.22489392
1264 0.22347043
1280 0.22207875
1296 0.22071779
1312 0.21938647
1328 0.2180838
1344 0.2168088
1360 0.21556054
1376 0.21433813
1392 0.21314071
1408 0.21196747
1424 0.2108176
1440 0.20969035
1456 0.208585
1472 0.20750084
1488 0.20643721
1504 0.20539346
1520 0.20436896
1536 0.20336311
1552 0.20237536
1568 0.20140513
1584 0.2004519
1600 0.19951515
1616 0.1985944
1632 0.19768917
1648 0.19679899
1664 0.19592344
1680 0.19506208
1696 0.1942145
1712 0.19338032
1728 0.19255914
1744 0.19175061
1760 0.19095436
1776 0.19017006
1792 0.18939738
1808 0.188636
1824 0.1878856
1840 0.1871459
1856 0.18641661
1872 0.18569745
1888 0.18498815
1904 0.18428846
1920 0.18359812
1936 0.18291689
1952 0.18224455
1968 0.18158086
1984 0.1809256
2000 0.18027857
2016 0.17963957
2032 0.17900838
2048 0.17838483
2080 0.17715988
2112 0.17596331
2144 0.17479379
2176 0.17365008
2208 0.17253101
2240 0.17143549
2272 0.17036248
2304 0.16931101
2336 0.16828017
2368 0.16726909
2400 0.16627697
2432 0.16530303
2464 0.16434655
2496 0.16340685
2528 0.16248329
2560 0.16157525
2592 0.16068215
2624 0.15980346
2656 0.15893865
2688 0.15808723
2720 0.15724873
2752 0.15642272
2784 0.15560877
2816 0.15480649
2848 0.1540155
2880 0.15323543
2912 0.15246595
2944 0.15170673
2976 0.15095746
3008 0.15021784
3040 0.14948758
3072 0.14876643
3104 0.14805412
3136 0.14735041
3168 0.14665506
3200 0.14596785
3232 0.14528856
3264 0.14461699
3296 0.14395293
3328 0.14329621
3360 0.14264664
3392 0.14200405
3424 0.14136826
3456 0.14073913
3488 0.14011649
3520 0.1395002
3552 0.13889012
3584 0.1382861
3616 0.13768803
3648 0.13709577
3680 0.13650919
3712 0.13592819
3744 0.13535265
3776 0.13478245
3808 0.1342175
3840 0.13365769
3872 0.13310292
3904 0.1325531
3936 0.13200813
3968 0.13146793
4000 0.13093241
4032 0.13040148
4064 0.12987507
4096 0.12935309
4160 0.12832214
4224 0.12730805
4288 0.12631027
4352 0.12532829
4416 0.1243616
4480 0.12340976
4544 0.12247232
4608 0.12154887
4672 0.120639
4736 0.11974235
4800 0.11885856
4864 0.11798728
4928 0.11712818
4992 0.11628096
5056 0.11544532
5120 0.11462097
5184 0.11380763
5248 0.11300505
5312 0.11221296
5376 0.11143114
5440 0.11065934
5504 0.10989734
5568 0.10914493
5632 0.10840188
5696 0.10766801
5760 0.10694312
5824 0.10622703
5888 0.10551953
5952 0.10482048
6016 0.10412968
6080 0.10344699
6144 0.10277224
6208 0.10210527
6272 0.10144593
6336 0.10079409
6400 0.10014959
6464 0.099512307
6528 0.098882102
6592 0.098258846
6656 0.097642414
6720 0.097032684
6784 0.096429536
6848 0.095832855
6912 0.095242529
6976 0.094658447
7040 0.094080503
7104 0.093508593
7168 0.092942615
7232 0.09238247
7296 0.091828062
7360 0.091279297
7424 0.090736082
7488 0.090198329
7552 0.08966595
7616 0.089138859
7680 0.088616973
7744 0.088100211
7808 0.087588492
7872 0.08708174
7936 0.086579878
8000 0.086082831
8064 0.085590527
8128 0.085102895
8192 0.084619866
8320 0.083667342
8448 0.08273243
8576 0.081814624
8704 0.080913439
8832 0.08002841
8960 0.079159092
9088 0.078305055
9216 0.077465887
9344 0.076641193
9472 0.07583059
9600 0.075033711
9728 0.074250204
9856 0.073479726
9984 0.07272195
10112 0.071976559
10240 0.071243247
10368 0.070521719
10496 0.06981169
10624 0.069112884
10752 0.068425036
10880 0.067747888
11008 0.067081192
11136 0.066424705
11264 0.065778197
11392 0.06514144
11520 0.064514216
11648 0.063896314
11776 0.063287529
11904 0.062687661
12032 0.062096517
12160 0.061513911
12288 0.060939661
12416 0.060373591
12544 0.059815529
12672 0.059265309
12800 0.058722771
12928 0.058187757
13056 0.057660114
13184 0.057139695
13312 0.056626356
13440 0.056119956
13568 0.05562036
13696 0.055127434
13824 0.054641049
13952 0.05416108
14080 0.053687405
14208 0.053219904
14336 0.052758461
14464 0.052302963
14592 0.051853299
14720 0.051409364
14848 0.05097105
14976 0.050538258
15104 0.050110886
15232 0.049688838
15360 0.049272019
15488 0.048860337
15616 0.048453701
15744 0.048052022
15872 0.047655216
16000 0.047263198
16128 0.046875886
16256 0.0464932
16384 0.046115061
16640 0.045372121
16896 0.044646475
17152 0.043937559
17408 0.04324483
17664 0.042567772
17920 0.04190589
18176 0.041258709
18432 0.040625775
18688 0.040006653
18944 0.039400924
19200 0.038808186
19456 0.038228055
19712 0.037660161
19968 0.037104147
&
@target G0.S3
@type xy
1 1
2 0.999
3 0.995
4 0.993
5 0.986
6 0.981
7 0.975
8 0.97
9 0.966
10 0.963
11 0.958
12 0.952
13 0.944
14 0.939
15 0.932
16 0.924
17 0.92
18 0.916
19 0.912
20 0.902
21 0.895
22 0.888
23 0.886
24 0.883
25 0.876
26 0.873
27 0.868
28 0.862
29 0.86
30 0.857
31 0.85
32 0.848
33 0.846
34 0.844
35 0.841
36 0.84
37 0.839
38 0.832
39 0.827
40 0.825
41 0.822
42 0.818
43 0.814
44 0.812
45 0.808
46 0.805
47 0.802
48 0.798
49 0.795
50 0.793
51 0.793
52 0.791
53 0.787
54 0.786
55 0.784
56 0.781
57 0.778
58 0.773
59 0.769
60 0.766
61 0.765
62 0.762
63 0.76
64 0.759
65 0.757
66 0.756
67 0.752
68 0.751
69 0.75
70 0.748
71 0.741
72 0.74
73 0.735
74 0.734
75 0.731
76 0.729
77 0.729
78 0.728
79 0.727
80 0.725
81 0.723
82 0.723
83 0.723
84 0.722
85 0.722
86 0.72
87 0.72
88 0.718
89 0.718
90 0.716
91 0.714
92 0.714
93 0.713
94 0.711
95 0.71
96 0.709
97 0.706
98 0.706
99 0.705
100 0.705
101 0.702
102 0.7
103 0.697
104 0.696
105 0.695
106 0.694
107 0.694
108 0.693
109 0.69
110 0.686
111 0.683
112 0.681
113 0.681
114 0.679
115 0.676
116 0.675
117 0.673
118 0.672
119 0.668
120 0.662
121 0.66
122 0.658
123 0.657
124 0.656
125 0.655
126 0.649
127 0.647
128 0.645
130 0.643
132 0.642
134 0.64
136 0.64
138 0.635
140 0.628
142 0.627
144 0.623
146 0.619
148 0.617
150 0.614
152 0.612
154 0.608
156 0.605
158 0.602
160 0.599
162 0.597
164 0.595
166 0.593
168 0.593
170 0.587
172 0.582
174 0.577
176 0.575
178 0.572
180 0.57
182 0.568
184 0.564
186 0.561
188 0.56
190 0.559
192 0.557
194 0.556
196 0.554
198 0.554
200 0.554
202 0.552
204 0.549
206 0.548
208 0.546
210 0.544
212 0.542
214 0.539
216 0.538
218 0.538
220 0.536
222 0.532
224 0.531
226 0.529
228 0.528
230 0.525
232 0.524
234 0.518
236 0.518
238 0.517
240 0.516
242 0.514
244 0.509
246 0.506
248 0.502
250 0.501
252 0.5
254 0.498
256 0.497
260 0.493
264 0.491
268 0.489
272 0.485
276 0.481
280 0.479
284 0.477
288 0.476
292 0.473
296 0.469
300 0.467
304 0.466
308 0.464
312 0.46
316 0.459
320 0.456
324 0.453
328 0.449
332 0.446
336 0.442
340 0.441
344 0.439
348 0.435
352 0.435
356 0.433
360 0.43
364 0.428
368 0.427
372 0.423
376 0.421
380 0.421
384 0.42
388 0.42
392 0.417
396 0.416
400 0.413
404 0.412
408 0.406
412 0.405
416 0.404
420 0.403
424 0.401
428 0.396
432 0.394
436 0.394
440 0.392
444 0.392
448 0.39
452 0.39
456 0.388
460 0.386
464 0.384
468 0.381
472 0.378
476 0.378
480 0.374
484 0.373
488 0.37
492 0.37
496 0.369
500 0.369
504 0.366
508 0.365
512 0.363
520 0.361
528 0.358
536 0.355
544 0.354
552 0.354
560 0.351
568 0.349
576 0.346
584 0.344
592 0.341
600 0.337
608 0.337
616 0.335
624 0.334
632 0.33
640 0.328
648 0.328
656 0.326
664 0.323
672 0.32
680 0.318
688 0.316
696 0.315
704 0.313
712 0.312
720 0.31
728 0.307
736 0.305
744 0.304
752 0.303
760 0.3
768 0.298
776 0.298
784 0.296
792 0.296
800 0.296
808 0.296
816 0.295
824 0.291
832 0.289
840 0.289
848 0.287
856 0.285
864 0.283
872 0.283
880 0.282
888 0.28
896 0.279
904 0.279
912 0.275
920 0.272
928 0.271
936 0.27
944 0.27
952 0.27
960 0.266
968 0.263
976 0.262
984 0.261
992 0.26
1000 0.258
1008 0.258
1016 0.257
1024 0.256
1040 0.254
1056 0.254
1072 0.251
1088 0.248
1104 0.246
1120 0.244
1136 0.244
1152 0.241
1168 0.24
1184 0.238
1200 0.232
1216 0.231
1232 0.23
1248 0.226
1264 0.226
1280 0.225
1296 0.225
1312 0.225
1328 0.224
1344 0.222
1360 0.221
1376 0.219
1392 0.215
1408 0.213
1424 0.213
1440 0.21
1456 0.208
1472 0.208
1488 0.207
1504 0.205
1520 0.205
1536 0.203
1552 0.203
1568 0.201
1584 0.199
1600 0.199
1616 0.199
1632 0.199
1648 0.198
1664 0.197
1680 0.196
1696 0.196
1712 0.195
1728 0.195
1744 0.194
1760 0.194
1776 0.193
1792 0.193
1808 0.191
1824 0.191
1840 0.191
1856 0.189
1872 0.189
1888 0.188
1904 0.187
1920 0.187
1936 0.187
1952 0.186
1968 0.185
1984 0.182
2000 0.181
2016 0.18
2032 0.18
2048 0.178
2080 0.177
2112 0.176
2144 0.176
2176 0.174
2208 0.173
2240 0.17
2272 0.17
2304 0.169
2336 0.166
2368 0.166
2400 0.164
2432 0.163
2464 0.162
2496 0.16
2528 0.159
2560 0.159
2592 0.156
2624 0.156
2656 0.153
2688 0.152
2720 0.151
2752 0.15
2784 0.149
2816 0.148
2848 0.148
2880 0.148
2912 0.146
2944 0.145
2976 0.144
3008 0.144
3040 0.142
3072 0.14
3104 0.139
3136 0.139
3168 0.139
3200 0.138
3232 0.137
3264 0.137
3296 0.137
3328 0.136
3360 0.136
3392 0.136
3424 0.135
3456 0.134
3488 0.132
3520 0.131
3552 0.13
3584 0.13
3616 0.129
3648 0.127
3680 0.126
3712 0.126
3744 0.125
3776 0.125
3808 0.125
3840 0.125
3872 0.124
3904 0.123
3936 0.123
3968 0.122
4000 0.121
4032 0.119
4064 0.118
4096 0.117
4160 0.116
4224 0.116
4288 0.116
4352 0.116
4416 0.116
4480 0.116
4544 0.116
4608 0.115
4672 0.114
4736 0.113
4800 0.112
4864 0.112
4928 0.111
4992 0.111
5056 0.108
5120 0.107
5184 0.106
5248 0.105
5312 0.104
5376 0.104
5440 0.104
5504 0.104
5568 0.103
5632 0.102
5696 0.102
5760 0.102
5824 0.101
5888 0.101
5952 0.1
6016 0.1
6080 0.099
6144 0.099
6208 0.099
6272 0.099
6336 0.099
6400 0.097
6464 0.095
6528 0.095
6592 0.092
6656 0.089
6720 0.088
6784 0.088
6848 0.088
6912 0.088
6976 0.088
7040 0.088
7104 0.088
7168 0.087
7232 0.087
7296 0.087
7360 0.086
7424 0.086
7488 0.086
7552 0.085
7616 0.085
7680 0.084
7744 0.083
7808 0.082
7872 0.082
7936 0.082
8000 0.082
8064 0.082
8128 0.082
8192 0.082
8320 0.08
8448 0.08
8576 0.078
8704 0.077
8832 0.076
8960 0.076
9088 0.075
9216 0.074
9344 0.073
9472 0.073
9600 0.072
9728 0.07
9856 0.07
9984 0.07
10112 0.069
10240 0.069
10368 0.069
10496 0.069
10624 0.068
10752 0.068
10880 0.068
11008 0.068
11136 0.068
11264 0.068
11392 0.068
11520 0.068
11648 0.068
11776 0.068
11904 0.068
12032 0.067
12160 0.066
12288 0.065
12416 0.065
12544 0.065
12672 0.065
12800 0.065
12928 0.065
13056 0.065
13184 0.065
13312 0.065
13440 0.064
13568 0.064
13696 0.064
13824 0.064
13952 0.064
14080 0.064
14208 0.064
14336 0.064
14464 0.064
14592 0.064
14720 0.064
14848 0.064
14976 0.064
15104 0.063
15232 0.062
15360 0.062
15488 0.062
15616 0.062
15744 0.062
15872 0.062
16000 0.062
16128 0.062
16256 0.062
16384 0.062
16640 0.059
16896 0.059
17152 0.059
17408 0.059
17664 0.058
17920 0.058
18176 0.058
18432 0.058
18688 0.058
18944 0.055
19200 0.055
19456 0.054
19712 0.054
19968 0.054
&
@target G0.S4
@type xy
0 1
1 0.95532472
2 0.93398289
3 0.91723916
4 0.90297627
5 0.89034356
6 0.87889365
7 0.86835555
8 0.85854981
9 0.84935009
10 0.84066327
11 0.83241829
12 0.82455943
13 0.81704196
14 0.80982934
15 0.80289123
16 0.79620209
17 0.78974016
18 0.78348677
19 0.77742567
20 0.77154267
21 0.76582527
22 0.76026238
23 0.75484412
24 0.74956163
25 0.74440693
26 0.7393728
27 0.73445269
28 0.72964061
29 0.72493111
30 0.72031916
31 0.71580015
32 0.71136982
33 0.70702422
34 0.7027597
35 0.69857286
36 0.69446052
37 0.69041973
38 0.68644773
39 0.68254192
40 0.67869987
41 0.67491929
42 0.67119803
43 0.66753405
44 0.66392545
45 0.6603704
46 0.65686719
47 0.65341419
48 0.65000986
49 0.64665273
50 0.64334141
51 0.64007457
52 0.63685093
53 0.6336693
54 0.63052853
55 0.6274275
56 0.62436517
57 0.62134053
58 0.61835261
59 0.61540049
60 0.61248329
61 0.60960014
62 0.60675023
63 0.60393277
64 0.60114701
65 0.59839222
66 0.59566769
67 0.59297276
68 0.59030676
69 0.58766908
70 0.5850591
71 0.58247624
72 0.57991993
73 0.57738964
74 0.57488482
75 0.57240497
76 0.56994959
77 0.56751821
78 0.56511035
79 0.56272558
80 0.56036345
81 0.55802354
82 0.55570544
83 0.55340876
84 0.5511331
85 0.54887809
86 0.54664337
87 0.54442858
88 0.54223338
89 0.54005743
90 0.53790041
91 0.535762
92 0.53364189
93 0.53153978
94 0.52945538
95 0.52738841
96 0.52533857
97 0.52330561
98 0.52128927
99 0.51928927
100 0.51730538
101 0.51533734
102 0.51338492
103 0.51144788
104 0.509526
105 0.50761905
106 0.50572682
107 0.50384909
108 0.50198566
109 0.50013632
110 0.49830088
111 0.49647913
112 0.4946709
113 0.49287599
114 0.49109423
115 0.48932543
116 0.48756942
117 0.48582603
118 0.4840951
119 0.48237646
120 0.48066995
121 0.47897542
122 0.47729271
123 0.47562167
124 0.47396215
125 0.47231401
126 0.47067711
127 0.46905131
128 0.46743647
130 0.46423914
132 0.4610841
134 0.45797032
136 0.45489687
138 0.45186279
140 0.4488672
142 0.44590924
144 0.44298806
146 0.44010287
148 0.43725287
150 0.43443733
152 0.43165551
154 0.4289067
156 0.42619022
158 0.42350542
160 0.42085164
162 0.41822828
164 0.41563473
166 0.41307041
168 0.41053474
170 0.40802719
172 0.40554721
174 0.40309429
176 0.40066794
178 0.39826764
180 0.39589294
182 0.39354337
184 0.39121848
186 0.38891784
188 0.38664101
190 0.38438758
192 0.38215715
194 0.37994933
196 0.37776373
198 0.37559998
200 0.37345772
202 0.37133659
204 0.36923624
206 0.36715634
208 0.36509656
210 0.36305658
212 0.36103608
214 0.35903476
216 0.35705231
218 0.35508846
220 0.3531429
222 0.35121537
224 0.34930558
226 0.34741328
228 0.3455382
230 0.34368009
232 0.3418387
234 0.34001379
236 0.33820511
238 0.33641243
240 0.33463553
242 0.33287419
244 0.33112817
246 0.32939728
248 0.32768129
250 0.32598001
252 0.32429323
254 0.32262075
256 0.32096239
260 0.31768723
264 0.3144663
268 0.31129817
272 0.30818148
276 0.30511493
280 0.30209724
284 0.2991272
288 0.29620364
292 0.29332544
296 0.29049149
300 0.28770075
304 0.2849522
308 0.28224486
312 0.27957778
316 0.27695004
320 0.27436074
324 0.27180905
328 0.26929411
332 0.26681513
336 0.26437132
340 0.26196193
344 0.25958623
348 0.25724351
352 0.25493307
356 0.25265425
360 0.2504064
364 0.24818888
368 0.24600109
372 0.24384244
376 0.24171233
380 0.23961022
384 0.23753555
388 0.23548779
392 0.23346643
396 0.23147097
400 0.22950091
404 0.22755578
408 0.22563512
412 0.22373846
416 0.22186539
420 0.22001545
424 0.21818824
428 0.21638336
432 0.21460039
436 0.21283896
440 0.21109868
444 0.2093792
448 0.20768014
452 0.20600116
456 0.20434191
460 0.20270206
464 0.20108129
468 0.19947927
472 0.19789569
476 0.19633025
480 0.19478265
484 0.1932526
488 0.19173981
492 0.19024401
496 0.18876493
500 0.18730229
504 0.18585584
508 0.18442532
512 0.18301049
520 0.18022692
528 0.17750322
536 0.17483759
544 0.1722283
552 0.16967368
560 0.16717213
568 0.16472211
576 0.16232216
584 0.15997084
592 0.15766679
600 0.1554087
608 0.15319531
616 0.1510254
624 0.14889779
632 0.14681135
640 0.14476499
648 0.14275766
656 0.14078835
664 0.13885606
672 0.13695986
680 0.13509883
688 0.13327209
696 0.13147878
704 0.12971807
712 0.12798916
720 0.12629129
728 0.1246237
736 0.12298566
744 0.12137648
752 0.11979547
760 0.11824197
768 0.11671534
776 0.11521497
784 0.11374026
792 0.11229061
800 0.11086546
808 0.10946427
816 0.10808651
824 0.10673164
832 0.10539917
840 0.10408862
848 0.1027995
856 0.10153135
864 0.10028374
872 0.09905621
880 0.097848348
888 0.096659738
896 0.09548998
904 0.094338683
912 0.093205466
920 0.092089958
928 0.0909918
936 0.089910641
944 0.088846137
952 0.087797956
960 0.086765774
968 0.085749273
976 0.084748146
984 0.083762091
992 0.082790816
1000 0.081834035
1008 0.080891469
1016 0.079962846
1024 0.0790479
1040 0.07725801
1056 0.075519802
1072 0.073831372
1088 0.072190902
1104 0.070596661
1120 0.069046995
1136 0.067540323
1152 0.066075136
1168 0.06464999
1184 0.063263506
1200 0.061914362
1216 0.060601293
1232 0.059323087
1248 0.058078584
1264 0.056866671
1280 0.05568628
1296 0.054536387
1312 0.05341601
1328 0.052324205
1344 0.051260065
1360 0.05022272
1376 0.049211332
1392 0.048225097
1408 0.04726324
1424 0.046325016
1440 0.045409709
1456 0.044516627
1472 0.043645107
1488 0.042794506
1504 0.04196421
1520 0.041153621
1536 0.040362166
1552 0.039589293
1568 0.038834466
1584 0.038097172
1600 0.037376912
1616 0.036673206
1632 0.035985591
1648 0.035313618
1664 0.034656855
1680 0.034014882
1696 0.033387297
1712 0.032773706
1728 0.032173733
1744 0.031587012
1760 0.031013187
1776 0.030451917
1792 0.029902869
1808 0.029365723
1824 0.028840167
1840 0.028325901
1856 0.027822632
1872 0.027330077
1888 0.026847962
1904 0.026376022
1920 0.025913999
1936 0.025461643
1952 0.025018712
1968 0.02458497
1984 0.02416019
2000 0.023744151
2016 0.023336637
2032 0.022937439
2048 0.022546357
2080 0.021787755
2112 0.021059324
2144 0.020359644
2176 0.019687371
2208 0.019041238
2240 0.018420046
2272 0.017822658
2304 0.017248003
2336 0.016695062
2368 0.016162873
2400 0.01565052
2432 0.015157139
2464 0.014681906
2496 0.014224041
2528 0.013782802
2560 0.013357485
2592 0.012947421
2624 0.012551971
2656 0.01217053
2688 0.011802522
2720 0.011447396
2752 0.01110463
2784 0.010773724
2816 0.010454204
2848 0.010145616
2880 0.0098475271
2912 0.0095595256
2944 0.0092812169
2976 0.0090122249
3008 0.00875219
3040 0.008500769
3072 0.0082576333
3104 0.0080224692
3136 0.0077949763
3168 0.0075748673
3200 0.0073618674
3232 0.0071557132
3264 0.0069561528
3296 0.0067629446
3328 0.0065758575
3360 0.0063946698
3392 0.0062191688
3424 0.0060491509
3456 0.0058844205
3488 0.0057247903
3520 0.0055700803
3552 0.0054201178
3584 0.005274737
3616 0.0051337787
3648 0.00499709
3680 0.0048645241
3712 0.0047359396
3744 0.004611201
3776 0.0044901777
3808 0.0043727445
3840 0.0042587807
3872 0.0041481701
3904 0.0040408013
3936 0.0039365667
3968 0.003835363
4000 0.0037370906
4032 0.0036416537
4064 0.0035489598
4096 0.0034589201
4160 0.0032864638
4224 0.0031236359
4288 0.0029698336
4352 0.0028244965
4416 0.0026871028
4480 0.0025571672
4544 0.0024342371
4608 0.0023178909
4672 0.002207735
4736 0.0021034025
4800 0.0020045502
4864 0.0019108579
4928 0.0018220259
4992 0.001737774
5056 0.0016578399
5120 0.001581978
5184 0.0015099583
5248 0.0014415651
5312 0.001376596
5376 0.0013148614
5440 0.0012561831
5504 0.0012003938
5568 0.0011473365
5632 0.0010968633
5696 0.0010488355
5760 0.0010031223
5824 0.00095960083
5888 0.0009181553
5952 0.00087867672
6016 0.00084106237
6080 0.00080521545
6144 0.00077104466
6208 0.00073846392
6272 0.00070739199
6336 0.00067775219
6400 0.00064947211
6464 0.00062248338
6528 0.00059672138
6592 0.00057212504
6656 0.00054863662
6720 0.00052620151
6784 0.00050476805
6848 0.00048428736
6912 0.00046471315
6976 0.00044600161
7040 0.00042811122
7104 0.00041100266
7168 0.00039463866
7232 0.00037898388
7296 0.00036400483
7360 0.00034966973
7424 0.00033594843
7488 0.00032281232
7552 0.00031023424
7616 0.00029818841
7680 0.00028665034
7744 0.00027559676
7808 0.00026500557
7872 0.00025485577
7936 0.00024512737
8000 0.00023580139
8064 0.00022685978
8128 0.00021828534
8192 0.00021006174
8320 0.00019460554
8448 0.00018037548
8576 0.00016726661
8704 0.00015518367
8832 0.00014404014
8960 0.00013375735
9088 0.00012426375
9216 0.00011549417
9344 0.00010738924
9472 9.9894816e-05
9600 9.2961511e-05
9728 8.6544219e-05
9856 8.0601729e-05
9984 7.5096364e-05
10112 6.9993653e-05
10240 6.5262041e-05
10368 6.0872621e-05
10496 5.67989e-05
10624 5.3016582e-05
10752 4.950337e-05
10880 4.6238794e-05
11008 4.3204048e-05
11136 4.0381848e-05
11264 3.7756297e-05
11392 3.531277e-05
11520 3.3037802e-05
11648 3.0918991e-05
11776 2.894491e-05
11904 2.7105021e-05
12032 2.5389606e-05
12160 2.3789697e-05
12288 2.2297014e-05
12416 2.0903909e-05
12544 1.9603315e-05
12672 1.8388697e-05
12800 1.7254014e-05
12928 1.6193675e-05
13056 1.5202503e-05
13184 1.4275708e-05
13312 1.3408849e-05
13440 1.2597812e-05
13568 1.1838783e-05
13696 1.1128224e-05
13824 1.0462851e-05
13952 9.8396197e-06
14080 9.2557e-06
14208 8.7084647e-06
14336 8.1954726e-06
14464 7.7144545e-06
14592 7.2633004e-06
14720 6.840048e-06
14848 6.4428715e-06
14976 6.0700712e-06
15104 5.7200651e-06
15232 5.3913796e-06
15360 5.0826419e-06
15488 4.7925725e-06
15616 4.5199789e-06
15744 4.263749e-06
15872 4.0228455e-06
16000 3.7963005e-06
16128 3.5832108e-06
16256 3.382733e-06
16384 3.1940795e-06
16640 2.8493518e-06
16896 2.5437021e-06
17152 2.2724766e-06
17408 2.0316035e-06
17664 1.817517e-06
17920 1.627091e-06
18176 1.4575823e-06
18432 1.3065814e-06
18688 1.1719699e-06
18944 1.0518835e-06
19200 9.4468038e-07
19456 8.4891291e-07
19712 7.6330397e-07
19968 6.8672576e-07
&
@target G0.S5
@type xy
0 1
1 0.98264177
2 0.97061737
3 0.95985742
4 0.94984054
5 0.94034886
6 0.93126423
7 0.92251311
8 0.91404554
9 0.90582551
10 0.89782584
11 0.89002533
12 0.88240696
13 0.87495674
14 0.86766302
15 0.86051587
16 0.85350677
17 0.84662828
18 0.83987386
19 0.83323773
20 0.82671469
21 0.82030006
22 0.8139896
23 0.80777946
24 0.80166608
25 0.79564621
26 0.78971682
27 0.78387511
28 0.77811847
29 0.77244446
30 0.76685079
31 0.7613353
32 0.75589595
33 0.75053084
34 0.74523813
35 0.7400161
36 0.73486311
37 0.72977759
38 0.72475805
39 0.71980305
40 0.71491122
41 0.71008126
42 0.70531189
43 0.70060192
44 0.69595017
45 0.69135551
46 0.68681687
47 0.68233319
48 0.67790347
49 0.67352671
50 0.66920199
51 0.66492837
52 0.66070498
53 0.65653093
54 0.6524054
55 0.64832757
56 0.64429664
57 0.64031186
58 0.63637246
59 0.63247771
60 0.62862691
61 0.62481936
62 0.62105439
63 0.61733133
64 0.61364954
65 0.61000839
66 0.60640727
67 0.60284558
68 0.59932273
69 0.59583814
70 0.59239126
71 0.58898154
72 0.58560844
73 0.58227143
74 0.57897
75 0.57570364
76 0.57247186
77 0.56927417
78 0.56611011
79 0.56297919
80 0.55988098
81 0.55681501
82 0.55378085
83 0.55077807
84 0.54780625
85 0.54486496
86 0.5419538
87 0.53907238
88 0.53622029
89 0.53339715
90 0.53060257
91 0.5278362
92 0.52509765
93 0.52238657
94 0.51970261
95 0.51704541
96 0.51441464
97 0.51180994
98 0.50923101
99 0.5066775
100 0.5041491
101 0.50164548
102 0.49916635
103 0.4967114
104 0.49428031
105 0.49187281
106 0.48948858
107 0.48712736
108 0.48478885
109 0.48247279
110 0.48017888
111 0.47790687
112 0.47565648
113 0.47342746
114 0.47121954
115 0.46903248
116 0.46686602
117 0.46471992
118 0.46259393
119 0.46048781
120 0.45840133
121 0.45633425
122 0.45428635
123 0.45225739
124 0.45024716
125 0.44825543
126 0.44628199
127 0.44432663
128 0.44238913
130 0.43856689
132 0.43481365
134 0.43112783
136 0.42750788
138 0.4239523
140 0.42045964
142 0.41702848
144 0.41365743
146 0.41034514
148 0.40709031
150 0.40389165
152 0.40074793
154 0.39765793
156 0.39462047
158 0.39163439
160 0.38869858
162 0.38581194
164 0.3829734
166 0.38018193
168 0.3774365
170 0.37473613
172 0.37207986
174 0.36946674
176 0.36689585
178 0.3643663
180 0.36187722
182 0.35942774
184 0.35701704
186 0.3546443
188 0.35230873
190 0.35000956
192 0.34774602
194 0.34551739
196 0.34332293
198 0.34116195
200 0.33903375
202 0.33693766
204 0.33487304
206 0.33283923
208 0.3308356
210 0.32886156
212 0.3269165
214 0.32499983
216 0.32311099
218 0.32124942
220 0.31941457
222 0.31760591
224 0.31582291
226 0.31406508
228 0.31233191
230 0.31062291
232 0.30893762
234 0.30727556
236 0.30563628
238 0.30401933
240 0.30242429
242 0.30085073
244 0.29929822
246 0.29776637
248 0.29625478
250 0.29476305
252 0.29329081
254 0.29183769
256 0.29040332
260 0.28758942
264 0.28484635
268 0.28217148
272 0.27956227
276 0.27701632
280 0.27453129
284 0.27210498
288 0.26973525
292 0.26742008
296 0.26515749
300 0.26294563
304 0.2607827
308 0.25866698
312 0.25659682
316 0.25457063
320 0.25258689
324 0.25064416
328 0.24874103
332 0.24687616
336 0.24504827
340 0.24325611
344 0.24149851
348 0.23977431
352 0.23808243
356 0.23642182
360 0.23479147
364 0.2331904
368 0.23161769
372 0.23007243
376 0.22855377
380 0.22706088
384 0.22559297
388 0.22414926
392 0.22272902
396 0.22133154
400 0.21995614
404 0.21860217
408 0.21726899
412 0.215956
416 0.21466262
420 0.21338827
424 0.21213242
428 0.21089455
432 0.20967414
436 0.20847073
440 0.20728384
444 0.20611302
448 0.20495784
452 0.20381789
456 0.20269275
460 0.20158204
464 0.20048538
468 0.19940242
472 0.1983328
476 0.19727619
480 0.19623227
484 0.19520071
488 0.19418123
492 0.19317352
496 0.1921773
500 0.1911923
504 0.19021827
508 0.18925493
512 0.18830205
520 0.18642673
528 0.18459048
536 0.18279162
544 0.18102856
552 0.17929982
560 0.17760401
568 0.17593982
576 0.17430602
584 0.17270148
592 0.1711251
600 0.16957585
608 0.1680528
616 0.16655501
624 0.16508165
632 0.1636319
640 0.162205
648 0.16080023
656 0.1594169
664 0.15805436
672 0.15671201
680 0.15538925
688 0.15408553
696 0.15280032
704 0.15153312
712 0.15028346
720 0.14905086
728 0.14783491
736 0.14663518
744 0.14545127
752 0.1442828
760 0.14312941
768 0.14199075
776 0.14086648
784 0.13975628
792 0.13865985
800 0.13757687
808 0.13650708
816 0.13545019
824 0.13440594
832 0.13337406
840 0.13235432
848 0.13134648
856 0.13035031
864 0.12936557
872 0.12839207
880 0.12742958
888 0.12647791
896 0.12553686
904 0.12460625
912 0.12368588
920 0.12277558
928 0.12187518
936 0.1209845
944 0.12010338
952 0.11923167
960 0.11836921
968 0.11751585
976 0.11667143
984 0.11583583
992 0.11500889
1000 0.11419048
1008 0.11338047
1016 0.11257873
1024 0.11178514
1040 0.11022189
1056 0.10868976
1072 0.10718786
1088 0.1057153
1104 0.10427126
1120 0.10285493
1136 0.10146556
1152 0.1001024
1168 0.098764758
1184 0.097451947
1200 0.096163318
1216 0.094898242
1232 0.093656114
1248 0.092436352
1264 0.091238391
1280 0.090061691
1296 0.088905726
1312 0.087769991
1328 0.086653997
1344 0.08555727
1360 0.084479353
1376 0.083419804
1392 0.082378194
1408 0.081354109
1424 0.080347145
1440 0.079356915
1456 0.07838304
1472 0.077425154
1488 0.076482902
1504 0.07555594
1520 0.074643933
1536 0.073746556
1552 0.072863494
1568 0.071994441
1584 0.0711391
1600 0.07029718
1616 0.069468402
1632 0.06865249
1648 0.067849181
1664 0.067058214
1680 0.066279339
1696 0.06551231
1712 0.064756889
1728 0.064012843
1744 0.063279948
1760 0.062557982
1776 0.061846731
1792 0.061145985
1808 0.060455542
1824 0.059775203
1840 0.059104774
1856 0.058444065
1872 0.057792894
1888 0.057151081
1904 0.056518449
1920 0.055894829
1936 0.055280053
1952 0.054673959
1968 0.054076387
1984 0.053487182
2000 0.052906192
2016 0.05233327
2032 0.05176827
2048 0.051211052
2080 0.05011941
2112 0.049057276
2144 0.04802363
2176 0.047017496
2208 0.04603794
2240 0.04508407
2272 0.044155031
2304 0.043250003
2336 0.042368201
2368 0.041508871
2400 0.040671293
2432 0.039854772
2464 0.039058644
2496 0.038282269
2528 0.037525032
2560 0.036786345
2592 0.036065639
2624 0.035362368
2656 0.034676007
2688 0.03400605
2720 0.03335201
2752 0.032713419
2784 0.032089824
2816 0.031480789
2848 0.030885895
2880 0.030304736
2912 0.029736923
2944 0.029182077
2976 0.028639834
3008 0.028109844
3040 0.027591767
3072 0.027085274
3104 0.026590049
3136 0.026105785
3168 0.025632187
3200 0.025168968
3232 0.024715851
3264 0.024272568
3296 0.02383886
3328 0.023414475
3360 0.02299917
3392 0.022592711
3424 0.022194868
3456 0.021805422
3488 0.021424158
3520 0.021050869
3552 0.020685353
3584 0.020327415
3616 0.019976867
3648 0.019633526
3680 0.019297212
3712 0.018967754
3744 0.018644983
3776 0.018328738
3808 0.01801886
3840 0.017715196
3872 0.017417598
3904 0.017125919
3936 0.016840021
3968 0.016559766
4000 0.016285022
4032 0.016015659
4064 0.015751553
4096 0.015492581
4160 0.01498957
4224 0.014505716
4288 0.014040158
4352 0.013592081
4416 0.013160712
4480 0.012745318
4544 0.012345206
4608 0.011959716
4672 0.011588222
4736 0.01123013
4800 0.010884875
4864 0.01055192
4928 0.010230755
4992 0.0099208937
5056 0.009621873
5120 0.0093332524
5184 0.0090546124
5248 0.0087855528
5312 0.0085256921
5376 0.0082746665
5440 0.0080321288
5504 0.0077977477
5568 0.0075712068
5632 0.0073522037
5696 0.0071404497
5760 0.0069356689
5824 0.0067375972
5888 0.0065459822
5952 0.0063605826
6016 0.006181167
6080 0.0060075144
6144 0.0058394129
6208 0.0056766595
6272 0.0055190598
6336 0.0053664275
6400 0.005218584
6464 0.0050753579
6528 0.0049365851
6592 0.0048021078
6656 0.0046717748
6720 0.004545441
6784 0.004422967
6848 0.0043042189
6912 0.0041890681
6976 0.0040773911
7040 0.0039690692
7104 0.0038639882
7168 0.0037620385
7232 0.0036631146
7296 0.003567115
7360 0.0034739421
7424 0.003383502
7488 0.0032957042
7552 0.0032104617
7616 0.0031276908
7680 0.0030473108
7744 0.0029692439
7808 0.0028934154
7872 0.002819753
7936 0.0027481873
8000 0.0026786513
8064 0.0026110803
8128 0.0025454122
8192 0.0024815867
8320 0.0023592344
8448 0.0022435839
8576 0.0021342261
8704 0.0020307796
8832 0.001932889
8960 0.0018402225
9088 0.0017524704
9216 0.0016693436
9344 0.0015905718
9472 0.0015159021
9600 0.0014450981
9728 0.0013779383
9856 0.0013142156
9984 0.0012537355
10112 0.001196316
10240 0.0011417863
10368 0.001089986
10496 0.0010407648
10624 0.00099398128
10752 0.00094950267
10880 0.00090720414
11008 0.00086696835
11136 0.00082868486
11264 0.00079224975
11392 0.00075756518
11520 0.000724539
11648 0.00069308437
11776 0.00066311945
11904 0.00063456707
12032 0.00060735444
12160 0.00058141287
12288 0.00055667753
12416 0.0005330872
12544 0.00051058408
12672 0.00048911352
12800 0.0004686239
12928 0.00044906641
13056 0.00043039488
13184 0.00041256565
13312 0.00039553738
13440 0.00037927096
13568 0.00036372936
13696 0.0003488775
13824 0.00033468215
13952 0.00032111182
14080 0.00030813666
14208 0.00029572837
14336 0.00028386011
14464 0.00027250643
14592 0.00026164317
14720 0.0002512474
14848 0.00024129735
14976 0.00023177235
15104 0.00022265279
15232 0.00021392
15360 0.00020555627
15488 0.00019754476
15616 0.00018986946
15744 0.00018251515
15872 0.00017546733
16000 0.00016871225
16128 0.0001622368
16256 0.0001560285
16384 0.00015007549
16640 0.00013889064
16896 0.00012859815
17152 0.00011912168
17408 0.00011039191
17664 0.00010234584
17920 9.4926153e-05
18176 8.8080694e-05
18432 8.1761951e-05
18688 7.5926619e-05
18944 7.0535202e-05
19200 6.5551653e-05
19456 6.0943054e-05
19712 5.6679322e-05
19968 5.2732951e-05
&
@target G0.S6
@type xy
0 1
1 1
2 0.988
3 0.977
4 0.968
5 0.955
6 0.951
7 0.946
8 0.94
9 0.935
10 0.924
11 0.913
12 0.904
13 0.895
14 0.888
15 0.877
16 0.866
17 0.86
18 0.851
19 0.843
20 0.837
21 0.829
22 0.823
23 0.817
24 0.811
25 0.807
26 0.8
27 0.796
28 0.787
29 0.778
30 0.769
31 0.765
32 0.758
33 0.752
34 0.746
35 0.744
36 0.738
37 0.73
38 0.723
39 0.713
40 0.707
41 0.705
42 0.698
43 0.694
44 0.69
45 0.687
46 0.683
47 0.679
48 0.674
49 0.67
50 0.665
51 0.661
52 0.659
53 0.652
54 0.643
55 0.639
56 0.633
57 0.625
58 0.623
59 0.616
60 0.613
61 0.61
62 0.607
63 0.606
64 0.605
65 0.603
66 0.601
67 0.594
68 0.589
69 0.586
70 0.582
71 0.577
72 0.575
73 0.574
74 0.57
75 0.569
76 0.565
77 0.561
78 0.556
79 0.554
80 0.553
81 0.551
82 0.55
83 0.546
84 0.545
85 0.545
86 0.543
87 0.542
88 0.538
89 0.535
90 0.532
91 0.529
92 0.526
93 0.524
94 0.516
95 0.513
96 0.513
97 0.508
98 0.505
99 0.502
100 0.501
101 0.5
102 0.498
103 0.497
104 0.496
105 0.493
106 0.489
107 0.488
108 0.486
109 0.485
110 0.479
111 0.474
112 0.472
113 0.469
114 0.464
115 0.464
116 0.464
117 0.463
118 0.461
119 0.459
120 0.458
121 0.453
122 0.452
123 0.452
124 0.452
125 0.45
126 0.448
127 0.446
128 0.444
130 0.441
132 0.436
134 0.433
136 0.429
138 0.427
140 0.424
142 0.42
144 0.418
146 0.415
148 0.414
150 0.413
152 0.408
154 0.404
156 0.403
158 0.4
160 0.395
162 0.394
164 0.388
166 0.386
168 0.383
170 0.377
172 0.372
174 0.37
176 0.367
178 0.366
180 0.365
182 0.361
184 0.359
186 0.355
188 0.354
190 0.35
192 0.348
194 0.348
196 0.346
198 0.344
200 0.343
202 0.342
204 0.338
206 0.336
208 0.334
210 0.334
212 0.332
214 0.33
216 0.327
218 0.325
220 0.324
222 0.322
224 0.321
226 0.32
228 0.318
230 0.318
232 0.318
234 0.317
236 0.313
238 0.311
240 0.308
242 0.305
244 0.305
246 0.302
248 0.301
250 0.301
252 0.301
254 0.3
256 0.299
260 0.295
264 0.293
268 0.287
272 0.285
276 0.282
280 0.278
284 0.274
288 0.271
292 0.268
296 0.266
300 0.265
304 0.264
308 0.262
312 0.258
316 0.257
320 0.256
324 0.251
328 0.251
332 0.249
336 0.247
340 0.246
344 0.244
348 0.241
352 0.237
356 0.235
360 0.232
364 0.231
368 0.231
372 0.228
376 0.228
380 0.228
384 0.227
388 0.226
392 0.225
396 0.225
400 0.221
404 0.22
408 0.219
412 0.219
416 0.219
420 0.218
424 0.218
428 0.216
432 0.213
436 0.212
440 0.21
444 0.208
448 0.208
452 0.208
456 0.207
460 0.207
464 0.205
468 0.204
472 0.203
476 0.203
480 0.202
484 0.2
488 0.198
492 0.197
496 0.197
500 0.197
504 0.195
508 0.195
512 0.194
520 0.19
528 0.186
536 0.183
544 0.182
552 0.18
560 0.18
568 0.179
576 0.179
584 0.178
592 0.174
600 0.171
608 0.168
616 0.168
624 0.166
632 0.161
640 0.158
648 0.158
656 0.156
664 0.152
672 0.15
680 0.15
688 0.148
696 0.146
704 0.144
712 0.144
720 0.144
728 0.143
736 0.142
744 0.14
752 0.139
760 0.134
768 0.133
776 0.133
784 0.132
792 0.132
800 0.132
808 0.132
816 0.132
824 0.131
832 0.129
840 0.128
848 0.125
856 0.125
864 0.125
872 0.121
880 0.12
888 0.118
896 0.117
904 0.117
912 0.116
920 0.116
928 0.115
936 0.114
944 0.113
952 0.112
960 0.112
968 0.11
976 0.11
984 0.11
992 0.109
1000 0.109
1008 0.108
1016 0.107
1024 0.107
1040 0.105
1056 0.105
1072 0.102
1088 0.1
1104 0.095
1120 0.094
1136 0.091
1152 0.091
1168 0.089
1184 0.087
1200 0.087
1216 0.086
1232 0.085
1248 0.08
1264 0.074
1280 0.074
1296 0.074
1312 0.073
1328 0.072
1344 0.071
1360 0.07
1376 0.07
1392 0.07
1408 0.069
1424 0.068
1440 0.068
1456 0.068
1472 0.068
1488 0.068
1504 0.065
1520 0.065
1536 0.064
1552 0.063
1568 0.063
1584 0.063
1600 0.063
1616 0.062
1632 0.062
1648 0.062
1664 0.062
1680 0.061
1696 0.061
1712 0.061
1728 0.06
1744 0.059
1760 0.059
1776 0.058
1792 0.057
1808 0.057
1824 0.057
1840 0.057
1856 0.056
1872 0.056
1888 0.056
1904 0.056
1920 0.056
1936 0.056
1952 0.056
1968 0.056
1984 0.056
2000 0.056
2016 0.055
2032 0.054
2048 0.054
2080 0.052
2112 0.052
2144 0.052
2176 0.051
2208 0.051
2240 0.05
2272 0.049
2304 0.049
2336 0.049
2368 0.049
2400 0.047
2432 0.047
2464 0.047
2496 0.046
2528 0.044
2560 0.044
2592 0.044
2624 0.044
2656 0.044
2688 0.043
2720 0.041
2752 0.04
2784 0.04
2816 0.04
2848 0.04
2880 0.039
2912 0.038
2944 0.038
2976 0.038
3008 0.037
3040 0.036
3072 0.034
3104 0.034
3136 0.034
3168 0.034
3200 0.031
3232 0.031
3264 0.031
3296 0.03
3328 0.029
3360 0.029
3392 0.029
3424 0.029
3456 0.029
3488 0.029
3520 0.029
3552 0.029
3584 0.029
3616 0.028
3648 0.028
3680 0.028
3712 0.027
3744 0.026
3776 0.026
3808 0.026
3840 0.026
3872 0.026
3904 0.026
3936 0.026
3968 0.026
4000 0.026
4032 0.026
4064 0.025
4096 0.025
4160 0.024
4224 0.024
4288 0.024
4352 0.024
4416 0.024
4480 0.024
4544 0.024
4608 0.024
4672 0.024
4736 0.023
4800 0.022
4864 0.021
4928 0.021
4992 0.021
5056 0.021
5120 0.021
5184 0.021
5248 0.021
5312 0.021
5376 0.02
5440 0.02
5504 0.019
5568 0.019
5632 0.018
5696 0.018
5760 0.018
5824 0.018
5888 0.018
5952 0.018
6016 0.018
6080 0.018
6144 0.018
6208 0.018
6272 0.017
6336 0.016
6400 0.016
6464 0.016
6528 0.016
6592 0.016
6656 0.016
6720 0.016
6784 0.015
6848 0.015
6912 0.015
6976 0.015
7040 0.015
7104 0.015
7168 0.015
7232 0.015
7296 0.015
7360 0.014
7424 0.014
7488 0.014
7552 0.014
7616 0.014
7680 0.014
7744 0.014
7808 0.014
7872 0.014
7936 0.014
8000 0.013
8064 0.013
8128 0.012
8192 0.012
8320 0.012
8448 0.012
8576 0.012
8704 0.012
8832 0.011
8960 0.01
9088 0.01
9216 0.01
9344 0.01
9472 0.01
9600 0.01
9728 0.009
9856 0.009
9984 0.009
10112 0.009
10240 0.009
10368 0.009
10496 0.009
10624 0.009
10752 0.009
10880 0.009
11008 0.009
11136 0.009
11264 0.009
11392 0.007
11520 0.006
11648 0.006
11776 0.006
11904 0.006
12032 0.006
12160 0.006
12288 0.006
12416 0.006
12544 0.006
12672 0.006
12800 0.006
12928 0.006
13056 0.006
13184 0.006
13312 0.006
13440 0.006
13568 0.005
13696 0.005
13824 0.005
13952 0.005
14080 0.005
14208 0.005
14336 0.005
14464 0.005
14592 0.005
14720 0.005
14848 0.005
14976 0.005
15104 0.005
15232 0.005
15360 0.004
15488 0.004
15616 0.004
15744 0.004
15872 0.004
16000 0.004
16128 0.004
16256 0.004
16384 0.004
16640 0.004
16896 0.004
17152 0.004
17408 0.004
17664 0.004
17920 0.004
18176 0.004
18432 0.004
18688 0.004
18944 0.004
19200 0.004
19456 0.004
19712 0.004
19968 0.004
&
@target G0.S7
@type xy
0 1
1 1
2 0.998998
3 0.997996
4 0.997996
5 0.997996
6 0.997996
7 0.997996
8 0.996994
9 0.996994
10 0.996994
11 0.996994
12 0.996994
13 0.996994
14 0.995992
15 0.995992
16 0.995992
17 0.995992
18 0.995992
19 0.995992
20 0.99499
21 0.99499
22 0.99499
23 0.99499
24 0.99499
25 0.993988
26 0.993988
27 0.993988
28 0.993988
29 0.992986
30 0.992986
31 0.991984
32 0.991984
33 0.991984
34 0.990982
35 0.990982
36 0.990982
37 0.990982
38 0.990982
39 0.990982
40 0.990982
41 0.990982
42 0.990982
43 0.98998
44 0.98998
45 0.98998
46 0.98998
47 0.98998
48 0.988978
49 0.986974
50 0.985972
51 0.985972
52 0.985972
53 0.985972
54 0.985972
55 0.985972
56 0.98497
57 0.98497
58 0.98497
59 0.982966
60 0.982966
61 0.982966
62 0.980962
63 0.980962
64 0.978958
65 0.978958
66 0.978958
67 0.978958
68 0.978958
69 0.977956
70 0.976954
71 0.976954
72 0.976954
73 0.976954
74 0.976954
75 0.976954
76 0.976954
77 0.97495
78 0.97495
79 0.973948
80 0.972946
81 0.972946
82 0.972946
83 0.972946
84 0.972946
85 0.972946
86 0.971944
87 0.971944
88 0.971944
89 0.970942
90 0.970942
91 0.970942
92 0.970942
93 0.970942
94 0.970942
95 0.970942
96 0.970942
97 0.970942
98 0.970942
99 0.970942
100 0.970942
101 0.96994
102 0.96994
103 0.968938
104 0.968938
105 0.968938
106 0.968938
107 0.968938
108 0.968938
109 0.968938
110 0.968938
111 0.968938
112 0.968938
113 0.968938
114 0.968938
115 0.968938
116 0.968938
117 0.967936
118 0.967936
119 0.967936
120 0.966934
121 0.965932
122 0.965932
123 0.965932
124 0.965932
125 0.96493
126 0.96493
127 0.96493
128 0.96493
130 0.96493
132 0.963928
134 0.962926
136 0.962926
138 0.962926
140 0.962926
142 0.962926
144 0.961924
146 0.960922
148 0.95992
150 0.958918
152 0.957916
154 0.956914
156 0.955912
158 0.95491
160 0.95491
162 0.952906
164 0.950902
166 0.9499
168 0.9499
170 0.9499
172 0.9499
174 0.947896
176 0.947896
178 0.947896
180 0.947896
182 0.945892
184 0.945892
186 0.945892
188 0.945892
190 0.945892
192 0.945892
194 0.943888
196 0.943888
198 0.943888
200 0.942886
202 0.941884
204 0.941884
206 0.941884
208 0.941884
210 0.941884
212 0.941884
214 0.940882
216 0.940882
218 0.940882
220 0.940882
222 0.93988
224 0.937876
226 0.937876
228 0.936874
230 0.936874
232 0.936874
234 0.936874
236 0.936874
238 0.936874
240 0.936874
242 0.935872
244 0.93487
246 0.93487
248 0.93487
250 0.933868
252 0.933868
254 0.933868
256 0.933868
260 0.932866
264 0.931864
268 0.930862
272 0.92986
276 0.928858
280 0.927856
284 0.926854
288 0.92485
292 0.92485
296 0.923848
300 0.923848
304 0.923848
308 0.922846
312 0.922846
316 0.920842
320 0.917836
324 0.917836
328 0.917836
332 0.916834
336 0.915832
340 0.915832
344 0.913828
348 0.913828
352 0.912826
356 0.911824
360 0.90982
364 0.908818
368 0.907816
372 0.906814
376 0.905812
380 0.905812
384 0.903808
388 0.902806
392 0.902806
396 0.901804
400 0.901804
404 0.901804
408 0.901804
412 0.900802
416 0.8998
420 0.897796
424 0.897796
428 0.897796
432 0.895792
436 0.89479
440 0.89479
444 0.892786
448 0.892786
452 0.890782
456 0.890782
460 0.88978
464 0.88978
468 0.888778
472 0.886774
476 0.885772
480 0.88477
484 0.88477
488 0.88477
492 0.883768
496 0.882766
500 0.882766
504 0.882766
508 0.881764
512 0.881764
520 0.879759
528 0.879759
536 0.879759
544 0.876754
552 0.875751
560 0.875751
568 0.872746
576 0.870741
584 0.870741
592 0.870741
600 0.870741
608 0.870741
616 0.868737
624 0.866733
632 0.866733
640 0.864729
648 0.863727
656 0.862725
664 0.861723
672 0.860721
680 0.859719
688 0.858717
696 0.858717
704 0.856713
712 0.855711
720 0.854709
728 0.853707
736 0.852705
744 0.849699
752 0.848697
760 0.848697
768 0.848697
776 0.847695
784 0.847695
792 0.846693
800 0.845691
808 0.844689
816 0.844689
824 0.842685
832 0.841683
840 0.840681
848 0.839679
856 0.838677
864 0.837675
872 0.835671
880 0.833667
888 0.828657
896 0.827655
904 0.827655
912 0.827655
920 0.826653
928 0.826653
936 0.824649
944 0.824649
952 0.823647
960 0.820641
968 0.819639
976 0.819639
984 0.819639
992 0.818637
1000 0.817635
1008 0.817635
1016 0.817635
1024 0.817635
1040 0.816633
1056 0.816633
1072 0.816633
1088 0.815631
1104 0.814629
1120 0.810621
1136 0.809619
1152 0.808617
1168 0.808617
1184 0.807615
1200 0.804609
1216 0.803607
1232 0.802605
1248 0.798597
1264 0.794589
1280 0.794589
1296 0.794589
1312 0.794589
1328 0.794589
1344 0.792585
1360 0.791583
1376 0.790581
1392 0.789579
1408 0.788577
1424 0.787575
1440 0.785571
1456 0.783567
1472 0.781563
1488 0.781563
1504 0.779559
1520 0.777555
1536 0.774549
1552 0.772545
1568 0.770541
1584 0.769539
1600 0.768537
1616 0.766533
1632 0.766533
1648 0.765531
1664 0.765531
1680 0.764529
1696 0.762525
1712 0.762525
1728 0.761523
1744 0.760521
1760 0.757515
1776 0.757515
1792 0.757515
1808 0.755511
1824 0.753507
1840 0.753507
1856 0.752505
1872 0.751503
1888 0.751503
1904 0.751503
1920 0.751503
1936 0.751503
1952 0.748497
1968 0.748497
1984 0.746493
2000 0.744489
2016 0.743487
2032 0.741483
2048 0.740481
2080 0.738477
2112 0.738477
2144 0.738477
2176 0.732465
2208 0.729459
2240 0.727455
2272 0.722445
2304 0.720441
2336 0.718437
2368 0.717435
2400 0.714429
2432 0.714429
2464 0.714429
2496 0.713427
2528 0.710421
2560 0.708417
2592 0.708417
2624 0.706413
2656 0.703407
2688 0.702405
2720 0.701403
2752 0.701403
2784 0.700401
2816 0.699399
2848 0.698397
2880 0.698397
2912 0.695391
2944 0.694389
2976 0.691383
3008 0.689379
3040 0.689379
3072 0.688377
3104 0.688377
3136 0.687375
3168 0.686373
3200 0.686373
3232 0.684369
3264 0.681363
3296 0.680361
3328 0.676353
3360 0.676353
3392 0.675351
3424 0.675351
3456 0.671343
3488 0.668337
3520 0.667335
3552 0.664329
3584 0.664329
3616 0.664329
3648 0.664329
3680 0.663327
3712 0.663327
3744 0.663327
3776 0.662325
3808 0.660321
3840 0.659319
3872 0.658317
3904 0.658317
3936 0.655311
3968 0.654309
4000 0.652305
4032 0.649299
4064 0.649299
4096 0.647295
4160 0.645291
4224 0.645291
4288 0.641283
4352 0.638277
4416 0.637275
4480 0.637275
4544 0.634269
4608 0.633267
4672 0.630261
4736 0.629259
4800 0.623246
4864 0.622244
4928 0.620241
4992 0.618236
5056 0.616232
5120 0.614228
5184 0.612224
5248 0.61022
5312 0.608216
5376 0.607214
5440 0.60521
5504 0.604208
5568 0.6002
5632 0.599198
5696 0.599198
5760 0.598196
5824 0.593186
5888 0.593186
5952 0.592184
6016 0.59018
6080 0.586172
6144 0.586172
6208 0.58517
6272 0.582164
6336 0.582164
6400 0.582164
6464 0.58016
6528 0.579158
6592 0.574148
6656 0.571142
6720 0.57014
6784 0.569138
6848 0.567134
6912 0.566132
6976 0.566132
7040 0.56513
7104 0.564128
7168 0.563126
7232 0.563126
7296 0.562124
7360 0.56012
7424 0.559118
7488 0.559118
7552 0.559118
7616 0.559118
7680 0.558116
7744 0.557114
7808 0.553106
7872 0.553106
7936 0.5501
8000 0.549098
8064 0.548096
8128 0.546092
8192 0.544088
8320 0.543086
8448 0.542084
8576 0.539078
8704 0.534068
8832 0.533066
8960 0.531062
9088 0.531062
9216 0.53006
9344 0.528056
9472 0.524048
9600 0.523046
9728 0.522044
9856 0.521042
9984 0.521042
10112 0.521042
10240 0.519038
10368 0.517034
10496 0.517034
10624 0.516032
10752 0.51503
10880 0.514028
11008 0.511022
11136 0.508016
11264 0.507014
11392 0.502004
11520 0.5
11648 0.497996
11776 0.49499
11904 0.492986
12032 0.491984
12160 0.490982
12288 0.48998
12416 0.48998
12544 0.48998
12672 0.485972
12800 0.48497
12928 0.483968
13056 0.480962
13184 0.480962
13312 0.47996
13440 0.478958
13568 0.478958
13696 0.476954
13824 0.47495
13952 0.47495
14080 0.47495
14208 0.47495
14336 0.473948
14464 0.473948
14592 0.472946
14720 0.46994
14848 0.468938
14976 0.467936
15104 0.467936
15232 0.467936
15360 0.463928
15488 0.462926
15616 0.461924
15744 0.45992
15872 0.45992
16000 0.45992
16128 0.458918
16256 0.457916
16384 0.455912
16640 0.45491
16896 0.452906
17152 0.452906
17408 0.4499
17664 0.447896
17920 0.446894
18176 0.443888
18432 0.441884
18688 0.43988
18944 0.438878
19200 0.438878
19456 0.435872
19712 0.43487
19968 0.432866
20224 0.431864
20480 0.430862
20736 0.426854
20992 0.422846
21248 0.41984
21504 0.416834
21760 0.41483
22016 0.412826
22272 0.410822
22528 0.40982
22784 0.407816
23040 0.406814
23296 0.403808
23552 0.401804
23808 0.3998
24064 0.398798
24320 0.395792
24576 0.395792
24832 0.39479
25088 0.39479
25344 0.391784
25600 0.391784
25856 0.391784
26112 0.390782
26368 0.388778
26624 0.387776
26880 0.38477
27136 0.382766
27392 0.382766
27648 0.380762
27904 0.37976
28160 0.378758
28416 0.377756
28672 0.376754
28928 0.37475
29184 0.372745
29440 0.371744
29696 0.370741
29952 0.366733
30208 0.366733
30464 0.366733
30720 0.366733
30976 0.364729
31232 0.362725
31488 0.362725
31744 0.362725
32000 0.359719
32256 0.357715
32512 0.357715
32768 0.355711
33280 0.353707
33792 0.348697
34304 0.348697
34816 0.347695
35328 0.347695
35840 0.346693
36352 0.343687
36864 0.343687
37376 0.342685
37888 0.340681
38400 0.336673
38912 0.334669
39424 0.332665
39936 0.332665
40448 0.332665
40960 0.331663
41472 0.328657
41984 0.327655
42496 0.325651
43008 0.322645
43520 0.320641
44032 0.320641
44544 0.320641
45056 0.319639
45568 0.319639
46080 0.316633
46592 0.315631
47104 0.315631
47616 0.313627
48128 0.313627
48640 0.313627
49152.01 0.311623
49664.01 0.311623
50176.01 0.311623
50688.01 0.309619
51200.01 0.307615
51712.01 0.307615
52224.01 0.307615
52736.01 0.304609
53248.01 0.302605
53760.01 0.301603
54272.01 0.301603
54784.01 0.300601
55296.01 0.300601
55808.01 0.298597
56320.01 0.297595
56832.01 0.297595
57344.01 0.297595
57856.01 0.297595
58368.01 0.297595
58880.01 0.295591
59392.01 0.295591
59904.01 0.294589
60416.01 0.293587
60928.01 0.291583
61440.01 0.290581
61952.01 0.289579
62464.01 0.289579
62976.01 0.288577
63488.01 0.288577
64000.01 0.288577
64512.01 0.286573
65024.01 0.286573
65536.01 0.286573
66560.01 0.285571
67584.01 0.285571
68608.01 0.282565
69632.01 0.281563
70656.01 0.279559
71680.01 0.277555
72704.01 0.274549
73728.01 0.272545
74752.01 0.271543
75776.01 0.267535
76800.01 0.266533
77824.01 0.265531
78848.01 0.265531
79872.01 0.264529
80896.01 0.263527
81920.01 0.263527
82944.01 0.263527
83968.01 0.262525
84992.01 0.261523
86016.01 0.260521
87040.01 0.258517
88064.01 0.257515
89088.01 0.255511
90112.01 0.253507
91136.01 0.252505
92160.01 0.246493
93184.01 0.243487
94208.01 0.242485
95232.01 0.239479
96256.01 0.238477
97280.01 0.235471
98304.02 0.235471
99328.02 0.234469
100352.02 0.234469
101376.02 0.233467
102400.02 0.233467
103424.02 0.232465
104448.02 0.232465
105472.02 0.232465
106496.02 0.232465
107520.02 0.230461
108544.02 0.229459
109568.02 0.228457
110592.02 0.228457
111616.02 0.226453
112640.02 0.226453
113664.02 0.226453
114688.02 0.226453
115712.02 0.225451
116736.02 0.224449
117760.02 0.224449
118784.02 0.223447
119808.02 0.223447
120832.02 0.223447
121856.02 0.222445
122880.02 0.221443
123904.02 0.220441
124928.02 0.219439
125952.02 0.219439
126976.02 0.218437
128000.02 0.218437
129024.02 0.217435
130048.02 0.215431
131072.02 0.215431
133120.02 0.214429
135168.02 0.213427
137216.02 0.213427
139264.02 0.211423
141312.02 0.208417
143360.02 0.205411
145408.02 0.204409
147456.02 0.204409
149504.02 0.199399
151552.02 0.199399
153600.02 0.199399
155648.02 0.198397
157696.02 0.198397
159744.02 0.198397
161792.02 0.198397
163840.02 0.198397
165888.02 0.196393
167936.02 0.195391
169984.02 0.194389
172032.02 0.190381
174080.02 0.189379
176128.02 0.188377
178176.02 0.188377
180224.02 0.188377
182272.02 0.188377
184320.02 0.188377
186368.02 0.186373
188416.02 0.186373
190464.02 0.184369
192512.02 0.183367
194560.02 0.183367
196608.03 0.183367
198656.03 0.182365
&
@target G0.S8
@type xy
0 1
1 0.99024693
2 0.98676307
3 0.98417809
4 0.98204607
5 0.9801984
6 0.97855
7 0.97705093
8 0.97566902
9 0.97438208
10 0.97317409
11 0.97203304
12 0.97094965
13 0.96991659
14 0.96892792
15 0.96797879
16 0.96706517
17 0.96618363
18 0.96533129
19 0.96450564
20 0.96370453
21 0.96292607
22 0.96216859
23 0.96143062
24 0.96071086
25 0.96000813
26 0.95932139
27 0.95864967
28 0.95799212
29 0.95734797
30 0.95671649
31 0.95609702
32 0.95548898
33 0.95489181
34 0.95430499
35 0.95372806
36 0.95316058
37 0.95260214
38 0.95205236
39 0.95151089
40 0.9509774
41 0.95045157
42 0.94993313
43 0.94942179
44 0.9489173
45 0.94841942
46 0.94792792
47 0.94744259
48 0.94696321
49 0.9464896
50 0.94602158
51 0.94555897
52 0.9451016
53 0.94464932
54 0.94420199
55 0.94375945
56 0.94332157
57 0.94288823
58 0.9424593
59 0.94203465
60 0.94161419
61 0.94119779
62 0.94078536
63 0.9403768
64 0.939972
65 0.93957089
66 0.93917336
67 0.93877935
68 0.93838875
69 0.9380015
70 0.93761752
71 0.93723674
72 0.93685909
73 0.9364845
74 0.9361129
75 0.93574423
76 0.93537844
77 0.93501545
78 0.93465523
79 0.9342977
80 0.93394281
81 0.93359053
82 0.93324078
83 0.93289354
84 0.93254874
85 0.93220635
86 0.93186632
87 0.9315286
88 0.93119316
89 0.93085996
90 0.93052895
91 0.9302001
92 0.92987338
93 0.92954873
94 0.92922614
95 0.92890557
96 0.92858697
97 0.92827033
98 0.92795561
99 0.92764278
100 0.9273318
101 0.92702266
102 0.92671532
103 0.92640975
104 0.92610593
105 0.92580383
106 0.92550343
107 0.9252047
108 0.92490761
109 0.92461215
110 0.92431828
111 0.924026
112 0.92373526
113 0.92344606
114 0.92315837
115 0.92287217
116 0.92258744
117 0.92230417
118 0.92202232
119 0.92174189
120 0.92146285
121 0.92118518
122 0.92090888
123 0.92063391
124 0.92036027
125 0.92008793
126 0.91981689
127 0.91954712
128 0.9192786
130 0.9187453
132 0.91821684
134 0.91769313
136 0.91717405
138 0.91665949
140 0.91614935
142 0.91564353
144 0.91514194
146 0.91464449
148 0.91415108
150 0.91366164
152 0.91317608
154 0.91269431
156 0.91221627
158 0.91174188
160 0.91127106
162 0.91080375
164 0.91033988
166 0.90987938
168 0.90942219
170 0.90896825
172 0.9085175
174 0.90806988
176 0.90762533
178 0.9071838
180 0.90674524
182 0.9063096
184 0.90587681
186 0.90544685
188 0.90501965
190 0.90459518
192 0.90417339
194 0.90375423
196 0.90333766
198 0.90292364
200 0.90251213
202 0.9021031
204 0.90169649
206 0.90129228
208 0.90089044
210 0.90049091
212 0.90009367
214 0.89969869
216 0.89930593
218 0.89891536
220 0.89852695
222 0.89814067
224 0.89775648
226 0.89737437
228 0.89699429
230 0.89661622
232 0.89624014
234 0.89586602
236 0.89549383
238 0.89512354
240 0.89475514
242 0.89438859
244 0.89402387
246 0.89366096
248 0.89329984
250 0.89294047
252 0.89258286
254 0.89222695
256 0.89187275
260 0.89116936
264 0.89047251
268 0.88978206
272 0.88909785
276 0.88841974
280 0.88774759
284 0.88708127
288 0.88642065
292 0.88576561
296 0.88511602
300 0.88447177
304 0.88383275
308 0.88319886
312 0.88256998
316 0.88194601
320 0.88132687
324 0.88071245
328 0.88010266
332 0.87949742
336 0.87889664
340 0.87830024
344 0.87770812
348 0.87712023
352 0.87653648
356 0.87595679
360 0.8753811
364 0.87480933
368 0.87424143
372 0.87367731
376 0.87311692
380 0.8725602
384 0.87200709
388 0.87145752
392 0.87091144
396 0.87036879
400 0.86982953
404 0.86929358
408 0.86876092
412 0.86823147
416 0.8677052
420 0.86718206
424 0.866662
428 0.86614497
432 0.86563093
436 0.86511984
440 0.86461165
444 0.86410632
448 0.86360382
452 0.8631041
456 0.86260712
460 0.86211284
464 0.86162124
468 0.86113227
472 0.86064589
476 0.86016208
480 0.85968079
484 0.85920201
488 0.85872568
492 0.85825179
496 0.85778029
500 0.85731117
504 0.85684439
508 0.85637991
512 0.85591772
520 0.85500007
528 0.85409123
536 0.85319097
544 0.8522991
552 0.85141542
560 0.85053975
568 0.84967191
576 0.84881173
584 0.84795903
592 0.84711366
600 0.84627546
608 0.84544428
616 0.84461998
624 0.84380241
632 0.84299144
640 0.84218694
648 0.84138878
656 0.84059683
664 0.83981098
672 0.83903111
680 0.83825712
688 0.83748888
696 0.8367263
704 0.83596927
712 0.8352177
720 0.83447148
728 0.83373053
736 0.83299475
744 0.83226405
752 0.83153835
760 0.83081756
768 0.8301016
776 0.8293904
784 0.82868387
792 0.82798194
800 0.82728454
808 0.82659159
816 0.82590303
824 0.82521879
832 0.8245388
840 0.82386299
848 0.82319131
856 0.82252369
864 0.82186007
872 0.8212004
880 0.82054462
888 0.81989266
896 0.81924448
904 0.81860003
912 0.81795924
920 0.81732208
928 0.81668849
936 0.81605842
944 0.81543182
952 0.81480865
960 0.81418886
968 0.81357241
976 0.81295925
984 0.81234935
992 0.81174265
1000 0.81113913
1008 0.81053873
1016 0.80994142
1024 0.80934716
1040 0.80816764
1056 0.80699988
1072 0.8058436
1088 0.80469852
1104 0.80356439
1120 0.80244095
1136 0.80132797
1152 0.80022521
1168 0.79913245
1184 0.79804946
1200 0.79697604
1216 0.795912
1232 0.79485712
1248 0.79381123
1264 0.79277414
1280 0.79174568
1296 0.79072567
1312 0.78971394
1328 0.78871035
1344 0.78771473
1360 0.78672693
1376 0.78574681
1392 0.78477423
1408 0.78380904
1424 0.78285111
1440 0.78190032
1456 0.78095654
1472 0.78001965
1488 0.77908952
1504 0.77816604
1520 0.7772491
1536 0.7763386
1552 0.77543441
1568 0.77453645
1584 0.7736446
1600 0.77275878
1616 0.77187888
1632 0.77100481
1648 0.77013648
1664 0.7692738
1680 0.76841669
1696 0.76756506
1712 0.76671883
1728 0.76587791
1744 0.76504224
1760 0.76421173
1776 0.7633863
1792 0.7625659
1808 0.76175043
1824 0.76093984
1840 0.76013406
1856 0.75933301
1872 0.75853664
1888 0.75774488
1904 0.75695767
1920 0.75617494
1936 0.75539665
1952 0.75462272
1968 0.7538531
1984 0.75308774
2000 0.75232658
2016 0.75156957
2032 0.75081665
2048 0.75006777
2080 0.74858195
2112 0.74711171
2144 0.74565668
2176 0.74421648
2208 0.74279078
2240 0.74137923
2272 0.73998152
2304 0.73859734
2336 0.73722638
2368 0.73586835
2400 0.73452297
2432 0.73318998
2464 0.73186912
2496 0.73056012
2528 0.72926276
2560 0.72797678
2592 0.72670197
2624 0.7254381
2656 0.72418497
2688 0.72294235
2720 0.72171005
2752 0.72048789
2784 0.71927566
2816 0.71807318
2848 0.71688028
2880 0.71569678
2912 0.71452252
2944 0.71335733
2976 0.71220106
3008 0.71105354
3040 0.70991464
3072 0.7087842
3104 0.70766208
3136 0.70654814
3168 0.70544226
3200 0.7043443
3232 0.70325412
3264 0.70217162
3296 0.70109666
3328 0.70002913
3360 0.69896891
3392 0.69791589
3424 0.69686996
3456 0.69583102
3488 0.69479896
3520 0.69377367
3552 0.69275507
3584 0.69174304
3616 0.6907375
3648 0.68973836
3680 0.68874552
3712 0.68775889
3744 0.68677839
3776 0.68580394
3808 0.68483544
3840 0.68387282
3872 0.68291601
3904 0.68196492
3936 0.68101947
3968 0.68007959
4000 0.67914522
4032 0.67821627
4064 0.67729268
4096 0.67637439
4160 0.67455339
4224 0.67275278
4288 0.67097203
4352 0.66921068
4416 0.66746826
4480 0.66574433
4544 0.66403846
4608 0.66235023
4672 0.66067926
4736 0.65902515
4800 0.65738753
4864 0.65576605
4928 0.65416037
4992 0.65257014
5056 0.65099505
5120 0.64943479
5184 0.64788905
5248 0.64635754
5312 0.64483997
5376 0.64333609
5440 0.64184561
5504 0.64036828
5568 0.63890386
5632 0.6374521
5696 0.63601276
5760 0.63458561
5824 0.63317045
5888 0.63176704
5952 0.63037519
6016 0.62899468
6080 0.62762532
6144 0.62626692
6208 0.62491929
6272 0.62358225
6336 0.62225563
6400 0.62093924
6464 0.61963292
6528 0.61833651
6592 0.61704985
6656 0.61577278
6720 0.61450516
6784 0.61324682
6848 0.61199764
6912 0.61075747
6976 0.60952616
7040 0.6083036
7104 0.60708964
7168 0.60588416
7232 0.60468703
7296 0.60349814
7360 0.60231736
7424 0.60114458
7488 0.59997968
7552 0.59882255
7616 0.59767309
7680 0.59653118
7744 0.59539672
7808 0.59426962
7872 0.59314977
7936 0.59203708
8000 0.59093144
8064 0.58983277
8128 0.58874097
8192 0.58765595
8320 0.58550593
8448 0.58338201
8576 0.58128354
8704 0.5792099
8832 0.57716047
8960 0.57513468
9088 0.57313197
9216 0.5711518
9344 0.56919365
9472 0.56725701
9600 0.56534141
9728 0.56344637
9856 0.56157145
9984 0.55971621
10112 0.55788024
10240 0.55606311
10368 0.55426445
10496 0.55248388
10624 0.55072101
10752 0.5489755
10880 0.547247
11008 0.54553517
11136 0.5438397
11264 0.54216026
11392 0.54049656
11520 0.53884829
11648 0.53721516
11776 0.5355969
11904 0.53399324
12032 0.53240391
12160 0.53082865
12288 0.52926722
12416 0.52771938
12544 0.52618488
12672 0.5246635
12800 0.52315502
12928 0.52165922
13056 0.52017587
13184 0.51870479
13312 0.51724577
13440 0.51579861
13568 0.51436312
13696 0.51293912
13824 0.51152641
13952 0.51012484
14080 0.50873421
14208 0.50735437
14336 0.50598515
14464 0.50462639
14592 0.50327793
14720 0.50193962
14848 0.5006113
14976 0.49929284
15104 0.49798408
15232 0.49668489
15360 0.49539513
15488 0.49411467
15616 0.49284337
15744 0.49158112
15872 0.49032777
16000 0.48908321
16128 0.48784733
16256 0.48661999
16384 0.4854011
16640 0.48298816
16896 0.48060766
17152 0.47825874
17408 0.47594059
17664 0.47365246
17920 0.47139358
18176 0.46916325
18432 0.46696076
18688 0.46478547
18944 0.46263673
19200 0.46051392
19456 0.45841644
19712 0.45634372
19968 0.45429521
20224 0.45227037
20480 0.45026868
20736 0.44828964
20992 0.44633278
21248 0.44439761
21504 0.44248368
21760 0.44059056
22016 0.43871783
22272 0.43686506
22528 0.43503187
22784 0.43321786
23040 0.43142265
23296 0.42964589
23552 0.42788722
23808 0.4261463
24064 0.42442278
24320 0.42271636
24576 0.42102671
24832 0.41935353
25088 0.41769651
25344 0.41605538
25600 0.41442985
25856 0.41281964
26112 0.41122449
26368 0.40964413
26624 0.40807832
26880 0.40652681
27136 0.40498936
27392 0.40346574
27648 0.4019557
27904 0.40045905
28160 0.39897554
28416 0.39750499
28672 0.39604717
28928 0.39460189
29184 0.39316894
29440 0.39174815
29696 0.39033932
29952 0.38894226
30208 0.3875568
30464 0.38618276
30720 0.38481998
30976 0.38346828
31232 0.3821275
31488 0.38079748
31744 0.37947807
32000 0.37816911
32256 0.37687045
32512 0.37558195
32768 0.37430347
33280 0.37177598
33792 0.3692869
34304 0.36683519
34816 0.36441985
35328 0.36203991
35840 0.35969446
36352 0.35738261
36864 0.3551035
37376 0.35285632
37888 0.35064028
38400 0.34845461
38912 0.34629858
39424 0.34417149
39936 0.34207264
40448 0.34000139
40960 0.3379571
41472 0.33593915
41984 0.33394696
42496 0.33197994
43008 0.33003754
43520 0.32811923
44032 0.32622449
44544 0.32435281
45056 0.32250371
45568 0.32067671
46080 0.31887136
46592 0.31708722
47104 0.31532386
47616 0.31358085
48128 0.31185779
48640 0.3101543
49152.01 0.30846995
49664.01 0.30680445
50176.01 0.30515739
50688.01 0.30352844
51200.01 0.30191724
51712.01 0.30032347
52224.01 0.29874681
52736.01 0.29718694
53248.01 0.29564356
53760.01 0.29411638
54272.01 0.29260509
54784.01 0.29110943
55296.01 0.28962912
55808.01 0.2881639
56320.01 0.28671349
56832.01 0.28527765
57344.01 0.28385614
57856.01 0.2824487
58368.01 0.28105511
58880.01 0.27967514
59392.01 0.27830855
59904.01 0.27695515
60416.01 0.2756147
60928.01 0.27428701
61440.01 0.27297186
61952.01 0.27166907
62464.01 0.27037843
62976.01 0.26909976
63488.01 0.26783287
64000.01 0.26657758
64512.01 0.26533372
65024.01 0.2641011
65536.01 0.26287957
66560.01 0.26046909
67584.01 0.25810099
68608.01 0.25577405
69632.01 0.25348709
70656.01 0.25123897
71680.01 0.24902863
72704.01 0.24685502
73728.01 0.24471713
74752.01 0.24261402
75776.01 0.24054477
76800.01 0.23850847
77824.01 0.23650428
78848.01 0.23453139
79872.01 0.23258899
80896.01 0.23067632
81920.01 0.22879265
82944.01 0.22693727
83968.01 0.22510949
84992.01 0.22330866
86016.01 0.22153412
87040.01 0.21978528
88064.01 0.21806152
89088.01 0.21636228
90112.01 0.214687
91136.01 0.21303513
92160.01 0.21140616
93184.01 0.20979957
94208.01 0.20821489
95232.01 0.20665162
96256.01 0.20510933
97280.01 0.20358755
98304.02 0.20208584
99328.02 0.20060381
100352.02 0.19914104
101376.02 0.19769714
102400.02 0.19627171
103424.02 0.19486439
104448.02 0.19347482
105472.02 0.19210264
106496.02 0.19074752
107520.02 0.18940911
108544.02 0.1880871
109568.02 0.18678117
110592.02 0.18549101
111616.02 0.18421634
112640.02 0.18295685
113664.02 0.18171226
114688.02 0.18048231
115712.02 0.17926672
116736.02 0.17806523
117760.02 0.17687759
118784.02 0.17570356
119808.02 0.17454288
120832.02 0.17339532
121856.02 0.17226066
122880.02 0.17113867
123904.02 0.17002913
124928.02 0.16893183
125952.02 0.16784656
126976.02 0.16677311
128000.02 0.1657113
129024.02 0.16466092
130048.02 0.16362178
131072.02 0.16259371
133120.02 0.16057003
135168.02 0.15858847
137216.02 0.15664771
139264.02 0.15474648
141312.02 0.15288354
143360.02 0.15105773
145408.02 0.14926794
147456.02 0.14751309
149504.02 0.14579215
151552.02 0.14410414
153600.02 0.14244811
155648.02 0.14082315
157696.02 0.13922839
159744.02 0.13766298
161792.02 0.13612612
163840.02 0.13461704
165888.02 0.13313498
167936.02 0.13167922
169984.02 0.13024907
172032.02 0.12884386
174080.02 0.12746295
176128.02 0.12610571
178176.02 0.12477154
180224.02 0.12345986
182272.02 0.12217012
184320.02 0.12090177
186368.02 0.11965429
188416.02 0.11842717
190464.02 0.11721993
192512.02 0.1160321
194560.02 0.11486321
196608.03 0.11371281
198656.03 0.1125805
&
@target G0.S9
@type xy
0 1
1 0.99806756
2 0.99694378
3 0.99600188
4 0.99516146
5 0.99438926
6 0.99366742
7 0.99298497
8 0.99233455
9 0.99171092
10 0.99111018
11 0.99052935
12 0.98996604
13 0.98941835
14 0.98888471
15 0.9883638
16 0.98785451
17 0.9873559
18 0.98686712
19 0.98638749
20 0.98591635
21 0.98545317
22 0.98499743
23 0.98454871
24 0.9841066
25 0.98367073
26 0.9832408
27 0.98281649
28 0.98239753
29 0.98198368
30 0.9815747
31 0.98117039
32 0.98077055
33 0.98037499
34 0.97998354
35 0.97959605
36 0.97921238
37 0.97883237
38 0.97845591
39 0.97808287
40 0.97771314
41 0.97734661
42 0.97698317
43 0.97662274
44 0.97626522
45 0.97591053
46 0.97555858
47 0.97520929
48 0.9748626
49 0.97451843
50 0.97417672
51 0.9738374
52 0.97350041
53 0.9731657
54 0.9728332
55 0.97250286
56 0.97217464
57 0.97184848
58 0.97152434
59 0.97120217
60 0.97088193
61 0.97056358
62 0.97024708
63 0.96993238
64 0.96961945
65 0.96930826
66 0.96899878
67 0.96869096
68 0.96838477
69 0.96808019
70 0.96777719
71 0.96747573
72 0.96717578
73 0.96687733
74 0.96658034
75 0.96628479
76 0.96599065
77 0.9656979
78 0.96540652
79 0.96511648
80 0.96482777
81 0.96454035
82 0.96425421
83 0.96396934
84 0.9636857
85 0.96340329
86 0.96312207
87 0.96284204
88 0.96256318
89 0.96228547
90 0.96200889
91 0.96173343
92 0.96145907
93 0.96118579
94 0.96091359
95 0.96064244
96 0.96037234
97 0.96010326
98 0.9598352
99 0.95956813
100 0.95930206
101 0.95903696
102 0.95877283
103 0.95850964
104 0.9582474
105 0.95798608
106 0.95772567
107 0.95746618
108 0.95720757
109 0.95694986
110 0.95669301
111 0.95643703
112 0.9561819
113 0.95592761
114 0.95567415
115 0.95542153
116 0.95516971
117 0.9549187
118 0.95466849
119 0.95441907
120 0.95417043
121 0.95392256
122 0.95367546
123 0.9534291
124 0.9531835
125 0.95293864
126 0.95269451
127 0.95245111
128 0.95220842
130 0.95172517
132 0.95124471
134 0.95076698
136 0.95029193
138 0.94981951
140 0.94934968
142 0.94888238
144 0.94841757
146 0.9479552
148 0.94749524
150 0.94703764
152 0.94658236
154 0.94612936
156 0.94567861
158 0.94523007
160 0.9447837
162 0.94433946
164 0.94389733
166 0.94345727
168 0.94301926
170 0.94258325
172 0.94214922
174 0.94171714
176 0.94128698
178 0.94085872
180 0.94043232
182 0.94000777
184 0.93958503
186 0.93916408
188 0.93874489
190 0.93832745
192 0.93791172
194 0.93749769
196 0.93708533
198 0.93667463
200 0.93626555
202 0.93585809
204 0.93545222
206 0.93504791
208 0.93464516
210 0.93424394
212 0.93384423
214 0.93344602
216 0.93304929
218 0.93265401
220 0.93226018
222 0.93186778
224 0.93147679
226 0.93108719
228 0.93069898
230 0.93031212
232 0.92992662
234 0.92954245
236 0.9291596
238 0.92877805
240 0.9283978
242 0.92801883
244 0.92764112
246 0.92726466
248 0.92688944
250 0.92651545
252 0.92614268
254 0.9257711
256 0.92540071
260 0.92466347
264 0.92393084
268 0.92320275
272 0.92247911
276 0.92175984
280 0.92104485
284 0.92033407
288 0.91962743
292 0.91892485
296 0.91822627
300 0.91753161
304 0.91684081
308 0.91615381
312 0.91547054
316 0.91479094
320 0.91411496
324 0.91344254
328 0.91277363
332 0.91210816
336 0.91144609
340 0.91078737
344 0.91013195
348 0.90947978
352 0.90883081
356 0.908185
360 0.9075423
364 0.90690267
368 0.90626607
372 0.90563245
376 0.90500178
380 0.90437402
384 0.90374912
388 0.90312706
392 0.90250779
396 0.90189128
400 0.90127749
404 0.9006664
408 0.90005796
412 0.89945214
416 0.89884892
420 0.89824825
424 0.89765012
428 0.89705449
432 0.89646133
436 0.89587061
440 0.8952823
444 0.89469639
448 0.89411283
452 0.89353161
456 0.89295269
460 0.89237606
464 0.89180169
468 0.89122955
472 0.89065962
476 0.89009187
480 0.88952629
484 0.88896285
488 0.88840153
492 0.88784231
496 0.88728516
500 0.88673007
504 0.88617701
508 0.88562597
512 0.88507692
520 0.88398472
528 0.88290027
536 0.88182343
544 0.88075404
552 0.87969198
560 0.87863711
568 0.8775893
576 0.87654843
584 0.87551437
592 0.87448702
600 0.87346625
608 0.87245196
616 0.87144405
624 0.8704424
632 0.86944692
640 0.86845751
648 0.86747408
656 0.86649653
664 0.86552478
672 0.86455873
680 0.8635983
688 0.86264341
696 0.86169398
704 0.86074994
712 0.85981119
720 0.85887767
728 0.85794931
736 0.85702604
744 0.85610778
752 0.85519447
760 0.85428605
768 0.85338244
776 0.85248359
784 0.85158943
792 0.85069991
800 0.84981496
808 0.84893453
816 0.84805857
824 0.84718701
832 0.8463198
840 0.8454569
848 0.84459824
856 0.84374379
864 0.84289348
872 0.84204728
880 0.84120513
888 0.84036699
896 0.83953282
904 0.83870256
912 0.83787617
920 0.83705362
928 0.83623486
936 0.83541985
944 0.83460855
952 0.83380091
960 0.83299691
968 0.8321965
976 0.83139964
984 0.8306063
992 0.82981645
1000 0.82903004
1008 0.82824704
1016 0.82746742
1024 0.82669114
1040 0.82514849
1056 0.82361883
1072 0.82210191
1088 0.82059748
1104 0.81910533
1120 0.81762521
1136 0.81615692
1152 0.81470024
1168 0.81325497
1184 0.81182091
1200 0.81039786
1216 0.80898565
1232 0.80758409
1248 0.80619299
1264 0.80481221
1280 0.80344155
1296 0.80208088
1312 0.80073002
1328 0.79938882
1344 0.79805714
1360 0.79673483
1376 0.79542175
1392 0.79411776
1408 0.79282273
1424 0.79153652
1440 0.79025901
1456 0.78899008
1472 0.78772961
1488 0.78647746
1504 0.78523354
1520 0.78399773
1536 0.78276991
1552 0.78154998
1568 0.78033784
1584 0.77913337
1600 0.77793649
1616 0.77674709
1632 0.77556507
1648 0.77439035
1664 0.77322283
1680 0.77206242
1696 0.77090902
1712 0.76976257
1728 0.76862296
1744 0.76749013
1760 0.76636397
1776 0.76524443
1792 0.76413142
1808 0.76302485
1824 0.76192467
1840 0.76083079
1856 0.75974314
1872 0.75866166
1888 0.75758626
1904 0.75651689
1920 0.75545348
1936 0.75439596
1952 0.75334427
1968 0.75229834
1984 0.75125811
2000 0.75022353
2016 0.74919452
2032 0.74817104
2048 0.74715303
2080 0.74513316
2112 0.74313449
2144 0.74115658
2176 0.73919902
2208 0.73726141
2240 0.73534336
2272 0.73344449
2304 0.73156445
2336 0.72970287
2368 0.72785942
2400 0.72603378
2432 0.7242256
2464 0.72243459
2496 0.72066044
2528 0.71890285
2560 0.71716154
2592 0.71543623
2624 0.71372665
2656 0.71203253
2688 0.71035363
2720 0.70868968
2752 0.70704045
2784 0.7054057
2816 0.7037852
2848 0.70217872
2880 0.70058605
2912 0.69900697
2944 0.69744127
2976 0.69588874
3008 0.6943492
3040 0.69282245
3072 0.69130829
3104 0.68980654
3136 0.68831702
3168 0.68683956
3200 0.68537397
3232 0.6839201
3264 0.68247778
3296 0.68104684
3328 0.67962713
3360 0.6782185
3392 0.67682079
3424 0.67543385
3456 0.67405754
3488 0.67269172
3520 0.67133624
3552 0.66999098
3584 0.6686558
3616 0.66733057
3648 0.66601515
3680 0.66470944
3712 0.66341329
3744 0.66212659
3776 0.66084923
3808 0.65958109
3840 0.65832204
3872 0.65707199
3904 0.65583082
3936 0.65459842
3968 0.65337469
4000 0.65215952
4032 0.65095282
4064 0.64975448
4096 0.6485644
4160 0.64620866
4224 0.64388484
4288 0.64159221
4352 0.63933007
4416 0.63709775
4480 0.6348946
4544 0.63271997
4608 0.63057326
4672 0.62845386
4736 0.62636122
4800 0.62429476
4864 0.62225395
4928 0.62023826
4992 0.61824719
5056 0.61628024
5120 0.61433694
5184 0.61241681
5248 0.61051942
5312 0.60864431
5376 0.60679107
5440 0.60495927
5504 0.60314852
5568 0.60135842
5632 0.5995886
5696 0.59783867
5760 0.59610828
5824 0.59439708
5888 0.59270472
5952 0.59103087
6016 0.5893752
6080 0.58773739
6144 0.58611714
6208 0.58451414
6272 0.58292809
6336 0.58135872
6400 0.57980574
6464 0.57826887
6528 0.57674785
6592 0.57524241
6656 0.57375231
6720 0.57227728
6784 0.5708171
6848 0.56937151
6912 0.56794029
6976 0.56652322
7040 0.56512005
7104 0.56373059
7168 0.56235462
7232 0.56099192
7296 0.5596423
7360 0.55830555
7424 0.55698148
7488 0.5556699
7552 0.55437063
7616 0.55308347
7680 0.55180825
7744 0.55054479
7808 0.54929293
7872 0.54805248
7936 0.5468233
8000 0.54560521
8064 0.54439805
8128 0.54320168
8192 0.54201593
8320 0.53967573
8448 0.53737628
8576 0.53511646
8704 0.53289519
8832 0.53071144
8960 0.52856421
9088 0.52645254
9216 0.52437548
9344 0.52233215
9472 0.52032168
9600 0.51834324
9728 0.51639601
9856 0.51447922
9984 0.51259211
10112 0.51073396
10240 0.50890405
10368 0.50710171
10496 0.50532628
10624 0.50357711
10752 0.50185359
10880 0.50015512
11008 0.49848111
11136 0.49683101
11264 0.49520427
11392 0.49360035
11520 0.49201874
11648 0.49045896
11776 0.4889205
11904 0.4874029
12032 0.48590571
12160 0.48442848
12288 0.48297078
12416 0.48153219
12544 0.48011231
12672 0.47871075
12800 0.47732711
12928 0.47596102
13056 0.47461213
13184 0.47328007
13312 0.4719645
13440 0.47066509
13568 0.46938151
13696 0.46811344
13824 0.46686058
13952 0.46562263
14080 0.46439928
14208 0.46319025
14336 0.46199528
14464 0.46081407
14592 0.45964637
14720 0.45849193
14848 0.45735048
14976 0.45622179
15104 0.45510561
15232 0.45400171
15360 0.45290986
15488 0.45182984
15616 0.45076144
15744 0.44970443
15872 0.44865862
16000 0.4476238
16128 0.44659977
16256 0.44558635
16384 0.44458333
16640 0.44260781
16896 0.44067179
17152 0.4387739
17408 0.43691285
17664 0.4350874
17920 0.43329636
18176 0.43153859
18432 0.429813
18688 0.42811856
18944 0.42645426
19200 0.42481914
19456 0.42321229
19712 0.42163283
19968 0.42007991
20224 0.41855272
20480 0.41705047
20736 0.41557243
20992 0.41411787
21248 0.41268609
21504 0.41127643
21760 0.40988826
22016 0.40852095
22272 0.40717391
22528 0.40584657
22784 0.40453838
23040 0.40324881
23296 0.40197735
23552 0.40072349
23808 0.39948678
24064 0.39826675
24320 0.39706296
24576 0.39587497
24832 0.39470239
25088 0.39354481
25344 0.39240184
25600 0.39127311
25856 0.39015827
26112 0.38905697
26368 0.38796887
26624 0.38689365
26880 0.385831
27136 0.3847806
27392 0.38374217
27648 0.38271542
27904 0.38170008
28160 0.38069588
28416 0.37970256
28672 0.37871987
28928 0.37774757
29184 0.37678543
29440 0.37583321
29696 0.3748907
29952 0.37395767
30208 0.37303393
30464 0.37211928
30720 0.37121351
30976 0.37031643
31232 0.36942787
31488 0.36854764
31744 0.36767558
32000 0.3668115
32256 0.36595525
32512 0.36510667
32768 0.3642656
33280 0.36260541
33792 0.36097353
34304 0.35936886
34816 0.35779038
35328 0.3562371
35840 0.35470811
36352 0.35320252
36864 0.35171952
37376 0.35025829
37888 0.34881811
38400 0.34739824
38912 0.34599803
39424 0.34461682
39936 0.343254
40448 0.34190899
40960 0.34058123
41472 0.33927019
41984 0.33797536
42496 0.33669627
43008 0.33543244
43520 0.33418345
44032 0.33294886
44544 0.33172828
45056 0.33052132
45568 0.32932762
46080 0.32814681
46592 0.32697856
47104 0.32582255
47616 0.32467846
48128 0.323546
48640 0.32242488
49152.01 0.32131479
49664.01 0.32021553
50176.01 0.31912681
50688.01 0.3180484
51200.01 0.31698004
51712.01 0.31592152
52224.01 0.31487263
52736.01 0.31383314
53248.01 0.31280285
53760.01 0.31178158
54272.01 0.31076913
54784.01 0.30976532
55296.01 0.30876998
55808.01 0.30778293
56320.01 0.30680401
56832.01 0.30583307
57344.01 0.30486994
57856.01 0.30391449
58368.01 0.30296656
58880.01 0.30202603
59392.01 0.30109275
59904.01 0.3001666
60416.01 0.29924745
60928.01 0.29833517
61440.01 0.29742966
61952.01 0.29653078
62464.01 0.29563844
62976.01 0.29475253
63488.01 0.29387293
64000.01 0.29299956
64512.01 0.29213229
65024.01 0.29127106
65536.01 0.29041574
66560.01 0.28872254
67584.01 0.28705199
68608.01 0.28540343
69632.01 0.28377621
70656.01 0.28216976
71680.01 0.2805835
72704.01 0.27901689
73728.01 0.27746941
74752.01 0.27594057
75776.01 0.2744299
76800.01 0.27293696
77824.01 0.27146131
78848.01 0.27000255
79872.01 0.26856027
80896.01 0.26713411
81920.01 0.26572369
82944.01 0.26432867
83968.01 0.26294872
84992.01 0.26158351
86016.01 0.26023274
87040.01 0.2588961
88064.01 0.2575733
89088.01 0.25626407
90112.01 0.25496814
91136.01 0.25368524
92160.01 0.25241514
93184.01 0.25115758
94208.01 0.24991233
95232.01 0.24867916
96256.01 0.24745786
97280.01 0.2462482
98304.02 0.24504998
99328.02 0.24386301
100352.02 0.24268709
101376.02 0.24152202
102400.02 0.24036762
103424.02 0.23922372
104448.02 0.23809014
105472.02 0.23696671
106496.02 0.23585327
107520.02 0.23474966
108544.02 0.23365571
109568.02 0.23257128
110592.02 0.23149623
111616.02 0.2304304
112640.02 0.22937365
113664.02 0.22832585
114688.02 0.22728687
115712.02 0.22625657
116736.02 0.22523482
117760.02 0.22422151
118784.02 0.2232165
119808.02 0.22221969
120832.02 0.22123094
121856.02 0.22025016
122880.02 0.21927723
123904.02 0.21831204
124928.02 0.21735448
125952.02 0.21640445
126976.02 0.21546185
128000.02 0.21452657
129024.02 0.21359853
130048.02 0.21267763
131072.02 0.21176376
133120.02 0.20995679
135168.02 0.20817692
137216.02 0.20642344
139264.02 0.20469572
141312.02 0.20299312
143360.02 0.20131503
145408.02 0.19966085
147456.02 0.19803004
149504.02 0.19642204
151552.02 0.19483632
153600.02 0.19327239
155648.02 0.19172975
157696.02 0.19020792
159744.02 0.18870645
161792.02 0.18722489
163840.02 0.18576282
165888.02 0.18431983
167936.02 0.1828955
169984.02 0.18148946
172032.02 0.18010132
174080.02 0.17873072
176128.02 0.1773773
178176.02 0.17604072
180224.02 0.17472065
182272.02 0.17341676
184320.02 0.17212874
186368.02 0.17085628
188416.02 0.16959908
190464.02 0.16835686
192512.02 0.16712934
194560.02 0.16591623
196608.03 0.16471728
198656.03 0.16353222
&
@target G0.S10
@type xy
1 0.3679
55556.444 0.3679
111111.89 0.3679
166667.33 0.3679
222222.78 0.3679
277778.22 0.3679
333333.67 0.3679
388889.11 0.3679
444444.56 0.3679
500000 0.3679
&
@target G0.S11
@type xy
0 1
1 1
2 0.9875
3 0.956
4 0.929
5 0.9055
6 0.879
7 0.855
8 0.8355
9 0.806
10 0.786
11 0.766
12 0.75
13 0.734
14 0.721
15 0.7085
16 0.696
17 0.6805
18 0.6635
19 0.6505
20 0.63
21 0.6185
22 0.603
23 0.592
24 0.5815
25 0.5745
26 0.561
27 0.552
28 0.542
29 0.5295
30 0.5195
31 0.5095
32 0.5015
33 0.497
34 0.49
35 0.4825
36 0.4735
37 0.4645
38 0.457
39 0.451
40 0.4465
41 0.441
42 0.434
43 0.429
44 0.422
45 0.415
46 0.4105
47 0.4065
48 0.401
49 0.3945
50 0.389
51 0.381
52 0.376
53 0.3695
54 0.3635
55 0.3595
56 0.356
57 0.349
58 0.3455
59 0.3425
60 0.34
61 0.337
62 0.3315
63 0.3295
64 0.3245
66 0.317
68 0.31
70 0.3045
72 0.2995
74 0.294
76 0.285
78 0.2815
80 0.276
82 0.2695
84 0.265
86 0.2625
88 0.259
90 0.2565
92 0.251
94 0.247
96 0.2425
98 0.24
100 0.2325
102 0.23
104 0.2235
106 0.218
108 0.2145
110 0.212
112 0.2085
114 0.205
116 0.2
118 0.1955
120 0.1915
122 0.1885
124 0.187
126 0.185
128 0.1805
132 0.1755
136 0.1705
140 0.166
144 0.162
148 0.1545
152 0.1505
156 0.147
160 0.1455
164 0.143
168 0.139
172 0.1375
176 0.1355
180 0.133
184 0.13
188 0.128
192 0.126
196 0.1235
200 0.121
204 0.121
208 0.1185
212 0.1165
216 0.114
220 0.113
224 0.1125
228 0.111
232 0.1095
236 0.108
240 0.1065
244 0.105
248 0.1035
252 0.1025
256 0.1015
264 0.099
272 0.0965
280 0.0945
288 0.0915
296 0.0895
304 0.088
312 0.086
320 0.082
328 0.0815
336 0.08
344 0.078
352 0.077
360 0.0765
368 0.0755
376 0.0745
384 0.0735
392 0.0715
400 0.0695
408 0.069
416 0.068
424 0.0675
432 0.0675
440 0.0665
448 0.0655
456 0.064
464 0.061
472 0.06
480 0.0585
488 0.058
496 0.058
504 0.058
512 0.056
528 0.054
544 0.0525
560 0.051
576 0.049
592 0.0475
608 0.0465
624 0.045
640 0.0445
656 0.043
672 0.041
688 0.0385
704 0.0385
720 0.0375
736 0.037
752 0.0355
768 0.0325
784 0.0325
800 0.031
816 0.0295
832 0.029
848 0.028
864 0.028
880 0.027
896 0.027
912 0.027
928 0.026
944 0.0255
960 0.0255
976 0.0245
992 0.0245
1008 0.024
1024 0.024
1056 0.023
1088 0.0225
1120 0.0225
1152 0.0225
1184 0.021
1216 0.02
1248 0.02
1280 0.0195
1312 0.0195
1344 0.019
1376 0.019
1408 0.0185
1440 0.0175
1472 0.0165
1504 0.016
1536 0.0145
1568 0.014
1600 0.014
1632 0.014
1664 0.014
1696 0.0135
1728 0.0135
1760 0.0125
1792 0.0125
1824 0.0125
1856 0.0125
1888 0.0125
1920 0.012
1952 0.012
1984 0.012
2016 0.012
2048 0.012
2112 0.0115
2176 0.011
2240 0.011
2304 0.011
2368 0.011
2432 0.011
2496 0.0105
2560 0.0105
2624 0.0105
2688 0.0105
2752 0.0105
2816 0.0105
2880 0.0105
2944 0.0105
&
@target G0.S12
@type xy
0 1
1 0.935152
2 0.89942676
3 0.87060535
4 0.84571019
5 0.82349031
6 0.8032665
7 0.78461667
8 0.76725525
9 0.75097733
10 0.73562938
11 0.72109247
12 0.70727203
13 0.69409124
14 0.68148655
15 0.66940465
16 0.65780021
17 0.64663428
18 0.63587305
19 0.62548695
20 0.6154499
21 0.60573876
22 0.59633286
23 0.58721365
24 0.57836441
25 0.56976997
26 0.56141653
27 0.5532915
28 0.54538334
29 0.53768143
30 0.53017597
31 0.52285793
32 0.51571892
33 0.50875114
34 0.50194732
35 0.49530071
36 0.48880495
37 0.48245412
38 0.47624264
39 0.47016527
40 0.4642171
41 0.45839346
42 0.45268996
43 0.44710246
44 0.44162703
45 0.43625993
46 0.43099764
47 0.42583678
48 0.42077418
49 0.41580679
50 0.4109317
51 0.40614615
52 0.40144751
53 0.39683325
54 0.39230096
55 0.38784834
56 0.38347316
57 0.37917332
58 0.37494677
59 0.37079158
60 0.36670585
61 0.36268781
62 0.35873571
63 0.35484788
64 0.35102273
66 0.34355432
68 0.33631878
70 0.32930522
72 0.32250346
74 0.31590403
76 0.30949804
78 0.30327717
80 0.2972336
82 0.29135999
84 0.28564942
86 0.28009538
88 0.2746917
90 0.26943258
92 0.26431252
94 0.25932631
96 0.25446902
98 0.24973595
100 0.24512267
102 0.24062494
104 0.23623874
106 0.23196024
108 0.22778579
110 0.2237119
112 0.21973525
114 0.21585267
116 0.21206112
118 0.2083577
120 0.20473964
122 0.20120427
124 0.19774905
126 0.19437154
128 0.19106939
132 0.18468226
136 0.17857073
140 0.17271914
144 0.16711301
148 0.16173888
152 0.15658429
156 0.15163761
160 0.14688804
164 0.14232548
168 0.1379405
172 0.13372428
176 0.12966855
180 0.12576558
184 0.12200808
188 0.11838923
192 0.1149026
196 0.11154212
200 0.1083021
204 0.10517716
208 0.10216222
212 0.099252462
216 0.09644336
220 0.093730613
224 0.091110152
228 0.088578119
232 0.086130856
236 0.083764891
240 0.081476927
244 0.079263832
248 0.077122625
252 0.075050474
256 0.073044679
264 0.069222006
272 0.065635461
280 0.062267624
288 0.059102618
296 0.056125941
304 0.053324327
312 0.050685622
320 0.04819867
328 0.045853222
336 0.043639844
344 0.04154984
352 0.03957519
360 0.037708484
368 0.035942868
376 0.034271996
384 0.032689986
392 0.031191382
400 0.029771116
408 0.028424474
416 0.027147075
424 0.025934835
432 0.024783949
440 0.023690868
448 0.022652279
456 0.021665085
464 0.020726392
472 0.019833492
480 0.018983851
488 0.018175093
496 0.017404992
504 0.016671459
512 0.015972533
528 0.01467125
544 0.0134877
560 0.012409988
576 0.011427565
592 0.010531058
608 0.0097121213
624 0.0089633155
640 0.0082779929
656 0.0076502062
672 0.0070746257
688 0.0065464681
704 0.0060614347
720 0.0056156569
736 0.0052056486
752 0.0048282644
768 0.0044806631
784 0.0041602751
800 0.003864774
816 0.003592051
832 0.0033401932
848 0.0031074629
864 0.0028922807
880 0.0026932091
896 0.0025089392
912 0.0023382777
928 0.0021801359
944 0.0020335198
960 0.0018975209
976 0.0017713085
992 0.0016541223
1008 0.0015452658
1024 0.001444101
1056 0.0012625524
1088 0.0011053455
1120 0.00096899164
1152 0.0008505377
1184 0.00074747766
1216 0.00065768031
1248 0.00057932927
1280 0.00051087331
1312 0.00045098507
1344 0.00039852659
1376 0.00035252058
1408 0.00031212623
1440 0.00027661898
1472 0.00024537346
1504 0.00021784904
1536 0.0001935777
1568 0.00017215366
1600 0.00015322464
1632 0.00013648441
1664 0.00012166637
1696 0.00010853819
1728 9.689715e-05
1760 8.6566122e-05
1792 7.7390201e-05
1824 6.9233752e-05
1856 6.1977884e-05
1888 5.5518281e-05
1920 4.9763316e-05
1952 4.4632431e-05
1984 4.0054734e-05
2016 3.5967776e-05
2048 3.2316499e-05
2112 2.6132318e-05
2176 2.1177518e-05
2240 1.7198028e-05
2304 1.3994398e-05
2368 1.1409575e-05
2432 9.3195322e-06
2496 7.6260522e-06
2560 6.2511472e-06
2624 5.1327348e-06
2688 4.2212721e-06
2752 3.4771297e-06
2816 2.8685356e-06
2880 2.3699619e-06
2944 1.9608538e-06
&
@target G0.S13
@type xy
0 1
1 0.96857573
2 0.94279665
3 0.91908939
4 0.89682725
5 0.87571625
6 0.85558105
7 0.83630286
8 0.81779451
9 0.79998842
10 0.78283007
11 0.76627412
12 0.750282
13 0.73482028
14 0.71985954
15 0.70537358
16 0.69133881
17 0.67773386
18 0.66453916
19 0.65173673
20 0.63930996
21 0.6272434
22 0.61552265
23 0.60413423
24 0.5930655
25 0.58230455
26 0.57184013
27 0.56166163
28 0.55175897
29 0.54212258
30 0.53274338
31 0.52361271
32 0.5147223
33 0.50606427
34 0.4976311
35 0.48941556
36 0.48141075
37 0.47361006
38 0.46600713
39 0.45859586
40 0.45137039
41 0.44432509
42 0.43745454
43 0.43075352
44 0.42421701
45 0.41784017
46 0.41161832
47 0.40554697
48 0.39962177
49 0.39383852
50 0.38819318
51 0.38268183
52 0.37730069
53 0.3720461
54 0.36691454
55 0.36190258
56 0.35700691
57 0.35222433
58 0.34755174
59 0.34298615
60 0.33852463
61 0.33416438
62 0.32990267
63 0.32573685
64 0.32166436
66 0.31378949
68 0.30625908
70 0.29905523
72 0.2921611
74 0.28556085
76 0.2792395
78 0.27318296
80 0.2673779
82 0.26181175
84 0.25647265
86 0.25134936
88 0.24643127
90 0.24170835
92 0.23717111
94 0.23281056
96 0.22861819
98 0.22458594
100 0.22070618
102 0.21697167
104 0.21337556
106 0.20991134
108 0.20657286
110 0.20335425
112 0.20024996
114 0.19725474
116 0.19436357
118 0.19157171
120 0.18887464
122 0.18626807
124 0.18374795
126 0.18131039
128 0.17895172
132 0.17445723
136 0.1702385
140 0.16627202
144 0.16253652
148 0.15901271
152 0.15568308
156 0.15253179
160 0.14954441
164 0.14670785
168 0.1440102
172 0.14144065
176 0.13898933
180 0.13664727
184 0.13440628
188 0.13225889
192 0.1301983
196 0.1282183
200 0.12631319
204 0.12447778
208 0.12270732
212 0.12099746
216 0.11934422
220 0.11774393
224 0.11619325
228 0.11468909
232 0.11322864
236 0.11180928
240 0.11042863
244 0.10908448
248 0.10777481
252 0.10649774
256 0.10525154
264 0.10284549
272 0.10054526
280 0.098341068
288 0.096224488
296 0.094188226
304 0.092225948
312 0.090332126
320 0.088501916
328 0.086731055
336 0.085015768
344 0.083352704
352 0.081738868
360 0.080171576
368 0.078648407
376 0.077167168
384 0.075725867
392 0.074322681
400 0.072955941
408 0.071624107
416 0.070325758
424 0.069059571
432 0.06782432
440 0.066618855
448 0.065442101
456 0.064293048
464 0.063170744
472 0.06207429
480 0.061002837
488 0.059955578
496 0.058931747
504 0.057930617
512 0.056951493
528 0.055056642
544 0.053242236
560 0.051503725
576 0.049836918
592 0.048237945
608 0.046703216
624 0.045229396
640 0.04381338
656 0.04245227
672 0.041143358
688 0.039884108
704 0.038672143
720 0.037505229
736 0.036381271
752 0.035298293
768 0.034254437
784 0.033247948
800 0.032277172
816 0.031340546
832 0.030436591
848 0.02956391
864 0.028721177
880 0.027907139
896 0.027120603
912 0.026360442
928 0.025625583
944 0.024915006
960 0.024227743
976 0.023562871
992 0.022919514
1008 0.022296836
1024 0.02169404
1056 0.020545094
1088 0.019467011
1120 0.018454626
1152 0.017503225
1184 0.016608491
1216 0.015766473
1248 0.014973542
1280 0.014226366
1312 0.013521875
1344 0.012857244
1376 0.012229864
1408 0.011637325
1440 0.011077399
1472 0.010548024
1504 0.010047288
1536 0.0095734179
1568 0.0091247662
1600 0.0086998028
1632 0.0082971036
1664 0.0079153431
1696 0.0075532858
1728 0.0072097798
1760 0.0068837499
1792 0.006574192
1824 0.0062801674
1856 0.0060007984
1888 0.0057352634
1920 0.005482793
1952 0.0052426662
1984 0.005014207
2016 0.004796781
2048 0.0045897928
2112 0.0042049259
2176 0.0038555225
2240 0.0035379681
2304 0.0032490579
2368 0.0029859447
2432 0.0027460946
2496 0.0025272488
2560 0.0023273905
2624 0.0021447161
2688 0.0019776105
2752 0.0018246252
2816 0.0016844594
2880 0.0015559437
2944 0.0014380251
&
@target G0.S14
@type xy
0 1
1 0.99100377
2 0.98749782
3 0.98484839
4 0.98263758
5 0.98070508
6 0.9789692
7 0.97738165
8 0.9759111
9 0.97453585
10 0.97324017
11 0.9720122
12 0.97084275
13 0.96972454
14 0.96865165
15 0.96761925
16 0.96662327
17 0.96566031
18 0.96472744
19 0.96382215
20 0.96294225
21 0.96208583
22 0.96125121
23 0.96043689
24 0.95964154
25 0.95886396
26 0.95810309
27 0.95735796
28 0.95662767
29 0.95591144
30 0.95520853
31 0.95451826
32 0.95384002
33 0.95317324
34 0.95251739
35 0.951872
36 0.9512366
37 0.95061077
38 0.94999413
39 0.9493863
40 0.94878695
41 0.94819574
42 0.9476124
43 0.94703661
44 0.94646813
45 0.9459067
46 0.94535208
47 0.94480404
48 0.94426238
49 0.94372689
50 0.94319738
51 0.94267367
52 0.94215559
53 0.94164297
54 0.94113565
55 0.94063349
56 0.94013635
57 0.93964408
58 0.93915656
59 0.93867366
60 0.93819527
61 0.93772127
62 0.93725155
63 0.936786
64 0.93632453
65 0.93586704
66 0.93541343
67 0.93496362
68 0.93451752
69 0.93407504
70 0.93363611
71 0.93320065
72 0.93276858
73 0.93233984
74 0.93191435
75 0.93149204
76 0.93107286
77 0.93065674
78 0.93024362
79 0.92983344
80 0.92942614
81 0.92902167
82 0.92861998
83 0.92822101
84 0.92782472
85 0.92743105
86 0.92703996
87 0.92665141
88 0.92626534
89 0.92588172
90 0.9255005
91 0.92512165
92 0.92474512
93 0.92437087
94 0.92399887
95 0.92362909
96 0.92326148
97 0.92289601
98 0.92253264
99 0.92217135
100 0.92181211
101 0.92145488
102 0.92109962
103 0.92074632
104 0.92039494
105 0.92004546
106 0.91969785
107 0.91935207
108 0.91900811
109 0.91866593
110 0.91832552
111 0.91798685
112 0.9176499
113 0.91731463
114 0.91698103
115 0.91664908
116 0.91631876
117 0.91599004
118 0.9156629
119 0.91533732
120 0.91501329
121 0.91469077
122 0.91436976
123 0.91405024
124 0.91373218
125 0.91341556
126 0.91310038
127 0.91278661
128 0.91247424
130 0.91185361
132 0.91123837
134 0.9106284
136 0.91002357
138 0.90942376
140 0.90882888
142 0.9082388
144 0.90765343
146 0.90707267
148 0.90649642
150 0.90592459
152 0.90535709
154 0.90479382
156 0.90423472
158 0.90367969
160 0.90312866
162 0.90258155
164 0.90203828
166 0.9014988
168 0.90096302
170 0.90043087
172 0.8999023
174 0.89937725
176 0.89885564
178 0.89833741
180 0.89782252
182 0.89731091
184 0.89680251
186 0.89629728
188 0.89579516
190 0.89529611
192 0.89480007
194 0.89430699
196 0.89381684
198 0.89332955
200 0.8928451
202 0.89236344
204 0.89188451
206 0.89140829
208 0.89093474
210 0.8904638
212 0.88999546
214 0.88952966
216 0.88906637
218 0.88860556
220 0.88814719
222 0.88769123
224 0.88723764
226 0.88678639
228 0.88633746
230 0.8858908
232 0.8854464
234 0.88500421
236 0.88456421
238 0.88412638
240 0.88369067
242 0.88325708
244 0.88282557
246 0.88239611
248 0.88196867
250 0.88154325
252 0.8811198
254 0.8806983
256 0.88027874
260 0.87944532
264 0.87861935
268 0.87780067
272 0.8769891
276 0.87618448
280 0.87538667
284 0.87459551
288 0.87381087
292 0.87303259
296 0.87226055
300 0.87149462
304 0.87073468
308 0.8699806
312 0.86923227
316 0.86848957
320 0.8677524
324 0.86702065
328 0.86629422
332 0.86557301
336 0.86485692
340 0.86414585
344 0.86343973
348 0.86273845
352 0.86204195
356 0.86135012
360 0.86066289
364 0.85998019
368 0.85930193
372 0.85862805
376 0.85795847
380 0.85729312
384 0.85663193
388 0.85597483
392 0.85532177
396 0.85467268
400 0.85402749
404 0.85338615
408 0.85274859
412 0.85211477
416 0.85148463
420 0.8508581
424 0.85023515
428 0.84961571
432 0.84899973
436 0.84838718
440 0.84777799
444 0.84717213
448 0.84656954
452 0.84597018
456 0.84537401
460 0.84478099
464 0.84419107
468 0.8436042
472 0.84302036
476 0.8424395
480 0.84186159
484 0.84128658
488 0.84071444
492 0.84014513
496 0.83957862
500 0.83901487
504 0.83845384
508 0.83789552
512 0.83733986
520 0.83623639
528 0.8351432
536 0.83406004
544 0.83298669
552 0.83192293
560 0.83086853
568 0.8298233
576 0.82878704
584 0.82775955
592 0.82674065
600 0.82573017
608 0.82472792
616 0.82373375
624 0.82274749
632 0.82176899
640 0.82079809
648 0.81983465
656 0.81887853
664 0.81792959
672 0.81698769
680 0.81605271
688 0.81512452
696 0.814203
704 0.81328804
712 0.81237951
720 0.81147731
728 0.81058132
736 0.80969145
744 0.80880759
752 0.80792963
760 0.80705749
768 0.80619107
776 0.80533028
784 0.80447503
792 0.80362522
800 0.80278078
808 0.80194162
816 0.80110767
824 0.80027884
832 0.79945505
840 0.79863623
848 0.79782232
856 0.79701323
864 0.79620889
872 0.79540925
880 0.79461423
888 0.79382377
896 0.7930378
904 0.79225626
912 0.79147909
920 0.79070624
928 0.78993764
936 0.78917324
944 0.78841298
952 0.78765681
960 0.78690467
968 0.78615651
976 0.78541229
984 0.78467194
992 0.78393544
1000 0.78320271
1008 0.78247372
1016 0.78174843
1024 0.78102678
1040 0.77959425
1056 0.77817579
1072 0.77677106
1088 0.77537977
1104 0.77400158
1120 0.77263622
1136 0.7712834
1152 0.76994284
1168 0.76861429
1184 0.76729748
1200 0.76599217
1216 0.76469812
1232 0.76341511
1248 0.76214291
1264 0.7608813
1280 0.75963008
1296 0.75838905
1312 0.75715801
1328 0.75593676
1344 0.75472514
1360 0.75352295
1376 0.75233004
1392 0.75114622
1408 0.74997134
1424 0.74880523
1440 0.74764776
1456 0.74649876
1472 0.74535809
1488 0.74422561
1504 0.74310118
1520 0.74198467
1536 0.74087596
1552 0.7397749
1568 0.73868139
1584 0.7375953
1600 0.7365165
1616 0.7354449
1632 0.73438038
1648 0.73332283
1664 0.73227214
1680 0.73122821
1696 0.73019095
1712 0.72916024
1728 0.72813601
1744 0.72711814
1760 0.72610656
1776 0.72510117
1792 0.72410189
1808 0.72310862
1824 0.7221213
1840 0.72113982
1856 0.72016413
1872 0.71919413
1888 0.71822975
1904 0.71727092
1920 0.71631756
1936 0.71536961
1952 0.71442699
1968 0.71348963
1984 0.71255746
2000 0.71163043
2016 0.71070847
2032 0.70979151
2048 0.70887949
2080 0.70707004
2112 0.70527964
2144 0.70350784
2176 0.70175422
2208 0.70001834
2240 0.69829981
2272 0.69659823
2304 0.69491323
2336 0.69324446
2368 0.69159155
2400 0.68995418
2432 0.68833202
2464 0.68672475
2496 0.68513207
2528 0.68355368
2560 0.6819893
2592 0.68043865
2624 0.67890147
2656 0.67737749
2688 0.67586647
2720 0.67436817
2752 0.67288233
2784 0.67140875
2816 0.66994719
2848 0.66849744
2880 0.66705929
2912 0.66563253
2944 0.66421697
2976 0.66281241
3008 0.66141868
3040 0.66003557
3072 0.65866292
3104 0.65730056
3136 0.65594831
3168 0.65460602
3200 0.65327352
3232 0.65195066
3264 0.65063728
3296 0.64933324
3328 0.6480384
3360 0.64675261
3392 0.64547573
3424 0.64420764
3456 0.64294821
3488 0.64169729
3520 0.64045478
3552 0.63922055
3584 0.63799447
3616 0.63677644
3648 0.63556634
3680 0.63436406
3712 0.63316949
3744 0.63198252
3776 0.63080306
3808 0.62963099
3840 0.62846623
3872 0.62730866
3904 0.62615821
3936 0.62501477
3968 0.62387825
4000 0.62274857
4032 0.62162563
4064 0.62050936
4096 0.61939966
4160 0.61719966
4224 0.61502501
4288 0.61287508
4352 0.61074929
4416 0.60864706
4480 0.60656786
4544 0.60451114
4608 0.60247641
4672 0.60046316
4736 0.59847094
4800 0.59649928
4864 0.59454774
4928 0.5926159
4992 0.59070334
5056 0.58880966
5120 0.58693448
5184 0.58507743
5248 0.58323814
5312 0.58141626
5376 0.57961146
5440 0.5778234
5504 0.57605177
5568 0.57429626
5632 0.57255656
5696 0.5708324
5760 0.56912347
5824 0.56742951
5888 0.56575025
5952 0.56408543
6016 0.5624348
6080 0.56079811
6144 0.55917513
6208 0.55756562
6272 0.55596935
6336 0.55438611
6400 0.55281567
6464 0.55125784
6528 0.54971241
6592 0.54817917
6656 0.54665794
6720 0.54514852
6784 0.54365074
6848 0.5421644
6912 0.54068935
6976 0.5392254
7040 0.53777238
7104 0.53633015
7168 0.53489853
7232 0.53347736
7296 0.53206651
7360 0.53066582
7424 0.52927514
7488 0.52789433
7552 0.52652326
7616 0.52516178
7680 0.52380977
7744 0.52246709
7808 0.52113361
7872 0.51980922
7936 0.51849379
8000 0.5171872
8064 0.51588934
8128 0.51460008
8192 0.51331932
8320 0.51078286
8448 0.5082791
8576 0.50580721
8704 0.50336641
8832 0.50095595
8960 0.49857509
9088 0.49622313
9216 0.4938994
9344 0.49160323
9472 0.48933401
9600 0.48709113
9728 0.484874
9856 0.48268205
9984 0.48051474
10112 0.47837153
10240 0.47625193
10368 0.47415543
10496 0.47208155
10624 0.47002984
10752 0.46799984
10880 0.46599111
11008 0.46400325
11136 0.46203583
11264 0.46008846
11392 0.45816076
11520 0.45625235
11648 0.45436288
11776 0.45249198
11904 0.45063933
12032 0.44880457
12160 0.4469874
12288 0.4451875
12416 0.44340455
12544 0.44163828
12672 0.43988837
12800 0.43815456
12928 0.43643657
13056 0.43473414
13184 0.43304699
13312 0.43137488
13440 0.42971756
13568 0.42807479
13696 0.42644633
13824 0.42483196
13952 0.42323145
14080 0.42164459
14208 0.42007115
14336 0.41851094
14464 0.41696374
14592 0.41542936
14720 0.41390762
14848 0.4123983
14976 0.41090124
15104 0.40941625
15232 0.40794316
15360 0.40648178
15488 0.40503196
15616 0.40359353
15744 0.40216632
15872 0.40075018
16000 0.39934495
16128 0.39795047
16256 0.39656662
16384 0.39519322
16640 0.39247727
16896 0.38980151
17152 0.38716489
17408 0.38456638
17664 0.38200501
17920 0.37947984
18176 0.37698995
18432 0.37453449
18688 0.37211261
18944 0.3697235
19200 0.36736639
19456 0.36504052
19712 0.36274516
19968 0.36047962
20224 0.35824321
20480 0.3560353
20736 0.35385523
20992 0.35170241
21248 0.34957624
21504 0.34747615
21760 0.34540159
22016 0.34335202
22272 0.34132692
22528 0.33932578
22784 0.33734812
23040 0.33539347
23296 0.33346137
23552 0.33155136
23808 0.32966303
24064 0.32779594
24320 0.32594969
24576 0.32412389
24832 0.32231814
25088 0.32053207
25344 0.31876533
25600 0.31701755
25856 0.31528838
26112 0.31357751
26368 0.31188459
26624 0.31020931
26880 0.30855136
27136 0.30691043
27392 0.30528624
27648 0.3036785
27904 0.30208693
28160 0.30051125
28416 0.2989512
28672 0.29740652
28928 0.29587695
29184 0.29436226
29440 0.2928622
29696 0.29137654
29952 0.28990503
30208 0.28844747
30464 0.28700363
30720 0.2855733
30976 0.28415627
31232 0.28275233
31488 0.28136128
31744 0.27998294
32000 0.2786171
32256 0.27726358
32512 0.27592219
32768 0.27459277
33280 0.27196911
33792 0.26939122
34304 0.26685782
34816 0.26436765
35328 0.26191952
35840 0.25951229
36352 0.25714483
36864 0.25481611
37376 0.25252508
37888 0.25027079
38400 0.24805227
38912 0.24586862
39424 0.24371896
39936 0.24160245
&
@target G0.S15
@type xy
0 1
1 1
2 0.992
3 0.977
4 0.964
5 0.953
6 0.943
7 0.931
8 0.918
9 0.904
10 0.888
11 0.874
12 0.854
13 0.839
14 0.828
15 0.821
16 0.814
17 0.8
18 0.793
19 0.789
20 0.783
21 0.773
22 0.765
23 0.754
24 0.746
25 0.738
26 0.733
27 0.723
28 0.718
29 0.71
30 0.701
31 0.695
32 0.688
33 0.68
34 0.673
35 0.668
36 0.663
37 0.656
38 0.645
39 0.631
40 0.623
41 0.617
42 0.611
43 0.608
44 0.604
45 0.6
46 0.595
47 0.589
48 0.581
49 0.578
50 0.575
51 0.57
52 0.564
53 0.56
54 0.557
55 0.554
56 0.549
57 0.543
58 0.538
59 0.529
60 0.527
61 0.521
62 0.516
63 0.515
64 0.512
65 0.51
66 0.504
67 0.499
68 0.495
69 0.491
70 0.489
71 0.487
72 0.486
73 0.483
74 0.48
75 0.479
76 0.473
77 0.471
78 0.468
79 0.466
80 0.464
81 0.461
82 0.456
83 0.453
84 0.452
85 0.449
86 0.447
87 0.445
88 0.441
89 0.439
90 0.436
91 0.433
92 0.432
93 0.43
94 0.429
95 0.426
96 0.422
97 0.418
98 0.415
99 0.415
100 0.415
101 0.414
102 0.411
103 0.411
104 0.411
105 0.409
106 0.407
107 0.407
108 0.406
109 0.403
110 0.4
111 0.4
112 0.399
113 0.397
114 0.394
115 0.394
116 0.392
117 0.391
118 0.389
119 0.387
120 0.386
121 0.383
122 0.381
123 0.38
124 0.38
125 0.379
126 0.375
127 0.375
128 0.374
130 0.371
132 0.369
134 0.365
136 0.364
138 0.362
140 0.361
142 0.357
144 0.355
146 0.35
148 0.35
150 0.345
152 0.34
154 0.337
156 0.335
158 0.334
160 0.331
162 0.329
164 0.329
166 0.325
168 0.323
170 0.318
172 0.318
174 0.316
176 0.315
178 0.312
180 0.311
182 0.309
184 0.307
186 0.305
188 0.305
190 0.302
192 0.3
194 0.297
196 0.295
198 0.291
200 0.29
202 0.288
204 0.285
206 0.285
208 0.282
210 0.282
212 0.279
214 0.279
216 0.279
218 0.279
220 0.276
222 0.276
224 0.274
226 0.27
228 0.265
230 0.263
232 0.261
234 0.261
236 0.26
238 0.26
240 0.259
242 0.259
244 0.257
246 0.255
248 0.255
250 0.253
252 0.253
254 0.249
256 0.248
260 0.247
264 0.244
268 0.243
272 0.24
276 0.238
280 0.237
284 0.235
288 0.234
292 0.233
296 0.232
300 0.232
304 0.231
308 0.229
312 0.227
316 0.227
320 0.224
324 0.223
328 0.222
332 0.219
336 0.219
340 0.214
344 0.213
348 0.213
352 0.211
356 0.208
360 0.205
364 0.203
368 0.2
372 0.199
376 0.194
380 0.191
384 0.188
388 0.187
392 0.187
396 0.184
400 0.184
404 0.183
408 0.182
412 0.181
416 0.18
420 0.18
424 0.179
428 0.177
432 0.177
436 0.175
440 0.173
444 0.173
448 0.172
452 0.171
456 0.169
460 0.169
464 0.168
468 0.167
472 0.167
476 0.167
480 0.166
484 0.166
488 0.166
492 0.166
496 0.166
500 0.165
504 0.162
508 0.161
512 0.159
520 0.157
528 0.157
536 0.155
544 0.153
552 0.152
560 0.152
568 0.151
576 0.149
584 0.149
592 0.147
600 0.146
608 0.146
616 0.144
624 0.141
632 0.141
640 0.139
648 0.138
656 0.136
664 0.135
672 0.134
680 0.134
688 0.134
696 0.133
704 0.132
712 0.131
720 0.129
728 0.127
736 0.126
744 0.124
752 0.123
760 0.12
768 0.119
776 0.118
784 0.118
792 0.118
800 0.116
808 0.116
816 0.115
824 0.113
832 0.113
840 0.113
848 0.113
856 0.111
864 0.109
872 0.109
880 0.108
888 0.108
896 0.107
904 0.107
912 0.107
920 0.107
928 0.106
936 0.106
944 0.106
952 0.105
960 0.104
968 0.103
976 0.102
984 0.102
992 0.102
1000 0.099
1008 0.097
1016 0.097
1024 0.096
1040 0.095
1056 0.093
1072 0.092
1088 0.091
1104 0.091
1120 0.087
1136 0.086
1152 0.086
1168 0.085
1184 0.084
1200 0.082
1216 0.082
1232 0.082
1248 0.081
1264 0.081
1280 0.08
1296 0.079
1312 0.077
1328 0.077
1344 0.076
1360 0.076
1376 0.074
1392 0.074
1408 0.074
1424 0.071
1440 0.071
1456 0.071
1472 0.07
1488 0.069
1504 0.068
1520 0.068
1536 0.068
1552 0.068
1568 0.068
1584 0.068
1600 0.067
1616 0.067
1632 0.067
1648 0.067
1664 0.067
1680 0.067
1696 0.067
1712 0.066
1728 0.065
1744 0.064
1760 0.064
1776 0.063
1792 0.061
1808 0.061
1824 0.06
1840 0.06
1856 0.059
1872 0.059
1888 0.059
1904 0.059
1920 0.059
1936 0.059
1952 0.059
1968 0.059
1984 0.059
2000 0.058
2016 0.058
2032 0.058
2048 0.058
2080 0.057
2112 0.056
2144 0.056
2176 0.056
2208 0.056
2240 0.053
2272 0.052
2304 0.051
2336 0.051
2368 0.05
2400 0.05
2432 0.049
2464 0.049
2496 0.049
2528 0.048
2560 0.048
2592 0.048
2624 0.048
2656 0.048
2688 0.047
2720 0.046
2752 0.045
2784 0.045
2816 0.045
2848 0.043
2880 0.043
2912 0.043
2944 0.043
2976 0.043
3008 0.043
3040 0.043
3072 0.043
3104 0.042
3136 0.042
3168 0.042
3200 0.042
3232 0.041
3264 0.041
3296 0.041
3328 0.041
3360 0.041
3392 0.041
3424 0.041
3456 0.041
3488 0.041
3520 0.041
3552 0.041
3584 0.04
3616 0.04
3648 0.04
3680 0.04
3712 0.04
3744 0.04
3776 0.038
3808 0.037
3840 0.036
3872 0.036
3904 0.035
3936 0.034
3968 0.033
4000 0.033
4032 0.033
4064 0.033
4096 0.033
4160 0.033
4224 0.033
4288 0.032
4352 0.032
4416 0.031
4480 0.031
4544 0.031
4608 0.03
4672 0.03
4736 0.03
4800 0.03
4864 0.03
4928 0.028
4992 0.028
5056 0.027
5120 0.027
5184 0.026
5248 0.024
5312 0.024
5376 0.024
5440 0.023
5504 0.022
5568 0.022
5632 0.022
5696 0.022
5760 0.021
5824 0.02
5888 0.019
5952 0.019
6016 0.019
6080 0.018
6144 0.018
6208 0.018
6272 0.018
6336 0.018
6400 0.018
6464 0.018
6528 0.018
6592 0.018
6656 0.018
6720 0.018
6784 0.018
6848 0.018
6912 0.018
6976 0.018
7040 0.018
7104 0.018
7168 0.018
7232 0.018
7296 0.018
7360 0.018
7424 0.018
7488 0.018
7552 0.018
7616 0.018
7680 0.018
7744 0.018
7808 0.018
7872 0.018
7936 0.018
8000 0.018
&
@target G0.S16
@type xy
0 1
1 0.92736912
2 0.89787025
3 0.87570084
4 0.85734552
5 0.84143444
6 0.82726232
7 0.81440904
8 0.80260027
9 0.79164514
10 0.78140449
11 0.77177314
12 0.76266931
13 0.7540279
14 0.74579612
15 0.73793041
16 0.73039438
17 0.72315721
18 0.71619259
19 0.70947776
20 0.70299297
21 0.69672087
22 0.69064618
23 0.68475533
24 0.6790362
25 0.67347794
26 0.66807076
27 0.66280582
28 0.65767508
29 0.65267122
30 0.64778756
31 0.64301794
32 0.63835673
33 0.63379872
34 0.6293391
35 0.62497341
36 0.6206975
37 0.61650753
38 0.61239989
39 0.60837124
40 0.60441843
41 0.60053851
42 0.59672872
43 0.59298645
44 0.58930927
45 0.58569485
46 0.58214101
47 0.5786457
48 0.57520697
49 0.57182296
50 0.56849191
51 0.56521217
52 0.56198214
53 0.55880032
54 0.55566527
55 0.55257563
56 0.54953009
57 0.54652739
58 0.54356635
59 0.54064583
60 0.53776473
61 0.53492201
62 0.53211667
63 0.52934774
64 0.5266143
65 0.52391547
66 0.52125039
67 0.51861824
68 0.51601824
69 0.51344962
70 0.51091166
71 0.50840365
72 0.50592491
73 0.50347479
74 0.50105265
75 0.49865788
76 0.49628989
77 0.49394811
78 0.49163199
79 0.489341
80 0.48707461
81 0.48483234
82 0.48261369
83 0.48041819
84 0.47824539
85 0.47609486
86 0.47396615
87 0.47185886
88 0.46977259
89 0.46770693
90 0.46566152
91 0.46363598
92 0.46162996
93 0.4596431
94 0.45767507
95 0.45572553
96 0.45379417
97 0.45188067
98 0.44998472
99 0.44810604
100 0.44624433
101 0.44439932
102 0.44257072
103 0.44075827
104 0.43896171
105 0.43718079
106 0.43541525
107 0.43366486
108 0.43192938
109 0.43020858
110 0.42850224
111 0.42681012
112 0.42513203
113 0.42346775
114 0.42181708
115 0.42017981
116 0.41855575
117 0.41694471
118 0.4153465
119 0.41376094
120 0.41218784
121 0.41062704
122 0.40907837
123 0.40754164
124 0.40601671
125 0.4045034
126 0.40300157
127 0.40151106
128 0.40003171
130 0.39710591
132 0.39422305
134 0.391382
136 0.38858171
138 0.38582116
140 0.38309937
142 0.38041538
144 0.37776829
146 0.37515721
148 0.3725813
150 0.37003975
152 0.36753176
154 0.36505657
156 0.36261344
158 0.36020167
160 0.35782056
162 0.35546945
164 0.35314769
166 0.35085467
168 0.34858977
170 0.34635242
172 0.34414204
174 0.34195808
176 0.33980002
178 0.33766734
180 0.33555953
182 0.3334761
184 0.33141659
186 0.32938054
188 0.32736749
190 0.32537702
192 0.3234087
194 0.32146212
196 0.31953689
198 0.31763261
200 0.31574891
202 0.31388542
204 0.31204178
206 0.31021764
208 0.30841266
210 0.30662652
212 0.30485889
214 0.30310945
216 0.3013779
218 0.29966394
220 0.29796727
222 0.29628762
224 0.2946247
226 0.29297824
228 0.29134798
230 0.28973366
232 0.28813503
234 0.28655184
236 0.28498384
238 0.28343081
240 0.28189251
242 0.28036872
244 0.27885921
246 0.27736377
248 0.2758822
250 0.27441428
252 0.27295982
254 0.27151861
256 0.27009046
260 0.2672726
264 0.26450478
268 0.26178558
272 0.25911366
276 0.25648772
280 0.25390652
284 0.25136887
288 0.2488736
292 0.24641962
296 0.24400585
300 0.24163128
304 0.23929491
308 0.23699579
312 0.23473299
316 0.23250563
320 0.23031286
324 0.22815384
328 0.22602778
332 0.2239339
336 0.22187145
340 0.21983972
344 0.217838
348 0.21586562
352 0.21392192
356 0.21200627
360 0.21011805
364 0.20825667
368 0.20642154
372 0.20461212
376 0.20282785
380 0.2010682
384 0.19933268
388 0.19762077
392 0.195932
396 0.19426589
400 0.192622
404 0.19099987
408 0.18939908
412 0.18781921
416 0.18625986
420 0.18472062
424 0.18320111
428 0.18170095
432 0.18021979
436 0.17875726
440 0.17731301
444 0.17588672
448 0.17447804
452 0.17308667
456 0.17171228
460 0.17035457
464 0.16901325
468 0.16768803
472 0.16637861
476 0.16508474
480 0.16380613
484 0.16254252
488 0.16129366
492 0.1600593
496 0.15883918
500 0.15763308
504 0.15644076
508 0.15526199
512 0.15409655
520 0.15180477
528 0.14956375
536 0.14737187
544 0.14522758
552 0.14312942
560 0.14107595
568 0.13906583
576 0.13709775
584 0.13517047
592 0.13328278
600 0.13143354
608 0.12962163
616 0.127846
624 0.12610562
632 0.12439951
640 0.12272672
648 0.12108633
656 0.11947748
664 0.1178993
672 0.11635099
680 0.11483176
688 0.11334085
696 0.11187752
704 0.11044107
712 0.10903081
720 0.10764608
728 0.10628624
736 0.10495068
744 0.10363879
752 0.10235001
760 0.10108376
768 0.09983951
776 0.098616735
784 0.097414927
792 0.096233594
800 0.095072259
808 0.093930459
816 0.092807748
824 0.091703689
832 0.090617862
840 0.089549857
848 0.088499278
856 0.087465739
864 0.086448865
872 0.085448294
880 0.084463671
888 0.083494654
896 0.082540909
904 0.081602111
912 0.080677946
920 0.079768107
928 0.078872295
936 0.077990221
944 0.077121601
952 0.076266161
960 0.075423634
968 0.074593759
976 0.073776282
984 0.072970955
992 0.072177539
1000 0.071395799
1008 0.070625505
1016 0.069866436
1024 0.069118373
1040 0.067654426
1056 0.066232033
1072 0.064849639
1088 0.063505765
1104 0.062199002
1120 0.060928006
1136 0.059691497
1152 0.05848825
1168 0.057317099
1184 0.056176927
1200 0.055066667
1216 0.053985301
1232 0.052931851
1248 0.051905384
1264 0.050905006
1280 0.049929858
1296 0.04897912
1312 0.048052004
1328 0.047147753
1344 0.046265642
1360 0.045404975
1376 0.044565082
1392 0.043745322
1408 0.042945076
1424 0.04216375
1440 0.041400773
1456 0.040655594
1472 0.039927686
1488 0.039216537
1504 0.038521657
1520 0.037842574
1536 0.037178832
1552 0.03652999
1568 0.035895626
1584 0.03527533
1600 0.034668708
1616 0.03407538
1632 0.033494978
1648 0.032927146
1664 0.032371542
1680 0.031827835
1696 0.031295704
1712 0.03077484
1728 0.030264944
1744 0.029765725
1760 0.029276904
1776 0.028798209
1792 0.028329379
1808 0.027870159
1824 0.027420304
1840 0.026979574
1856 0.02654774
1872 0.026124578
1888 0.02570987
1904 0.025303408
1920 0.024904986
1936 0.024514409
1952 0.024131483
1968 0.023756024
1984 0.02338785
2000 0.023026787
2016 0.022672665
2032 0.02232532
2048 0.02198459
2080 0.021322359
2112 0.020684782
2144 0.020070733
2176 0.019479149
2208 0.018909025
2240 0.018359409
2272 0.017829402
2304 0.017318151
2336 0.016824847
2368 0.016348726
2400 0.015889059
2432 0.015445157
2464 0.015016365
2496 0.01460206
2528 0.01420165
2560 0.013814572
2592 0.013440291
2624 0.013078295
2656 0.0127281
2688 0.012389242
2720 0.01206128
2752 0.011743794
2784 0.011436381
2816 0.011138658
2848 0.01085026
2880 0.010570837
2912 0.010300055
2944 0.010037595
2976 0.0097831506
3008 0.0095364307
3040 0.0092971556
3072 0.0090650578
3104 0.0088398809
3136 0.0086213797
3168 0.0084093189
3200 0.0082034731
3232 0.0080036264
3264 0.0078095713
3296 0.0076211091
3328 0.007438049
3360 0.0072602077
3392 0.0070874094
3424 0.0069194851
3456 0.0067562726
3488 0.0065976159
3520 0.0064433651
3552 0.006293376
3584 0.0061475099
3616 0.0060056336
3648 0.0058676188
3680 0.0057333418
3712 0.0056026838
3744 0.0054755304
3776 0.0053517712
3808 0.0052313001
3840 0.0051140147
3872 0.0049998164
3904 0.0048886101
3936 0.0047803041
3968 0.00467481
4000 0.0045720424
4032 0.0044719192
4064 0.0043743609
4096 0.0042792909
4160 0.0040963224
4224 0.0039224518
4288 0.0037571549
4352 0.0035999423
4416 0.0034503567
4480 0.0033079706
4544 0.0031723838
4608 0.003043222
4672 0.0029201342
4736 0.0028027915
4800 0.0026908854
4864 0.0025841264
4928 0.0024822425
4992 0.0023849783
5056 0.0022920935
5120 0.0022033621
5184 0.0021185715
5248 0.0020375214
5312 0.0019600232
5376 0.0018858989
5440 0.0018149809
5504 0.001747111
5568 0.0016821397
5632 0.001619926
5696 0.0015603367
5760 0.0015032456
5824 0.0014485339
5888 0.0013960886
5952 0.0013458033
6016 0.0012975769
6080 0.0012513138
6144 0.0012069234
6208 0.0011643198
6272 0.0011234215
6336 0.0010841513
6400 0.0010464359
6464 0.0010102057
6528 0.0009753946
6592 0.00094193984
6656 0.00090978177
6720 0.0008788637
6784 0.00084913173
6848 0.00082053456
6912 0.00079302343
6976 0.00076655189
7040 0.00074107575
7104 0.00071655291
7168 0.00069294327
7232 0.00067020862
7296 0.00064831254
7360 0.00062722031
7424 0.00060689882
7488 0.00058731649
7552 0.00056844317
7616 0.0005502501
7680 0.00053270982
7744 0.0005157961
7808 0.0004994839
7872 0.0004837493
7936 0.00046856941
8000 0.00045392239
&
@target G0.S17
@type xy
0 1
1 1
2 0.998
3 0.997
4 0.992
5 0.99
6 0.988
7 0.985
8 0.98
9 0.976
10 0.974
11 0.971
12 0.968
13 0.967
14 0.961
15 0.956
16 0.953
17 0.95
18 0.946
19 0.945
20 0.944
21 0.941
22 0.94
23 0.939
24 0.937
25 0.934
26 0.933
27 0.931
28 0.929
29 0.925
30 0.925
31 0.924
32 0.922
33 0.921
34 0.919
35 0.918
36 0.917
37 0.915
38 0.912
39 0.912
40 0.911
41 0.91
42 0.907
43 0.906
44 0.903
45 0.899
46 0.898
47 0.895
48 0.894
49 0.893
50 0.891
51 0.891
52 0.888
53 0.886
54 0.883
55 0.881
56 0.88
57 0.877
58 0.877
59 0.877
60 0.873
61 0.872
62 0.869
63 0.869
64 0.869
65 0.867
66 0.866
67 0.864
68 0.864
69 0.861
70 0.859
71 0.857
72 0.857
73 0.855
74 0.852
75 0.849
76 0.849
77 0.847
78 0.844
79 0.844
80 0.842
81 0.841
82 0.841
83 0.841
84 0.838
85 0.836
86 0.834
87 0.833
88 0.833
89 0.832
90 0.829
91 0.827
92 0.825
93 0.824
94 0.823
95 0.823
96 0.823
97 0.822
98 0.821
99 0.821
100 0.819
101 0.817
102 0.815
103 0.815
104 0.812
105 0.811
106 0.81
107 0.81
108 0.809
109 0.809
110 0.808
111 0.806
112 0.804
113 0.803
114 0.803
115 0.802
116 0.799
117 0.798
118 0.798
119 0.796
120 0.796
121 0.794
122 0.792
123 0.79
124 0.79
125 0.789
126 0.788
127 0.787
128 0.785
130 0.784
132 0.783
134 0.781
136 0.781
138 0.781
140 0.78
142 0.777
144 0.776
146 0.775
148 0.774
150 0.77
152 0.77
154 0.768
156 0.767
158 0.766
160 0.765
162 0.763
164 0.761
166 0.761
168 0.759
170 0.759
172 0.756
174 0.756
176 0.756
178 0.754
180 0.753
182 0.751
184 0.75
186 0.75
188 0.75
190 0.75
192 0.749
194 0.749
196 0.749
198 0.747
200 0.747
202 0.747
204 0.745
206 0.741
208 0.736
210 0.735
212 0.734
214 0.732
216 0.73
218 0.729
220 0.729
222 0.729
224 0.729
226 0.727
228 0.725
230 0.722
232 0.72
234 0.718
236 0.718
238 0.716
240 0.716
242 0.715
244 0.714
246 0.712
248 0.711
250 0.709
252 0.707
254 0.706
256 0.706
260 0.703
264 0.7
268 0.698
272 0.695
276 0.691
280 0.689
284 0.688
288 0.688
292 0.685
296 0.683
300 0.683
304 0.682
308 0.682
312 0.68
316 0.675
320 0.675
324 0.673
328 0.666
332 0.664
336 0.663
340 0.661
344 0.66
348 0.66
352 0.658
356 0.655
360 0.652
364 0.65
368 0.649
372 0.644
376 0.643
380 0.641
384 0.635
388 0.633
392 0.633
396 0.632
400 0.631
404 0.63
408 0.63
412 0.628
416 0.627
420 0.624
424 0.623
428 0.621
432 0.618
436 0.618
440 0.616
444 0.614
448 0.613
452 0.61
456 0.609
460 0.608
464 0.607
468 0.605
472 0.6
476 0.598
480 0.597
484 0.596
488 0.596
492 0.595
496 0.594
500 0.594
504 0.592
508 0.591
512 0.589
520 0.588
528 0.584
536 0.583
544 0.581
552 0.576
560 0.574
568 0.573
576 0.573
584 0.57
592 0.568
600 0.567
608 0.565
616 0.565
624 0.564
632 0.563
640 0.562
648 0.562
656 0.561
664 0.559
672 0.558
680 0.558
688 0.557
696 0.556
704 0.555
712 0.555
720 0.554
728 0.553
736 0.552
744 0.549
752 0.549
760 0.548
768 0.547
776 0.541
784 0.539
792 0.539
800 0.539
808 0.536
816 0.536
824 0.536
832 0.533
840 0.53
848 0.529
856 0.527
864 0.527
872 0.524
880 0.521
888 0.519
896 0.517
904 0.515
912 0.515
920 0.513
928 0.511
936 0.509
944 0.507
952 0.507
960 0.502
968 0.501
976 0.5
984 0.5
992 0.5
1000 0.499
1008 0.498
1016 0.494
1024 0.493
1040 0.491
1056 0.487
1072 0.486
1088 0.482
1104 0.479
1120 0.478
1136 0.476
1152 0.476
1168 0.473
1184 0.469
1200 0.468
1216 0.468
1232 0.466
1248 0.464
1264 0.462
1280 0.459
1296 0.458
1312 0.457
1328 0.455
1344 0.452
1360 0.45
1376 0.45
1392 0.447
1408 0.446
1424 0.441
1440 0.438
1456 0.438
1472 0.435
1488 0.434
1504 0.432
1520 0.432
1536 0.43
1552 0.428
1568 0.426
1584 0.425
1600 0.423
1616 0.422
1632 0.421
1648 0.421
1664 0.421
1680 0.42
1696 0.419
1712 0.418
1728 0.417
1744 0.414
1760 0.412
1776 0.412
1792 0.411
1808 0.411
1824 0.411
1840 0.408
1856 0.406
1872 0.406
1888 0.405
1904 0.405
1920 0.403
1936 0.403
1952 0.402
1968 0.398
1984 0.398
2000 0.397
2016 0.397
2032 0.397
2048 0.397
2080 0.393
2112 0.39
2144 0.388
2176 0.387
2208 0.384
2240 0.38
2272 0.378
2304 0.375
2336 0.375
2368 0.373
2400 0.371
2432 0.369
2464 0.367
2496 0.366
2528 0.365
2560 0.365
2592 0.361
2624 0.361
2656 0.36
2688 0.36
2720 0.359
2752 0.357
2784 0.353
2816 0.353
2848 0.351
2880 0.351
2912 0.35
2944 0.349
2976 0.348
3008 0.347
3040 0.346
3072 0.344
3104 0.344
3136 0.343
3168 0.342
3200 0.342
3232 0.341
3264 0.34
3296 0.34
3328 0.34
3360 0.338
3392 0.337
3424 0.337
3456 0.336
3488 0.333
3520 0.332
3552 0.332
3584 0.329
3616 0.328
3648 0.327
3680 0.325
3712 0.325
3744 0.324
3776 0.322
3808 0.32
3840 0.318
3872 0.316
3904 0.314
3936 0.313
3968 0.312
4000 0.31
4032 0.309
4064 0.306
4096 0.306
4160 0.305
4224 0.302
4288 0.3
4352 0.297
4416 0.293
4480 0.289
4544 0.287
4608 0.286
4672 0.286
4736 0.285
4800 0.281
4864 0.281
4928 0.281
4992 0.278
5056 0.278
5120 0.278
5184 0.278
5248 0.278
5312 0.275
5376 0.275
5440 0.273
5504 0.27
5568 0.267
5632 0.267
5696 0.267
5760 0.261
5824 0.261
5888 0.261
5952 0.26
6016 0.258
6080 0.257
6144 0.255
6208 0.254
6272 0.253
6336 0.253
6400 0.253
6464 0.253
6528 0.253
6592 0.253
6656 0.253
6720 0.251
6784 0.25
6848 0.25
6912 0.248
6976 0.247
7040 0.246
7104 0.245
7168 0.244
7232 0.244
7296 0.243
7360 0.24
7424 0.24
7488 0.238
7552 0.238
7616 0.238
7680 0.236
7744 0.235
7808 0.233
7872 0.232
7936 0.229
8000 0.229
8064 0.228
8128 0.228
8192 0.227
8320 0.226
8448 0.226
8576 0.225
8704 0.224
8832 0.222
8960 0.221
9088 0.218
9216 0.218
9344 0.215
9472 0.214
9600 0.213
9728 0.211
9856 0.208
9984 0.207
10112 0.206
10240 0.206
10368 0.204
10496 0.203
10624 0.201
10752 0.201
10880 0.2
11008 0.199
11136 0.199
11264 0.199
11392 0.198
11520 0.198
11648 0.198
11776 0.196
11904 0.195
12032 0.193
12160 0.192
12288 0.19
12416 0.19
12544 0.188
12672 0.185
12800 0.184
12928 0.183
13056 0.181
13184 0.181
13312 0.181
13440 0.181
13568 0.18
13696 0.178
13824 0.178
13952 0.178
14080 0.178
14208 0.178
14336 0.178
14464 0.177
14592 0.177
14720 0.177
14848 0.176
14976 0.175
15104 0.174
15232 0.174
15360 0.173
15488 0.173
15616 0.173
15744 0.172
15872 0.172
16000 0.172
16128 0.172
16256 0.172
16384 0.172
16640 0.17
16896 0.169
17152 0.168
17408 0.168
17664 0.167
17920 0.166
18176 0.165
18432 0.165
18688 0.163
18944 0.163
19200 0.162
19456 0.162
19712 0.16
19968 0.156
&
@target G0.S18
@type xy
0 1
1 0.96851051
2 0.95773911
3 0.94984551
4 0.94339234
5 0.93783915
6 0.93291431
7 0.92845896
8 0.92437089
9 0.92057989
10 0.9170353
11 0.91369923
12 0.91054244
13 0.90754184
14 0.90467885
15 0.90193821
16 0.89930727
17 0.89677537
18 0.89433344
19 0.8919737
20 0.88968939
21 0.88747464
22 0.88532426
23 0.88323368
24 0.88119883
25 0.87921608
26 0.87728216
27 0.87539412
28 0.87354931
29 0.8717453
30 0.86997987
31 0.86825101
32 0.86655686
33 0.86489572
34 0.86326601
35 0.86166628
36 0.86009518
37 0.85855145
38 0.85703394
39 0.85554154
40 0.85407325
41 0.85262812
42 0.85120525
43 0.8498038
44 0.848423
45 0.84706209
46 0.84572039
47 0.84439722
48 0.84309197
49 0.84180404
50 0.84053288
51 0.83927796
52 0.83803877
53 0.83681483
54 0.83560568
55 0.8344109
56 0.83323007
57 0.83206278
58 0.83090868
59 0.82976739
60 0.82863857
61 0.8275219
62 0.82641705
63 0.82532372
64 0.82424163
65 0.82317049
66 0.82211003
67 0.82106001
68 0.82002016
69 0.81899026
70 0.81797008
71 0.81695938
72 0.81595797
73 0.81496564
74 0.81398218
75 0.81300741
76 0.81204114
77 0.8110832
78 0.81013341
79 0.8091916
80 0.80825762
81 0.80733131
82 0.80641252
83 0.8055011
84 0.80459691
85 0.80369981
86 0.80280967
87 0.80192637
88 0.80104977
89 0.80017976
90 0.79931621
91 0.79845901
92 0.79760805
93 0.79676323
94 0.79592443
95 0.79509156
96 0.79426451
97 0.79344319
98 0.7926275
99 0.79181735
100 0.79101266
101 0.79021333
102 0.78941928
103 0.78863043
104 0.78784669
105 0.78706799
106 0.78629425
107 0.7855254
108 0.78476137
109 0.78400207
110 0.78324745
111 0.78249743
112 0.78175195
113 0.78101094
114 0.78027434
115 0.77954209
116 0.77881412
117 0.77809038
118 0.77737082
119 0.77665536
120 0.77594397
121 0.77523657
122 0.77453313
123 0.77383359
124 0.77313789
125 0.77244599
126 0.77175785
127 0.7710734
128 0.77039261
130 0.76904181
132 0.76770509
134 0.7663821
136 0.76507253
138 0.76377606
140 0.76249237
142 0.76122118
144 0.75996221
146 0.75871518
148 0.75747983
150 0.75625591
152 0.75504317
154 0.75384137
156 0.7526503
158 0.75146971
160 0.75029942
162 0.7491392
164 0.74798885
166 0.74684819
168 0.74571702
170 0.74459517
172 0.74348245
174 0.7423787
176 0.74128374
178 0.74019743
180 0.7391196
182 0.7380501
184 0.73698878
186 0.7359355
188 0.73489012
190 0.7338525
192 0.73282252
194 0.73180004
196 0.73078494
198 0.7297771
200 0.72877639
202 0.72778271
204 0.72679594
206 0.72581598
208 0.72484271
210 0.72387603
212 0.72291584
214 0.72196204
216 0.72101454
218 0.72007323
220 0.71913803
222 0.71820885
224 0.71728561
226 0.7163682
228 0.71545656
230 0.71455059
232 0.71365023
234 0.71275538
236 0.71186598
238 0.71098195
240 0.71010321
242 0.7092297
244 0.70836134
246 0.70749807
248 0.70663982
250 0.70578652
252 0.70493811
254 0.70409452
256 0.7032557
260 0.70159211
264 0.69994687
268 0.69831953
272 0.69670964
276 0.69511681
280 0.69354062
284 0.69198068
288 0.69043664
292 0.68890812
296 0.68739478
300 0.6858963
304 0.68441234
308 0.68294259
312 0.68148676
316 0.68004456
320 0.6786157
324 0.67719991
328 0.67579692
332 0.6744065
336 0.67302837
340 0.67166232
344 0.6703081
348 0.66896549
352 0.66763428
356 0.66631425
360 0.66500519
364 0.66370691
368 0.66241921
372 0.66114191
376 0.65987482
380 0.65861777
384 0.65737057
388 0.65613307
392 0.65490509
396 0.65368649
400 0.65247709
404 0.65127677
408 0.65008535
412 0.64890271
416 0.6477287
420 0.64656319
424 0.64540604
428 0.64425713
432 0.64311632
436 0.64198349
440 0.64085853
444 0.63974131
448 0.63863173
452 0.63752966
456 0.636435
460 0.63534764
464 0.63426748
468 0.63319441
472 0.63212834
476 0.63106917
480 0.6300168
484 0.62897113
488 0.62793209
492 0.62689956
496 0.62587348
500 0.62485376
504 0.6238403
508 0.62283303
512 0.62183186
520 0.61984754
528 0.61788672
536 0.61594881
544 0.61403325
552 0.61213949
560 0.61026702
568 0.60841532
576 0.60658392
584 0.60477235
592 0.60298016
600 0.6012069
608 0.59945218
616 0.59771557
624 0.59599669
632 0.59429516
640 0.59261062
648 0.59094271
656 0.58929109
664 0.58765544
672 0.58603542
680 0.58443073
688 0.58284107
696 0.58126615
704 0.57970568
712 0.5781594
720 0.57662703
728 0.57510831
736 0.573603
744 0.57211085
752 0.57063163
760 0.5691651
768 0.56771104
776 0.56626924
784 0.56483947
792 0.56342154
800 0.56201525
808 0.56062039
816 0.55923678
824 0.55786424
832 0.55650258
840 0.55515162
848 0.5538112
856 0.55248115
864 0.55116131
872 0.54985151
880 0.5485516
888 0.54726143
896 0.54598085
904 0.54470972
912 0.54344789
920 0.54219524
928 0.54095161
936 0.53971688
944 0.53849093
952 0.53727363
960 0.53606485
968 0.53486447
976 0.53367238
984 0.53248846
992 0.5313126
1000 0.53014468
1008 0.52898461
1016 0.52783227
1024 0.52668757
1040 0.52442065
1056 0.52218306
1072 0.51997407
1088 0.51779293
1104 0.51563896
1120 0.51351148
1136 0.51140985
1152 0.50933346
1168 0.5072817
1184 0.505254
1200 0.5032498
1216 0.50126858
1232 0.49930981
1248 0.49737299
1264 0.49545765
1280 0.49356331
1296 0.49168953
1312 0.48983587
1328 0.48800192
1344 0.48618726
1360 0.4843915
1376 0.48261425
1392 0.48085516
1408 0.47911385
1424 0.47738998
1440 0.47568321
1456 0.47399321
1472 0.47231967
1488 0.47066228
1504 0.46902074
1520 0.46739475
1536 0.46578403
1552 0.4641883
1568 0.46260731
1584 0.46104078
1600 0.45948847
1616 0.45795012
1632 0.45642551
1648 0.45491438
1664 0.45341652
1680 0.45193171
1696 0.45045972
1712 0.44900034
1728 0.44755338
1744 0.44611863
1760 0.44469589
1776 0.44328498
1792 0.44188571
1808 0.44049789
1824 0.43912135
1840 0.43775591
1856 0.43640142
1872 0.43505769
1888 0.43372457
1904 0.43240191
1920 0.43108954
1936 0.42978732
1952 0.4284951
1968 0.42721274
1984 0.42594009
2000 0.42467702
2016 0.42342339
2032 0.42217907
2048 0.42094393
2080 0.41850068
2112 0.41609268
2144 0.41371897
2176 0.41137866
2208 0.40907087
2240 0.40679477
2272 0.40454957
2304 0.40233448
2336 0.40014878
2368 0.39799174
2400 0.39586267
2432 0.39376091
2464 0.39168583
2496 0.3896368
2528 0.38761323
2560 0.38561455
2592 0.38364018
2624 0.38168961
2656 0.37976231
2688 0.37785777
2720 0.37597551
2752 0.37411506
2784 0.37227597
2816 0.37045779
2848 0.36866008
2880 0.36688245
2912 0.36512448
2944 0.36338579
2976 0.361666
3008 0.35996473
3040 0.35828163
3072 0.35661636
3104 0.35496858
3136 0.35333795
3168 0.35172417
3200 0.35012692
3232 0.34854591
3264 0.34698083
3296 0.3454314
3328 0.34389735
3360 0.34237841
3392 0.34087431
3424 0.33938479
3456 0.33790962
3488 0.33644853
3520 0.33500131
3552 0.3335677
3584 0.3321475
3616 0.33074048
3648 0.32934642
3680 0.32796511
3712 0.32659636
3744 0.32523996
3776 0.32389571
3808 0.32256343
3840 0.32124293
3872 0.31993403
3904 0.31863655
3936 0.31735032
3968 0.31607516
4000 0.31481091
4032 0.31355742
4064 0.31231452
4096 0.31108205
4160 0.30864781
4224 0.30625354
4288 0.30389811
4352 0.30158043
4416 0.29929947
4480 0.29705424
4544 0.29484378
4608 0.29266717
4672 0.29052353
4736 0.28841201
4800 0.2863318
4864 0.2842821
4928 0.28226216
4992 0.28027125
5056 0.27830867
5120 0.27637373
5184 0.27446578
5248 0.27258418
5312 0.27072833
5376 0.26889764
5440 0.26709152
5504 0.26530944
5568 0.26355085
5632 0.26181524
5696 0.26010211
5760 0.25841097
5824 0.25674135
5888 0.2550928
5952 0.25346488
6016 0.25185715
6080 0.25026921
6144 0.24870065
6208 0.24715108
6272 0.24562013
6336 0.24410741
6400 0.24261258
6464 0.24113528
6528 0.23967518
6592 0.23823195
6656 0.23680527
6720 0.23539483
6784 0.23400033
6848 0.23262147
6912 0.23125796
6976 0.22990953
7040 0.2285759
7104 0.22725681
7168 0.22595201
7232 0.22466123
7296 0.22338424
7360 0.22212079
7424 0.22087066
7488 0.21963362
7552 0.21840943
7616 0.2171979
7680 0.2159988
7744 0.21481194
7808 0.2136371
7872 0.2124741
7936 0.21132274
8000 0.21018283
8064 0.2090542
8128 0.20793665
8192 0.20683003
8320 0.20464884
8448 0.20250933
8576 0.20041021
8704 0.19835029
8832 0.1963284
8960 0.19434343
9088 0.19239432
9216 0.19048004
9344 0.18859961
9472 0.1867521
9600 0.18493659
9728 0.18315222
9856 0.18139815
9984 0.17967358
10112 0.17797773
10240 0.17630985
10368 0.17466923
10496 0.17305517
10624 0.17146701
10752 0.16990409
10880 0.16836581
11008 0.16685154
11136 0.16536073
11264 0.1638928
11392 0.16244721
11520 0.16102344
11648 0.15962098
11776 0.15823934
11904 0.15687805
12032 0.15553665
12160 0.15421468
12288 0.15291173
12416 0.15162737
12544 0.15036119
12672 0.14911281
12800 0.14788184
12928 0.14666792
13056 0.14547067
13184 0.14428977
13312 0.14312485
13440 0.14197561
13568 0.14084172
13696 0.13972286
13824 0.13861874
13952 0.13752907
14080 0.13645355
14208 0.13539191
14336 0.13434389
14464 0.13330921
14592 0.13228763
14720 0.13127889
14848 0.13028275
14976 0.12929898
15104 0.12832734
15232 0.12736761
15360 0.12641958
15488 0.12548302
15616 0.12455774
15744 0.12364353
15872 0.12274019
16000 0.12184753
16128 0.12096536
16256 0.1200935
16384 0.11923177
16640 0.117538
16896 0.11588271
17152 0.1142646
17408 0.11268246
17664 0.1111351
17920 0.1096214
18176 0.1081403
18432 0.10669076
18688 0.10527181
18944 0.10388249
19200 0.10252192
19456 0.10118923
19712 0.099883583
19968 0.098604186
&
@target G0.S19
@type xy
0 1
1 1
2 0.998
3 0.995
4 0.99
5 0.983
6 0.975
7 0.964
8 0.953
9 0.95
10 0.943
11 0.939
12 0.936
13 0.933
14 0.929
15 0.925
16 0.92
17 0.916
18 0.911
19 0.906
20 0.898
21 0.892
22 0.887
23 0.881
24 0.876
25 0.871
26 0.863
27 0.859
28 0.854
29 0.848
30 0.843
31 0.839
32 0.833
33 0.83
34 0.825
35 0.818
36 0.817
37 0.814
38 0.811
39 0.808
40 0.806
41 0.801
42 0.799
43 0.796
44 0.794
45 0.792
46 0.789
47 0.783
48 0.782
49 0.78
50 0.777
51 0.776
52 0.773
53 0.77
54 0.769
55 0.767
56 0.762
57 0.757
58 0.754
59 0.75
60 0.745
61 0.744
62 0.741
63 0.74
64 0.739
65 0.739
66 0.738
67 0.738
68 0.735
69 0.73
70 0.726
71 0.723
72 0.719
73 0.717
74 0.715
75 0.711
76 0.71
77 0.708
78 0.706
79 0.705
80 0.704
81 0.702
82 0.7
83 0.698
84 0.696
85 0.694
86 0.691
87 0.69
88 0.688
89 0.688
90 0.687
91 0.687
92 0.684
93 0.683
94 0.683
95 0.682
96 0.679
97 0.676
98 0.675
99 0.674
100 0.672
101 0.669
102 0.668
103 0.668
104 0.667
105 0.664
106 0.661
107 0.66
108 0.656
109 0.655
110 0.654
111 0.653
112 0.651
113 0.648
114 0.646
115 0.644
116 0.644
117 0.641
118 0.639
119 0.638
120 0.636
121 0.636
122 0.634
123 0.63
124 0.63
125 0.626
126 0.621
127 0.621
128 0.62
130 0.617
132 0.613
134 0.609
136 0.605
138 0.598
140 0.595
142 0.592
144 0.588
146 0.587
148 0.584
150 0.584
152 0.581
154 0.579
156 0.573
158 0.572
160 0.571
162 0.57
164 0.567
166 0.566
168 0.561
170 0.559
172 0.558
174 0.555
176 0.552
178 0.55
180 0.548
182 0.544
184 0.543
186 0.541
188 0.54
190 0.539
192 0.538
194 0.536
196 0.536
198 0.533
200 0.531
202 0.529
204 0.523
206 0.52
208 0.52
210 0.52
212 0.518
214 0.516
216 0.512
218 0.51
220 0.509
222 0.506
224 0.503
226 0.501
228 0.501
230 0.5
232 0.498
234 0.496
236 0.494
238 0.494
240 0.491
242 0.489
244 0.489
246 0.487
248 0.485
250 0.482
252 0.481
254 0.476
256 0.475
260 0.47
264 0.467
268 0.467
272 0.466
276 0.465
280 0.462
284 0.46
288 0.458
292 0.455
296 0.453
300 0.451
304 0.45
308 0.444
312 0.443
316 0.442
320 0.44
324 0.435
328 0.434
332 0.432
336 0.43
340 0.429
344 0.427
348 0.425
352 0.424
356 0.421
360 0.419
364 0.414
368 0.414
372 0.412
376 0.409
380 0.406
384 0.403
388 0.401
392 0.398
396 0.398
400 0.397
404 0.397
408 0.397
412 0.396
416 0.392
420 0.389
424 0.388
428 0.386
432 0.384
436 0.383
440 0.381
444 0.38
448 0.378
452 0.375
456 0.372
460 0.369
464 0.369
468 0.367
472 0.363
476 0.359
480 0.358
484 0.357
488 0.357
492 0.357
496 0.357
500 0.357
504 0.354
508 0.352
512 0.347
520 0.346
528 0.341
536 0.339
544 0.338
552 0.337
560 0.334
568 0.334
576 0.332
584 0.33
592 0.328
600 0.327
608 0.325
616 0.324
624 0.322
632 0.32
640 0.315
648 0.314
656 0.312
664 0.311
672 0.307
680 0.303
688 0.303
696 0.301
704 0.3
712 0.297
720 0.295
728 0.295
736 0.289
744 0.285
752 0.284
760 0.282
768 0.282
776 0.28
784 0.279
792 0.276
800 0.276
808 0.273
816 0.272
824 0.271
832 0.271
840 0.27
848 0.268
856 0.268
864 0.267
872 0.267
880 0.265
888 0.262
896 0.26
904 0.259
912 0.255
920 0.255
928 0.252
936 0.251
944 0.251
952 0.248
960 0.247
968 0.246
976 0.244
984 0.243
992 0.24
1000 0.239
1008 0.239
1016 0.237
1024 0.236
1040 0.233
1056 0.23
1072 0.226
1088 0.225
1104 0.222
1120 0.221
1136 0.22
1152 0.219
1168 0.216
1184 0.215
1200 0.215
1216 0.213
1232 0.209
1248 0.208
1264 0.204
1280 0.203
1296 0.202
1312 0.202
1328 0.201
1344 0.199
1360 0.199
1376 0.198
1392 0.197
1408 0.195
1424 0.194
1440 0.193
1456 0.192
1472 0.19
1488 0.188
1504 0.188
1520 0.188
1536 0.185
1552 0.184
1568 0.183
1584 0.183
1600 0.183
1616 0.18
1632 0.179
1648 0.178
1664 0.177
1680 0.175
1696 0.173
1712 0.172
1728 0.169
1744 0.169
1760 0.168
1776 0.167
1792 0.167
1808 0.167
1824 0.166
1840 0.166
1856 0.166
1872 0.164
1888 0.163
1904 0.163
1920 0.163
1936 0.162
1952 0.16
1968 0.158
1984 0.157
2000 0.155
2016 0.153
2032 0.153
2048 0.153
2080 0.152
2112 0.15
2144 0.15
2176 0.148
2208 0.145
2240 0.143
2272 0.143
2304 0.142
2336 0.141
2368 0.139
2400 0.139
2432 0.139
2464 0.138
2496 0.137
2528 0.135
2560 0.135
2592 0.133
2624 0.133
2656 0.132
2688 0.132
2720 0.131
2752 0.13
2784 0.13
2816 0.128
2848 0.127
2880 0.127
2912 0.126
2944 0.124
2976 0.124
3008 0.123
3040 0.123
3072 0.122
3104 0.121
3136 0.121
3168 0.12
3200 0.119
3232 0.118
3264 0.118
3296 0.118
3328 0.116
3360 0.115
3392 0.115
3424 0.115
3456 0.115
3488 0.115
3520 0.115
3552 0.114
3584 0.113
3616 0.112
3648 0.112
3680 0.112
3712 0.111
3744 0.11
3776 0.11
3808 0.11
3840 0.109
3872 0.109
3904 0.109
3936 0.109
3968 0.109
4000 0.108
4032 0.108
4064 0.106
4096 0.105
4160 0.105
4224 0.105
4288 0.104
4352 0.104
4416 0.104
4480 0.103
4544 0.103
4608 0.102
4672 0.102
4736 0.102
4800 0.101
4864 0.101
4928 0.1
4992 0.098
5056 0.098
5120 0.096
5184 0.093
5248 0.092
5312 0.091
5376 0.091
5440 0.091
5504 0.09
5568 0.087
5632 0.087
5696 0.086
5760 0.085
5824 0.084
5888 0.083
5952 0.083
6016 0.083
6080 0.083
6144 0.083
6208 0.082
6272 0.081
6336 0.081
6400 0.081
6464 0.081
6528 0.081
6592 0.081
6656 0.081
6720 0.081
6784 0.08
6848 0.08
6912 0.08
6976 0.08
7040 0.079
7104 0.079
7168 0.079
7232 0.079
7296 0.079
7360 0.078
7424 0.077
7488 0.076
7552 0.076
7616 0.076
7680 0.075
7744 0.075
7808 0.075
7872 0.075
7936 0.075
8000 0.075
8064 0.075
8128 0.075
8192 0.075
8320 0.072
8448 0.072
8576 0.072
8704 0.072
8832 0.072
8960 0.071
9088 0.071
9216 0.071
9344 0.071
9472 0.07
9600 0.069
9728 0.067
9856 0.067
9984 0.065
&
@target G0.S20
@type xy
0 1
1 0.95888888
2 0.94225326
3 0.92966597
4 0.91917536
5 0.91002477
6 0.90182594
7 0.89434814
8 0.887441
9 0.88100007
10 0.87494927
11 0.86923118
12 0.86380118
13 0.8586238
14 0.85367026
15 0.84891686
16 0.84434379
17 0.83993429
18 0.83567404
19 0.83155068
20 0.82755346
21 0.82367296
22 0.81990088
23 0.81622984
24 0.81265326
25 0.80916525
26 0.80576048
27 0.80243415
28 0.79918191
29 0.79599976
30 0.79288407
31 0.78983151
32 0.78683901
33 0.78390374
34 0.78102309
35 0.77819462
36 0.77541609
37 0.7726854
38 0.77000059
39 0.76735984
40 0.76476144
41 0.76220378
42 0.75968536
43 0.75720476
44 0.75476064
45 0.75235175
46 0.7499769
47 0.74763496
48 0.74532487
49 0.74304562
50 0.74079625
51 0.73857585
52 0.73638355
53 0.73421854
54 0.73208002
55 0.72996725
56 0.72787951
57 0.72581612
58 0.72377643
59 0.72175981
60 0.71976567
61 0.71779343
62 0.71584254
63 0.71391247
64 0.71200273
65 0.71011281
66 0.70824226
67 0.70639062
68 0.70455746
69 0.70274236
70 0.70094492
71 0.69916476
72 0.69740149
73 0.69565477
74 0.69392423
75 0.69220954
76 0.69051038
77 0.68882643
78 0.68715739
79 0.68550297
80 0.68386287
81 0.68223682
82 0.68062455
83 0.67902581
84 0.67744034
85 0.6758679
86 0.67430825
87 0.67276116
88 0.6712264
89 0.66970377
90 0.66819304
91 0.66669402
92 0.66520651
93 0.6637303
94 0.66226522
95 0.66081107
96 0.65936769
97 0.65793489
98 0.65651251
99 0.65510037
100 0.65369833
101 0.65230623
102 0.6509239
103 0.6495512
104 0.64818799
105 0.64683412
106 0.64548945
107 0.64415386
108 0.6428272
109 0.64150935
110 0.64020018
111 0.63889958
112 0.6376074
113 0.63632355
114 0.63504791
115 0.63378036
116 0.63252079
117 0.63126909
118 0.63002517
119 0.62878891
120 0.62756022
121 0.626339
122 0.62512515
123 0.62391857
124 0.62271918
125 0.62152687
126 0.62034157
127 0.61916319
128 0.61799164
130 0.61566869
132 0.61337208
134 0.61110118
136 0.60885538
138 0.60663412
140 0.60443682
142 0.60226295
144 0.60011199
146 0.59798344
148 0.59587681
150 0.59379164
152 0.59172748
154 0.58968388
156 0.58766042
158 0.58565671
160 0.58367233
162 0.58170692
164 0.57976009
166 0.57783148
168 0.57592076
170 0.57402758
172 0.57215161
174 0.57029253
176 0.56845004
178 0.56662383
180 0.56481362
182 0.56301912
184 0.56124005
186 0.55947615
188 0.55772715
190 0.55599281
192 0.55427288
194 0.5525671
196 0.55087527
198 0.54919713
200 0.54753248
202 0.54588109
204 0.54424276
206 0.54261727
208 0.54100444
210 0.53940406
212 0.53781594
214 0.53623989
216 0.53467574
218 0.53312331
220 0.53158242
222 0.5300529
224 0.5285346
226 0.52702733
228 0.52553096
230 0.52404532
232 0.52257027
234 0.52110565
236 0.51965132
238 0.51820714
240 0.51677297
242 0.51534867
244 0.51393412
246 0.51252918
248 0.51113373
250 0.50974764
252 0.50837079
254 0.50700306
256 0.50564433
260 0.50295343
264 0.5002972
268 0.49767477
272 0.49508533
276 0.49252809
280 0.49000227
284 0.48750715
288 0.48504202
292 0.4826062
296 0.48019902
300 0.47781985
304 0.47546807
308 0.47314309
312 0.47084434
316 0.46857126
320 0.46632332
324 0.46409999
328 0.46190077
332 0.45972518
336 0.45757273
340 0.45544298
344 0.45333548
348 0.4512498
352 0.44918552
356 0.44714224
360 0.44511956
364 0.4431171
368 0.44113449
372 0.43917136
376 0.43722737
380 0.43530217
384 0.43339544
388 0.43150684
392 0.42963607
396 0.42778282
400 0.42594678
404 0.42412768
408 0.42232522
412 0.42053913
416 0.41876915
420 0.417015
424 0.41527644
428 0.41355321
432 0.41184507
436 0.41015179
440 0.40847313
444 0.40680886
448 0.40515877
452 0.40352264
456 0.40190025
460 0.40029141
464 0.39869591
468 0.39711355
472 0.39554415
476 0.3939875
480 0.39244344
484 0.39091178
488 0.38939233
492 0.38788494
496 0.38638943
500 0.38490564
504 0.38343341
508 0.38197257
512 0.38052297
520 0.37765689
528 0.374834
536 0.37205317
544 0.3693133
552 0.36661335
560 0.36395232
568 0.36132924
576 0.35874317
584 0.35619322
592 0.35367852
600 0.35119825
608 0.34875158
616 0.34633775
624 0.34395601
632 0.34160562
640 0.3392859
648 0.33699616
656 0.33473574
664 0.33250401
672 0.33030036
680 0.3281242
688 0.32597494
696 0.32385203
704 0.32175493
712 0.31968311
720 0.31763606
728 0.31561329
736 0.31361433
744 0.31163869
752 0.30968594
760 0.30775564
768 0.30584734
776 0.30396065
784 0.30209516
792 0.30025047
800 0.2984262
808 0.29662199
816 0.29483746
824 0.29307227
832 0.29132607
840 0.28959854
848 0.28788933
856 0.28619815
864 0.28452467
872 0.2828686
880 0.28122963
888 0.2796075
896 0.27800191
904 0.27641259
912 0.27483927
920 0.2732817
928 0.27173962
936 0.27021279
944 0.26870095
952 0.26720388
960 0.26572134
968 0.2642531
976 0.26279895
984 0.26135867
992 0.25993204
1000 0.25851887
1008 0.25711894
1016 0.25573206
1024 0.25435804
1040 0.25164782
1056 0.2489868
1072 0.24637358
1088 0.24380681
1104 0.24128519
1120 0.23880748
1136 0.23637249
1152 0.23397906
1168 0.23162609
1184 0.22931251
1200 0.22703731
1216 0.2247995
1232 0.22259812
1248 0.22043227
1264 0.21830105
1280 0.21620362
1296 0.21413915
1312 0.21210685
1328 0.21010595
1344 0.20813571
1360 0.20619542
1376 0.20428437
1392 0.2024019
1408 0.20054736
1424 0.19872011
1440 0.19691956
1456 0.19514511
1472 0.19339619
1488 0.19167225
1504 0.18997274
1520 0.18829715
1536 0.18664498
1552 0.18501572
1568 0.18340891
1584 0.18182408
1600 0.18026078
1616 0.17871858
1632 0.17719705
1648 0.17569578
1664 0.17421437
1680 0.17275243
1696 0.17130957
1712 0.16988544
1728 0.16847966
1744 0.1670919
1760 0.1657218
1776 0.16436905
1792 0.16303331
1808 0.16171427
1824 0.16041162
1840 0.15912507
1856 0.15785432
1872 0.1565991
1888 0.15535911
1904 0.15413409
1920 0.15292378
1936 0.15172793
1952 0.15054627
1968 0.14937856
1984 0.14822457
2000 0.14708406
2016 0.1459568
2032 0.14484256
2048 0.14374114
2080 0.14157589
2112 0.13945938
2144 0.13739004
2176 0.13536638
2208 0.13338694
2240 0.13145036
2272 0.1295553
2304 0.1277005
2336 0.12588475
2368 0.12410689
2400 0.12236579
2432 0.12066038
2464 0.11898964
2496 0.11735256
2528 0.11574819
2560 0.11417562
2592 0.11263396
2624 0.11112236
2656 0.10964001
2688 0.10818611
2720 0.1067599
2752 0.10536065
2784 0.10398764
2816 0.10264021
2848 0.10131768
2880 0.10001941
2912 0.098744801
2944 0.097493248
2976 0.096264176
3008 0.09505703
3040 0.093871272
3072 0.09270638
3104 0.091561851
3136 0.090437196
3168 0.089331944
3200 0.088245636
3232 0.087177829
3264 0.086128092
3296 0.085096009
3328 0.084081176
3360 0.0830832
3392 0.0821017
3424 0.081136309
3456 0.080186666
3488 0.079252424
3520 0.078333246
3552 0.077428803
3584 0.076538775
3616 0.075662854
3648 0.074800737
3680 0.073952131
3712 0.073116753
3744 0.072294324
3776 0.071484576
3808 0.070687246
3840 0.069902078
3872 0.069128825
3904 0.068367245
3936 0.067617101
3968 0.066878166
4000 0.066150215
4032 0.065433031
4064 0.064726401
4096 0.064030119
4160 0.062667799
4224 0.061344517
4288 0.060058799
4352 0.058809239
4416 0.057594499
4480 0.056413306
4544 0.055264444
4608 0.054146753
4672 0.053059129
4736 0.052000514
4800 0.0509699
4864 0.049966321
4928 0.048988856
4992 0.048036622
5056 0.047108773
5120 0.0462045
5184 0.045323029
5248 0.044463616
5312 0.043625548
5376 0.042808142
5440 0.042010741
5504 0.041232717
5568 0.040473463
5632 0.039732398
5696 0.039008964
5760 0.038302624
5824 0.03761286
5888 0.036939176
5952 0.036281093
6016 0.03563815
6080 0.035009904
6144 0.034395926
6208 0.033795805
6272 0.033209144
6336 0.032635558
6400 0.03207468
6464 0.031526152
6528 0.030989629
6592 0.030464781
6656 0.029951286
6720 0.029448833
6784 0.028957124
6848 0.028475869
6912 0.028004789
6976 0.027543612
7040 0.027092078
7104 0.026649932
7168 0.026216931
7232 0.025792837
7296 0.02537742
7360 0.024970458
7424 0.024571737
7488 0.024181048
7552 0.023798188
7616 0.023422961
7680 0.023055179
7744 0.022694657
7808 0.022341217
7872 0.021994685
7936 0.021654895
8000 0.021321682
8064 0.020994889
8128 0.020674362
8192 0.020359953
8320 0.019748913
8448 0.019160661
8576 0.018594151
8704 0.018048395
8832 0.017522461
8960 0.017015467
9088 0.016526576
9216 0.016054999
9344 0.015599985
9472 0.015160827
9600 0.014736849
9728 0.014327414
9856 0.013931913
9984 0.013549772
&
@target G0.S21
@type xy
0 1
1 1
2 0.997344
3 0.99336
4 0.990704
5 0.990704
6 0.988048
7 0.985392
8 0.984064
9 0.984064
10 0.98008
11 0.977424
12 0.977424
13 0.97344
14 0.969456
15 0.966799
16 0.964143
17 0.958831
18 0.954847
19 0.954847
20 0.954847
21 0.953519
22 0.950863
23 0.949535
24 0.949535
25 0.948207
26 0.944223
27 0.940239
28 0.938911
29 0.937583
30 0.937583
31 0.933599
32 0.932271
33 0.930943
34 0.930943
35 0.929615
36 0.925631
37 0.922975
38 0.915007
39 0.912351
40 0.908367
41 0.904382
42 0.901726
43 0.901726
44 0.896414
45 0.89243
46 0.891102
47 0.889774
48 0.887118
49 0.887118
50 0.884462
51 0.883134
52 0.881806
53 0.87915
54 0.87915
55 0.877822
56 0.87251
57 0.871182
58 0.868526
59 0.86587
60 0.861886
61 0.85923
62 0.857902
63 0.856574
64 0.855246
65 0.853918
66 0.853918
67 0.848606
68 0.847278
69 0.847278
70 0.84595
71 0.844622
72 0.843293
73 0.843293
74 0.843293
75 0.840637
76 0.840637
77 0.840637
78 0.840637
79 0.839309
80 0.836653
81 0.835325
82 0.832669
83 0.831341
84 0.831341
85 0.830013
86 0.826029
87 0.822045
88 0.820717
89 0.819389
90 0.818061
91 0.818061
92 0.818061
93 0.812749
94 0.808765
95 0.807437
96 0.806109
97 0.803453
98 0.803453
99 0.803453
100 0.802125
101 0.800797
102 0.798141
103 0.795485
104 0.794157
105 0.791501
106 0.788845
107 0.787517
108 0.784861
109 0.784861
110 0.783533
111 0.779548
112 0.77822
113 0.775564
114 0.775564
115 0.775564
116 0.774236
117 0.774236
118 0.772908
119 0.772908
120 0.772908
121 0.772908
122 0.772908
123 0.772908
124 0.772908
125 0.77158
126 0.77158
127 0.77158
128 0.770252
130 0.768924
132 0.767596
134 0.767596
136 0.766268
138 0.762284
140 0.7583
142 0.754316
144 0.752988
146 0.747676
148 0.746348
150 0.746348
152 0.743692
154 0.741036
156 0.741036
158 0.73838
160 0.737052
162 0.733068
164 0.733068
166 0.73174
168 0.729084
170 0.727756
172 0.7251
174 0.723772
176 0.722444
178 0.721116
180 0.719788
182 0.718459
184 0.717131
186 0.715803
188 0.715803
190 0.714475
192 0.714475
194 0.713147
196 0.711819
198 0.710491
200 0.709163
202 0.707835
204 0.707835
206 0.707835
208 0.706507
210 0.703851
212 0.702523
214 0.701195
216 0.698539
218 0.697211
220 0.695883
222 0.695883
224 0.693227
226 0.690571
228 0.690571
230 0.689243
232 0.687915
234 0.685259
236 0.685259
238 0.683931
240 0.683931
242 0.682603
244 0.682603
246 0.682603
248 0.681275
250 0.681275
252 0.679947
254 0.674635
256 0.673307
260 0.671979
264 0.669323
268 0.665339
272 0.661355
276 0.654714
280 0.65073
284 0.649402
288 0.649402
292 0.649402
296 0.64409
300 0.641434
304 0.640106
308 0.638778
312 0.634794
316 0.633466
320 0.629482
324 0.625498
328 0.618858
332 0.613546
336 0.61089
340 0.609562
344 0.605578
348 0.602922
352 0.601594
356 0.592297
360 0.590969
364 0.589641
368 0.585657
372 0.583001
376 0.583001
380 0.581673
384 0.579017
388 0.579017
392 0.577689
396 0.576361
400 0.575033
404 0.575033
408 0.573705
412 0.572377
416 0.572377
420 0.571049
424 0.569721
428 0.569721
432 0.565737
436 0.564409
440 0.563081
444 0.561753
448 0.561753
452 0.557769
456 0.556441
460 0.555113
464 0.553785
468 0.553785
472 0.551129
476 0.551129
480 0.548473
484 0.547145
488 0.545817
492 0.544489
496 0.543161
500 0.543161
504 0.540505
508 0.539177
512 0.539177
520 0.537849
528 0.536521
536 0.533865
544 0.52988
552 0.52988
560 0.52988
568 0.525896
576 0.525896
584 0.524568
592 0.52324
600 0.521912
608 0.521912
616 0.520584
624 0.517928
632 0.515272
640 0.512616
648 0.512616
656 0.511288
664 0.508632
672 0.507304
680 0.505976
688 0.505976
696 0.505976
704 0.504648
712 0.500664
720 0.498008
728 0.495352
736 0.492696
744 0.487384
752 0.486056
760 0.486056
768 0.484728
776 0.484728
784 0.482072
792 0.480744
800 0.479416
808 0.479416
816 0.479416
824 0.478088
832 0.478088
840 0.47676
848 0.475432
856 0.472776
864 0.472776
872 0.471448
880 0.47012
888 0.47012
896 0.468792
904 0.467463
912 0.466135
920 0.466135
928 0.466135
936 0.463479
944 0.460823
952 0.455511
960 0.454183
968 0.452855
976 0.451527
984 0.447543
992 0.447543
1000 0.447543
1008 0.446215
1016 0.446215
1024 0.443559
1040 0.442231
1056 0.439575
1072 0.438247
1088 0.434263
1104 0.430279
1120 0.424967
1136 0.423639
1152 0.423639
1168 0.420983
1184 0.420983
1200 0.419655
1216 0.416999
1232 0.415671
1248 0.411687
1264 0.410359
1280 0.410359
1296 0.409031
1312 0.403718
1328 0.401062
1344 0.401062
1360 0.399734
1376 0.399734
1392 0.397078
1408 0.394422
1424 0.391766
1440 0.390438
1456 0.387782
1472 0.386454
1488 0.385126
1504 0.38247
1520 0.381142
1536 0.378486
1552 0.374502
1568 0.374502
1584 0.374502
1600 0.373174
1616 0.370518
1632 0.365206
1648 0.365206
1664 0.361222
1680 0.358566
1696 0.358566
1712 0.357238
1728 0.354582
1744 0.354582
1760 0.353254
1776 0.351926
1792 0.351926
1808 0.350598
1824 0.350598
1840 0.34927
1856 0.346614
1872 0.345286
1888 0.342629
1904 0.339973
1920 0.338645
1936 0.338645
1952 0.337317
1968 0.337317
1984 0.337317
2000 0.334661
2016 0.334661
2032 0.332005
2048 0.332005
2080 0.329349
2112 0.326693
2144 0.325365
2176 0.322709
2208 0.321381
2240 0.320053
2272 0.318725
2304 0.317397
2336 0.314741
2368 0.313413
2400 0.309429
2432 0.308101
2464 0.308101
2496 0.306773
2528 0.302789
2560 0.301461
2592 0.300133
2624 0.298805
2656 0.298805
2688 0.297477
2720 0.297477
2752 0.296149
2784 0.293493
2816 0.292165
2848 0.292165
2880 0.290837
2912 0.290837
2944 0.285525
2976 0.285525
3008 0.282869
3040 0.281541
3072 0.281541
3104 0.281541
3136 0.281541
3168 0.281541
3200 0.280212
3232 0.278884
3264 0.276228
3296 0.2749
3328 0.273572
3360 0.273572
3392 0.273572
3424 0.269588
3456 0.269588
3488 0.269588
3520 0.26826
3552 0.26826
3584 0.26826
3616 0.26826
3648 0.264276
3680 0.264276
3712 0.264276
3744 0.262948
3776 0.262948
3808 0.262948
3840 0.26162
3872 0.26162
3904 0.26162
3936 0.260292
3968 0.260292
4000 0.260292
4032 0.258964
4064 0.25498
4096 0.25498
4160 0.25498
4224 0.25498
4288 0.253652
4352 0.252324
4416 0.250996
4480 0.250996
4544 0.249668
4608 0.245684
4672 0.2417
4736 0.2417
4800 0.240372
4864 0.240372
4928 0.237716
4992 0.237716
5056 0.237716
5120 0.23506
5184 0.23506
5248 0.232404
5312 0.231076
5376 0.22842
5440 0.227092
5504 0.225764
5568 0.224436
5632 0.223108
5696 0.223108
5760 0.223108
5824 0.220452
5888 0.220452
5952 0.217795
6016 0.217795
6080 0.215139
6144 0.215139
6208 0.215139
6272 0.213811
6336 0.212483
6400 0.212483
6464 0.212483
6528 0.211155
6592 0.209827
6656 0.208499
6720 0.208499
6784 0.208499
6848 0.207171
6912 0.205843
6976 0.205843
7040 0.205843
7104 0.205843
7168 0.204515
7232 0.203187
7296 0.203187
7360 0.201859
7424 0.201859
7488 0.201859
7552 0.200531
7616 0.196547
7680 0.196547
7744 0.195219
7808 0.193891
7872 0.193891
7936 0.192563
8000 0.192563
8064 0.191235
8128 0.191235
8192 0.191235
8320 0.189907
8448 0.189907
8576 0.189907
8704 0.185923
8832 0.185923
8960 0.184595
9088 0.184595
9216 0.184595
9344 0.184595
9472 0.184595
9600 0.183267
9728 0.183267
9856 0.181939
9984 0.176627
10112 0.173971
10240 0.172643
10368 0.171315
10496 0.169987
10624 0.169987
10752 0.169987
10880 0.168659
11008 0.168659
11136 0.168659
11264 0.167331
11392 0.166003
11520 0.164675
11648 0.164675
11776 0.164675
11904 0.163347
12032 0.163347
12160 0.160691
12288 0.159363
12416 0.155378
12544 0.15405
12672 0.151394
12800 0.148738
12928 0.148738
13056 0.148738
13184 0.148738
13312 0.148738
13440 0.148738
13568 0.148738
13696 0.144754
13824 0.144754
13952 0.143426
14080 0.142098
14208 0.14077
14336 0.14077
14464 0.14077
14592 0.139442
14720 0.138114
14848 0.138114
14976 0.138114
15104 0.138114
15232 0.138114
15360 0.138114
15488 0.138114
15616 0.135458
15744 0.135458
15872 0.13413
16000 0.13413
16128 0.13413
16256 0.13413
16384 0.132802
16640 0.130146
16896 0.128818
17152 0.126162
17408 0.126162
17664 0.126162
17920 0.126162
18176 0.126162
18432 0.126162
18688 0.126162
18944 0.126162
19200 0.126162
19456 0.124834
19712 0.124834
19968 0.123506
20224 0.123506
20480 0.123506
20736 0.122178
20992 0.122178
21248 0.12085
21504 0.118194
21760 0.118194
22016 0.116866
22272 0.116866
22528 0.116866
22784 0.116866
23040 0.116866
23296 0.116866
23552 0.116866
23808 0.11421
24064 0.112882
24320 0.111554
24576 0.111554
24832 0.111554
25088 0.111554
25344 0.110226
25600 0.108898
25856 0.108898
26112 0.10757
26368 0.10757
26624 0.10757
26880 0.10757
27136 0.10757
27392 0.10757
27648 0.106242
27904 0.106242
28160 0.106242
28416 0.106242
28672 0.103586
28928 0.103586
29184 0.102258
29440 0.102258
29696 0.10093
29952 0.099602
30208 0.098274
30464 0.098274
30720 0.098274
30976 0.098274
31232 0.098274
31488 0.098274
31744 0.098274
32000 0.098274
32256 0.096946
32512 0.096946
32768 0.096946
33280 0.096946
33792 0.095618
34304 0.095618
34816 0.09429
35328 0.09429
35840 0.09429
36352 0.092961
36864 0.092961
37376 0.092961
37888 0.092961
38400 0.092961
38912 0.092961
39424 0.091633
39936 0.091633
40448 0.091633
40960 0.091633
41472 0.091633
41984 0.091633
42496 0.091633
43008 0.090305
43520 0.088977
44032 0.088977
44544 0.088977
45056 0.088977
45568 0.088977
46080 0.088977
46592 0.088977
47104 0.087649
47616 0.087649
48128 0.086321
48640 0.084993
49152 0.083665
49664 0.083665
50176 0.083665
50688 0.083665
51200 0.083665
51712 0.083665
52224 0.082337
52736 0.081009
53248 0.081009
53760 0.081009
54272 0.081009
54784 0.081009
55296 0.081009
55808 0.081009
56320 0.081009
56832 0.081009
57344 0.081009
57856 0.081009
58368 0.079681
58880 0.079681
59392 0.079681
59904 0.079681
60416 0.079681
60928 0.079681
61440 0.078353
61952 0.078353
62464 0.078353
62976 0.077025
63488 0.077025
64000 0.077025
64512 0.077025
65024 0.075697
65536 0.075697
66560 0.074369
67584 0.074369
68608 0.074369
69632 0.074369
70656 0.074369
71680 0.074369
72704 0.071713
73728 0.069057
74752 0.069057
&
@target G0.S22
@type xy
0 1
1 0.96124468
2 0.94846727
3 0.93918035
4 0.93162947
5 0.92515865
6 0.91943942
7 0.91428021
8 0.90955812
9 0.90518886
10 0.90111175
11 0.89728145
12 0.89366305
13 0.89022901
14 0.88695717
15 0.88382941
16 0.88083067
17 0.87794829
18 0.87517151
19 0.87249111
20 0.8698991
21 0.8673885
22 0.8649532
23 0.86258779
24 0.86028747
25 0.85804795
26 0.85586538
27 0.85373629
28 0.85165754
29 0.84962627
30 0.84763989
31 0.84569602
32 0.84379249
33 0.84192728
34 0.84009856
35 0.8383046
36 0.83654384
37 0.83481481
38 0.83311612
39 0.83144653
40 0.82980482
41 0.8281899
42 0.82660071
43 0.82503629
44 0.8234957
45 0.82197809
46 0.82048264
47 0.81900857
48 0.81755516
49 0.81612173
50 0.81470761
51 0.81331219
52 0.81193489
53 0.81057513
54 0.80923241
55 0.8079062
56 0.80659602
57 0.80530143
58 0.80402197
59 0.80275723
60 0.80150681
61 0.80027033
62 0.79904741
63 0.79783771
64 0.79664089
65 0.79545663
66 0.79428462
67 0.79312455
68 0.79197614
69 0.79083912
70 0.78971321
71 0.78859817
72 0.78749375
73 0.7863997
74 0.7853158
75 0.78424184
76 0.78317759
77 0.78212285
78 0.78107742
79 0.78004111
80 0.77901373
81 0.7779951
82 0.77698505
83 0.77598341
84 0.77499001
85 0.7740047
86 0.77302732
87 0.77205773
88 0.77109578
89 0.77014132
90 0.76919423
91 0.76825437
92 0.76732161
93 0.76639582
94 0.7654769
95 0.76456471
96 0.76365914
97 0.76276008
98 0.76186743
99 0.76098108
100 0.76010092
101 0.75922685
102 0.75835878
103 0.7574966
104 0.75664024
105 0.75578959
106 0.75494458
107 0.7541051
108 0.75327109
109 0.75244245
110 0.75161911
111 0.75080098
112 0.749988
113 0.74918009
114 0.74837717
115 0.74757918
116 0.74678604
117 0.74599768
118 0.74521405
119 0.74443507
120 0.74366069
121 0.74289083
122 0.74212544
123 0.74136446
124 0.74060783
125 0.7398555
126 0.7391074
127 0.73836349
128 0.7376237
130 0.73615631
132 0.73470482
134 0.73326884
136 0.731848
138 0.73044192
140 0.72905027
142 0.72767271
144 0.72630892
146 0.72495858
148 0.7236214
150 0.72229708
152 0.72098535
154 0.71968593
156 0.71839858
158 0.71712302
160 0.71585902
162 0.71460635
164 0.71336478
166 0.71213408
168 0.71091404
170 0.70970446
172 0.70850513
174 0.70731586
176 0.70613646
178 0.70496674
180 0.70380654
182 0.70265566
184 0.70151396
186 0.70038126
188 0.69925741
190 0.69814225
192 0.69703563
194 0.69593741
196 0.69484744
198 0.69376559
200 0.69269172
202 0.6916257
204 0.69056741
206 0.68951671
208 0.68847349
210 0.68743764
212 0.68640903
214 0.68538755
216 0.6843731
218 0.68336556
220 0.68236483
222 0.68137082
224 0.68038341
226 0.67940253
228 0.67842806
230 0.67745991
232 0.67649801
234 0.67554225
236 0.67459255
238 0.67364883
240 0.672711
242 0.67177898
244 0.6708527
246 0.66993208
248 0.66901703
250 0.6681075
252 0.66720339
254 0.66630465
256 0.6654112
260 0.66363991
264 0.66188899
268 0.66015793
272 0.65844624
276 0.65675346
280 0.65507913
284 0.65342281
288 0.6517841
292 0.65016257
296 0.64855785
300 0.64696956
304 0.64539734
308 0.64384083
312 0.6422997
316 0.64077362
320 0.63926229
324 0.63776538
328 0.63628261
332 0.63481368
336 0.63335834
340 0.63191629
344 0.6304873
348 0.62907109
352 0.62766744
356 0.62627609
360 0.62489683
364 0.62352943
368 0.62217366
372 0.62082933
376 0.61949623
380 0.61817415
384 0.6168629
388 0.61556231
392 0.61427217
396 0.61299232
400 0.61172258
404 0.61046278
408 0.60921276
412 0.60797236
416 0.60674141
420 0.60551978
424 0.60430731
428 0.60310386
432 0.60190928
436 0.60072344
440 0.5995462
444 0.59837744
448 0.59721702
452 0.59606482
456 0.59492072
460 0.5937846
464 0.59265634
468 0.59153582
472 0.59042295
476 0.58931761
480 0.58821968
484 0.58712908
488 0.58604569
492 0.58496942
496 0.58390017
500 0.58283785
504 0.58178235
508 0.5807336
512 0.5796915
520 0.5776269
528 0.57558787
536 0.57357377
544 0.57158397
552 0.56961786
560 0.56767487
568 0.56575444
576 0.56385604
584 0.56197914
592 0.56012326
600 0.5582879
608 0.55647262
616 0.55467695
624 0.55290047
632 0.55114277
640 0.54940344
648 0.54768208
656 0.54597833
664 0.54429182
672 0.54262219
680 0.54096911
688 0.53933225
696 0.53771127
704 0.53610588
712 0.53451577
720 0.53294065
728 0.53138023
736 0.52983423
744 0.5283024
752 0.52678447
760 0.52528019
768 0.52378931
776 0.52231159
784 0.5208468
792 0.51939472
800 0.51795513
808 0.5165278
816 0.51511254
824 0.51370914
832 0.51231741
840 0.51093714
848 0.50956816
856 0.50821027
864 0.50686331
872 0.5055271
880 0.50420146
888 0.50288623
896 0.50158126
904 0.50028638
912 0.49900144
920 0.49772628
928 0.49646077
936 0.49520476
944 0.4939581
952 0.49272067
960 0.49149232
968 0.49027293
976 0.48906236
984 0.4878605
992 0.48666722
1000 0.4854824
1008 0.48430593
1016 0.48313768
1024 0.48197754
1040 0.47968119
1056 0.47741601
1072 0.47518118
1088 0.47297592
1104 0.47079947
1120 0.46865111
1136 0.46653014
1152 0.46443589
1168 0.46236771
1184 0.46032499
1200 0.45830711
1216 0.4563135
1232 0.45434361
1248 0.45239689
1264 0.45047282
1280 0.44857091
1296 0.44669066
1312 0.44483161
1328 0.44299331
1344 0.44117531
1360 0.43937719
1376 0.43759854
1392 0.43583896
1408 0.43409806
1424 0.43237547
1440 0.43067083
1456 0.42898378
1472 0.42731398
1488 0.4256611
1504 0.42402482
1520 0.42240483
1536 0.42080082
1552 0.4192125
1568 0.41763957
1584 0.41608177
1600 0.41453882
1616 0.41301045
1632 0.41149641
1648 0.40999645
1664 0.40851032
1680 0.40703779
1696 0.40557863
1712 0.40413261
1728 0.40269951
1744 0.40127912
1760 0.39987123
1776 0.39847563
1792 0.39709214
1808 0.39572054
1824 0.39436066
1840 0.39301232
1856 0.39167532
1872 0.3903495
1888 0.38903469
1904 0.3877307
1920 0.38643739
1936 0.3851546
1952 0.38388215
1968 0.38261991
1984 0.38136772
2000 0.38012544
2016 0.37889292
2032 0.37767003
2048 0.37645661
2080 0.37405772
2112 0.37169519
2144 0.36936804
2176 0.36707531
2208 0.36481607
2240 0.36258946
2272 0.36039463
2304 0.35823076
2336 0.35609706
2368 0.35399279
2400 0.35191722
2432 0.34986965
2464 0.34784941
2496 0.34585585
2528 0.34388833
2560 0.34194627
2592 0.34002907
2624 0.33813616
2656 0.33626701
2688 0.33442109
2720 0.33259788
2752 0.33079689
2784 0.32901765
2816 0.3272597
2848 0.32552258
2880 0.32380586
2912 0.32210913
2944 0.32043197
2976 0.31877398
3008 0.3171348
3040 0.31551403
3072 0.31391133
3104 0.31232634
3136 0.31075872
3168 0.30920814
3200 0.30767427
3232 0.30615681
3264 0.30465545
3296 0.30316989
3328 0.30169985
3360 0.30024504
3392 0.29880519
3424 0.29738004
3456 0.29596933
3488 0.2945728
3520 0.29319022
3552 0.29182133
3584 0.29046591
3616 0.28912374
3648 0.28779458
3680 0.28647822
3712 0.28517445
3744 0.28388307
3776 0.28260387
3808 0.28133665
3840 0.28008123
3872 0.27883742
3904 0.27760504
3936 0.2763839
3968 0.27517383
4000 0.27397467
4032 0.27278624
4064 0.27160838
4096 0.27044093
4160 0.26813665
4224 0.2658722
4288 0.2636464
4352 0.26145817
4416 0.25930643
4480 0.25719017
4544 0.25510841
4608 0.25306021
4672 0.25104468
4736 0.24906094
4800 0.24710817
4864 0.24518556
4928 0.24329233
4992 0.24142776
5056 0.23959111
5120 0.2377817
5184 0.23599887
5248 0.23424196
5312 0.23251037
5376 0.23080349
5440 0.22912074
5504 0.22746157
5568 0.22582543
5632 0.22421181
5696 0.22262018
5760 0.22105008
5824 0.21950101
5888 0.21797253
5952 0.21646419
6016 0.21497556
6080 0.21350621
6144 0.21205575
6208 0.21062378
6272 0.20920993
6336 0.20781381
6400 0.20643507
6464 0.20507337
6528 0.20372836
6592 0.20239972
6656 0.20108712
6720 0.19979025
6784 0.19850882
6848 0.19724252
6912 0.19599107
6976 0.19475419
7040 0.19353162
7104 0.19232308
7168 0.19112832
7232 0.18994709
7296 0.18877914
7360 0.18762424
7424 0.18648216
7488 0.18535266
7552 0.18423554
7616 0.18313057
7680 0.18203755
7744 0.18095626
7808 0.17988652
7872 0.17882813
7936 0.17778089
8000 0.17674462
8064 0.17571915
8128 0.17470429
8192 0.17369986
8320 0.17172167
8448 0.16978326
8576 0.16788338
8704 0.16602085
8832 0.16419452
8960 0.16240331
9088 0.16064615
9216 0.15892206
9344 0.15723007
9472 0.15556925
9600 0.15393873
9728 0.15233764
9856 0.15076518
9984 0.14922055
10112 0.14770301
10240 0.14621181
10368 0.14474627
10496 0.14330571
10624 0.14188948
10752 0.14049695
10880 0.13912751
11008 0.13778059
11136 0.13645562
11264 0.13515206
11392 0.13386939
11520 0.13260709
11648 0.13136469
11776 0.13014169
11904 0.12893765
12032 0.12775213
12160 0.12658469
12288 0.12543492
12416 0.12430242
12544 0.12318679
12672 0.12208767
12800 0.12100467
12928 0.11993746
13056 0.11888569
13184 0.11784902
13312 0.11682712
13440 0.11581969
13568 0.11482642
13696 0.11384702
13824 0.11288118
13952 0.11192864
14080 0.11098913
14208 0.11006238
14336 0.10914812
14464 0.10824612
14592 0.10735613
14720 0.10647792
14848 0.10561125
14976 0.10475589
15104 0.10391164
15232 0.10307828
15360 0.10225559
15488 0.10144339
15616 0.10064148
15744 0.099849656
15872 0.099067741
16000 0.09829555
16128 0.097532907
16256 0.09677964
16384 0.096035578
16640 0.094574421
16896 0.093148167
17152 0.091755606
17408 0.090395586
17664 0.089067008
17920 0.087768822
18176 0.086500025
18432 0.085259659
18688 0.084046807
18944 0.082860592
19200 0.081700175
19456 0.080564752
19712 0.079453552
19968 0.078365836
20224 0.077300896
20480 0.076258051
20736 0.075236649
20992 0.074236061
21248 0.073255684
21504 0.07229494
21760 0.071353269
22016 0.070430137
22272 0.069525026
22528 0.068637438
22784 0.067766895
23040 0.066912935
23296 0.066075112
23552 0.065252998
23808 0.064446177
24064 0.063654249
24320 0.06287683
24576 0.062113546
24832 0.061364037
25088 0.060627955
25344 0.059904963
25600 0.059194736
25856 0.05849696
26112 0.05781133
26368 0.057137551
26624 0.056475338
26880 0.055824416
27136 0.055184515
27392 0.054555378
27648 0.053936752
27904 0.053328395
28160 0.05273007
28416 0.052141549
28672 0.051562608
28928 0.050993033
29184 0.050432614
29440 0.049881148
29696 0.049338439
29952 0.048804294
30208 0.048278527
30464 0.047760958
30720 0.04725141
30976 0.046749714
31232 0.046255703
31488 0.045769216
31744 0.045290095
32000 0.044818188
32256 0.044353347
32512 0.043895426
32768 0.043444284
33280 0.042561796
33792 0.041704828
34304 0.04087238
34816 0.040063502
35328 0.039277292
35840 0.038512892
36352 0.037769486
36864 0.037046298
37376 0.036342588
37888 0.03565765
38400 0.034990813
38912 0.034341434
39424 0.033708902
39936 0.033092632
40448 0.032492065
40960 0.031906666
41472 0.031335925
41984 0.030779352
42496 0.03023648
43008 0.029706859
43520 0.02919006
44032 0.028685671
44544 0.028193297
45056 0.027712559
45568 0.027243092
46080 0.026784547
46592 0.026336589
47104 0.025898894
47616 0.025471153
48128 0.025053068
48640 0.024644351
49152 0.024244726
49664 0.023853928
50176 0.0234717
50688 0.023097796
51200 0.022731978
51712 0.022374017
52224 0.022023692
52736 0.02168079
53248 0.021345105
53760 0.02101644
54272 0.020694602
54784 0.020379407
55296 0.020070676
55808 0.019768236
56320 0.019471921
56832 0.019181569
57344 0.018897024
57856 0.018618136
58368 0.018344759
58880 0.018076751
59392 0.017813976
59904 0.017556301
60416 0.017303599
60928 0.017055746
61440 0.01681262
61952 0.016574106
62464 0.016340092
62976 0.016110466
63488 0.015885124
64000 0.015663962
64512 0.01544688
65024 0.015233783
65536 0.015024575
66560 0.014617465
67584 0.014224854
68608 0.013846082
69632 0.013480528
70656 0.013127605
71680 0.012786757
72704 0.01245746
73728 0.012139217
74752 0.011831558
&
@target G0.S23
@type xy
0 1
1 1
2 1
3 0.996894
4 0.996894
5 0.996894
6 0.996894
7 0.995859
8 0.994824
9 0.992754
10 0.990683
11 0.989648
12 0.988613
13 0.988613
14 0.987578
15 0.986542
16 0.984472
17 0.983437
18 0.981366
19 0.981366
20 0.980331
21 0.979296
22 0.978261
23 0.977226
24 0.97619
25 0.975155
26 0.975155
27 0.97412
28 0.97412
29 0.97412
30 0.973085
31 0.97205
32 0.969979
33 0.968944
34 0.967909
35 0.967909
36 0.966874
37 0.964803
38 0.964803
39 0.964803
40 0.964803
41 0.963768
42 0.962733
43 0.962733
44 0.961698
45 0.960663
46 0.959627
47 0.956522
48 0.956522
49 0.955487
50 0.955487
51 0.953416
52 0.952381
53 0.951346
54 0.94824
55 0.947205
56 0.947205
57 0.944099
58 0.940994
59 0.939959
60 0.937888
61 0.936853
62 0.936853
63 0.934783
64 0.933747
65 0.931677
66 0.931677
67 0.931677
68 0.931677
69 0.930642
70 0.930642
71 0.928571
72 0.927536
73 0.927536
74 0.925466
75 0.924431
76 0.92236
77 0.92029
78 0.92029
79 0.92029
80 0.919255
81 0.916149
82 0.914079
83 0.913043
84 0.910973
85 0.910973
86 0.909938
87 0.908903
88 0.907867
89 0.907867
90 0.906832
91 0.905797
92 0.904762
93 0.904762
94 0.903727
95 0.902691
96 0.902691
97 0.902691
98 0.898551
99 0.898551
100 0.89648
101 0.89648
102 0.895445
103 0.891304
104 0.890269
105 0.890269
106 0.890269
107 0.889234
108 0.889234
109 0.888199
110 0.885093
111 0.884058
112 0.883023
113 0.880952
114 0.880952
115 0.879917
116 0.879917
117 0.878882
118 0.878882
119 0.877847
120 0.877847
121 0.877847
122 0.877847
123 0.877847
124 0.877847
125 0.877847
126 0.876812
127 0.876812
128 0.875776
130 0.874741
132 0.874741
134 0.873706
136 0.872671
138 0.872671
140 0.871636
142 0.867495
144 0.864389
146 0.862319
148 0.859213
150 0.859213
152 0.857143
154 0.855072
156 0.855072
158 0.851967
160 0.851967
162 0.851967
164 0.851967
166 0.850932
168 0.848861
170 0.845756
172 0.843685
174 0.843685
176 0.841615
178 0.841615
180 0.841615
182 0.839545
184 0.838509
186 0.833333
188 0.833333
190 0.833333
192 0.832298
194 0.831263
196 0.831263
198 0.830228
200 0.828157
202 0.828157
204 0.826087
206 0.824017
208 0.822981
210 0.821946
212 0.819876
214 0.817805
216 0.815735
218 0.815735
220 0.8147
222 0.8147
224 0.8147
226 0.8147
228 0.810559
230 0.808489
232 0.807453
234 0.807453
236 0.807453
238 0.806418
240 0.804348
242 0.803313
244 0.803313
246 0.803313
248 0.800207
250 0.800207
252 0.799172
254 0.799172
256 0.798137
260 0.797101
264 0.797101
268 0.795031
272 0.793996
276 0.791925
280 0.79089
284 0.787785
288 0.785714
292 0.784679
296 0.784679
300 0.782609
304 0.780538
308 0.780538
312 0.777433
316 0.776398
320 0.771222
324 0.768116
328 0.768116
332 0.766046
336 0.763975
340 0.76087
344 0.757764
348 0.755694
352 0.755694
356 0.754658
360 0.752588
364 0.749482
368 0.747412
372 0.747412
376 0.747412
380 0.747412
384 0.747412
388 0.747412
392 0.747412
396 0.745342
400 0.744306
404 0.743271
408 0.741201
412 0.738095
416 0.73706
420 0.736025
424 0.73499
428 0.733954
432 0.733954
436 0.732919
440 0.732919
444 0.732919
448 0.731884
452 0.731884
456 0.729814
460 0.728778
464 0.726708
468 0.725673
472 0.724638
476 0.724638
480 0.722567
484 0.722567
488 0.720497
492 0.719462
496 0.718427
500 0.717391
504 0.717391
508 0.715321
512 0.714286
520 0.710145
528 0.708075
536 0.707039
544 0.704969
552 0.700828
560 0.699793
568 0.698758
576 0.696687
584 0.694617
592 0.692547
600 0.691511
608 0.690476
616 0.689441
624 0.687371
632 0.6853
640 0.68323
648 0.681159
656 0.681159
664 0.680124
672 0.679089
680 0.677019
688 0.677019
696 0.675983
704 0.675983
712 0.675983
720 0.673913
728 0.672878
736 0.672878
744 0.672878
752 0.672878
760 0.667702
768 0.667702
776 0.666667
784 0.666667
792 0.665631
800 0.663561
808 0.662526
816 0.660455
824 0.660455
832 0.65942
840 0.658385
848 0.658385
856 0.65735
864 0.656315
872 0.654244
880 0.652174
888 0.650104
896 0.648033
904 0.648033
912 0.648033
920 0.648033
928 0.646998
936 0.645963
944 0.643892
952 0.641822
960 0.641822
968 0.641822
976 0.640787
984 0.638716
992 0.637681
1000 0.634576
1008 0.63354
1016 0.63147
1024 0.6294
1040 0.627329
1056 0.625259
1072 0.622153
1088 0.621118
1104 0.621118
1120 0.620083
1136 0.616977
1152 0.615942
1168 0.611801
1184 0.609731
1200 0.609731
1216 0.60766
1232 0.60559
1248 0.604555
1264 0.60352
1280 0.600414
1296 0.600414
1312 0.598344
1328 0.597309
1344 0.595238
1360 0.590062
1376 0.587992
1392 0.586957
1408 0.585921
1424 0.583851
1440 0.582816
1456 0.580745
1472 0.57764
1488 0.573499
1504 0.572464
1520 0.572464
1536 0.571429
1552 0.570393
1568 0.566253
1584 0.564182
1600 0.564182
1616 0.562112
1632 0.562112
1648 0.560041
1664 0.557971
1680 0.557971
1696 0.555901
1712 0.55383
1728 0.55176
1744 0.55176
1760 0.55176
1776 0.549689
1792 0.549689
1808 0.548654
1824 0.547619
1840 0.546584
1856 0.545549
1872 0.545549
1888 0.542443
1904 0.540373
1920 0.535197
1936 0.534162
1952 0.534162
1968 0.533126
1984 0.533126
2000 0.532091
2016 0.531056
2032 0.531056
2048 0.530021
2080 0.528986
2112 0.52588
2144 0.524845
2176 0.52381
2208 0.521739
2240 0.520704
2272 0.517598
2304 0.514493
2336 0.512422
2368 0.512422
2400 0.511387
2432 0.510352
2464 0.508282
2496 0.507246
2528 0.506211
2560 0.504141
2592 0.5
2624 0.498965
2656 0.496894
2688 0.493789
2720 0.492754
2752 0.488613
2784 0.488613
2816 0.485507
2848 0.482402
2880 0.480331
2912 0.479296
2944 0.479296
2976 0.477226
3008 0.47619
3040 0.473085
3072 0.47205
3104 0.471014
3136 0.468944
3168 0.467909
3200 0.467909
3232 0.465839
3264 0.465839
3296 0.465839
3328 0.464803
3360 0.461698
3392 0.461698
3424 0.459627
3456 0.458592
3488 0.456522
3520 0.453416
3552 0.452381
3584 0.450311
3616 0.450311
3648 0.449275
3680 0.449275
3712 0.447205
3744 0.444099
3776 0.443064
3808 0.442029
3840 0.440994
3872 0.438923
3904 0.437888
3936 0.437888
3968 0.435818
4000 0.434783
4032 0.434783
4064 0.433747
4096 0.431677
4160 0.431677
4224 0.428571
4288 0.427536
4352 0.424431
4416 0.423395
4480 0.42236
4544 0.418219
4608 0.416149
4672 0.413043
4736 0.409938
4800 0.408903
4864 0.408903
4928 0.407867
4992 0.405797
5056 0.405797
5120 0.405797
5184 0.401656
5248 0.401656
5312 0.399586
5376 0.397516
5440 0.395445
5504 0.393375
5568 0.39234
5632 0.389234
5696 0.389234
5760 0.389234
5824 0.386128
5888 0.385093
5952 0.383023
6016 0.381988
6080 0.379917
6144 0.378882
6208 0.377847
6272 0.374741
6336 0.373706
6400 0.372671
6464 0.369565
6528 0.367495
6592 0.364389
6656 0.363354
6720 0.361284
6784 0.359213
6848 0.358178
6912 0.357143
6976 0.357143
7040 0.354037
7104 0.354037
7168 0.353002
7232 0.351967
7296 0.350932
7360 0.350932
7424 0.350932
7488 0.349896
7552 0.349896
7616 0.347826
7680 0.346791
7744 0.346791
7808 0.34472
7872 0.34472
7936 0.34265
8000 0.341615
8064 0.339545
8128 0.339545
8192 0.338509
8320 0.334369
8448 0.332298
8576 0.332298
8704 0.332298
8832 0.331263
8960 0.330228
9088 0.326087
9216 0.325052
9344 0.322981
9472 0.322981
9600 0.322981
9728 0.321946
9856 0.318841
9984 0.31677
10112 0.31677
10240 0.31677
10368 0.31677
10496 0.313665
10624 0.311594
10752 0.311594
10880 0.310559
11008 0.309524
11136 0.309524
11264 0.308489
11392 0.307453
11520 0.307453
11648 0.304348
11776 0.304348
11904 0.304348
12032 0.303313
12160 0.302277
12288 0.302277
12416 0.301242
12544 0.300207
12672 0.298137
12800 0.296066
12928 0.296066
13056 0.295031
13184 0.292961
13312 0.292961
13440 0.291925
13568 0.291925
13696 0.291925
13824 0.291925
13952 0.29089
14080 0.28882
14208 0.287785
14336 0.287785
14464 0.286749
14592 0.286749
14720 0.286749
14848 0.286749
14976 0.285714
15104 0.284679
15232 0.280538
15360 0.279503
15488 0.279503
15616 0.279503
15744 0.279503
15872 0.276398
16000 0.276398
16128 0.275362
16256 0.275362
16384 0.274327
16640 0.274327
16896 0.272257
17152 0.270186
17408 0.269151
17664 0.268116
17920 0.268116
18176 0.268116
18432 0.267081
18688 0.267081
18944 0.266046
19200 0.26501
19456 0.26294
19712 0.26294
19968 0.261905
20224 0.261905
20480 0.261905
20736 0.261905
20992 0.26087
21248 0.26087
21504 0.257764
21760 0.256729
22016 0.255694
22272 0.252588
22528 0.249482
22784 0.248447
23040 0.247412
23296 0.247412
23552 0.245342
23808 0.243271
24064 0.243271
24320 0.242236
24576 0.242236
24832 0.241201
25088 0.238095
25344 0.238095
25600 0.238095
25856 0.238095
26112 0.23706
26368 0.236025
26624 0.233954
26880 0.232919
27136 0.232919
27392 0.232919
27648 0.231884
27904 0.231884
28160 0.230849
28416 0.229814
28672 0.228778
28928 0.228778
29184 0.228778
29440 0.228778
29696 0.227743
29952 0.225673
30208 0.225673
30464 0.225673
30720 0.225673
30976 0.223602
31232 0.223602
31488 0.222567
31744 0.222567
32000 0.222567
32256 0.222567
32512 0.221532
32768 0.221532
33280 0.219462
33792 0.217391
34304 0.215321
34816 0.215321
35328 0.213251
35840 0.213251
36352 0.213251
36864 0.213251
37376 0.21118
37888 0.20911
38400 0.20911
38912 0.207039
39424 0.206004
39936 0.206004
&
@target G0.S24
@type xy
0 1
1 0.9776932
2 0.97018697
3 0.96469453
4 0.96020676
5 0.95634542
6 0.95292078
7 0.94982204
8 0.94697803
9 0.94433988
10 0.94187239
11 0.93954921
12 0.93735006
13 0.93525892
14 0.93326289
15 0.93135141
16 0.9295157
17 0.92774839
18 0.92604319
19 0.92439471
20 0.9227983
21 0.92124987
22 0.91974584
23 0.91828307
24 0.91685873
25 0.9154703
26 0.91411555
27 0.91279243
28 0.91149909
29 0.91023388
30 0.90899526
31 0.90778184
32 0.90659233
33 0.90542557
34 0.90428046
35 0.90315601
36 0.90205127
37 0.9009654
38 0.89989757
39 0.89884705
40 0.89781314
41 0.89679517
42 0.89579253
43 0.89480465
44 0.89383099
45 0.89287103
46 0.89192429
47 0.89099032
48 0.89006868
49 0.88915898
50 0.88826082
51 0.88737384
52 0.8864977
53 0.88563206
54 0.88477661
55 0.88393104
56 0.88309509
57 0.88226846
58 0.88145091
59 0.88064219
60 0.87984206
61 0.87905028
62 0.87826665
63 0.87749096
64 0.87672301
65 0.87596259
66 0.87520954
67 0.87446367
68 0.87372481
69 0.8729928
70 0.87226749
71 0.87154871
72 0.87083632
73 0.87013019
74 0.86943017
75 0.86873614
76 0.86804797
77 0.86736553
78 0.8666887
79 0.86601738
80 0.86535145
81 0.86469081
82 0.86403534
83 0.86338496
84 0.86273956
85 0.86209904
86 0.86146333
87 0.86083232
88 0.86020593
89 0.85958408
90 0.85896669
91 0.85835367
92 0.85774496
93 0.85714047
94 0.85654014
95 0.85594389
96 0.85535166
97 0.85476338
98 0.85417898
99 0.8535984
100 0.85302158
101 0.85244846
102 0.85187899
103 0.85131309
104 0.85075073
105 0.85019184
106 0.84963637
107 0.84908427
108 0.84853549
109 0.84798998
110 0.8474477
111 0.84690859
112 0.84637261
113 0.84583972
114 0.84530987
115 0.84478302
116 0.84425913
117 0.84373816
118 0.84322006
119 0.8427048
120 0.84219235
121 0.84168265
122 0.84117569
123 0.84067141
124 0.84016979
125 0.83967079
126 0.83917439
127 0.83868053
128 0.8381892
130 0.83721399
132 0.8362485
134 0.8352925
136 0.83434576
138 0.83340807
140 0.83247921
142 0.83155899
144 0.83064721
146 0.82974368
148 0.82884823
150 0.82796067
152 0.82708084
154 0.82620858
156 0.82534374
158 0.82448615
160 0.82363567
162 0.82279216
164 0.82195548
166 0.82112551
168 0.8203021
170 0.81948513
172 0.81867449
174 0.81787006
176 0.81707171
178 0.81627935
180 0.81549286
182 0.81471214
184 0.81393708
186 0.81316759
188 0.81240358
190 0.81164494
192 0.81089159
194 0.81014344
196 0.8094004
198 0.8086624
200 0.80792934
202 0.80720115
204 0.80647776
206 0.80575908
208 0.80504504
210 0.80433557
212 0.80363061
214 0.80293008
216 0.80223392
218 0.80154205
220 0.80085443
222 0.80017098
224 0.79949165
226 0.79881638
228 0.79814511
230 0.79747777
232 0.79681433
234 0.79615472
236 0.7954989
238 0.7948468
240 0.79419838
242 0.79355359
244 0.79291239
246 0.79227471
248 0.79164053
250 0.79100979
252 0.79038245
254 0.78975847
256 0.78913779
260 0.78790622
264 0.78668742
268 0.78548106
272 0.78428686
276 0.78310452
280 0.78193377
284 0.78077435
288 0.77962599
292 0.77848845
296 0.7773615
300 0.77624489
304 0.77513842
308 0.77404185
312 0.772955
316 0.77187765
320 0.77080961
324 0.7697507
328 0.76870073
332 0.76765952
336 0.76662692
340 0.76560274
344 0.76458684
348 0.76357905
352 0.76257923
356 0.76158723
360 0.7606029
364 0.75962612
368 0.75865674
372 0.75769464
376 0.75673968
380 0.75579176
384 0.75485074
388 0.75391651
392 0.75298895
396 0.75206797
400 0.75115344
404 0.75024527
408 0.74934336
412 0.74844759
416 0.74755789
420 0.74667415
424 0.74579628
428 0.74492419
432 0.74405779
436 0.743197
440 0.74234174
444 0.74149192
448 0.74064746
452 0.73980829
456 0.73897433
460 0.73814551
464 0.73732175
468 0.73650298
472 0.73568914
476 0.73488015
480 0.73407596
484 0.73327648
488 0.73248167
492 0.73169146
496 0.73090579
500 0.73012459
504 0.72934782
508 0.72857541
512 0.7278073
520 0.7262838
528 0.72477689
536 0.72328616
544 0.72181122
552 0.72035169
560 0.71890721
568 0.71747743
576 0.716062
584 0.71466062
592 0.71327296
600 0.71189873
608 0.71053762
616 0.70918937
624 0.7078537
632 0.70653034
640 0.70521904
648 0.70391956
656 0.70263165
664 0.70135509
672 0.70008966
680 0.69883513
688 0.6975913
696 0.69635797
704 0.69513493
712 0.69392201
720 0.692719
728 0.69152573
736 0.69034203
744 0.68916772
752 0.68800265
760 0.68684664
768 0.68569954
776 0.68456121
784 0.68343149
792 0.68231024
800 0.68119731
808 0.68009258
816 0.67899591
824 0.67790716
832 0.67682622
840 0.67575296
848 0.67468726
856 0.673629
864 0.67257807
872 0.67153436
880 0.67049775
888 0.66946815
896 0.66844544
904 0.66742953
912 0.66642032
920 0.66541771
928 0.6644216
936 0.66343191
944 0.66244854
952 0.66147141
960 0.66050043
968 0.65953551
976 0.65857658
984 0.65762354
992 0.65667633
1000 0.65573486
1008 0.65479906
1016 0.65386886
1024 0.65294418
1040 0.6511111
1056 0.64929927
1072 0.64750816
1088 0.64573726
1104 0.64398608
1120 0.64225415
1136 0.64054101
1152 0.63884624
1168 0.63716939
1184 0.63551008
1200 0.6338679
1216 0.63224248
1232 0.63063346
1248 0.62904048
1264 0.6274632
1280 0.62590129
1296 0.62435443
1312 0.62282231
1328 0.62130464
1344 0.61980113
1360 0.61831149
1376 0.61683546
1392 0.61537277
1408 0.61392316
1424 0.6124864
1440 0.61106223
1456 0.60965043
1472 0.60825077
1488 0.60686302
1504 0.60548699
1520 0.60412245
1536 0.60276921
1552 0.60142706
1568 0.60009583
1584 0.59877532
1600 0.59746535
1616 0.59616574
1632 0.59487633
1648 0.59359695
1664 0.59232742
1680 0.59106761
1696 0.58981734
1712 0.58857647
1728 0.58734485
1744 0.58612235
1760 0.5849088
1776 0.58370409
1792 0.58250808
1808 0.58132064
1824 0.58014163
1840 0.57897094
1856 0.57780845
1872 0.57665402
1888 0.57550756
1904 0.57436894
1920 0.57323806
1936 0.57211481
1952 0.57099907
1968 0.56989075
1984 0.56878974
2000 0.56769595
2016 0.56660928
2032 0.56552963
2048 0.56445691
2080 0.56233188
2112 0.56023351
2144 0.55816109
2176 0.55611399
2208 0.55409156
2240 0.55209322
2272 0.55011837
2304 0.54816645
2336 0.54623693
2368 0.54432929
2400 0.54244303
2432 0.54057766
2464 0.53873272
2496 0.53690775
2528 0.53510232
2560 0.53331602
2592 0.53154843
2624 0.52979916
2656 0.52806784
2688 0.52635409
2720 0.52465755
2752 0.52297789
2784 0.52131476
2816 0.51966784
2848 0.51803682
2880 0.51642139
2912 0.51482126
2944 0.51323614
2976 0.51166574
3008 0.5101098
3040 0.50856806
3072 0.50704025
3104 0.50552613
3136 0.50402546
3168 0.502538
3200 0.50106352
3232 0.49960179
3264 0.49815261
3296 0.49671576
3328 0.49529103
3360 0.49387822
3392 0.49247713
3424 0.49108759
3456 0.48970939
3488 0.48834236
3520 0.48698632
3552 0.4856411
3584 0.48430653
3616 0.48298245
3648 0.48166869
3680 0.48036509
3712 0.47907152
3744 0.47778781
3776 0.47651381
3808 0.47524939
3840 0.47399441
3872 0.47274873
3904 0.47151222
3936 0.47028474
3968 0.46906617
4000 0.46785638
4032 0.46665526
4064 0.46546267
4096 0.46427851
4160 0.461935
4224 0.45962384
4288 0.45734418
4352 0.45509519
4416 0.4528761
4480 0.45068614
4544 0.44852459
4608 0.44639074
4672 0.44428393
4736 0.44220351
4800 0.44014885
4864 0.43811934
4928 0.43611441
4992 0.4341335
5056 0.43217606
5120 0.43024157
5184 0.42832952
5248 0.42643944
5312 0.42457083
5376 0.42272325
5440 0.42089626
5504 0.41908942
5568 0.41730233
5632 0.41553457
5696 0.41378576
5760 0.41205552
5824 0.41034349
5888 0.4086493
5952 0.40697262
6016 0.40531311
6080 0.40367044
6144 0.40204429
6208 0.40043437
6272 0.39884037
6336 0.397262
6400 0.39569898
6464 0.39415104
6528 0.3926179
6592 0.3910993
6656 0.38959501
6720 0.38810475
6784 0.38662831
6848 0.38516544
6912 0.38371591
6976 0.3822795
7040 0.380856
7104 0.37944519
7168 0.37804688
7232 0.37666084
7296 0.3752869
7360 0.37392486
7424 0.37257453
7488 0.37123572
7552 0.36990827
7616 0.36859199
7680 0.36728672
7744 0.36599229
7808 0.36470854
7872 0.3634353
7936 0.36217243
8000 0.36091977
8064 0.35967717
8128 0.35844448
8192 0.35722157
8320 0.35480452
8448 0.35242494
8576 0.35008178
8704 0.34777406
8832 0.34550083
8960 0.34326118
9088 0.34105421
9216 0.3388791
9344 0.33673503
9472 0.33462122
9600 0.33253691
9728 0.33048138
9856 0.32845394
9984 0.3264539
10112 0.32448063
10240 0.32253349
10368 0.32061188
10496 0.31871521
10624 0.31684292
10752 0.31499447
10880 0.31316932
11008 0.31136697
11136 0.30958692
11264 0.30782869
11392 0.30609183
11520 0.30437587
11648 0.30268038
11776 0.30100495
11904 0.29934917
12032 0.29771263
12160 0.29609496
12288 0.29449578
12416 0.29291472
12544 0.29135143
12672 0.28980558
12800 0.28827683
12928 0.28676485
13056 0.28526934
13184 0.28378997
13312 0.28232647
13440 0.28087854
13568 0.27944589
13696 0.27802825
13824 0.27662536
13952 0.27523696
14080 0.27386278
14208 0.27250259
14336 0.27115614
14464 0.26982321
14592 0.26850355
14720 0.26719695
14848 0.26590318
14976 0.26462205
15104 0.26335333
15232 0.26209683
15360 0.26085235
15488 0.25961969
15616 0.25839867
15744 0.25718911
15872 0.25599082
16000 0.25480363
16128 0.25362736
16256 0.25246185
16384 0.25130693
16640 0.24902825
16896 0.24679005
17152 0.24459117
17408 0.24243044
17664 0.24030679
17920 0.23821917
18176 0.23616657
18432 0.23414803
18688 0.23216262
18944 0.23020945
19200 0.22828767
19456 0.22639646
19712 0.22453501
19968 0.22270257
20224 0.2208984
20480 0.2191218
20736 0.21737208
20992 0.21564859
21248 0.21395068
21504 0.21227774
21760 0.21062918
22016 0.20900443
22272 0.20740294
22528 0.20582416
22784 0.20426758
23040 0.20273271
23296 0.20121905
23552 0.19972614
23808 0.19825351
24064 0.19680074
24320 0.19536739
24576 0.19395305
24832 0.19255732
25088 0.19117981
25344 0.18982014
25600 0.18847795
25856 0.18715287
26112 0.18584456
26368 0.18455269
26624 0.18327693
26880 0.18201696
27136 0.18077248
27392 0.17954318
27648 0.17832878
27904 0.17712898
28160 0.17594351
28416 0.17477211
28672 0.17361451
28928 0.17247045
29184 0.1713397
29440 0.170222
29696 0.16911712
29952 0.16802484
30208 0.16694492
30464 0.16587715
30720 0.16482131
30976 0.16377721
31232 0.16274463
31488 0.16172338
31744 0.16071326
32000 0.15971409
32256 0.15872568
32512 0.15774786
32768 0.15678044
33280 0.15487615
33792 0.15301149
34304 0.15118519
34816 0.14939605
35328 0.1476429
35840 0.14592465
36352 0.14424023
36864 0.14258863
37376 0.14096887
37888 0.13938004
38400 0.13782122
38912 0.13629156
39424 0.13479024
39936 0.13331646
&
@target G0.S25
@type xy
0 1
1 1
2 1
3 1
4 1
5 1
6 0.998998
7 0.998998
8 0.998998
9 0.998998
10 0.998998
11 0.998998
12 0.997996
13 0.997996
14 0.997996
15 0.995992
16 0.995992
17 0.99499
18 0.99499
19 0.99499
20 0.99499
21 0.993988
22 0.993988
23 0.992986
24 0.992986
25 0.990982
26 0.98998
27 0.988978
28 0.988978
29 0.988978
30 0.988978
31 0.987976
32 0.987976
33 0.98497
34 0.98497
35 0.983968
36 0.983968
37 0.982966
38 0.981964
39 0.981964
40 0.980962
41 0.980962
42 0.980962
43 0.978958
44 0.976954
45 0.976954
46 0.976954
47 0.976954
48 0.976954
49 0.975952
50 0.975952
51 0.975952
52 0.973948
53 0.973948
54 0.973948
55 0.972946
56 0.972946
57 0.971944
58 0.971944
59 0.970942
60 0.970942
61 0.970942
62 0.970942
63 0.970942
64 0.968938
65 0.967936
66 0.967936
67 0.966934
68 0.966934
69 0.966934
70 0.965932
71 0.96493
72 0.96493
73 0.963928
74 0.963928
75 0.962926
76 0.961924
77 0.961924
78 0.961924
79 0.960922
80 0.95992
81 0.95992
82 0.957916
83 0.957916
84 0.956914
85 0.956914
86 0.956914
87 0.956914
88 0.95491
89 0.953908
90 0.953908
91 0.952906
92 0.952906
93 0.952906
94 0.950902
95 0.950902
96 0.950902
97 0.950902
98 0.950902
99 0.9499
100 0.9499
101 0.9499
102 0.9499
103 0.948898
104 0.948898
105 0.948898
106 0.948898
107 0.948898
108 0.948898
109 0.948898
110 0.948898
111 0.948898
112 0.948898
113 0.948898
114 0.948898
115 0.948898
116 0.948898
117 0.947896
118 0.947896
119 0.946894
120 0.945892
121 0.945892
122 0.94489
123 0.94489
124 0.943888
125 0.943888
126 0.943888
127 0.943888
128 0.942886
130 0.942886
132 0.93988
134 0.938878
136 0.938878
138 0.938878
140 0.938878
142 0.937876
144 0.935872
146 0.935872
148 0.932866
150 0.932866
152 0.930862
154 0.92986
156 0.928858
158 0.928858
160 0.927856
162 0.927856
164 0.92485
166 0.923848
168 0.923848
170 0.923848
172 0.923848
174 0.923848
176 0.923848
178 0.923848
180 0.923848
182 0.921844
184 0.921844
186 0.920842
188 0.91984
190 0.91984
192 0.918838
194 0.917836
196 0.916834
198 0.915832
200 0.915832
202 0.915832
204 0.91483
206 0.913828
208 0.913828
210 0.913828
212 0.913828
214 0.912826
216 0.912826
218 0.911824
220 0.910822
222 0.910822
224 0.910822
226 0.910822
228 0.910822
230 0.910822
232 0.910822
234 0.90982
236 0.908818
238 0.907816
240 0.907816
242 0.907816
244 0.907816
246 0.907816
248 0.907816
250 0.907816
252 0.907816
254 0.907816
256 0.906814
260 0.906814
264 0.90481
268 0.901804
272 0.901804
276 0.898798
280 0.897796
284 0.897796
288 0.896794
292 0.893788
296 0.891784
300 0.890782
304 0.890782
308 0.88978
312 0.886774
316 0.886774
320 0.886774
324 0.885772
328 0.88477
332 0.883768
336 0.881764
340 0.880762
344 0.880762
348 0.879759
352 0.879759
356 0.878758
360 0.877756
364 0.875751
368 0.875751
372 0.873747
376 0.872746
380 0.871744
384 0.871744
388 0.870741
392 0.870741
396 0.870741
400 0.868737
404 0.866733
408 0.866733
412 0.866733
416 0.865731
420 0.865731
424 0.865731
428 0.863727
432 0.863727
436 0.863727
440 0.862725
444 0.862725
448 0.861723
452 0.860721
456 0.859719
460 0.858717
464 0.856713
468 0.856713
472 0.856713
476 0.855711
480 0.855711
484 0.855711
488 0.854709
492 0.853707
496 0.853707
500 0.853707
504 0.853707
508 0.852705
512 0.852705
520 0.852705
528 0.850701
536 0.849699
544 0.847695
552 0.845691
560 0.843687
568 0.841683
576 0.839679
584 0.839679
592 0.838677
600 0.836673
608 0.834669
616 0.833667
624 0.832665
632 0.830661
640 0.827655
648 0.827655
656 0.826653
664 0.824649
672 0.822645
680 0.820641
688 0.820641
696 0.818637
704 0.818637
712 0.816633
720 0.814629
728 0.811623
736 0.810621
744 0.810621
752 0.808617
760 0.808617
768 0.804609
776 0.803607
784 0.803607
792 0.803607
800 0.800601
808 0.798597
816 0.798597
824 0.798597
832 0.796593
840 0.796593
848 0.791583
856 0.791583
864 0.789579
872 0.788577
880 0.788577
888 0.787575
896 0.785571
904 0.783567
912 0.782565
920 0.780561
928 0.779559
936 0.777555
944 0.776553
952 0.774549
960 0.774549
968 0.773547
976 0.773547
984 0.772545
992 0.771543
1000 0.771543
1008 0.771543
1016 0.770541
1024 0.769539
1040 0.768537
1056 0.765531
1072 0.763527
1088 0.762525
1104 0.760521
1120 0.759519
1136 0.755511
1152 0.753507
1168 0.749499
1184 0.749499
1200 0.747495
1216 0.745491
1232 0.743487
1248 0.741483
1264 0.740481
1280 0.738477
1296 0.738477
1312 0.737475
1328 0.735471
1344 0.734469
1360 0.732465
1376 0.732465
1392 0.732465
1408 0.732465
1424 0.731463
1440 0.731463
1456 0.729459
1472 0.728457
1488 0.725451
1504 0.723447
1520 0.722445
1536 0.721443
1552 0.721443
1568 0.720441
1584 0.720441
1600 0.717435
1616 0.715431
1632 0.712425
1648 0.712425
1664 0.709419
1680 0.707415
1696 0.705411
1712 0.701403
1728 0.700401
1744 0.700401
1760 0.698397
1776 0.696393
1792 0.692385
1808 0.692385
1824 0.691383
1840 0.689379
1856 0.689379
1872 0.689379
1888 0.688377
1904 0.686373
1920 0.686373
1936 0.684369
1952 0.684369
1968 0.684369
1984 0.682365
2000 0.682365
2016 0.679359
2032 0.679359
2048 0.676353
2080 0.676353
2112 0.675351
2144 0.674349
2176 0.671343
2208 0.671343
2240 0.669339
2272 0.669339
2304 0.667335
2336 0.664329
2368 0.663327
2400 0.661323
2432 0.660321
2464 0.659319
2496 0.656313
2528 0.655311
2560 0.653307
2592 0.650301
2624 0.648297
2656 0.646293
2688 0.644289
2720 0.644289
2752 0.643287
2784 0.643287
2816 0.641283
2848 0.640281
2880 0.636273
2912 0.634269
2944 0.632265
2976 0.631263
3008 0.629259
3040 0.628256
3072 0.627254
3104 0.626253
3136 0.625251
3168 0.625251
3200 0.622244
3232 0.618236
3264 0.617234
3296 0.617234
3328 0.616232
3360 0.614228
3392 0.611222
3424 0.611222
3456 0.61022
3488 0.61022
3520 0.609218
3552 0.609218
3584 0.608216
3616 0.608216
3648 0.607214
3680 0.606212
3712 0.606212
3744 0.606212
3776 0.602204
3808 0.601202
3840 0.598196
3872 0.598196
3904 0.598196
3936 0.597194
3968 0.59519
4000 0.594188
4032 0.593186
4064 0.593186
4096 0.592184
4160 0.592184
4224 0.589178
4288 0.588176
4352 0.58517
4416 0.584168
4480 0.579158
4544 0.577154
4608 0.576152
4672 0.572144
4736 0.571142
4800 0.57014
4864 0.567134
4928 0.567134
4992 0.564128
5056 0.563126
5120 0.563126
5184 0.562124
5248 0.559118
5312 0.557114
5376 0.55511
5440 0.552104
5504 0.551102
5568 0.548096
5632 0.547094
5696 0.547094
5760 0.547094
5824 0.546092
5888 0.54509
5952 0.543086
6016 0.541082
6080 0.541082
6144 0.54008
6208 0.537074
6272 0.53507
6336 0.533066
6400 0.533066
6464 0.531062
6528 0.53006
6592 0.53006
6656 0.529058
6720 0.528056
6784 0.528056
6848 0.527054
6912 0.527054
6976 0.52505
7040 0.524048
7104 0.523046
7168 0.522044
7232 0.522044
7296 0.522044
7360 0.521042
7424 0.519038
7488 0.516032
7552 0.516032
7616 0.516032
7680 0.514028
7744 0.509018
7808 0.507014
7872 0.504008
7936 0.501002
8000 0.5
8064 0.5
8128 0.5
8192 0.5
8320 0.495992
8448 0.49499
8576 0.492986
8704 0.491984
8832 0.490982
8960 0.488978
9088 0.488978
9216 0.487976
9344 0.486974
9472 0.485972
9600 0.48497
9728 0.483968
9856 0.480962
9984 0.477956
10112 0.475952
10240 0.473948
10368 0.471944
10496 0.471944
10624 0.46994
10752 0.466934
10880 0.465932
11008 0.462926
11136 0.461924
11264 0.45992
11392 0.455912
11520 0.451904
11648 0.447896
11776 0.445892
11904 0.445892
12032 0.445892
12160 0.44489
12288 0.440882
12416 0.43988
12544 0.436874
12672 0.43487
12800 0.431864
12928 0.430862
13056 0.42986
13184 0.428858
13312 0.426854
13440 0.426854
13568 0.42485
13696 0.42485
13824 0.42485
13952 0.422846
14080 0.421844
14208 0.420842
14336 0.418838
14464 0.418838
14592 0.418838
14720 0.418838
14848 0.416834
14976 0.416834
15104 0.41483
15232 0.413828
15360 0.412826
15488 0.410822
15616 0.40982
15744 0.408818
15872 0.408818
16000 0.406814
16128 0.405812
16256 0.403808
16384 0.403808
16640 0.401804
16896 0.397796
17152 0.395792
17408 0.39479
17664 0.393788
17920 0.390782
18176 0.38978
18432 0.387776
18688 0.386774
18944 0.385772
19200 0.383768
19456 0.380762
19712 0.378758
19968 0.376754
20224 0.37475
20480 0.372745
20736 0.369739
20992 0.366733
21248 0.364729
21504 0.361723
21760 0.361723
22016 0.361723
22272 0.359719
22528 0.358717
22784 0.355711
23040 0.353707
23296 0.352705
23552 0.351703
23808 0.351703
24064 0.350701
24320 0.348697
24576 0.347695
24832 0.346693
25088 0.345691
25344 0.345691
25600 0.345691
25856 0.344689
26112 0.342685
26368 0.341683
26624 0.339679
26880 0.338677
27136 0.335671
27392 0.334669
27648 0.330661
27904 0.328657
28160 0.328657
28416 0.327655
28672 0.326653
28928 0.323647
29184 0.322645
29440 0.322645
29696 0.320641
29952 0.319639
30208 0.319639
30464 0.318637
30720 0.317635
30976 0.316633
31232 0.316633
31488 0.316633
31744 0.312625
32000 0.312625
32256 0.312625
32512 0.311623
32768 0.310621
33280 0.310621
33792 0.309619
34304 0.309619
34816 0.306613
35328 0.306613
35840 0.304609
36352 0.303607
36864 0.301603
37376 0.298597
37888 0.296593
38400 0.296593
38912 0.294589
39424 0.294589
39936 0.294589
&
@target G0.S26
@type xy
0 1
1 0.9733736
2 0.95585743
3 0.94051279
4 0.9264585
5 0.91332228
6 0.90090005
7 0.88906348
8 0.87772458
9 0.86681931
10 0.85629894
11 0.84612515
12 0.83626696
13 0.82669879
14 0.81739911
15 0.80834955
16 0.79953424
17 0.79093929
18 0.78255243
19 0.77436274
20 0.76636043
21 0.75853666
22 0.75088341
23 0.74339333
24 0.73605969
25 0.72887631
26 0.72183745
27 0.71493778
28 0.70817234
29 0.7015365
30 0.69502593
31 0.68863653
32 0.68236449
33 0.67620616
34 0.67015814
35 0.66421718
36 0.65838019
37 0.65264426
38 0.6470066
39 0.64146456
40 0.63601559
41 0.63065728
42 0.62538731
43 0.62020346
44 0.61510359
45 0.61008567
46 0.60514771
47 0.60028785
48 0.59550424
49 0.59079515
50 0.58615887
51 0.58159377
52 0.57709829
53 0.57267089
54 0.56831011
55 0.56401452
56 0.55978273
57 0.55561343
58 0.5515053
59 0.54745709
60 0.5434676
61 0.53953563
62 0.53566003
63 0.53183971
64 0.52807356
65 0.52436054
66 0.52069962
67 0.51708982
68 0.51353015
69 0.51001968
70 0.50655748
71 0.50314266
72 0.49977435
73 0.4964517
74 0.49317387
75 0.48994007
76 0.48674949
77 0.48360137
78 0.48049496
79 0.47742952
80 0.47440435
81 0.47141872
82 0.46847198
83 0.46556344
84 0.46269245
85 0.45985837
86 0.45706058
87 0.45429848
88 0.45157145
89 0.44887892
90 0.44622032
91 0.44359509
92 0.44100267
93 0.43844254
94 0.43591416
95 0.43341703
96 0.43095064
97 0.4285145
98 0.42610812
99 0.42373103
100 0.42138277
101 0.41906288
102 0.41677092
103 0.41450645
104 0.41226904
105 0.41005827
106 0.40787373
107 0.40571502
108 0.40358173
109 0.40147349
110 0.39938991
111 0.39733061
112 0.39529523
113 0.3932834
114 0.39129478
115 0.38932902
116 0.38738577
117 0.3854647
118 0.38356548
119 0.38168779
120 0.37983132
121 0.37799574
122 0.37618076
123 0.37438608
124 0.37261139
125 0.37085642
126 0.36912087
127 0.36740447
128 0.36570693
130 0.3623674
132 0.35910017
134 0.3559032
136 0.35277453
138 0.34971226
140 0.34671454
142 0.3437796
144 0.34090571
146 0.33809122
148 0.33533451
150 0.33263402
152 0.32998824
154 0.32739572
156 0.32485502
158 0.32236478
160 0.31992367
162 0.3175304
164 0.31518372
166 0.31288242
168 0.31062533
170 0.3084113
172 0.30623922
174 0.30410804
176 0.3020167
178 0.2999642
180 0.29794956
182 0.29597182
184 0.29403007
186 0.2921234
188 0.29025094
190 0.28841185
192 0.28660532
194 0.28483053
196 0.28308671
198 0.28137312
200 0.27968901
202 0.27803367
204 0.27640643
206 0.27480659
208 0.27323351
210 0.27168655
212 0.27016509
214 0.26866853
216 0.26719629
218 0.2657478
220 0.2643225
222 0.26291985
224 0.26153933
226 0.26018043
228 0.25884265
230 0.25752552
232 0.25622855
234 0.25495129
236 0.25369329
238 0.25245413
240 0.25123337
242 0.25003061
244 0.24884544
246 0.24767748
248 0.24652634
250 0.24539165
252 0.24427305
254 0.24317019
256 0.24208273
260 0.23995266
264 0.23788028
268 0.23586313
272 0.2338989
276 0.23198538
280 0.23012046
284 0.22830214
288 0.22652854
292 0.22479783
296 0.22310829
300 0.2214583
304 0.21984627
308 0.21827074
312 0.21673027
316 0.21522351
320 0.21374919
324 0.21230606
328 0.21089296
332 0.20950877
336 0.20815241
340 0.20682288
344 0.2055192
348 0.20424043
352 0.20298569
356 0.20175413
360 0.20054495
364 0.19935736
368 0.19819062
372 0.19704403
376 0.19591691
380 0.1948086
384 0.19371849
388 0.19264598
392 0.19159051
396 0.19055152
400 0.1895285
404 0.18852094
408 0.18752836
412 0.18655031
416 0.18558634
420 0.18463603
424 0.18369897
428 0.18277478
432 0.18186307
436 0.1809635
440 0.18007571
444 0.17919938
448 0.17833418
452 0.17747982
456 0.17663599
460 0.17580242
464 0.17497883
468 0.17416496
472 0.17336057
476 0.17256539
480 0.17177922
484 0.17100181
488 0.17023296
492 0.16947246
496 0.1687201
500 0.16797569
504 0.16723905
508 0.16650999
512 0.16578834
520 0.16436663
528 0.16297263
536 0.16160515
544 0.16026311
552 0.15894545
560 0.15765122
568 0.15637951
576 0.15512947
584 0.1539003
592 0.15269126
600 0.15150164
608 0.15033079
616 0.14917807
624 0.1480429
632 0.14692472
640 0.14582301
648 0.14473726
656 0.14366701
664 0.14261181
672 0.14157124
680 0.14054488
688 0.13953236
696 0.13853331
704 0.13754738
712 0.13657424
720 0.13561357
728 0.13466506
736 0.13372843
744 0.1328034
752 0.1318897
760 0.13098708
768 0.13009528
776 0.12921408
784 0.12834324
792 0.12748254
800 0.12663178
808 0.12579076
816 0.12495927
824 0.12413713
832 0.12332415
840 0.12252016
848 0.12172499
856 0.12093847
864 0.12016044
872 0.11939075
880 0.11862925
888 0.11787578
896 0.11713022
904 0.11639242
912 0.11566224
920 0.11493957
928 0.11422426
936 0.11351621
944 0.11281529
952 0.11212138
960 0.11143437
968 0.11075415
976 0.11008061
984 0.10941365
992 0.10875317
1000 0.10809906
1008 0.10745124
1016 0.10680959
1024 0.10617404
1040 0.10492083
1056 0.10369093
1072 0.10248366
1088 0.10129837
1104 0.10013445
1120 0.098991315
1136 0.097868396
1152 0.096765151
1168 0.095681059
1184 0.094615617
1200 0.093568344
1216 0.092538775
1232 0.091526463
1248 0.090530976
1264 0.089551898
1280 0.088588827
1296 0.087641378
1312 0.086709174
1328 0.085791856
1344 0.084889072
1360 0.084000486
1376 0.08312577
1392 0.082264608
1408 0.081416694
1424 0.08058173
1440 0.079759429
1456 0.078949513
1472 0.078151711
1488 0.077365761
1504 0.07659141
1520 0.07582841
1536 0.075076522
1552 0.074335514
1568 0.073605159
1584 0.072885239
1600 0.07217554
1616 0.071475854
1632 0.070785982
1648 0.070105726
1664 0.069434895
1680 0.068773306
1696 0.068120776
1712 0.067477131
1728 0.066842198
1744 0.066215813
1760 0.065597812
1776 0.064988037
1792 0.064386335
1808 0.063792555
1824 0.063206551
1840 0.06262818
1856 0.062057302
1872 0.061493783
1888 0.06093749
1904 0.060388293
1920 0.059846067
1936 0.059310688
1952 0.058782035
1968 0.058259993
1984 0.057744446
2000 0.057235281
2016 0.056732391
2032 0.056235667
2048 0.055745006
2080 0.054781466
2112 0.05384098
2144 0.052922793
2176 0.052026185
2208 0.051150463
2240 0.050294966
2272 0.04945906
2304 0.048642135
2336 0.04784361
2368 0.047062925
2400 0.046299541
2432 0.045552943
2464 0.044822636
2496 0.044108141
2528 0.043409001
2560 0.042724774
2592 0.042055036
2624 0.041399376
2656 0.040757403
2688 0.040128735
2720 0.039513007
2752 0.038909865
2784 0.03831897
2816 0.037739993
2848 0.037172616
2880 0.036616532
2912 0.036071448
2944 0.035537075
2976 0.035013138
3008 0.034499371
3040 0.033995513
3072 0.033501316
3104 0.033016537
3136 0.032540942
3168 0.032074306
3200 0.031616407
3232 0.031167033
3264 0.030725979
3296 0.030293044
3328 0.029868035
3360 0.029450764
3392 0.02904105
3424 0.028638714
3456 0.028243587
3488 0.027855501
3520 0.027474295
3552 0.027099813
3584 0.026731902
3616 0.026370413
3648 0.026015204
3680 0.025666135
3712 0.025323069
3744 0.024985876
3776 0.024654426
3808 0.024328594
3840 0.024008261
3872 0.023693306
3904 0.023383616
3936 0.023079079
3968 0.022779585
4000 0.022485029
4032 0.022195308
4064 0.02191032
4096 0.021629969
4160 0.021082796
4224 0.020553056
4288 0.02004005
4352 0.019543116
4416 0.019061624
4480 0.018594974
4544 0.018142596
4608 0.017703945
4672 0.017278503
4736 0.016865777
4800 0.016465294
4864 0.016076604
4928 0.015699277
4992 0.015332904
5056 0.01497709
5120 0.014631462
5184 0.01429566
5248 0.013969341
5312 0.013652174
5376 0.013343847
5440 0.013044055
5504 0.012752511
5568 0.012468937
5632 0.012193066
5696 0.011924644
5760 0.011663424
5824 0.011409172
5888 0.011161662
5952 0.010920675
6016 0.010686005
6080 0.010457449
6144 0.010234815
6208 0.010017917
6272 0.0098065758
6336 0.0096006201
6400 0.0093998838
6464 0.0092042076
6528 0.0090134376
6592 0.0088274259
6656 0.0086460295
6720 0.0084691108
6784 0.0082965372
6848 0.0081281806
6912 0.0079639174
6976 0.0078036283
7040 0.0076471984
7104 0.0074945165
7168 0.0073454751
7232 0.0071999708
7296 0.0070579033
7360 0.0069191758
7424 0.0067836947
7488 0.0066513696
7552 0.0065221131
7616 0.0063958405
7680 0.0062724699
7744 0.0061519223
7808 0.0060341209
7872 0.0059189916
7936 0.0058064625
8000 0.0056964642
&
@target G0.S27
@type xy
0 1
1 0.98287279
2 0.97253046
3 0.96383364
4 0.95607799
5 0.94896668
6 0.94233835
7 0.93609261
8 0.93016154
9 0.92449638
10 0.91906056
11 0.91382578
12 0.90876951
13 0.90387345
14 0.89912244
15 0.89450377
16 0.89000662
17 0.8856217
18 0.88134092
19 0.87715721
20 0.87306432
21 0.86905672
22 0.86512945
23 0.86127805
24 0.8574985
25 0.85378716
26 0.85014069
27 0.84655606
28 0.84303048
29 0.83956138
30 0.83614638
31 0.8327833
32 0.82947009
33 0.82620485
34 0.82298581
35 0.81981132
36 0.81667983
37 0.81358987
38 0.81054009
39 0.80752918
40 0.80455594
41 0.80161921
42 0.79871791
43 0.79585101
44 0.79301752
45 0.79021652
46 0.78744713
47 0.7847085
48 0.78199983
49 0.77932036
50 0.77666936
51 0.77404613
52 0.77144999
53 0.76888031
54 0.76633647
55 0.76381789
56 0.761324
57 0.75885425
58 0.75640813
59 0.75398512
60 0.75158475
61 0.74920656
62 0.74685008
63 0.74451488
64 0.74220055
65 0.73990669
66 0.73763289
67 0.73537879
68 0.73314402
69 0.73092821
70 0.72873104
71 0.72655217
72 0.72439127
73 0.72224804
74 0.72012217
75 0.71801337
76 0.71592135
77 0.71384583
78 0.71178655
79 0.70974325
80 0.70771566
81 0.70570355
82 0.70370667
83 0.70172478
84 0.69975766
85 0.69780509
86 0.69586685
87 0.69394272
88 0.69203251
89 0.69013601
90 0.68825302
91 0.68638336
92 0.68452683
93 0.68268326
94 0.68085246
95 0.67903427
96 0.67722852
97 0.67543503
98 0.67365364
99 0.6718842
100 0.67012655
101 0.66838054
102 0.66664603
103 0.66492286
104 0.66321089
105 0.66150998
106 0.65982001
107 0.65814082
108 0.6564723
109 0.65481432
110 0.65316674
111 0.65152945
112 0.64990233
113 0.64828525
114 0.64667811
115 0.64508078
116 0.64349315
117 0.64191512
118 0.64034658
119 0.63878742
120 0.63723754
121 0.63569683
122 0.63416521
123 0.63264256
124 0.63112879
125 0.62962381
126 0.62812752
127 0.62663984
128 0.62516067
130 0.62222751
132 0.61932736
134 0.61645956
136 0.61362345
138 0.61081842
140 0.60804386
142 0.60529918
144 0.60258382
146 0.59989722
148 0.59723885
150 0.5946082
152 0.59200477
154 0.58942805
156 0.58687758
158 0.5843529
160 0.58185356
162 0.57937913
164 0.57692917
166 0.57450328
168 0.57210105
170 0.56972209
172 0.56736603
174 0.56503248
176 0.5627211
178 0.56043151
180 0.55816339
182 0.55591639
184 0.55369019
186 0.55148447
188 0.54929891
190 0.54713321
192 0.54498707
194 0.5428602
196 0.54075232
198 0.53866315
200 0.53659241
202 0.53453985
204 0.53250519
206 0.5304882
208 0.52848861
210 0.52650619
212 0.5245407
214 0.5225919
216 0.52065956
218 0.51874347
220 0.51684341
222 0.51495915
224 0.51309049
226 0.51123722
228 0.50939915
230 0.50757606
232 0.50576778
234 0.5039741
236 0.50219485
238 0.50042983
240 0.49867887
242 0.4969418
244 0.49521844
246 0.49350861
248 0.49181216
250 0.49012892
252 0.48845873
254 0.48680142
256 0.48515686
260 0.48190533
264 0.47870295
268 0.47554858
272 0.4724411
276 0.46937946
280 0.46636261
284 0.46338956
288 0.46045933
292 0.45757099
296 0.45472364
300 0.45191639
304 0.44914838
308 0.4464188
312 0.44372684
316 0.44107172
320 0.43845269
324 0.43586902
328 0.43331998
332 0.4308049
336 0.42832309
340 0.4258739
344 0.4234567
348 0.42107088
352 0.41871582
356 0.41639094
360 0.41409567
364 0.41182946
368 0.40959177
372 0.40738207
376 0.40519984
380 0.4030446
384 0.40091584
388 0.39881309
392 0.3967359
396 0.3946838
400 0.39265636
404 0.39065315
408 0.38867374
412 0.38671773
416 0.38478472
420 0.3828743
424 0.38098611
428 0.37911977
432 0.3772749
436 0.37545117
440 0.37364821
444 0.37186569
448 0.37010327
452 0.36836062
456 0.36663744
460 0.3649334
464 0.3632482
468 0.36158155
472 0.35993314
476 0.3583027
480 0.35668994
484 0.35509459
488 0.35351638
492 0.35195504
496 0.35041033
500 0.34888198
504 0.34736975
508 0.3458734
512 0.34439268
520 0.34147725
528 0.33862163
536 0.33582409
544 0.33308296
552 0.33039662
560 0.32776354
568 0.32518221
576 0.32265119
584 0.3201691
592 0.31773461
600 0.31534642
608 0.3130033
616 0.31070403
624 0.30844746
632 0.30623246
640 0.30405797
648 0.30192293
656 0.29982632
664 0.29776718
672 0.29574455
680 0.29375751
688 0.29180519
696 0.28988673
704 0.28800128
712 0.28614805
720 0.28432626
728 0.28253515
736 0.28077399
744 0.27904206
752 0.27733867
760 0.27566316
768 0.27401488
776 0.2723932
784 0.2707975
792 0.26922719
800 0.2676817
808 0.26616046
816 0.26466293
824 0.26318857
832 0.26173688
840 0.26030736
848 0.25889952
856 0.25751288
864 0.25614698
872 0.25480139
880 0.25347565
888 0.25216936
896 0.25088209
904 0.24961345
912 0.24836304
920 0.24713048
928 0.2459154
936 0.24471745
944 0.24353626
952 0.2423715
960 0.24122283
968 0.24008993
976 0.23897247
984 0.23787015
992 0.23678267
1000 0.23570973
1008 0.23465105
1016 0.23360634
1024 0.23257533
1040 0.23055336
1056 0.22858307
1072 0.22666252
1088 0.22478982
1104 0.22296319
1120 0.22118094
1136 0.21944145
1152 0.21774316
1168 0.21608459
1184 0.21446432
1200 0.21288101
1216 0.21133337
1232 0.20982014
1248 0.20834015
1264 0.20689227
1280 0.2054754
1296 0.2040885
1312 0.20273058
1328 0.20140068
1344 0.20009788
1360 0.19882129
1376 0.19757008
1392 0.19634344
1408 0.19514057
1424 0.19396074
1440 0.19280322
1456 0.19166732
1472 0.19055238
1488 0.18945775
1504 0.18838283
1520 0.18732702
1536 0.18628975
1552 0.18527047
1568 0.18426865
1584 0.18328378
1600 0.18231538
1616 0.18136298
1632 0.1804261
1648 0.17950433
1664 0.17859722
1680 0.17770439
1696 0.17682542
1712 0.17595995
1728 0.17510759
1744 0.17426801
1760 0.17344085
1776 0.17262579
1792 0.17182251
1808 0.1710307
1824 0.17025005
1840 0.16948029
1856 0.16872113
1872 0.1679723
1888 0.16723355
1904 0.16650462
1920 0.16578527
1936 0.16507525
1952 0.16437435
1968 0.16368234
1984 0.16299901
2000 0.16232415
2016 0.16165755
2032 0.16099903
2048 0.16034839
2080 0.15907005
2112 0.15782112
2144 0.1566003
2176 0.15540634
2208 0.15423808
2240 0.15309444
2272 0.15197437
2304 0.1508769
2336 0.14980111
2368 0.14874612
2400 0.14771113
2432 0.14669536
2464 0.14569806
2496 0.14471854
2528 0.14375615
2560 0.14281025
2592 0.14188027
2624 0.14096562
2656 0.14006579
2688 0.13918027
2720 0.13830856
2752 0.13745022
2784 0.1366048
2816 0.1357719
2848 0.13495112
2880 0.13414208
2912 0.13334441
2944 0.13255779
2976 0.13178188
3008 0.13101636
3040 0.13026095
3072 0.12951535
3104 0.12877929
3136 0.12805251
3168 0.12733476
3200 0.12662581
3232 0.12592541
3264 0.12523335
3296 0.12454943
3328 0.12387343
3360 0.12320516
3392 0.12254444
3424 0.12189109
3456 0.12124493
3488 0.1206058
3520 0.11997353
3552 0.11934798
3584 0.118729
3616 0.11811643
3648 0.11751016
3680 0.11691003
3712 0.11631593
3744 0.11572773
3776 0.11514531
3808 0.11456856
3840 0.11399736
3872 0.11343161
3904 0.1128712
3936 0.11231603
3968 0.11176601
4000 0.11122104
4032 0.11068102
4064 0.11014588
4096 0.10961551
4160 0.1085688
4224 0.10754026
4288 0.10652928
4352 0.10553529
4416 0.10455775
4480 0.10359617
4544 0.10265005
4608 0.10171895
4672 0.10080242
4736 0.09990006
4800 0.099011471
4864 0.098136279
4928 0.097274128
4992 0.096424677
5056 0.095587598
5120 0.094762581
5184 0.093949325
5248 0.093147544
5312 0.092356963
5376 0.091577317
5440 0.090808352
5504 0.090049824
5568 0.089301498
5632 0.088563146
5696 0.08783455
5760 0.0871155
5824 0.086405791
5888 0.085705227
5952 0.085013618
6016 0.084330781
6080 0.083656537
6144 0.082990713
6208 0.082333145
6272 0.081683669
6336 0.081042129
6400 0.080408373
6464 0.079782253
6528 0.079163627
6592 0.078552354
6656 0.0779483
6720 0.077351334
6784 0.076761326
6848 0.076178154
6912 0.075601696
6976 0.075031834
7040 0.074468454
7104 0.073911443
7168 0.073360693
7232 0.072816098
7296 0.072277554
7360 0.07174496
7424 0.071218218
7488 0.070697232
7552 0.070181907
7616 0.069672153
7680 0.069167879
7744 0.068668999
7808 0.068175427
7872 0.06768708
7936 0.067203877
8000 0.066725736
8064 0.066252582
8128 0.065784337
8192 0.065320927
8320 0.064408322
8448 0.063514202
8576 0.062638025
8704 0.061779272
8832 0.060937445
8960 0.060112067
9088 0.059302677
9216 0.058508834
9344 0.057730112
9472 0.056966104
9600 0.056216416
9728 0.055480668
9856 0.054758495
9984 0.054049545
&
@target G0.S28
@type xy
0 1
1 0.99012397
2 0.98455721
3 0.97994152
4 0.97585632
5 0.97212805
6 0.96866371
7 0.96540611
8 0.96231694
9 0.95936889
10 0.95654167
11 0.95381965
12 0.95119047
13 0.94864416
14 0.94617248
15 0.94376857
16 0.94142662
17 0.93914165
18 0.93690936
19 0.93472597
20 0.9325882
21 0.93049313
22 0.92843813
23 0.9264209
24 0.92443932
25 0.92249149
26 0.9205757
27 0.91869036
28 0.91683405
29 0.91500543
30 0.91320329
31 0.91142651
32 0.90967404
33 0.90794492
34 0.90623825
35 0.90455318
36 0.90288894
37 0.90124478
38 0.89962002
39 0.89801401
40 0.89642613
41 0.89485582
42 0.89330253
43 0.89176575
44 0.89024498
45 0.88873977
46 0.88724967
47 0.88577428
48 0.88431319
49 0.88286603
50 0.88143243
51 0.88001206
52 0.87860458
53 0.87720968
54 0.87582706
55 0.87445643
56 0.87309752
57 0.87175005
58 0.87041378
59 0.86908846
60 0.86777386
61 0.86646975
62 0.8651759
63 0.86389212
64 0.8626182
65 0.86135394
66 0.86009916
67 0.85885367
68 0.8576173
69 0.85638987
70 0.85517123
71 0.85396121
72 0.85275967
73 0.85156644
74 0.85038139
75 0.84920438
76 0.84803526
77 0.84687392
78 0.84572021
79 0.84457402
80 0.84343523
81 0.84230371
82 0.84117936
83 0.84006206
84 0.8389517
85 0.83784819
86 0.83675141
87 0.83566126
88 0.83457766
89 0.8335005
90 0.8324297
91 0.83136516
92 0.8303068
93 0.82925453
94 0.82820826
95 0.82716793
96 0.82613343
97 0.82510471
98 0.82408168
99 0.82306427
100 0.8220524
101 0.82104601
102 0.82004502
103 0.81904938
104 0.818059
105 0.81707384
106 0.81609381
107 0.81511887
108 0.81414895
109 0.813184
110 0.81222394
111 0.81126873
112 0.81031832
113 0.80937263
114 0.80843163
115 0.80749526
116 0.80656347
117 0.8056362
118 0.80471341
119 0.80379505
120 0.80288107
121 0.80197142
122 0.80106606
123 0.80016495
124 0.79926803
125 0.79837526
126 0.79748661
127 0.79660202
128 0.79572147
130 0.79397228
132 0.79223873
134 0.7905205
136 0.78881731
138 0.78712887
140 0.7854549
142 0.78379513
144 0.78214931
146 0.78051718
148 0.7788985
150 0.77729304
152 0.77570056
154 0.77412084
156 0.77255367
158 0.77099884
160 0.76945614
162 0.76792538
164 0.76640635
166 0.76489888
168 0.76340279
170 0.76191789
172 0.76044401
174 0.75898098
176 0.75752865
178 0.75608684
180 0.75465541
182 0.7532342
184 0.75182306
186 0.75042186
188 0.74903043
190 0.74764866
192 0.74627641
194 0.74491353
196 0.74355992
198 0.74221543
200 0.74087994
202 0.73955335
204 0.73823552
206 0.73692635
208 0.73562572
210 0.73433352
212 0.73304965
214 0.73177399
216 0.73050646
218 0.72924693
220 0.72799533
222 0.72675154
224 0.72551548
226 0.72428705
228 0.72306616
230 0.72185272
232 0.72064665
234 0.71944785
236 0.71825624
238 0.71707175
240 0.71589428
242 0.71472377
244 0.71356012
246 0.71240327
248 0.71125314
250 0.71010965
252 0.70897274
254 0.70784232
256 0.70671834
260 0.70448939
264 0.70228536
268 0.70010571
272 0.69794996
276 0.69581761
280 0.6937082
284 0.69162127
288 0.68955638
292 0.6875131
296 0.68549103
300 0.68348976
304 0.6815089
308 0.67954808
312 0.67760692
316 0.67568508
320 0.67378221
324 0.67189797
328 0.67003204
332 0.66818409
336 0.66635382
340 0.66454093
344 0.66274513
348 0.66096613
352 0.65920365
356 0.65745743
360 0.65572719
364 0.65401269
368 0.65231367
372 0.65062988
376 0.6489611
380 0.64730708
384 0.6456676
388 0.64404244
392 0.64243138
396 0.64083421
400 0.63925072
404 0.63768072
408 0.63612399
412 0.63458036
416 0.63304963
420 0.63153161
424 0.63002613
428 0.62853302
432 0.62705209
436 0.62558317
440 0.62412611
444 0.62268074
448 0.6212469
452 0.61982443
456 0.61841318
460 0.61701301
464 0.61562377
468 0.61424531
472 0.61287749
476 0.61152018
480 0.61017323
484 0.60883653
488 0.60750992
492 0.6061933
496 0.60488653
500 0.60358949
504 0.60230207
508 0.60102413
512 0.59975557
520 0.59724611
528 0.59477282
536 0.59233482
544 0.58993129
552 0.58756144
560 0.58522449
568 0.58291968
576 0.58064631
584 0.57840367
592 0.57619108
600 0.5740079
608 0.57185348
616 0.56972721
624 0.5676285
632 0.56555677
640 0.56351146
648 0.56149203
656 0.55949794
664 0.55752869
672 0.55558378
680 0.55366272
688 0.55176505
696 0.54989031
704 0.54803806
712 0.54620786
720 0.54439929
728 0.54261194
736 0.54084543
744 0.53909935
752 0.53737333
760 0.53566701
768 0.53398003
776 0.53231203
784 0.53066268
792 0.52903164
800 0.5274186
808 0.52582323
816 0.52424523
824 0.52268429
832 0.52114013
840 0.51961246
848 0.518101
856 0.51660547
864 0.51512562
872 0.51366117
880 0.51221187
888 0.51077748
896 0.50935775
904 0.50795245
912 0.50656133
920 0.50518418
928 0.50382078
936 0.5024709
944 0.50113433
952 0.49981086
960 0.49850029
968 0.49720243
976 0.49591707
984 0.49464402
992 0.4933831
1000 0.49213412
1008 0.49089691
1016 0.48967129
1024 0.48845708
1040 0.48606223
1056 0.48371106
1072 0.48140232
1088 0.47913477
1104 0.47690727
1120 0.4747187
1136 0.47256796
1152 0.47045403
1168 0.46837589
1184 0.4663326
1200 0.46432321
1216 0.46234683
1232 0.46040259
1248 0.45848966
1264 0.45660722
1280 0.45475451
1296 0.45293077
1312 0.45113526
1328 0.44936728
1344 0.44762617
1360 0.44591124
1376 0.44422187
1392 0.44255745
1408 0.44091736
1424 0.43930104
1440 0.43770792
1456 0.43613747
1472 0.43458914
1488 0.43306244
1504 0.43155687
1520 0.43007194
1536 0.42860719
1552 0.42716217
1568 0.42573644
1584 0.42432957
1600 0.42294115
1616 0.42157078
1632 0.42021806
1648 0.41888262
1664 0.41756408
1680 0.4162621
1696 0.41497631
1712 0.41370638
1728 0.41245198
1744 0.41121279
1760 0.40998849
1776 0.40877878
1792 0.40758338
1808 0.40640197
1824 0.4052343
1840 0.40408008
1856 0.40293904
1872 0.40181093
1888 0.4006955
1904 0.39959249
1920 0.39850168
1936 0.39742282
1952 0.39635568
1968 0.39530005
1984 0.3942557
2000 0.39322243
2016 0.39220003
2032 0.39118829
2048 0.39018702
2080 0.38821514
2112 0.38628288
2144 0.38438886
2176 0.3825317
2208 0.38071014
2240 0.37892295
2272 0.37716895
2304 0.37544702
2336 0.37375609
2368 0.37209515
2400 0.3704632
2432 0.36885931
2464 0.36728258
2496 0.36573216
2528 0.36420722
2560 0.36270696
2592 0.36123063
2624 0.3597775
2656 0.35834687
2688 0.35693808
2720 0.35555047
2752 0.35418343
2784 0.35283636
2816 0.35150869
2848 0.35019988
2880 0.34890938
2912 0.3476367
2944 0.34638134
2976 0.34514282
3008 0.3439207
3040 0.34271454
3072 0.3415239
3104 0.34034839
3136 0.33918761
3168 0.33804119
3200 0.33690875
3232 0.33578994
3264 0.33468443
3296 0.33359188
3328 0.33251197
3360 0.3314444
3392 0.33038888
3424 0.3293451
3456 0.3283128
3488 0.32729171
3520 0.32628157
3552 0.32528212
3584 0.32429312
3616 0.32331434
3648 0.32234555
3680 0.32138653
3712 0.32043706
3744 0.31949694
3776 0.31856596
3808 0.31764394
3840 0.31673067
3872 0.31582599
3904 0.3149297
3936 0.31404165
3968 0.31316165
4000 0.31228956
4032 0.3114252
4064 0.31056844
4096 0.30971911
4160 0.3080422
4224 0.30639337
4288 0.30477156
4352 0.3031758
4416 0.30160515
4480 0.30005872
4544 0.29853566
4608 0.2970352
4672 0.29555657
4736 0.29409905
4800 0.29266196
4864 0.29124466
4928 0.28984653
4992 0.28846698
5056 0.28710545
5120 0.28576142
5184 0.28443437
5248 0.28312382
5312 0.2818293
5376 0.28055038
5440 0.27928663
5504 0.27803764
5568 0.27680303
5632 0.27558243
5696 0.27437548
5760 0.27318184
5824 0.27200118
5888 0.2708332
5952 0.26967758
6016 0.26853403
6080 0.26740229
6144 0.26628208
6208 0.26517314
6272 0.26407523
6336 0.2629881
6400 0.26191153
6464 0.26084529
6528 0.25978917
6592 0.25874296
6656 0.25770647
6720 0.25667949
6784 0.25566185
6848 0.25465336
6912 0.25365385
6976 0.25266314
7040 0.25168108
7104 0.25070751
7168 0.24974228
7232 0.24878523
7296 0.24783622
7360 0.24689511
7424 0.24596177
7488 0.24503606
7552 0.24411786
7616 0.24320704
7680 0.24230349
7744 0.24140708
7808 0.2405177
7872 0.23963524
7936 0.23875959
8000 0.23789065
8064 0.23702832
8128 0.23617248
8192 0.23532306
8320 0.23364306
8448 0.23198759
8576 0.23035596
8704 0.22874749
8832 0.22716157
8960 0.2255976
9088 0.22405499
9216 0.22253321
9344 0.22103172
9472 0.21955002
9600 0.21808763
9728 0.21664408
9856 0.21521894
9984 0.21381176
10112 0.21242215
10240 0.21104971
10368 0.20969404
10496 0.20835479
10624 0.20703161
10752 0.20572414
10880 0.20443206
11008 0.20315505
11136 0.2018928
11264 0.200645
11392 0.19941138
11520 0.19819166
11648 0.19698555
11776 0.1957928
11904 0.19461316
12032 0.19344637
12160 0.19229219
12288 0.1911504
12416 0.19002077
12544 0.18890307
12672 0.18779709
12800 0.18670263
12928 0.18561949
13056 0.18454746
13184 0.18348635
13312 0.18243599
13440 0.18139618
13568 0.18036675
13696 0.17934754
13824 0.17833836
13952 0.17733906
14080 0.17634947
14208 0.17536945
14336 0.17439884
14464 0.17343749
14592 0.17248525
14720 0.17154199
14848 0.17060757
14976 0.16968184
15104 0.16876469
15232 0.16785598
15360 0.16695558
15488 0.16606338
15616 0.16517924
15744 0.16430306
15872 0.16343472
16000 0.1625741
16128 0.1617211
16256 0.1608756
16384 0.1600375
16640 0.1583831
16896 0.15675708
17152 0.15515868
17408 0.15358715
17664 0.15204179
17920 0.1505219
18176 0.14902683
18432 0.14755595
18688 0.14610864
18944 0.14468431
19200 0.14328241
19456 0.14190238
19712 0.14054369
19968 0.13920583
&
@target G0.S29
@type xy
0 1
1 1
2 1
3 1
4 1
5 0.998977
6 0.997955
7 0.99591
8 0.99591
9 0.99591
10 0.994888
11 0.994888
12 0.994888
13 0.994888
14 0.994888
15 0.993865
16 0.993865
17 0.990798
18 0.990798
19 0.990798
20 0.990798
21 0.990798
22 0.990798
23 0.988753
24 0.98773
25 0.98773
26 0.98773
27 0.98773
28 0.98773
29 0.986708
30 0.986708
31 0.986708
32 0.986708
33 0.986708
34 0.986708
35 0.986708
36 0.986708
37 0.985685
38 0.985685
39 0.984663
40 0.98364
41 0.98364
42 0.982618
43 0.982618
44 0.982618
45 0.981595
46 0.981595
47 0.981595
48 0.981595
49 0.981595
50 0.981595
51 0.981595
52 0.980573
53 0.980573
54 0.980573
55 0.97955
56 0.97955
57 0.978528
58 0.977505
59 0.977505
60 0.977505
61 0.977505
62 0.977505
63 0.977505
64 0.977505
65 0.977505
66 0.977505
67 0.97546
68 0.97546
69 0.974438
70 0.974438
71 0.973415
72 0.973415
73 0.972393
74 0.97137
75 0.970348
76 0.970348
77 0.969325
78 0.968303
79 0.968303
80 0.966258
81 0.965235
82 0.965235
83 0.964213
84 0.96319
85 0.962168
86 0.962168
87 0.962168
88 0.960123
89 0.9591
90 0.9591
91 0.958078
92 0.958078
93 0.957055
94 0.957055
95 0.957055
96 0.957055
97 0.956033
98 0.95501
99 0.95501
100 0.953988
101 0.952965
102 0.952965
103 0.952965
104 0.952965
105 0.952965
106 0.952965
107 0.951943
108 0.95092
109 0.949898
110 0.949898
111 0.949898
112 0.949898
113 0.949898
114 0.949898
115 0.949898
116 0.949898
117 0.949898
118 0.949898
119 0.949898
120 0.948875
121 0.947853
122 0.945808
123 0.944785
124 0.943763
125 0.943763
126 0.94274
127 0.94274
128 0.94274
130 0.939673
132 0.939673
134 0.939673
136 0.939673
138 0.939673
140 0.93865
142 0.937628
144 0.937628
146 0.937628
148 0.937628
150 0.937628
152 0.935583
154 0.933538
156 0.933538
158 0.932515
160 0.932515
162 0.932515
164 0.932515
166 0.93047
168 0.93047
170 0.929448
172 0.929448
174 0.928425
176 0.925358
178 0.925358
180 0.924335
182 0.924335
184 0.924335
186 0.923313
188 0.92229
190 0.921268
192 0.919223
194 0.9182
196 0.9182
198 0.917178
200 0.916155
202 0.916155
204 0.916155
206 0.916155
208 0.916155
210 0.915133
212 0.913088
214 0.913088
216 0.913088
218 0.91002
220 0.908998
222 0.90593
224 0.90593
226 0.90593
228 0.904908
230 0.904908
232 0.903885
234 0.902863
236 0.900818
238 0.900818
240 0.899795
242 0.898773
244 0.898773
246 0.89775
248 0.896728
250 0.895706
252 0.894683
254 0.894683
256 0.893661
260 0.892638
264 0.891616
268 0.889571
272 0.889571
276 0.889571
280 0.889571
284 0.888548
288 0.888548
292 0.887526
296 0.886503
300 0.885481
304 0.885481
308 0.882413
312 0.881391
316 0.879346
320 0.878323
324 0.876278
328 0.875256
332 0.874233
336 0.874233
340 0.874233
344 0.873211
348 0.872188
352 0.871166
356 0.870143
360 0.869121
364 0.867076
368 0.866053
372 0.864008
376 0.861963
380 0.860941
384 0.860941
388 0.859918
392 0.859918
396 0.858896
400 0.857873
404 0.856851
408 0.855828
412 0.855828
416 0.855828
420 0.855828
424 0.855828
428 0.853783
432 0.853783
436 0.852761
440 0.851738
444 0.850716
448 0.850716
452 0.849693
456 0.849693
460 0.849693
464 0.848671
468 0.847648
472 0.846626
476 0.845603
480 0.841513
484 0.839468
488 0.836401
492 0.834356
496 0.834356
500 0.834356
504 0.832311
508 0.832311
512 0.832311
520 0.831288
528 0.828221
536 0.826176
544 0.825153
552 0.824131
560 0.824131
568 0.822086
576 0.821063
584 0.821063
592 0.820041
600 0.817996
608 0.817996
616 0.814928
624 0.813906
632 0.812883
640 0.811861
648 0.811861
656 0.811861
664 0.810838
672 0.809816
680 0.808793
688 0.808793
696 0.807771
704 0.807771
712 0.806748
720 0.805726
728 0.805726
736 0.804703
744 0.803681
752 0.802658
760 0.801636
768 0.801636
776 0.800614
784 0.800614
792 0.800614
800 0.798568
808 0.798568
816 0.796524
824 0.796524
832 0.796524
840 0.795501
848 0.792434
856 0.790389
864 0.789366
872 0.787321
880 0.785276
888 0.785276
896 0.784254
904 0.783231
912 0.782209
920 0.782209
928 0.782209
936 0.781186
944 0.780164
952 0.780164
960 0.777096
968 0.776074
976 0.775051
984 0.770961
992 0.770961
1000 0.769939
1008 0.769939
1016 0.769939
1024 0.769939
1040 0.768916
1056 0.767894
1072 0.767894
1088 0.766871
1104 0.763804
1120 0.762781
1136 0.760736
1152 0.759714
1168 0.758691
1184 0.758691
1200 0.756646
1216 0.756646
1232 0.756646
1248 0.753579
1264 0.752556
1280 0.751534
1296 0.750511
1312 0.748466
1328 0.748466
1344 0.747444
1360 0.747444
1376 0.745399
1392 0.743354
1408 0.739264
1424 0.738241
1440 0.738241
1456 0.737219
1472 0.734151
1488 0.729039
1504 0.728016
1520 0.725971
1536 0.723926
1552 0.722904
1568 0.722904
1584 0.721881
1600 0.721881
1616 0.718814
1632 0.718814
1648 0.715746
1664 0.714724
1680 0.711656
1696 0.708589
1712 0.707566
1728 0.704499
1744 0.701432
1760 0.700409
1776 0.698364
1792 0.696319
1808 0.693252
1824 0.691207
1840 0.691207
1856 0.691207
1872 0.690184
1888 0.689162
1904 0.688139
1920 0.687117
1936 0.687117
1952 0.686094
1968 0.686094
1984 0.684049
2000 0.684049
2016 0.684049
2032 0.683027
2048 0.680982
2080 0.679959
2112 0.677914
2144 0.675869
2176 0.673824
2208 0.671779
2240 0.671779
2272 0.669734
2304 0.666667
2336 0.662577
2368 0.659509
2400 0.654397
2432 0.653374
2464 0.651329
2496 0.648262
2528 0.647239
2560 0.644172
2592 0.644172
2624 0.644172
2656 0.643149
2688 0.642127
2720 0.640082
2752 0.638037
2784 0.635992
2816 0.635992
2848 0.634969
2880 0.633947
2912 0.631902
2944 0.630879
2976 0.629857
3008 0.627812
3040 0.626789
3072 0.625767
3104 0.624744
3136 0.623722
3168 0.623722
3200 0.623722
3232 0.623722
3264 0.622699
3296 0.621677
3328 0.621677
3360 0.621677
3392 0.621677
3424 0.619632
3456 0.618609
3488 0.618609
3520 0.617587
3552 0.617587
3584 0.616564
3616 0.615542
3648 0.614519
3680 0.614519
3712 0.611452
3744 0.610429
3776 0.609407
3808 0.608384
3840 0.606339
3872 0.606339
3904 0.605317
3936 0.605317
3968 0.604294
4000 0.603272
4032 0.603272
4064 0.60225
4096 0.60225
4160 0.599182
4224 0.596115
4288 0.595092
4352 0.593047
4416 0.592025
4480 0.58998
4544 0.587935
4608 0.583845
4672 0.580777
4736 0.580777
4800 0.580777
4864 0.57771
4928 0.574642
4992 0.56953
5056 0.56544
5120 0.564417
5184 0.562372
5248 0.562372
5312 0.56135
5376 0.559305
5440 0.559305
5504 0.559305
5568 0.559305
5632 0.55726
5696 0.556237
5760 0.555215
5824 0.554192
5888 0.554192
5952 0.550102
6016 0.550102
6080 0.54908
6144 0.547035
6208 0.547035
6272 0.547035
6336 0.547035
6400 0.54499
6464 0.541922
6528 0.541922
6592 0.539877
6656 0.53681
6720 0.535787
6784 0.534765
6848 0.534765
6912 0.534765
6976 0.534765
7040 0.53272
7104 0.53272
7168 0.530675
7232 0.530675
7296 0.529652
7360 0.527607
7424 0.52454
7488 0.523517
7552 0.523517
7616 0.522495
7680 0.517382
7744 0.51636
7808 0.515337
7872 0.513292
7936 0.51227
8000 0.511247
8064 0.511247
8128 0.511247
8192 0.511247
8320 0.510225
8448 0.509202
8576 0.50818
8704 0.50818
8832 0.50818
8960 0.507157
9088 0.506135
9216 0.50409
9344 0.502045
9472 0.497955
9600 0.494888
9728 0.492843
9856 0.49182
9984 0.490798
10112 0.488753
10240 0.486708
10368 0.484663
10496 0.48364
10624 0.482618
10752 0.481595
10880 0.481595
11008 0.476483
11136 0.47546
11264 0.470348
11392 0.469325
11520 0.469325
11648 0.46728
11776 0.466258
11904 0.464213
12032 0.46319
12160 0.461145
12288 0.460123
12416 0.4591
12544 0.458078
12672 0.457055
12800 0.453988
12928 0.452965
13056 0.451943
13184 0.449898
13312 0.44683
13440 0.445808
13568 0.445808
13696 0.444785
13824 0.444785
13952 0.444785
14080 0.444785
14208 0.443763
14336 0.443763
14464 0.44274
14592 0.441718
14720 0.439673
14848 0.43865
14976 0.435583
15104 0.435583
15232 0.433538
15360 0.433538
15488 0.432515
15616 0.43047
15744 0.429448
15872 0.428425
16000 0.427403
16128 0.427403
16256 0.425358
16384 0.42229
16640 0.421268
16896 0.419223
17152 0.417178
17408 0.415133
17664 0.413088
17920 0.412065
18176 0.40593
18432 0.403885
18688 0.40184
18944 0.400818
19200 0.398773
19456 0.39775
19712 0.394683
19968 0.392638
20224 0.392638
20480 0.391616
20736 0.387526
20992 0.387526
21248 0.387526
21504 0.385481
21760 0.384458
22016 0.383436
22272 0.383436
22528 0.380368
22784 0.380368
23040 0.378323
23296 0.377301
23552 0.377301
23808 0.377301
24064 0.377301
24320 0.377301
24576 0.376278
24832 0.372188
25088 0.371166
25344 0.368098
25600 0.368098
25856 0.367076
26112 0.365031
26368 0.365031
26624 0.365031
26880 0.364008
27136 0.360941
27392 0.359918
27648 0.358896
27904 0.358896
28160 0.357873
28416 0.356851
28672 0.355828
28928 0.354806
29184 0.353783
29440 0.350716
29696 0.348671
29952 0.348671
30208 0.347648
30464 0.346626
30720 0.345603
30976 0.343558
31232 0.342536
31488 0.341513
31744 0.340491
32000 0.339468
32256 0.339468
32512 0.338446
32768 0.338446
33280 0.336401
33792 0.334356
34304 0.333333
34816 0.330266
35328 0.329243
35840 0.326176
36352 0.323108
36864 0.319018
37376 0.319018
37888 0.317996
38400 0.315951
38912 0.315951
39424 0.314928
39936 0.313906
40448 0.311861
40960 0.309816
41472 0.307771
41984 0.306748
42496 0.305726
43008 0.303681
43520 0.301636
44032 0.299591
44544 0.297546
45056 0.297546
45568 0.295501
46080 0.293456
46592 0.291411
47104 0.291411
47616 0.291411
48128 0.291411
48640 0.290389
49152 0.287321
49664 0.286299
50176 0.285276
50688 0.284254
51200 0.283231
51712 0.281186
52224 0.279141
52736 0.277096
53248 0.276074
53760 0.276074
54272 0.274029
54784 0.274029
55296 0.271984
55808 0.269939
56320 0.269939
56832 0.268916
57344 0.268916
57856 0.267894
58368 0.267894
58880 0.267894
59392 0.267894
59904 0.266871
60416 0.263804
60928 0.263804
61440 0.263804
61952 0.262781
62464 0.261759
62976 0.260736
63488 0.260736
64000 0.259714
64512 0.259714
65024 0.258691
65536 0.258691
66560 0.256646
67584 0.254601
68608 0.252556
69632 0.251534
70656 0.249489
71680 0.247444
72704 0.246421
73728 0.245399
74752 0.244376
75776 0.244376
76800 0.243354
77824 0.242331
78848 0.239264
79872 0.235174
80896 0.235174
81920 0.233129
82944 0.233129
83968 0.232106
84992 0.232106
86016 0.232106
87040 0.232106
88064 0.232106
89088 0.232106
90112 0.231084
91136 0.226994
92160 0.225971
93184 0.225971
94208 0.224949
95232 0.222904
96256 0.221881
97280 0.219836
98304 0.218814
99328 0.217791
100352 0.215746
101376 0.213701
102400 0.212679
103424 0.211656
104448 0.211656
105472 0.209611
106496 0.207566
107520 0.206544
108544 0.205521
109568 0.205521
110592 0.205521
111616 0.204499
112640 0.204499
113664 0.204499
114688 0.203476
115712 0.203476
116736 0.203476
117760 0.202454
118784 0.202454
119808 0.201431
120832 0.201431
121856 0.200409
122880 0.200409
123904 0.200409
124928 0.200409
125952 0.199387
126976 0.198364
128000 0.198364
129024 0.198364
130048 0.197342
131072 0.197342
133120 0.196319
135168 0.195297
137216 0.195297
139264 0.195297
141312 0.195297
143360 0.193252
145408 0.192229
147456 0.192229
149504 0.191207
151552 0.188139
153600 0.185072
155648 0.185072
157696 0.183027
159744 0.182004
161792 0.180982
163840 0.179959
165888 0.176892
167936 0.176892
169984 0.174847
172032 0.172802
174080 0.172802
176128 0.171779
178176 0.171779
180224 0.170757
182272 0.170757
184320 0.170757
186368 0.169734
188416 0.168712
190464 0.168712
192512 0.168712
194560 0.167689
196608 0.167689
198656 0.167689
&
@target G0.S30
@type xy
0 1
1 0.98515604
2 0.98030628
3 0.97677304
4 0.97389313
5 0.97141917
6 0.96922751
7 0.96724608
8 0.9654287
9 0.96374372
10 0.96216834
11 0.96068557
12 0.95928229
13 0.95794819
14 0.95667495
15 0.95545577
16 0.95428502
17 0.95315795
18 0.95207052
19 0.95101928
20 0.95000123
21 0.94901377
22 0.9480546
23 0.94712169
24 0.94621324
25 0.94532765
26 0.94446348
27 0.94361942
28 0.94279429
29 0.94198703
30 0.94119667
31 0.94042231
32 0.93966314
33 0.9389184
34 0.9381874
35 0.93746951
36 0.93676412
37 0.9360707
38 0.93538872
39 0.93471771
40 0.93405722
41 0.93340684
42 0.93276618
43 0.93213486
44 0.93151254
45 0.9308989
46 0.93029363
47 0.92969644
48 0.92910707
49 0.92852524
50 0.92795072
51 0.92738327
52 0.92682268
53 0.92626873
54 0.92572122
55 0.92517997
56 0.92464478
57 0.92411551
58 0.92359196
59 0.923074
60 0.92256146
61 0.92205421
62 0.9215521
63 0.92105501
64 0.9205628
65 0.92007536
66 0.91959257
67 0.91911432
68 0.91864049
69 0.91817099
70 0.91770571
71 0.91724457
72 0.91678746
73 0.91633429
74 0.91588499
75 0.91543946
76 0.91499763
77 0.91455942
78 0.91412476
79 0.91369357
80 0.91326577
81 0.91284132
82 0.91242013
83 0.91200214
84 0.9115873
85 0.91117555
86 0.91076682
87 0.91036105
88 0.90995821
89 0.90955822
90 0.90916105
91 0.90876663
92 0.90837493
93 0.90798589
94 0.90759948
95 0.90721564
96 0.90683433
97 0.9064555
98 0.90607913
99 0.90570517
100 0.90533358
101 0.90496431
102 0.90459735
103 0.90423264
104 0.90387016
105 0.90350986
106 0.90315173
107 0.90279571
108 0.90244179
109 0.90208993
110 0.9017401
111 0.90139228
112 0.90104642
113 0.90070251
114 0.90036052
115 0.90002041
116 0.89968217
117 0.89934577
118 0.89901119
119 0.89867839
120 0.89834735
121 0.89801805
122 0.89769048
123 0.8973646
124 0.89704039
125 0.89671783
126 0.8963969
127 0.89607759
128 0.89575986
130 0.89512909
132 0.89450445
134 0.89388579
136 0.89327296
138 0.89266582
140 0.89206425
142 0.89146812
144 0.8908773
146 0.89029168
148 0.88971114
150 0.88913558
152 0.88856489
154 0.88799895
156 0.88743769
158 0.88688099
160 0.88632878
162 0.88578095
164 0.88523742
166 0.88469811
168 0.88416294
170 0.88363182
172 0.88310469
174 0.88258146
176 0.88206206
178 0.88154644
180 0.8810345
182 0.8805262
184 0.88002147
186 0.87952025
188 0.87902246
190 0.87852807
192 0.878037
194 0.87754921
196 0.87706464
198 0.87658323
200 0.87610494
202 0.87562972
204 0.87515751
206 0.87468827
208 0.87422196
210 0.87375852
212 0.87329792
214 0.8728401
216 0.87238504
218 0.87193269
220 0.87148301
222 0.87103595
224 0.87059149
226 0.87014958
228 0.86971019
230 0.86927329
232 0.86883883
234 0.86840678
236 0.86797712
238 0.86754981
240 0.86712481
242 0.8667021
244 0.86628165
246 0.86586342
248 0.86544739
250 0.86503353
252 0.8646218
254 0.8642122
256 0.86380467
260 0.86299579
264 0.86219494
268 0.86140193
272 0.86061658
276 0.85983871
280 0.85906814
284 0.8583047
288 0.85754824
292 0.85679859
296 0.85605562
300 0.85531916
304 0.85458909
308 0.85386527
312 0.85314756
316 0.85243585
320 0.85173
324 0.85102991
328 0.85033546
332 0.84964654
336 0.84896303
340 0.84828484
344 0.84761187
348 0.84694402
352 0.84628119
356 0.8456233
360 0.84497024
364 0.84432195
368 0.84367832
372 0.84303929
376 0.84240477
380 0.84177468
384 0.84114895
388 0.8405275
392 0.83991027
396 0.83929719
400 0.83868818
404 0.83808319
408 0.83748214
412 0.83688498
416 0.83629165
420 0.83570208
424 0.83511622
428 0.83453401
432 0.83395539
436 0.83338032
440 0.83280874
444 0.8322406
448 0.83167585
452 0.83111443
456 0.83055631
460 0.83000144
464 0.82944977
468 0.82890125
472 0.82835585
476 0.82781351
480 0.82727421
484 0.82673789
488 0.82620452
492 0.82567406
496 0.82514647
500 0.82462171
504 0.82409975
508 0.82358055
512 0.82306407
520 0.82203916
528 0.82102475
536 0.82002058
544 0.81902641
552 0.81804199
560 0.81706711
568 0.81610153
576 0.81514505
584 0.81419747
592 0.81325859
600 0.81232821
608 0.81140616
616 0.81049226
624 0.80958634
632 0.80868822
640 0.80779776
648 0.8069148
656 0.80603918
664 0.80517077
672 0.80430942
680 0.803455
688 0.80260737
696 0.8017664
704 0.80093198
712 0.80010398
720 0.79928229
728 0.79846679
736 0.79765737
744 0.79685393
752 0.79605636
760 0.79526455
768 0.79447842
776 0.79369786
784 0.79292279
792 0.7921531
800 0.79138872
808 0.79062956
816 0.78987553
824 0.78912655
832 0.78838254
840 0.78764343
848 0.78690913
856 0.78617959
864 0.78545471
872 0.78473444
880 0.7840187
888 0.78330743
896 0.78260056
904 0.78189802
912 0.78119977
920 0.78050573
928 0.77981584
936 0.77913005
944 0.7784483
952 0.77777054
960 0.7770967
968 0.77642674
976 0.77576061
984 0.77509825
992 0.77443961
1000 0.77378465
1008 0.77313331
1016 0.77248555
1024 0.77184133
1040 0.77056331
1056 0.7692989
1072 0.76804776
1088 0.76680958
1104 0.76558403
1120 0.76437083
1136 0.76316969
1152 0.76198033
1168 0.76080248
1184 0.75963589
1200 0.75848032
1216 0.75733551
1232 0.75620124
1248 0.75507729
1264 0.75396344
1280 0.75285948
1296 0.75176522
1312 0.75068045
1328 0.74960499
1344 0.74853865
1360 0.74748126
1376 0.74643265
1392 0.74539264
1408 0.74436108
1424 0.74333781
1440 0.74232268
1456 0.74131554
1472 0.74031625
1488 0.73932466
1504 0.73834064
1520 0.73736407
1536 0.7363948
1552 0.73543273
1568 0.73447772
1584 0.73352965
1600 0.73258842
1616 0.73165391
1632 0.73072602
1648 0.72980462
1664 0.72888963
1680 0.72798095
1696 0.72707846
1712 0.72618208
1728 0.72529172
1744 0.72440728
1760 0.72352867
1776 0.7226558
1792 0.7217886
1808 0.72092697
1824 0.72007085
1840 0.71922014
1856 0.71837477
1872 0.71753466
1888 0.71669975
1904 0.71586995
1920 0.7150452
1936 0.71422544
1952 0.71341058
1968 0.71260056
1984 0.71179533
2000 0.71099482
2016 0.71019895
2032 0.70940769
2048 0.70862095
2080 0.70706085
2112 0.70551821
2144 0.70399258
2176 0.70248356
2208 0.70099073
2240 0.69951372
2272 0.69805214
2304 0.69660565
2336 0.6951739
2368 0.69375655
2400 0.69235329
2432 0.6909638
2464 0.68958779
2496 0.68822497
2528 0.68687505
2560 0.68553778
2592 0.68421288
2624 0.68290011
2656 0.68159922
2688 0.68030997
2720 0.67903214
2752 0.6777655
2784 0.67650985
2816 0.67526496
2848 0.67403063
2880 0.67280668
2912 0.67159291
2944 0.67038913
2976 0.66919517
3008 0.66801084
3040 0.66683599
3072 0.66567043
3104 0.66451403
3136 0.6633666
3168 0.66222802
3200 0.66109811
3232 0.65997675
3264 0.6588638
3296 0.6577591
3328 0.65666254
3360 0.65557398
3392 0.65449329
3424 0.65342036
3456 0.65235505
3488 0.65129726
3520 0.65024687
3552 0.64920376
3584 0.64816783
3616 0.64713897
3648 0.64611707
3680 0.64510204
3712 0.64409377
3744 0.64309217
3776 0.64209715
3808 0.6411086
3840 0.64012644
3872 0.63915057
3904 0.63818093
3936 0.6372174
3968 0.63625993
4000 0.63530841
4032 0.63436278
4064 0.63342295
4096 0.63248885
4160 0.63063754
4224 0.62880827
4288 0.62700047
4352 0.62521361
4416 0.62344718
4480 0.62170069
4544 0.61997364
4608 0.6182656
4672 0.61657611
4736 0.61490475
4800 0.61325111
4864 0.61161479
4928 0.60999541
4992 0.60839261
5056 0.60680601
5120 0.60523529
5184 0.6036801
5248 0.60214012
5312 0.60061504
5376 0.59910457
5440 0.5976084
5504 0.59612625
5568 0.59465785
5632 0.59320293
5696 0.59176124
5760 0.59033252
5824 0.58891652
5888 0.58751302
5952 0.58612179
6016 0.58474259
6080 0.58337522
6144 0.58201946
6208 0.58067512
6272 0.57934198
6336 0.57801986
6400 0.57670856
6464 0.57540791
6528 0.57411773
6592 0.57283784
6656 0.57156806
6720 0.57030825
6784 0.56905823
6848 0.56781786
6912 0.56658696
6976 0.56536541
7040 0.56415304
7104 0.56294973
7168 0.56175532
7232 0.56056969
7296 0.5593927
7360 0.55822423
7424 0.55706414
7488 0.55591232
7552 0.55476864
7616 0.55363299
7680 0.55250524
7744 0.5513853
7808 0.55027305
7872 0.54916837
7936 0.54807117
8000 0.54698134
8064 0.54589879
8128 0.54482341
8192 0.5437551
8320 0.54163934
8448 0.53955077
8576 0.5374887
8704 0.53545244
8832 0.53344134
8960 0.53145479
9088 0.52949217
9216 0.52755292
9344 0.52563647
9472 0.52374229
9600 0.52186987
9728 0.52001869
9856 0.51818829
9984 0.5163782
10112 0.51458796
10240 0.51281716
10368 0.51106536
10496 0.50933217
10624 0.50761718
10752 0.50592003
10880 0.50424035
11008 0.50257777
11136 0.50093196
11264 0.49930259
11392 0.49768932
11520 0.49609185
11648 0.49450987
11776 0.49294308
11904 0.49139121
12032 0.48985396
12160 0.48833108
12288 0.48682229
12416 0.48532734
12544 0.48384599
12672 0.48237799
12800 0.4809231
12928 0.4794811
13056 0.47805177
13184 0.47663489
13312 0.47523024
13440 0.47383762
13568 0.47245684
13696 0.47108769
13824 0.46972999
13952 0.46838355
14080 0.46704819
14208 0.46572374
14336 0.46441001
14464 0.46310684
14592 0.46181408
14720 0.46053155
14848 0.45925911
14976 0.45799659
15104 0.45674386
15232 0.45550076
15360 0.45426715
15488 0.45304289
15616 0.45182785
15744 0.45062189
15872 0.44942489
16000 0.44823671
16128 0.44705723
16256 0.44588633
16384 0.44472389
16640 0.44242393
16896 0.44015643
17152 0.43792053
17408 0.4357154
17664 0.43354024
17920 0.43139427
18176 0.42927677
18432 0.42718701
18688 0.42512431
18944 0.42308802
19200 0.4210775
19456 0.41909214
19712 0.41713135
19968 0.41519456
20224 0.41328123
20480 0.41139081
20736 0.40952281
20992 0.40767672
21248 0.40585207
21504 0.40404839
21760 0.40226524
22016 0.40050219
22272 0.3987588
22528 0.39703469
22784 0.39532945
23040 0.3936427
23296 0.39197407
23552 0.39032321
23808 0.38868976
24064 0.38707339
24320 0.38547377
24576 0.38389057
24832 0.3823235
25088 0.38077225
25344 0.37923652
25600 0.37771604
25856 0.37621052
26112 0.3747197
26368 0.37324331
26624 0.3717811
26880 0.37033283
27136 0.36889825
27392 0.36747712
27648 0.36606922
27904 0.36467432
28160 0.3632922
28416 0.36192266
28672 0.36056548
28928 0.35922046
29184 0.35788741
29440 0.35656614
29696 0.35525645
29952 0.35395816
30208 0.3526711
30464 0.35139509
30720 0.35012995
30976 0.34887553
31232 0.34763166
31488 0.34639817
31744 0.34517492
32000 0.34396175
32256 0.34275852
32512 0.34156507
32768 0.34038127
33280 0.33804204
33792 0.33573977
34304 0.3334734
34816 0.33124196
35328 0.32904449
35840 0.32688008
36352 0.32474786
36864 0.32264697
37376 0.32057662
37888 0.31853601
38400 0.31652441
38912 0.31454109
39424 0.31258536
39936 0.31065654
40448 0.30875399
40960 0.30687708
41472 0.30502522
41984 0.30319782
42496 0.30139433
43008 0.29961419
43520 0.29785688
44032 0.29612191
44544 0.29440877
45056 0.29271699
45568 0.29104612
46080 0.2893957
46592 0.28776531
47104 0.28615453
47616 0.28456295
48128 0.28299018
48640 0.28143584
49152 0.27989956
49664 0.27838098
50176 0.27687975
50688 0.27539553
51200 0.273928
51712 0.27247683
52224 0.27104172
52736 0.26962235
53248 0.26821845
53760 0.26682971
54272 0.26545587
54784 0.26409665
55296 0.26275179
55808 0.26142104
56320 0.26010413
56832 0.25880083
57344 0.25751091
57856 0.25623413
58368 0.25497025
58880 0.25371908
59392 0.25248038
59904 0.25125396
60416 0.2500396
60928 0.24883711
61440 0.2476463
61952 0.24646697
62464 0.24529893
62976 0.24414202
63488 0.24299604
64000 0.24186083
64512 0.24073622
65024 0.23962205
65536 0.23851814
66560 0.23634053
67584 0.23420216
68608 0.23210187
69632 0.23003854
70656 0.22801109
71680 0.22601852
72704 0.22405982
73728 0.22213406
74752 0.22024033
75776 0.21837775
76800 0.2165455
77824 0.21474277
78848 0.21296878
79872 0.21122279
80896 0.20950407
81920 0.20781195
82944 0.20614575
83968 0.20450482
84992 0.20288855
86016 0.20129635
87040 0.19972763
88064 0.19818183
89088 0.19665842
90112 0.19515687
91136 0.19367668
92160 0.19221737
93184 0.19077846
94208 0.18935949
95232 0.18796002
96256 0.18657963
97280 0.1852179
98304 0.18387443
99328 0.18254882
100352 0.18124071
101376 0.17994972
102400 0.17867549
103424 0.17741769
104448 0.17617597
105472 0.17495001
106496 0.1737395
107520 0.17254413
108544 0.17136359
109568 0.1701976
110592 0.16904587
111616 0.16790814
112640 0.16678413
113664 0.16567358
114688 0.16457624
115712 0.16349186
116736 0.16242021
117760 0.16136104
118784 0.16031414
119808 0.15927928
120832 0.15825624
121856 0.15724481
122880 0.15624479
123904 0.15525598
124928 0.15427817
125952 0.15331119
126976 0.15235484
128000 0.15140894
129024 0.15047332
130048 0.1495478
131072 0.14863221
133120 0.14683018
135168 0.14506594
137216 0.14333829
139264 0.14164605
141312 0.13998812
143360 0.13836344
145408 0.13677098
147456 0.13520977
149504 0.13367887
151552 0.1321774
153600 0.13070448
155648 0.1292593
157696 0.12784107
159744 0.12644902
161792 0.12508242
163840 0.12374058
165888 0.1224228
167936 0.12112846
169984 0.1198569
172032 0.11860754
174080 0.11737979
176128 0.1161731
178176 0.11498691
180224 0.11382071
182272 0.11267399
184320 0.11154627
186368 0.11043708
188416 0.10934597
190464 0.10827249
192512 0.10721622
194560 0.10617676
196608 0.10515369
198656 0.10414666
&
@target G0.S31
@type xy
0 1
1 0.98817631
2 0.98187717
3 0.97670055
4 0.97214112
5 0.96799329
6 0.96414786
7 0.96053816
8 0.95711971
9 0.95386097
10 0.95073859
11 0.94773462
12 0.94483493
13 0.94202812
14 0.93930482
15 0.93665723
16 0.93407875
17 0.93156375
18 0.92910734
19 0.92670529
20 0.92435388
21 0.92204981
22 0.91979015
23 0.91757229
24 0.91539386
25 0.91325274
26 0.911147
27 0.90907487
28 0.90703475
29 0.90502515
30 0.90304472
31 0.90109221
32 0.89916646
33 0.89726638
34 0.89539097
35 0.89353931
36 0.89171051
37 0.88990377
38 0.88811831
39 0.88635342
40 0.88460842
41 0.88288267
42 0.88117557
43 0.87948655
44 0.87781507
45 0.87616061
46 0.87452271
47 0.87290089
48 0.87129472
49 0.86970377
50 0.86812766
51 0.866566
52 0.86501844
53 0.86348461
54 0.8619642
55 0.86045688
56 0.85896236
57 0.85748033
58 0.85601053
59 0.85455267
60 0.85310651
61 0.85167179
62 0.85024827
63 0.84883573
64 0.84743394
65 0.84604268
66 0.84466175
67 0.84329096
68 0.8419301
69 0.84057899
70 0.83923745
71 0.83790531
72 0.8365824
73 0.83526855
74 0.8339636
75 0.83266741
76 0.83137982
77 0.83010069
78 0.82882988
79 0.82756725
80 0.82631267
81 0.82506602
82 0.82382716
83 0.82259598
84 0.82137235
85 0.82015617
86 0.81894732
87 0.8177457
88 0.81655119
89 0.81536369
90 0.81418311
91 0.81300934
92 0.81184229
93 0.81068187
94 0.80952798
95 0.80838054
96 0.80723946
97 0.80610465
98 0.80497604
99 0.80385354
100 0.80273707
101 0.80162655
102 0.80052192
103 0.79942309
104 0.79833
105 0.79724257
106 0.79616073
107 0.79508442
108 0.79401357
109 0.79294812
110 0.791888
111 0.79083316
112 0.78978352
113 0.78873903
114 0.78769963
115 0.78666527
116 0.78563589
117 0.78461143
118 0.78359183
119 0.78257706
120 0.78156705
121 0.78056175
122 0.77956112
123 0.7785651
124 0.77757364
125 0.77658671
126 0.77560424
127 0.77462621
128 0.77365255
130 0.77171821
132 0.76980088
134 0.76790022
136 0.76601592
138 0.76414766
140 0.76229515
142 0.7604581
144 0.75863622
146 0.75682924
148 0.7550369
150 0.75325894
152 0.75149512
154 0.74974519
156 0.74800892
158 0.74628608
160 0.74457645
162 0.74287982
164 0.74119598
166 0.73952472
168 0.73786585
170 0.73621918
172 0.73458452
174 0.73296168
176 0.73135049
178 0.72975078
180 0.72816237
182 0.72658511
184 0.72501883
186 0.72346337
188 0.72191859
190 0.72038433
192 0.71886045
194 0.71734681
196 0.71584326
198 0.71434968
200 0.71286592
202 0.71139186
204 0.70992738
206 0.70847234
208 0.70702663
210 0.70559013
212 0.70416272
214 0.70274428
216 0.70133472
218 0.69993391
220 0.69854175
222 0.69715814
224 0.69578297
226 0.69441614
228 0.69305756
230 0.69170713
232 0.69036475
234 0.68903033
236 0.68770378
238 0.686385
240 0.68507392
242 0.68377045
244 0.68247449
246 0.68118598
248 0.67990482
250 0.67863094
252 0.67736426
254 0.6761047
256 0.67485218
260 0.67236799
264 0.6699111
268 0.66748096
272 0.66507702
276 0.66269875
280 0.66034566
284 0.65801725
288 0.65571305
292 0.65343259
296 0.65117542
300 0.64894113
304 0.64672927
308 0.64453945
312 0.64237128
316 0.64022436
320 0.63809832
324 0.63599281
328 0.63390746
332 0.63184193
336 0.62979589
340 0.62776902
344 0.625761
348 0.62377151
352 0.62180027
356 0.61984697
360 0.61791133
364 0.61599308
368 0.61409194
372 0.61220764
376 0.61033994
380 0.60848857
384 0.6066533
388 0.60483387
392 0.60303007
396 0.60124165
400 0.59946839
404 0.59771008
408 0.5959665
412 0.59423744
416 0.59252269
420 0.59082207
424 0.58913536
428 0.58746238
432 0.58580295
436 0.58415687
440 0.58252397
444 0.58090407
448 0.579297
452 0.57770259
456 0.57612067
460 0.57455109
464 0.57299368
468 0.57144828
472 0.56991475
476 0.56839294
480 0.56688269
484 0.56538386
488 0.56389631
492 0.56241991
496 0.56095451
500 0.55949999
504 0.5580562
508 0.55662303
512 0.55520034
520 0.55238591
528 0.54961197
536 0.54687756
544 0.54418179
552 0.54152379
560 0.53890271
568 0.53631773
576 0.53376806
584 0.53125296
592 0.52877166
600 0.52632346
608 0.52390766
616 0.5215236
624 0.51917061
632 0.51684806
640 0.51455535
648 0.51229187
656 0.51005705
664 0.50785032
672 0.50567113
680 0.50351896
688 0.50139329
696 0.49929361
704 0.49721945
712 0.49517031
720 0.49314574
728 0.49114529
736 0.48916852
744 0.487215
752 0.48528432
760 0.48337606
768 0.48148984
776 0.47962527
784 0.47778196
792 0.47595956
800 0.4741577
808 0.47237604
816 0.47061423
824 0.46887194
832 0.46714884
840 0.46544463
848 0.46375898
856 0.46209159
864 0.46044217
872 0.45881042
880 0.45719607
888 0.45559884
896 0.45401845
904 0.45245464
912 0.45090715
920 0.44937573
928 0.44786013
936 0.4463601
944 0.44487541
952 0.44340583
960 0.44195112
968 0.44051107
976 0.43908545
984 0.43767405
992 0.43627667
1000 0.43489309
1008 0.43352311
1016 0.43216654
1024 0.43082318
1040 0.42817534
1056 0.42557812
1072 0.4230301
1088 0.42052992
1104 0.41807625
1120 0.41566783
1136 0.41330345
1152 0.41098192
1168 0.40870211
1184 0.40646293
1200 0.40426331
1216 0.40210225
1232 0.39997875
1248 0.39789186
1264 0.39584066
1280 0.39382427
1296 0.39184181
1312 0.38989247
1328 0.38797543
1344 0.38608991
1360 0.38423516
1376 0.38241045
1392 0.38061506
1408 0.37884831
1424 0.37710954
1440 0.37539809
1456 0.37371334
1472 0.37205469
1488 0.37042153
1504 0.36881331
1520 0.36722946
1536 0.36566944
1552 0.36413273
1568 0.36261882
1584 0.36112721
1600 0.35965742
1616 0.35820899
1632 0.35678145
1648 0.35537436
1664 0.3539873
1680 0.35261985
1696 0.35127159
1712 0.34994213
1728 0.34863108
1744 0.34733807
1760 0.34606273
1776 0.3448047
1792 0.34356364
1808 0.3423392
1824 0.34113106
1840 0.33993889
1856 0.33876238
1872 0.33760122
1888 0.33645512
1904 0.33532378
1920 0.33420692
1936 0.33310426
1952 0.33201554
1968 0.33094048
1984 0.32987883
2000 0.32883034
2016 0.32779477
2032 0.32677187
2048 0.32576141
2080 0.3237769
2112 0.32183948
2144 0.31994745
2176 0.31809922
2208 0.31629324
2240 0.31452804
2272 0.31280221
2304 0.31111442
2336 0.30946336
2368 0.30784781
2400 0.30626659
2432 0.30471856
2464 0.30320263
2496 0.30171777
2528 0.30026298
2560 0.29883729
2592 0.29743979
2624 0.29606959
2656 0.29472585
2688 0.29340774
2720 0.29211448
2752 0.29084531
2784 0.28959951
2816 0.28837639
2848 0.28717526
2880 0.28599548
2912 0.28483642
2944 0.28369749
2976 0.2825781
3008 0.2814777
3040 0.28039575
3072 0.27933173
3104 0.27828514
3136 0.27725549
3168 0.27624232
3200 0.27524518
3232 0.27426363
3264 0.27329725
3296 0.27234565
3328 0.27140842
3360 0.27048519
3392 0.26957559
3424 0.26867927
3456 0.26779588
3488 0.2669251
3520 0.2660666
3552 0.26522007
3584 0.26438522
3616 0.26356175
3648 0.26274938
3680 0.26194784
3712 0.26115687
3744 0.2603762
3776 0.2596056
3808 0.25884482
3840 0.25809363
3872 0.2573518
3904 0.25661911
3936 0.25589536
3968 0.25518033
4000 0.25447383
4032 0.25377567
4064 0.25308564
4096 0.25240358
4160 0.25106264
4224 0.24975149
4288 0.24846885
4352 0.2472135
4416 0.2459843
4480 0.24478019
4544 0.24360012
4608 0.24244315
4672 0.24130835
4736 0.24019486
4800 0.23910185
4864 0.23802855
4928 0.23697423
4992 0.23593817
5056 0.2349197
5120 0.23391821
5184 0.23293308
5248 0.23196375
5312 0.23100966
5376 0.2300703
5440 0.22914517
5504 0.22823381
5568 0.22733575
5632 0.22645058
5696 0.22557789
5760 0.22471728
5824 0.22386838
5888 0.22303083
5952 0.22220429
6016 0.22138844
6080 0.22058296
6144 0.21978755
6208 0.21900193
6272 0.21822583
6336 0.21745898
6400 0.21670112
6464 0.21595202
6528 0.21521144
6592 0.21447917
6656 0.21375498
6720 0.21303867
6784 0.21233004
6848 0.21162891
6912 0.21093508
6976 0.21024839
7040 0.20956866
7104 0.20889573
7168 0.20822945
7232 0.20756966
7296 0.20691621
7360 0.20626897
7424 0.2056278
7488 0.20499256
7552 0.20436313
7616 0.20373939
7680 0.20312123
7744 0.20250851
7808 0.20190114
7872 0.20129901
7936 0.20070202
8000 0.20011006
8064 0.19952303
8128 0.19894085
8192 0.19836343
8320 0.19722248
8448 0.19609952
8576 0.19499392
8704 0.19390508
8832 0.19283244
8960 0.19177546
9088 0.19073365
9216 0.18970652
9344 0.18869364
9472 0.18769457
9600 0.1867089
9728 0.18573626
9856 0.18477628
9984 0.1838286
10112 0.1828929
10240 0.18196886
10368 0.18105617
10496 0.18015455
10624 0.17926372
10752 0.17838341
10880 0.17751337
11008 0.17665336
11136 0.17580314
11264 0.17496249
11392 0.1741312
11520 0.17330904
11648 0.17249584
11776 0.17169138
11904 0.1708955
12032 0.170108
12160 0.16932872
12288 0.16855749
12416 0.16779415
12544 0.16703854
12672 0.16629052
12800 0.16554993
12928 0.16481664
13056 0.16409051
13184 0.16337141
13312 0.1626592
13440 0.16195377
13568 0.161255
13696 0.16056276
13824 0.15987695
13952 0.15919745
14080 0.15852415
14208 0.15785695
14336 0.15719576
14464 0.15654046
14592 0.15589096
14720 0.15524718
14848 0.15460901
14976 0.15397637
15104 0.15334918
15232 0.15272734
15360 0.15211077
15488 0.1514994
15616 0.15089315
15744 0.15029193
15872 0.14969568
16000 0.14910432
16128 0.14851778
16256 0.14793598
16384 0.14735887
16640 0.14621842
16896 0.14509591
17152 0.14399085
17408 0.14290277
17664 0.1418312
17920 0.14077572
18176 0.1397359
18432 0.13871134
18688 0.13770167
18944 0.1367065
19200 0.13572548
19456 0.13475827
19712 0.13380453
19968 0.13286394
20224 0.1319362
20480 0.13102101
20736 0.13011808
20992 0.12922713
21248 0.1283479
21504 0.12748012
21760 0.12662355
22016 0.12577794
22272 0.12494306
22528 0.12411868
22784 0.12330458
23040 0.12250054
23296 0.12170636
23552 0.12092184
23808 0.12014679
24064 0.119381
24320 0.11862431
24576 0.11787653
24832 0.11713749
25088 0.11640702
25344 0.11568495
25600 0.11497114
25856 0.11426542
26112 0.11356764
26368 0.11287766
26624 0.11219533
26880 0.11152052
27136 0.11085309
27392 0.11019291
27648 0.10953985
27904 0.10889379
28160 0.1082546
28416 0.10762217
28672 0.10699638
28928 0.10637712
29184 0.10576427
29440 0.10515774
29696 0.10455742
29952 0.10396319
30208 0.10337498
30464 0.10279266
30720 0.10221616
30976 0.10164538
31232 0.10108023
31488 0.10052061
31744 0.099966453
32000 0.099417658
32256 0.098874148
32512 0.098335842
32768 0.097802659
33280 0.096751359
33792 0.095719647
34304 0.094706948
34816 0.093712711
35328 0.092736408
35840 0.091777531
36352 0.090835594
36864 0.089910129
37376 0.089000687
37888 0.088106837
38400 0.087228162
38912 0.086364263
39424 0.085514756
39936 0.084679269
40448 0.083857445
40960 0.083048939
41472 0.082253419
41984 0.081470564
42496 0.080700065
43008 0.079941623
43520 0.079194949
44032 0.078459764
44544 0.077735797
45056 0.077022789
45568 0.076320487
46080 0.075628645
46592 0.074947029
47104 0.074275407
47616 0.07361356
48128 0.072961271
48640 0.072318331
49152 0.07168454
49664 0.0710597
50176 0.070443622
50688 0.069836121
51200 0.069237017
51712 0.068646137
52224 0.068063311
52736 0.067488376
53248 0.066921171
53760 0.066361542
54272 0.065809338
54784 0.065264412
55296 0.064726621
55808 0.064195827
56320 0.063671894
56832 0.063154692
57344 0.062644092
57856 0.062139968
58368 0.061642201
58880 0.061150672
59392 0.060665265
59904 0.060185868
60416 0.059712372
60928 0.059244669
61440 0.058782656
61952 0.058326231
62464 0.057875295
62976 0.057429751
63488 0.056989506
64000 0.056554466
64512 0.056124542
65024 0.055699647
65536 0.055279694
66560 0.054454282
67584 0.053647661
68608 0.052859212
69632 0.052088346
70656 0.051334497
71680 0.050597126
72704 0.049875716
73728 0.049169772
74752 0.04847882
&
@target G0.S32
@type xy
0 1
1 0.99654388
2 0.99474473
3 0.99327306
4 0.99197932
5 0.9908032
6 0.98971286
7 0.98868895
8 0.98771864
9 0.98679287
10 0.98590493
11 0.9850497
12 0.98422317
13 0.9834221
14 0.98264385
15 0.9818862
16 0.98114731
17 0.98042558
18 0.97971967
19 0.97902837
20 0.97835066
21 0.97768562
22 0.97703244
23 0.97639038
24 0.9757588
25 0.97513711
26 0.97452478
27 0.97392132
28 0.97332629
29 0.9727393
30 0.97215996
31 0.97158793
32 0.9710229
33 0.97046457
34 0.96991268
35 0.96936696
36 0.96882719
37 0.96829314
38 0.9677646
39 0.96724138
40 0.9667233
41 0.96621018
42 0.96570187
43 0.96519821
44 0.96469906
45 0.96420428
46 0.96371374
47 0.96322732
48 0.9627449
49 0.96226638
50 0.96179163
51 0.96132057
52 0.9608531
53 0.96038913
54 0.95992856
55 0.95947132
56 0.95901732
57 0.95856649
58 0.95811875
59 0.95767404
60 0.95723228
61 0.95679341
62 0.95635737
63 0.9559241
64 0.95549353
65 0.95506562
66 0.9546403
67 0.95421753
68 0.95379726
69 0.95337943
70 0.952964
71 0.95255093
72 0.95214017
73 0.95173168
74 0.95132542
75 0.95092134
76 0.95051942
77 0.9501196
78 0.94972187
79 0.94932617
80 0.94893248
81 0.94854077
82 0.948151
83 0.94776314
84 0.94737715
85 0.94699302
86 0.94661071
87 0.9462302
88 0.94585145
89 0.94547445
90 0.94509916
91 0.94472556
92 0.94435362
93 0.94398333
94 0.94361465
95 0.94324758
96 0.94288207
97 0.94251812
98 0.9421557
99 0.94179479
100 0.94143537
101 0.94107743
102 0.94072093
103 0.94036587
104 0.94001223
105 0.93965998
106 0.93930911
107 0.93895961
108 0.93861145
109 0.93826463
110 0.93791911
111 0.9375749
112 0.93723197
113 0.93689031
114 0.9365499
115 0.93621073
116 0.93587278
117 0.93553605
118 0.93520052
119 0.93486617
120 0.93453299
121 0.93420097
122 0.9338701
123 0.93354036
124 0.93321174
125 0.93288423
126 0.93255782
127 0.9322325
128 0.93190826
130 0.93126296
132 0.93062183
134 0.92998479
136 0.92935177
138 0.92872269
140 0.92809747
142 0.92747604
144 0.92685833
146 0.92624428
148 0.92563382
150 0.92502689
152 0.92442342
154 0.92382335
156 0.92322664
158 0.92263322
160 0.92204304
162 0.92145605
164 0.92087219
166 0.92029142
168 0.91971369
170 0.91913895
172 0.91856716
174 0.91799827
176 0.91743223
178 0.91686902
180 0.91630858
182 0.91575087
184 0.91519586
186 0.91464352
188 0.91409379
190 0.91354665
192 0.91300206
194 0.91245999
196 0.9119204
198 0.91138326
200 0.91084854
202 0.91031621
204 0.90978623
206 0.90925858
208 0.90873323
210 0.90821015
212 0.90768931
214 0.90717069
216 0.90665425
218 0.90613997
220 0.90562783
222 0.9051178
224 0.90460986
226 0.90410398
228 0.90360014
230 0.90309832
232 0.90259848
234 0.90210062
236 0.90160471
238 0.90111073
240 0.90061866
242 0.90012847
244 0.89964015
246 0.89915368
248 0.89866903
250 0.8981862
252 0.89770515
254 0.89722588
256 0.89674836
260 0.89579852
264 0.89485548
268 0.89391913
272 0.89298932
276 0.89206594
280 0.89114886
284 0.89023798
288 0.88933317
292 0.88843434
296 0.88754137
300 0.88665417
304 0.88577263
308 0.88489666
312 0.88402617
316 0.88316107
320 0.88230127
324 0.88144668
328 0.88059722
332 0.87975282
336 0.87891339
340 0.87807886
344 0.87724916
348 0.8764242
352 0.87560393
356 0.87478828
360 0.87397717
364 0.87317055
368 0.87236835
372 0.8715705
376 0.87077696
380 0.86998765
384 0.86920253
388 0.86842153
392 0.86764461
396 0.8668717
400 0.86610277
404 0.86533775
408 0.86457659
412 0.86381925
416 0.86306569
420 0.86231585
424 0.86156968
428 0.86082715
432 0.86008821
436 0.85935282
440 0.85862094
444 0.85789252
448 0.85716752
452 0.85644591
456 0.85572765
460 0.8550127
464 0.85430102
468 0.85359257
472 0.85288733
476 0.85218525
480 0.85148631
484 0.85079046
488 0.85009768
492 0.84940793
496 0.84872119
500 0.84803741
504 0.84735657
508 0.84667865
512 0.8460036
520 0.84466203
528 0.84333165
536 0.84201222
544 0.84070355
552 0.83940543
560 0.83811765
568 0.83684004
576 0.83557241
584 0.83431457
592 0.83306636
600 0.8318276
608 0.83059814
616 0.82937781
624 0.82816647
632 0.82696396
640 0.82577014
648 0.82458487
656 0.82340801
664 0.82223943
672 0.82107899
680 0.81992658
688 0.81878208
696 0.81764535
704 0.81651629
712 0.81539478
720 0.81428072
728 0.81317398
736 0.81207448
744 0.81098211
752 0.80989676
760 0.80881833
768 0.80774675
776 0.8066819
784 0.80562371
792 0.80457207
800 0.80352691
808 0.80248814
816 0.80145568
824 0.80042944
832 0.79940935
840 0.79839533
848 0.7973873
856 0.79638518
864 0.79538892
872 0.79439842
880 0.79341364
888 0.79243448
896 0.7914609
904 0.79049282
912 0.78953018
920 0.78857291
928 0.78762096
936 0.78667426
944 0.78573276
952 0.78479639
960 0.7838651
968 0.78293883
976 0.78201753
984 0.78110114
992 0.78018961
1000 0.77928288
1008 0.77838091
1016 0.77748365
1024 0.77659104
1040 0.77481961
1056 0.77306622
1072 0.77133052
1088 0.76961215
1104 0.76791077
1120 0.76622605
1136 0.76455766
1152 0.76290531
1168 0.76126868
1184 0.75964749
1200 0.75804145
1216 0.75645029
1232 0.75487375
1248 0.75331156
1264 0.75176347
1280 0.75022924
1296 0.74870864
1312 0.74720143
1328 0.74570739
1344 0.7442263
1360 0.74275795
1376 0.74130213
1392 0.73985865
1408 0.73842729
1424 0.73700789
1440 0.73560023
1456 0.73420416
1472 0.73281949
1488 0.73144604
1504 0.73008365
1520 0.72873215
1536 0.72739139
1552 0.7260612
1568 0.72474143
1584 0.72343194
1600 0.72213258
1616 0.72084319
1632 0.71956366
1648 0.71829383
1664 0.71703357
1680 0.71578276
1696 0.71454126
1712 0.71330895
1728 0.71208571
1744 0.71087142
1760 0.70966595
1776 0.7084692
1792 0.70728105
1808 0.7061014
1824 0.70493012
1840 0.70376712
1856 0.70261229
1872 0.70146554
1888 0.70032675
1904 0.69919584
1920 0.6980727
1936 0.69695724
1952 0.69584937
1968 0.694749
1984 0.69365604
2000 0.6925704
2016 0.691492
2032 0.69042074
2048 0.68935655
2080 0.68724905
2112 0.68516887
2144 0.68311538
2176 0.68108799
2208 0.67908614
2240 0.67710927
2272 0.67515684
2304 0.67322835
2336 0.67132327
2368 0.66944114
2400 0.66758148
2432 0.66574383
2464 0.66392775
2496 0.66213281
2528 0.66035861
2560 0.65860472
2592 0.65687076
2624 0.65515635
2656 0.65346112
2688 0.6517847
2720 0.65012675
2752 0.64848693
2784 0.64686491
2816 0.64526036
2848 0.64367296
2880 0.64210242
2912 0.64054844
2944 0.63901072
2976 0.63748898
3008 0.63598296
3040 0.63449237
3072 0.63301695
3104 0.63155646
3136 0.63011064
3168 0.62867925
3200 0.62726205
3232 0.62585881
3264 0.6244693
3296 0.6230933
3328 0.6217306
3360 0.62038098
3392 0.61904424
3424 0.61772018
3456 0.61640859
3488 0.6151093
3520 0.6138221
3552 0.61254681
3584 0.61128326
3616 0.61003126
3648 0.60879065
3680 0.60756125
3712 0.6063429
3744 0.60513543
3776 0.6039387
3808 0.60275253
3840 0.60157679
3872 0.60041132
3904 0.59925597
3936 0.5981106
3968 0.59697507
4000 0.59584925
4032 0.59473299
4064 0.59362617
4096 0.59252865
4160 0.59036103
4224 0.58822913
4288 0.586132
4352 0.58406872
4416 0.58203841
4480 0.58004022
4544 0.57807332
4608 0.57613692
4672 0.57423025
4736 0.57235257
4800 0.57050318
4864 0.56868137
4928 0.56688648
4992 0.56511786
5056 0.56337489
5120 0.56165697
5184 0.55996351
5248 0.55829394
5312 0.55664772
5376 0.5550243
5440 0.55342319
5504 0.55184387
5568 0.55028586
5632 0.54874869
5696 0.54723191
5760 0.54573507
5824 0.54425774
5888 0.5427995
5952 0.54135996
6016 0.5399387
6080 0.53853536
6144 0.53714956
6208 0.53578093
6272 0.53442913
6336 0.53309381
6400 0.53177463
6464 0.53047128
6528 0.52918344
6592 0.5279108
6656 0.52665306
6720 0.52540994
6784 0.52418114
6848 0.52296639
6912 0.52176542
6976 0.52057796
7040 0.51940377
7104 0.51824259
7168 0.51709418
7232 0.5159583
7296 0.51483472
7360 0.51372322
7424 0.51262357
7488 0.51153555
7552 0.51045896
7616 0.5093936
7680 0.50833926
7744 0.50729574
7808 0.50626287
7872 0.50524044
7936 0.50422828
8000 0.5032262
8064 0.50223405
8128 0.50125164
8192 0.5002788
8320 0.49836123
8448 0.49648007
8576 0.49463412
8704 0.49282223
8832 0.49104329
8960 0.48929626
9088 0.48758013
9216 0.48589391
9344 0.48423669
9472 0.48260758
9600 0.4810057
9728 0.47943026
9856 0.47788044
9984 0.47635551
10112 0.47485472
10240 0.47337738
10368 0.4719228
10496 0.47049035
10624 0.4690794
10752 0.46768934
10880 0.4663196
11008 0.46496961
11136 0.46363884
11264 0.46232677
11392 0.4610329
11520 0.45975675
11648 0.45849784
11776 0.45725573
11904 0.45602999
12032 0.45482019
12160 0.45362594
12288 0.45244683
12416 0.45128249
12544 0.45013255
12672 0.44899666
12800 0.44787449
12928 0.44676568
13056 0.44566993
13184 0.44458693
13312 0.44351637
13440 0.44245797
13568 0.44141143
13696 0.4403765
13824 0.4393529
13952 0.43834037
14080 0.43733868
14208 0.43634757
14336 0.43536681
14464 0.43439619
14592 0.43343547
14720 0.43248444
14848 0.4315429
14976 0.43061064
15104 0.42968747
15232 0.42877321
15360 0.42786765
15488 0.42697063
15616 0.42608198
15744 0.42520151
15872 0.42432908
16000 0.42346451
16128 0.42260766
16256 0.42175836
16384 0.42091648
16640 0.4192544
16896 0.4176203
17152 0.41601316
17408 0.41443197
17664 0.41287581
17920 0.41134378
18176 0.40983505
18432 0.40834879
18688 0.40688427
18944 0.40544074
19200 0.40401752
19456 0.40261394
19712 0.40122939
19968 0.39986326
20224 0.39851497
20480 0.397184
20736 0.39586981
20992 0.39457191
21248 0.39328981
21504 0.39202308
21760 0.39077127
22016 0.38953396
22272 0.38831076
22528 0.38710129
22784 0.38590517
23040 0.38472206
23296 0.38355161
23552 0.38239351
23808 0.38124744
24064 0.3801131
24320 0.37899021
24576 0.37787849
24832 0.37677768
25088 0.37568751
25344 0.37460774
25600 0.37353813
25856 0.37247846
26112 0.37142851
26368 0.37038805
26624 0.36935689
26880 0.36833483
27136 0.36732168
27392 0.36631725
27648 0.36532136
27904 0.36433385
28160 0.36335453
28416 0.36238327
28672 0.36141988
28928 0.36046424
29184 0.35951618
29440 0.35857557
29696 0.35764228
29952 0.35671615
30208 0.35579708
30464 0.35488493
30720 0.35397959
30976 0.35308092
31232 0.35218883
31488 0.35130319
31744 0.35042391
32000 0.34955087
32256 0.34868397
32512 0.34782312
32768 0.34696822
33280 0.34527588
33792 0.34360625
34304 0.34195863
34816 0.34033239
35328 0.3387269
35840 0.33714157
36352 0.33557586
36864 0.33402923
37376 0.33250117
37888 0.3309912
38400 0.32949886
38912 0.32802371
39424 0.32656532
39936 0.32512329
40448 0.32369723
40960 0.32228677
41472 0.32089155
41984 0.31951123
42496 0.31814547
43008 0.31679396
43520 0.3154564
44032 0.31413248
44544 0.31282192
45056 0.31152445
45568 0.31023981
46080 0.30896773
46592 0.30770797
47104 0.3064603
47616 0.30522447
48128 0.30400027
48640 0.30278748
49152 0.30158589
49664 0.30039529
50176 0.29921549
50688 0.2980463
51200 0.29688753
51712 0.295739
52224 0.29460053
52736 0.29347195
53248 0.29235311
53760 0.29124383
54272 0.29014396
54784 0.28905335
55296 0.28797185
55808 0.28689931
56320 0.2858356
56832 0.28478057
57344 0.28373409
57856 0.28269603
58368 0.28166627
58880 0.28064468
59392 0.27963113
59904 0.27862552
60416 0.27762771
60928 0.27663761
61440 0.2756551
61952 0.27468007
62464 0.27371242
62976 0.27275204
63488 0.27179884
64000 0.27085271
64512 0.26991356
65024 0.26898129
65536 0.26805582
66560 0.26622488
67584 0.26442005
68608 0.26264065
69632 0.26088604
70656 0.2591556
71680 0.25744872
72704 0.25576484
73728 0.25410341
74752 0.25246388
75776 0.25084576
76800 0.24924854
77824 0.24767175
78848 0.24611493
79872 0.24457763
80896 0.24305942
81920 0.24155989
82944 0.24007864
83968 0.23861528
84992 0.23716943
86016 0.23574073
87040 0.23432883
88064 0.23293338
89088 0.23155405
90112 0.23019053
91136 0.22884249
92160 0.22750965
93184 0.22619169
94208 0.22488835
95232 0.22359934
96256 0.2223244
97280 0.22106325
98304 0.21981565
99328 0.21858136
100352 0.21736012
101376 0.21615171
102400 0.2149559
103424 0.21377246
104448 0.21260119
105472 0.21144186
106496 0.21029428
107520 0.20915824
108544 0.20803356
109568 0.20692003
110592 0.20581748
111616 0.20472573
112640 0.20364459
113664 0.2025739
114688 0.20151349
115712 0.20046319
116736 0.19942285
117760 0.19839231
118784 0.19737141
119808 0.19636001
120832 0.19535795
121856 0.19436511
122880 0.19338133
123904 0.19240649
124928 0.19144045
125952 0.19048307
126976 0.18953424
128000 0.18859382
129024 0.1876617
130048 0.18673775
131072 0.18582186
133120 0.1840138
135168 0.18223663
137216 0.1804895
139264 0.17877158
141312 0.1770821
143360 0.17542029
145408 0.17378544
147456 0.17217684
149504 0.17059382
151552 0.16903573
153600 0.16750195
155648 0.16599188
157696 0.16450493
159744 0.16304055
161792 0.16159819
163840 0.16017734
165888 0.15877749
167936 0.15739816
169984 0.15603886
172032 0.15469915
174080 0.15337858
176128 0.15207674
178176 0.1507932
180224 0.14952756
182272 0.14827945
184320 0.14704847
186368 0.14583427
188416 0.1446365
190464 0.14345481
192512 0.14228886
194560 0.14113835
196608 0.14000294
198656 0.13888235
&
@target G0.S33
@type xy
0 1
1 0.99811454
2 0.99693992
3 0.99592908
4 0.99501066
5 0.99415489
6 0.99334575
7 0.9925733
8 0.99183088
9 0.9911137
10 0.9904182
11 0.98974165
12 0.98908186
13 0.98843706
14 0.98780581
15 0.98718688
16 0.98657925
17 0.98598202
18 0.98539443
19 0.98481582
20 0.98424559
21 0.98368321
22 0.98312823
23 0.98258022
24 0.98203881
25 0.98150366
26 0.98097446
27 0.98045093
28 0.9799328
29 0.97941985
30 0.97891184
31 0.97840858
32 0.97790988
33 0.97741556
34 0.97692547
35 0.97643945
36 0.97595735
37 0.97547905
38 0.97500443
39 0.97453335
40 0.97406573
41 0.97360143
42 0.97314038
43 0.97268248
44 0.97222763
45 0.97177576
46 0.97132679
47 0.97088063
48 0.97043722
49 0.96999649
50 0.96955838
51 0.96912281
52 0.96868973
53 0.96825909
54 0.96783083
55 0.96740489
56 0.96698122
57 0.96655979
58 0.96614053
59 0.96572342
60 0.96530839
61 0.96489542
62 0.96448446
63 0.96407547
64 0.96366842
65 0.96326327
66 0.96285998
67 0.96245853
68 0.96205888
69 0.961661
70 0.96126486
71 0.96087044
72 0.96047769
73 0.9600866
74 0.95969713
75 0.95930927
76 0.95892299
77 0.95853826
78 0.95815506
79 0.95777337
80 0.95739316
81 0.95701441
82 0.95663711
83 0.95626123
84 0.95588675
85 0.95551366
86 0.95514192
87 0.95477154
88 0.95440248
89 0.95403473
90 0.95366827
91 0.9533031
92 0.95293918
93 0.9525765
94 0.95221506
95 0.95185483
96 0.9514958
97 0.95113795
98 0.95078127
99 0.95042576
100 0.95007138
101 0.94971814
102 0.94936601
103 0.94901499
104 0.94866507
105 0.94831622
106 0.94796845
107 0.94762173
108 0.94727606
109 0.94693142
110 0.94658781
111 0.94624522
112 0.94590362
113 0.94556303
114 0.94522341
115 0.94488477
116 0.94454709
117 0.94421037
118 0.94387459
119 0.94353975
120 0.94320584
121 0.94287285
122 0.94254076
123 0.94220958
124 0.9418793
125 0.94154989
126 0.94122137
127 0.94089371
128 0.94056692
130 0.93991589
132 0.93926821
134 0.93862384
136 0.93798272
138 0.93734478
140 0.93670999
142 0.93607829
144 0.93544962
146 0.93482396
148 0.93420124
150 0.93358142
152 0.93296447
154 0.93235034
156 0.93173898
158 0.93113036
160 0.93052445
162 0.92992119
164 0.92932057
166 0.92872253
168 0.92812705
170 0.9275341
172 0.92694363
174 0.92635562
176 0.92577004
178 0.92518686
180 0.92460604
182 0.92402756
184 0.92345139
186 0.9228775
188 0.92230586
190 0.92173646
192 0.92116926
194 0.92060423
196 0.92004136
198 0.91948062
200 0.91892198
202 0.91836543
204 0.91781093
206 0.91725848
208 0.91670804
210 0.91615959
212 0.91561312
214 0.9150686
216 0.91452602
218 0.91398535
220 0.91344658
222 0.91290968
224 0.91237464
226 0.91184144
228 0.91131006
230 0.91078049
232 0.9102527
234 0.90972669
236 0.90920243
238 0.90867991
240 0.90815911
242 0.90764002
244 0.90712262
246 0.9066069
248 0.90609284
250 0.90558043
252 0.90506965
254 0.90456048
256 0.90405293
260 0.90304258
264 0.90203848
268 0.90104055
272 0.90004868
276 0.89906276
280 0.89808272
284 0.89710845
288 0.89613988
292 0.8951769
296 0.89421945
300 0.89326744
304 0.8923208
308 0.89137944
312 0.89044329
316 0.88951229
320 0.88858635
324 0.88766542
328 0.88674942
332 0.88583829
336 0.88493197
340 0.88403039
344 0.8831335
348 0.88224124
352 0.88135354
356 0.88047036
360 0.87959164
364 0.87871732
368 0.87784735
372 0.87698169
376 0.87612027
380 0.87526306
384 0.87441001
388 0.87356106
392 0.87271617
396 0.8718753
400 0.87103841
404 0.87020544
408 0.86937637
412 0.86855114
416 0.86772972
420 0.86691206
424 0.86609814
428 0.8652879
432 0.86448131
436 0.86367835
440 0.86287896
444 0.86208311
448 0.86129078
452 0.86050192
456 0.8597165
460 0.85893449
464 0.85815586
468 0.85738058
472 0.85660861
476 0.85583992
480 0.85507449
484 0.85431228
488 0.85355326
492 0.85279741
496 0.8520447
500 0.8512951
504 0.85054858
508 0.84980512
512 0.84906469
520 0.84759281
528 0.84613274
536 0.84468429
544 0.84324726
552 0.84182147
560 0.84040674
568 0.8390029
576 0.83760977
584 0.83622719
592 0.834855
600 0.83349305
608 0.83214117
616 0.83079923
624 0.82946707
632 0.82814456
640 0.82683157
648 0.82552795
656 0.82423358
664 0.82294832
672 0.82167207
680 0.82040469
688 0.81914606
696 0.81789607
704 0.81665461
712 0.81542157
720 0.81419684
728 0.81298031
736 0.81177188
744 0.81057145
752 0.80937891
760 0.80819419
768 0.80701716
776 0.80584776
784 0.80468588
792 0.80353143
800 0.80238433
808 0.80124449
816 0.80011183
824 0.79898626
832 0.79786771
840 0.79675609
848 0.79565133
856 0.79455335
864 0.79346208
872 0.79237744
880 0.79129936
888 0.79022776
896 0.78916259
904 0.78810377
912 0.78705123
920 0.78600491
928 0.78496474
936 0.78393066
944 0.7829026
952 0.78188051
960 0.78086432
968 0.77985398
976 0.77884942
984 0.77785058
992 0.77685742
1000 0.77586987
1008 0.77488788
1016 0.77391139
1024 0.77294035
1040 0.77101443
1056 0.76910968
1072 0.76722572
1088 0.76536216
1104 0.76351862
1120 0.76169473
1136 0.75989015
1152 0.75810452
1168 0.75633751
1184 0.7545888
1200 0.75285807
1216 0.751145
1232 0.7494493
1248 0.74777068
1264 0.74610884
1280 0.74446351
1296 0.74283442
1312 0.74122131
1328 0.7396239
1344 0.73804196
1360 0.73647524
1376 0.73492349
1392 0.73338648
1408 0.73186399
1424 0.73035578
1440 0.72886164
1456 0.72738135
1472 0.72591471
1488 0.72446151
1504 0.72302154
1520 0.72159462
1536 0.72018056
1552 0.71877915
1568 0.71739023
1584 0.71601361
1600 0.71464911
1616 0.71329657
1632 0.7119558
1648 0.71062666
1664 0.70930896
1680 0.70800257
1696 0.70670731
1712 0.70542304
1728 0.7041496
1744 0.70288685
1760 0.70163465
1776 0.70039285
1792 0.69916132
1808 0.69793991
1824 0.6967285
1840 0.69552695
1856 0.69433513
1872 0.69315292
1888 0.6919802
1904 0.69081683
1920 0.6896627
1936 0.6885177
1952 0.6873817
1968 0.6862546
1984 0.68513628
2000 0.68402663
2016 0.68292554
2032 0.68183291
2048 0.68074863
2080 0.67860472
2112 0.67649302
2144 0.67441274
2176 0.67236315
2208 0.6703435
2240 0.66835311
2272 0.66639129
2304 0.66445737
2336 0.66255073
2368 0.66067074
2400 0.65881681
2432 0.65698834
2464 0.65518477
2496 0.65340555
2528 0.65165016
2560 0.64991806
2592 0.64820877
2624 0.64652178
2656 0.64485663
2688 0.64321285
2720 0.64158998
2752 0.63998761
2784 0.63840529
2816 0.63684262
2848 0.63529919
2880 0.63377461
2912 0.63226849
2944 0.63078048
2976 0.6293102
3008 0.62785729
3040 0.62642143
3072 0.62500227
3104 0.62359948
3136 0.62221275
3168 0.62084177
3200 0.61948622
3232 0.61814583
3264 0.6168203
3296 0.61550934
3328 0.61421269
3360 0.61293007
3392 0.61166123
3424 0.6104059
3456 0.60916385
3488 0.60793482
3520 0.60671859
3552 0.6055149
3584 0.60432355
3616 0.60314431
3648 0.60197696
3680 0.60082128
3712 0.59967708
3744 0.59854415
3776 0.59742229
3808 0.59631132
3840 0.59521103
3872 0.59412125
3904 0.59304179
3936 0.59197248
3968 0.59091315
4000 0.58986362
4032 0.58882373
4064 0.58779331
4096 0.58677222
4160 0.58475737
4224 0.58277797
4288 0.58083288
4352 0.57892098
4416 0.57704121
4480 0.57519255
4544 0.57337403
4608 0.57158471
4672 0.56982369
4736 0.56809009
4800 0.56638309
4864 0.56470189
4928 0.56304571
4992 0.56141382
5056 0.5598055
5120 0.55822007
5184 0.55665686
5248 0.55511525
5312 0.55359461
5376 0.55209436
5440 0.55061392
5504 0.54915276
5568 0.54771033
5632 0.54628614
5696 0.54487968
5760 0.54349048
5824 0.54211809
5888 0.54076206
5952 0.53942197
6016 0.5380974
6080 0.53678795
6144 0.53549324
6208 0.53421289
6272 0.53294655
6336 0.53169387
6400 0.53045451
6464 0.52922815
6528 0.52801446
6592 0.52681316
6656 0.52562394
6720 0.52444651
6784 0.52328061
6848 0.52212596
6912 0.52098231
6976 0.5198494
7040 0.51872699
7104 0.51761484
7168 0.51651274
7232 0.51542045
7296 0.51433776
7360 0.51326446
7424 0.51220036
7488 0.51114525
7552 0.51009895
7616 0.50906128
7680 0.50803204
7744 0.50701108
7808 0.50599822
7872 0.5049933
7936 0.50399615
8000 0.50300664
8064 0.50202459
8128 0.50104988
8192 0.50008236
8320 0.49816833
8448 0.49628146
8576 0.49442074
8704 0.49258524
8832 0.49077406
8960 0.48898636
9088 0.48722132
9216 0.48547821
9344 0.48375628
9472 0.48205486
9600 0.48037331
9728 0.47871099
9856 0.47706732
9984 0.47544174
10112 0.47383372
10240 0.47224275
10368 0.47066835
10496 0.46911006
10624 0.46756743
10752 0.46604004
10880 0.4645275
11008 0.46302941
11136 0.46154541
11264 0.46007516
11392 0.4586183
11520 0.45717453
11648 0.45574353
11776 0.454325
11904 0.45291866
12032 0.45152423
12160 0.45014146
12288 0.4487701
12416 0.44740989
12544 0.44606061
12672 0.44472203
12800 0.44339394
12928 0.44207612
13056 0.44076838
13184 0.43947053
13312 0.43818237
13440 0.43690373
13568 0.43563443
13696 0.4343743
13824 0.43312319
13952 0.43188093
14080 0.43064737
14208 0.42942237
14336 0.42820578
14464 0.42699746
14592 0.42579728
14720 0.42460512
14848 0.42342084
14976 0.42224432
15104 0.42107544
15232 0.41991409
15360 0.41876016
15488 0.41761354
15616 0.41647412
15744 0.4153418
15872 0.41421647
16000 0.41309805
16128 0.41198643
16256 0.41088153
16384 0.40978325
16640 0.40760621
16896 0.40545464
17152 0.4033279
17408 0.40122536
17664 0.39914644
17920 0.39709059
18176 0.39505727
18432 0.39304596
18688 0.39105617
18944 0.38908743
19200 0.38713928
19456 0.3852113
19712 0.38330305
19968 0.38141415
20224 0.37954419
20480 0.3776928
20736 0.37585962
20992 0.3740443
21248 0.37224651
21504 0.3704659
21760 0.36870218
22016 0.36695502
22272 0.36522414
22528 0.36350924
22784 0.36181005
23040 0.3601263
23296 0.35845772
23552 0.35680405
23808 0.35516505
24064 0.35354048
24320 0.35193009
24576 0.35033367
24832 0.34875099
25088 0.34718183
25344 0.34562598
25600 0.34408324
25856 0.3425534
26112 0.34103627
26368 0.33953165
26624 0.33803937
26880 0.33655924
27136 0.33509109
27392 0.33363473
27648 0.33219
27904 0.33075674
28160 0.32933478
28416 0.32792396
28672 0.32652413
28928 0.32513515
29184 0.32375685
29440 0.32238911
29696 0.32103176
29952 0.31968469
30208 0.31834774
30464 0.31702079
30720 0.31570371
30976 0.31439637
31232 0.31309865
31488 0.31181042
31744 0.31053156
32000 0.30926196
32256 0.3080015
32512 0.30675006
32768 0.30550754
33280 0.30304882
33792 0.30062448
34304 0.29823371
34816 0.29587572
35328 0.29354976
35840 0.2912551
36352 0.28899103
36864 0.28675686
37376 0.28455195
37888 0.28237565
38400 0.28022735
38912 0.27810646
39424 0.2760124
39936 0.2739446
&
@target G0.S34
@type xy
0 1
1 0.99398773
2 0.99058645
3 0.98776895
4 0.98527648
5 0.98300222
6 0.98088894
7 0.97890147
8 0.97701625
9 0.97521655
10 0.9734899
11 0.97182672
12 0.97021947
13 0.96866203
14 0.96714937
15 0.96567732
16 0.96424233
17 0.96284135
18 0.96147178
19 0.96013133
20 0.958818
21 0.95753001
22 0.95626578
23 0.9550239
24 0.95380311
25 0.95260225
26 0.95142029
27 0.95025627
28 0.94910932
29 0.94797866
30 0.94686355
31 0.94576331
32 0.94467732
33 0.943605
34 0.9425458
35 0.94149923
36 0.94046482
37 0.93944212
38 0.93843072
39 0.93743024
40 0.93644031
41 0.93546059
42 0.93449075
43 0.9335305
44 0.93257953
45 0.93163757
46 0.93070438
47 0.92977968
48 0.92886326
49 0.92795489
50 0.92705436
51 0.92616145
52 0.92527598
53 0.92439777
54 0.92352662
55 0.92266238
56 0.92180489
57 0.92095397
58 0.9201095
59 0.91927131
60 0.91843928
61 0.91761326
62 0.91679314
63 0.91597879
64 0.91517009
65 0.91436692
66 0.91356918
67 0.91277676
68 0.91198955
69 0.91120747
70 0.9104304
71 0.90965826
72 0.90889095
73 0.9081284
74 0.90737052
75 0.90661721
76 0.90586842
77 0.90512405
78 0.90438404
79 0.90364831
80 0.9029168
81 0.90218942
82 0.90146613
83 0.90074684
84 0.90003151
85 0.89932007
86 0.89861246
87 0.89790862
88 0.8972085
89 0.89651204
90 0.89581919
91 0.8951299
92 0.89444411
93 0.89376179
94 0.89308287
95 0.89240731
96 0.89173507
97 0.8910661
98 0.89040035
99 0.8897378
100 0.88907838
101 0.88842208
102 0.88776883
103 0.88711861
104 0.88647137
105 0.88582709
106 0.88518571
107 0.88454722
108 0.88391156
109 0.88327872
110 0.88264865
111 0.88202132
112 0.88139671
113 0.88077477
114 0.88015548
115 0.87953881
116 0.87892473
117 0.87831321
118 0.87770422
119 0.87709773
120 0.87649373
121 0.87589217
122 0.87529303
123 0.8746963
124 0.87410193
125 0.87350992
126 0.87292022
127 0.87233283
128 0.87174772
130 0.87058422
132 0.86942956
134 0.86828356
136 0.86714606
138 0.86601689
140 0.86489589
142 0.86378292
144 0.86267782
146 0.86158046
148 0.86049071
150 0.85940841
152 0.85833346
154 0.85726571
156 0.85620506
158 0.85515138
160 0.85410455
162 0.85306447
164 0.85203103
166 0.85100413
168 0.84998365
170 0.84896951
172 0.8479616
174 0.84695984
176 0.84596412
178 0.84497436
180 0.84399048
182 0.84301238
184 0.84203999
186 0.84107322
188 0.84011199
190 0.83915624
192 0.83820588
194 0.83726084
196 0.83632105
198 0.83538644
200 0.83445694
202 0.83353248
204 0.832613
206 0.83169844
208 0.83078873
210 0.82988382
212 0.82898364
214 0.82808813
216 0.82719723
218 0.8263109
220 0.82542908
222 0.82455171
224 0.82367874
226 0.82281012
228 0.8219458
230 0.82108572
232 0.82022985
234 0.81937813
236 0.81853052
238 0.81768697
240 0.81684743
242 0.81601187
244 0.81518024
246 0.81435249
248 0.8135286
250 0.8127085
252 0.81189217
254 0.81107957
256 0.81027065
260 0.80866372
264 0.8070711
268 0.80549249
272 0.80392762
276 0.80237623
280 0.80083805
284 0.79931284
288 0.79780036
292 0.79630037
296 0.79481264
300 0.79333697
304 0.79187312
308 0.79042091
312 0.78898012
316 0.78755056
320 0.78613205
324 0.78472439
328 0.78332742
332 0.78194095
336 0.78056483
340 0.77919888
344 0.77784294
348 0.77649686
352 0.77516049
356 0.77383368
360 0.77251629
364 0.77120817
368 0.76990919
372 0.76861922
376 0.76733812
380 0.76606577
384 0.76480205
388 0.76354682
392 0.76229999
396 0.76106142
400 0.75983101
404 0.75860864
408 0.75739422
412 0.75618763
416 0.75498877
420 0.75379753
424 0.75261383
428 0.75143756
432 0.75026864
436 0.74910696
440 0.74795243
444 0.74680498
448 0.7456645
452 0.74453092
456 0.74340416
460 0.74228412
464 0.74117074
468 0.74006393
472 0.73896361
476 0.73786971
480 0.73678216
484 0.73570088
488 0.7346258
492 0.73355685
496 0.73249397
500 0.73143708
504 0.73038612
508 0.72934102
512 0.72830172
520 0.72624028
528 0.7242013
536 0.72218431
544 0.72018885
552 0.71821449
560 0.71626079
568 0.71432735
576 0.71241376
584 0.71051965
592 0.70864463
600 0.70678834
608 0.70495043
616 0.70313056
624 0.7013284
632 0.69954363
640 0.69777593
648 0.69602501
656 0.69429056
664 0.6925723
672 0.69086996
680 0.68918326
688 0.68751193
696 0.68585573
704 0.6842144
712 0.6825877
720 0.68097538
728 0.67937723
736 0.67779302
744 0.67622252
752 0.67466552
760 0.67312181
768 0.67159119
776 0.67007347
784 0.66856844
792 0.66707591
800 0.6655957
808 0.66412764
816 0.66267154
824 0.66122722
832 0.65979453
840 0.6583733
848 0.65696336
856 0.65556455
864 0.65417673
872 0.65279974
880 0.65143343
888 0.65007765
896 0.64873227
904 0.64739715
912 0.64607215
920 0.64475714
928 0.64345198
936 0.64215654
944 0.64087072
952 0.63959437
960 0.63832738
968 0.63706962
976 0.635821
984 0.63458138
992 0.63335067
1000 0.63212874
1008 0.63091549
1016 0.62971082
1024 0.62851463
1040 0.62614725
1056 0.62381256
1072 0.62150981
1088 0.61923825
1104 0.61699717
1120 0.61478589
1136 0.61260374
1152 0.61045008
1168 0.60832429
1184 0.60622576
1200 0.60415393
1216 0.60210821
1232 0.60008807
1248 0.59809298
1264 0.59612243
1280 0.59417591
1296 0.59225295
1312 0.59035307
1328 0.58847582
1344 0.58662077
1360 0.58478747
1376 0.58297552
1392 0.5811845
1408 0.57941403
1424 0.57766372
1440 0.57593319
1456 0.57422209
1472 0.57253006
1488 0.57085675
1504 0.56920183
1520 0.56756498
1536 0.56594588
1552 0.5643442
1568 0.56275967
1584 0.56119197
1600 0.55964082
1616 0.55810594
1632 0.55658705
1648 0.5550839
1664 0.55359621
1680 0.55212373
1696 0.55066622
1712 0.54922343
1728 0.54779512
1744 0.54638106
1760 0.54498103
1776 0.54359479
1792 0.54222215
1808 0.54086288
1824 0.53951677
1840 0.53818363
1856 0.53686326
1872 0.53555545
1888 0.53426003
1904 0.5329768
1920 0.53170559
1936 0.53044621
1952 0.52919849
1968 0.52796226
1984 0.52673736
2000 0.52552361
2016 0.52432085
2032 0.52312894
2048 0.52194771
2080 0.51961671
2112 0.51732667
2144 0.51507646
2176 0.512865
2208 0.51069123
2240 0.50855415
2272 0.50645278
2304 0.5043862
2336 0.5023535
2368 0.5003538
2400 0.49838628
2432 0.4964501
2464 0.4945445
2496 0.49266872
2528 0.49082201
2560 0.48900369
2592 0.48721305
2624 0.48544945
2656 0.48371223
2688 0.48200078
2720 0.4803145
2752 0.47865281
2784 0.47701514
2816 0.47540094
2848 0.47380969
2880 0.47224087
2912 0.47069398
2944 0.46916854
2976 0.46766408
3008 0.46618015
3040 0.46471629
3072 0.46327208
3104 0.46184711
3136 0.46044097
3168 0.45905325
3200 0.45768359
3232 0.45633159
3264 0.45499691
3296 0.45367919
3328 0.45237809
3360 0.45109326
3392 0.44982439
3424 0.44857115
3456 0.44733325
3488 0.44611037
3520 0.44490223
3552 0.44370854
3584 0.44252902
3616 0.4413634
3648 0.44021142
3680 0.43907281
3712 0.43794733
3744 0.43683474
3776 0.43573478
3808 0.43464724
3840 0.43357187
3872 0.43250847
3904 0.43145681
3936 0.43041667
3968 0.42938786
4000 0.42837017
4032 0.42736341
4064 0.42636737
4096 0.42538188
4160 0.42344179
4224 0.42154171
4288 0.41968029
4352 0.41785623
4416 0.41606827
4480 0.41431524
4544 0.41259599
4608 0.41090943
4672 0.40925452
4736 0.40763025
4800 0.40603567
4864 0.40446984
4928 0.40293188
4992 0.40142095
5056 0.39993623
5120 0.39847692
5184 0.39704228
5248 0.39563159
5312 0.39424413
5376 0.39287925
5440 0.39153629
5504 0.39021462
5568 0.38891366
5632 0.38763283
5696 0.38637155
5760 0.38512931
5824 0.38390557
5888 0.38269985
5952 0.38151165
6016 0.38034051
6080 0.37918598
6144 0.37804763
6208 0.37692504
6272 0.3758178
6336 0.37472552
6400 0.37364782
6464 0.37258434
6528 0.37153471
6592 0.37049861
6656 0.36947569
6720 0.36846563
6784 0.36746813
6848 0.36648288
6912 0.3655096
6976 0.36454799
7040 0.36359778
7104 0.36265872
7168 0.36173053
7232 0.36081298
7296 0.35990582
7360 0.35900882
7424 0.35812174
7488 0.35724437
7552 0.3563765
7616 0.35551791
7680 0.3546684
7744 0.35382778
7808 0.35299586
7872 0.35217245
7936 0.35135737
8000 0.35055044
8064 0.3497515
8128 0.34896039
8192 0.34817693
8320 0.34663238
8448 0.34511665
8576 0.34362862
8704 0.3421672
8832 0.34073138
8960 0.33932019
9088 0.33793271
9216 0.33656808
9344 0.33522548
9472 0.33390411
9600 0.33260322
9728 0.33132212
9856 0.33006011
9984 0.32881657
10112 0.32759087
10240 0.32638242
10368 0.32519068
10496 0.32401511
10624 0.3228552
10752 0.32171046
10880 0.32058043
11008 0.31946467
11136 0.31836275
11264 0.31727427
11392 0.31619883
11520 0.31513607
11648 0.31408563
11776 0.31304716
11904 0.31202033
12032 0.31100484
12160 0.31000038
12288 0.30900666
12416 0.30802341
12544 0.30705034
12672 0.30608722
12800 0.30513378
12928 0.3041898
13056 0.30325503
13184 0.30232927
13312 0.3014123
13440 0.30050392
13568 0.29960392
13696 0.29871212
13824 0.29782833
13952 0.29695238
14080 0.2960841
14208 0.29522332
14336 0.29436989
14464 0.29352364
14592 0.29268444
14720 0.29185213
14848 0.29102658
14976 0.29020765
15104 0.28939522
15232 0.28858915
15360 0.28778934
15488 0.28699565
15616 0.28620797
15744 0.2854262
15872 0.28465022
16000 0.28387994
16128 0.28311525
16256 0.28235605
16384 0.28160225
16640 0.28011047
16896 0.27863921
17152 0.2771878
17408 0.27575561
17664 0.27434204
17920 0.27294653
18176 0.27156854
18432 0.27020757
18688 0.26886312
18944 0.26753475
19200 0.26622201
19456 0.26492448
19712 0.26364178
19968 0.26237352
20224 0.26111934
20480 0.25987889
20736 0.25865184
20992 0.25743788
21248 0.2562367
21504 0.25504802
21760 0.25387154
22016 0.252707
22272 0.25155415
22528 0.25041274
22784 0.24928253
23040 0.24816328
23296 0.24705478
23552 0.24595681
23808 0.24486916
24064 0.24379164
24320 0.24272406
24576 0.24166622
24832 0.24061796
25088 0.23957908
25344 0.23854944
25600 0.23752885
25856 0.23651717
26112 0.23551424
26368 0.23451992
26624 0.23353405
26880 0.2325565
27136 0.23158712
27392 0.2306258
27648 0.2296724
27904 0.22872679
28160 0.22778886
28416 0.22685848
28672 0.22593554
28928 0.22501993
29184 0.22411153
29440 0.22321024
29696 0.22231596
29952 0.22142859
30208 0.22054802
30464 0.21967416
30720 0.21880691
30976 0.21794619
31232 0.21709189
31488 0.21624395
31744 0.21540226
32000 0.21456674
32256 0.21373732
32512 0.2129139
32768 0.21209643
33280 0.21047896
33792 0.20888432
34304 0.20731194
34816 0.20576126
35328 0.20423176
35840 0.20272294
36352 0.20123429
36864 0.19976537
37376 0.1983157
37888 0.19688487
38400 0.19547244
38912 0.194078
39424 0.19270118
39936 0.19134159
&
