# Supplementary material for: Molecular dynamics simulations of atmospherically relevant molecular clusters: a case study of nitrate ion complexes
Source: Phys Chem Chem Phys. 2025 May 1;27(20):10804–14. doi: 10.1039/d5cp00908a (PMC12067874; doi:10.1039/d5cp00908a)
Supplement: CP-027-D5CP00908A-s002 [file CP-027-D5CP00908A-s002.zip › graphs/Ptot.hno3+nit.Tdep.final.agr]

# Grace project file
#
@version 50125
@page size 595, 842
@page scroll 5%
@page inout 5%
@link page off
@map font 0 to "Times-Roman", "Times-Roman"
@map font 1 to "Times-Italic", "Times-Italic"
@map font 2 to "Times-Bold", "Times-Bold"
@map font 3 to "Times-BoldItalic", "Times-BoldItalic"
@map font 4 to "Helvetica", "Helvetica"
@map font 5 to "Helvetica-Oblique", "Helvetica-Oblique"
@map font 6 to "Helvetica-Bold", "Helvetica-Bold"
@map font 7 to "Helvetica-BoldOblique", "Helvetica-BoldOblique"
@map font 8 to "Courier", "Courier"
@map font 9 to "Courier-Oblique", "Courier-Oblique"
@map font 10 to "Courier-Bold", "Courier-Bold"
@map font 11 to "Courier-BoldOblique", "Courier-BoldOblique"
@map font 12 to "Symbol", "Symbol"
@map font 13 to "ZapfDingbats", "ZapfDingbats"
@map color 0 to (255, 255, 255), "white"
@map color 1 to (0, 0, 0), "black"
@map color 2 to (255, 0, 0), "red"
@map color 3 to (0, 255, 0), "green"
@map color 4 to (0, 0, 255), "blue"
@map color 5 to (255, 255, 0), "yellow"
@map color 6 to (188, 143, 143), "brown"
@map color 7 to (220, 220, 220), "grey"
@map color 8 to (148, 0, 211), "violet"
@map color 9 to (0, 255, 255), "cyan"
@map color 10 to (255, 0, 255), "magenta"
@map color 11 to (255, 165, 0), "orange"
@map color 12 to (114, 33, 188), "indigo"
@map color 13 to (103, 7, 72), "maroon"
@map color 14 to (64, 224, 208), "turquoise"
@map color 15 to (0, 139, 0), "green4"
@reference date 0
@date wrap off
@date wrap year 1950
@default linewidth 1.0
@default linestyle 1
@default color 1
@default pattern 1
@default font 0
@default char size 1.000000
@default symbol size 1.000000
@default sformat "%.8g"
@background color 0
@page background fill on
@timestamp off
@timestamp 0.03, 0.03
@timestamp color 1
@timestamp rot 0
@timestamp font 0
@timestamp char size 1.000000
@timestamp def "Wed Feb 26 15:58:06 2025"
@with line
@    line on
@    line loctype view
@    line 0.33921815889, 0.23, 0.33921815889, 0.150063051702
@    line linewidth 2.0
@    line linestyle 3
@    line color 1
@    line arrow 0
@    line arrow type 0
@    line arrow length 1.000000
@    line arrow layout 1.000000, 1.000000
@line def
@with line
@    line on
@    line loctype view
@    line 0.37578814628, 0.23, 0.37578814628, 0.148802017654
@    line linewidth 2.0
@    line linestyle 3
@    line color 2
@    line arrow 0
@    line arrow type 0
@    line arrow length 1.000000
@    line arrow layout 1.000000, 1.000000
@line def
@with line
@    line on
@    line loctype view
@    line 0.424968474149, 0.23, 0.424968474149, 0.150063051702
@    line linewidth 2.0
@    line linestyle 3
@    line color 4
@    line arrow 0
@    line arrow type 0
@    line arrow length 1.000000
@    line arrow layout 1.000000, 1.000000
@line def
@with line
@    line on
@    line loctype view
@    line 0.479192938209, 0.23, 0.479192938209, 0.150063051702
@    line linewidth 2.0
@    line linestyle 3
@    line color 11
@    line arrow 0
@    line arrow type 0
@    line arrow length 1.000000
@    line arrow layout 1.000000, 1.000000
@line def
@with line
@    line on
@    line loctype view
@    line 0.538461538462, 0.23, 0.538461538462, 0.148802017654
@    line linewidth 2.0
@    line linestyle 3
@    line color 10
@    line arrow 0
@    line arrow type 0
@    line arrow length 1.000000
@    line arrow layout 1.000000, 1.000000
@line def
@with line
@    line on
@    line loctype view
@    line 0.575031525851, 0.23, 0.575031525851, 0.150063051702
@    line linewidth 2.0
@    line linestyle 3
@    line color 13
@    line arrow 0
@    line arrow type 0
@    line arrow length 1.000000
@    line arrow layout 1.000000, 1.000000
@line def
@with string
@    string on
@    string loctype view
@    string 0.196721311475, 0.223556116015
@    string color 1
@    string rot 0
@    string font 0
@    string just 0
@    string char size 1.500000
@    string def "HNO\s3"
@r0 off
@link r0 to g0
@r0 type below
@r0 linestyle 1
@r0 linewidth 1.0
@r0 color 1
@r0 line 1.07210120374, 0.845006934813, 1.09109879883, 0.00242718446602
@r1 off
@link r1 to g0
@r1 type left
@r1 linestyle 1
@r1 linewidth 1.0
@r1 color 1
@r1 line 991.745410191, 0.0415240497208, 975.425916555, 0.780129706359
@r2 off
@link r2 to g0
@r2 type left
@r2 linestyle 1
@r2 linewidth 1.0
@r2 color 1
@r2 line 290.511243076, 0.0415240497208, 285.730785981, 0.787335615204
@r3 off
@link r3 to g0
@r3 type above
@r3 linestyle 1
@r3 linewidth 1.0
@r3 color 1
@r3 line 0, 0, 0, 0
@r4 off
@link r4 to g0
@r4 type above
@r4 linestyle 1
@r4 linewidth 1.0
@r4 color 1
@r4 line 0, 0, 0, 0
@g0 on
@g0 hidden false
@g0 type XY
@g0 stacked false
@g0 bar hgap 0.000000
@g0 fixedpoint off
@g0 fixedpoint type 0
@g0 fixedpoint xy 0.000000, 0.000000
@g0 fixedpoint format general general
@g0 fixedpoint prec 6, 6
@with g0
@    world 1, 0.001, 300000, 1
@    stack world 0, 0, 0, 0
@    znorm 1
@    view 0.150000, 0.150000, 0.850000, 0.850000
@    title ""
@    title font 0
@    title size 1.500000
@    title color 1
@    subtitle ""
@    subtitle font 0
@    subtitle size 1.000000
@    subtitle color 1
@    xaxes scale Logarithmic
@    yaxes scale Normal
@    xaxes invert off
@    yaxes invert off
@    xaxis  on
@    xaxis  type zero false
@    xaxis  offset 0.000000 , 0.000000
@    xaxis  bar on
@    xaxis  bar color 1
@    xaxis  bar linestyle 1
@    xaxis  bar linewidth 1.0
@    xaxis  label "t / ps"
@    xaxis  label layout para
@    xaxis  label place auto
@    xaxis  label char size 1.500000
@    xaxis  label font 0
@    xaxis  label color 1
@    xaxis  label place normal
@    xaxis  tick on
@    xaxis  tick major 10
@    xaxis  tick minor ticks 9
@    xaxis  tick default 6
@    xaxis  tick place rounded true
@    xaxis  tick in
@    xaxis  tick major size 0.750000
@    xaxis  tick major color 1
@    xaxis  tick major linewidth 2.0
@    xaxis  tick major linestyle 1
@    xaxis  tick major grid off
@    xaxis  tick minor color 1
@    xaxis  tick minor linewidth 2.0
@    xaxis  tick minor linestyle 1
@    xaxis  tick minor grid off
@    xaxis  tick minor size 0.250000
@    xaxis  ticklabel on
@    xaxis  ticklabel format general
@    xaxis  ticklabel prec 5
@    xaxis  ticklabel formula ""
@    xaxis  ticklabel append ""
@    xaxis  ticklabel prepend ""
@    xaxis  ticklabel angle 0
@    xaxis  ticklabel skip 0
@    xaxis  ticklabel stagger 0
@    xaxis  ticklabel place normal
@    xaxis  ticklabel offset auto
@    xaxis  ticklabel offset 0.000000 , 0.010000
@    xaxis  ticklabel start type auto
@    xaxis  ticklabel start 0.000000
@    xaxis  ticklabel stop type auto
@    xaxis  ticklabel stop 0.000000
@    xaxis  ticklabel char size 1.250000
@    xaxis  ticklabel font 0
@    xaxis  ticklabel color 1
@    xaxis  tick place both
@    xaxis  tick spec type none
@    yaxis  on
@    yaxis  type zero false
@    yaxis  offset 0.000000 , 0.000000
@    yaxis  bar on
@    yaxis  bar color 1
@    yaxis  bar linestyle 1
@    yaxis  bar linewidth 1.0
@    yaxis  label "P(t)"
@    yaxis  label layout para
@    yaxis  label place auto
@    yaxis  label char size 1.500000
@    yaxis  label font 0
@    yaxis  label color 1
@    yaxis  label place normal
@    yaxis  tick on
@    yaxis  tick major 10
@    yaxis  tick minor ticks 0
@    yaxis  tick default 6
@    yaxis  tick place rounded true
@    yaxis  tick in
@    yaxis  tick major size 0.750000
@    yaxis  tick major color 1
@    yaxis  tick major linewidth 2.0
@    yaxis  tick major linestyle 1
@    yaxis  tick major grid off
@    yaxis  tick minor color 1
@    yaxis  tick minor linewidth 2.0
@    yaxis  tick minor linestyle 1
@    yaxis  tick minor grid off
@    yaxis  tick minor size 0.250000
@    yaxis  ticklabel on
@    yaxis  ticklabel format general
@    yaxis  ticklabel prec 5
@    yaxis  ticklabel formula ""
@    yaxis  ticklabel append ""
@    yaxis  ticklabel prepend ""
@    yaxis  ticklabel angle 0
@    yaxis  ticklabel skip 0
@    yaxis  ticklabel stagger 0
@    yaxis  ticklabel place normal
@    yaxis  ticklabel offset auto
@    yaxis  ticklabel offset 0.000000 , 0.010000
@    yaxis  ticklabel start type auto
@    yaxis  ticklabel start 0.000000
@    yaxis  ticklabel stop type auto
@    yaxis  ticklabel stop 0.000000
@    yaxis  ticklabel char size 1.250000
@    yaxis  ticklabel font 0
@    yaxis  ticklabel color 1
@    yaxis  tick place both
@    yaxis  tick spec type both
@    yaxis  tick spec 8
@    yaxis  tick major 0, 0.1
@    yaxis  ticklabel 0, "0.1"
@    yaxis  tick major 1, 0.25
@    yaxis  ticklabel 1, "0.25"
@    yaxis  tick major 2, 0.5
@    yaxis  ticklabel 2, "0.5"
@    yaxis  tick major 3, 0.75
@    yaxis  ticklabel 3, "0.75"
@    yaxis  tick major 4, 0.9
@    yaxis  ticklabel 4, "0.9"
@    yaxis  tick major 5, 0.05
@    yaxis  ticklabel 5, "0.05"
@    yaxis  tick major 6, 1
@    yaxis  ticklabel 6, "1"
@    yaxis  tick major 7, 0.3679
@    yaxis  ticklabel 7, "1/e"
@    altxaxis  off
@    altyaxis  off
@    legend on
@    legend loctype view
@    legend 0.6, 0.83
@    legend box color 1
@    legend box pattern 0
@    legend box linewidth 1.0
@    legend box linestyle 1
@    legend box fill color 0
@    legend box fill pattern 1
@    legend font 0
@    legend char size 1.180000
@    legend color 1
@    legend length 4
@    legend vgap 1
@    legend hgap 1
@    legend invert false
@    frame type 0
@    frame linestyle 1
@    frame linewidth 2.0
@    frame color 1
@    frame pattern 1
@    frame background color 0
@    frame background pattern 0
@    s0 hidden true
@    s0 type xy
@    s0 symbol 1
@    s0 symbol size 0.410000
@    s0 symbol color 2
@    s0 symbol pattern 1
@    s0 symbol fill color 2
@    s0 symbol fill pattern 0
@    s0 symbol linewidth 1.0
@    s0 symbol linestyle 1
@    s0 symbol char 65
@    s0 symbol char font 0
@    s0 symbol skip 0
@    s0 line type 1
@    s0 line linestyle 1
@    s0 line linewidth 2.0
@    s0 line color 2
@    s0 line pattern 1
@    s0 baseline type 0
@    s0 baseline off
@    s0 dropline off
@    s0 fill type 0
@    s0 fill rule 0
@    s0 fill color 1
@    s0 fill pattern 1
@    s0 avalue off
@    s0 avalue type 2
@    s0 avalue char size 1.000000
@    s0 avalue font 0
@    s0 avalue color 1
@    s0 avalue rot 0
@    s0 avalue format general
@    s0 avalue prec 3
@    s0 avalue prepend ""
@    s0 avalue append ""
@    s0 avalue offset 0.000000 , 0.000000
@    s0 errorbar on
@    s0 errorbar place both
@    s0 errorbar color 2
@    s0 errorbar pattern 1
@    s0 errorbar size 1.000000
@    s0 errorbar linewidth 1.0
@    s0 errorbar linestyle 1
@    s0 errorbar riser linewidth 1.0
@    s0 errorbar riser linestyle 1
@    s0 errorbar riser clip off
@    s0 errorbar riser clip length 0.100000
@    s0 comment "Cols 2:3"
@    s0 legend  ""
@    s1 hidden false
@    s1 type xy
@    s1 symbol 1
@    s1 symbol size 0.330000
@    s1 symbol color 1
@    s1 symbol pattern 1
@    s1 symbol fill color 1
@    s1 symbol fill pattern 0
@    s1 symbol linewidth 2.0
@    s1 symbol linestyle 1
@    s1 symbol char 65
@    s1 symbol char font 0
@    s1 symbol skip 2
@    s1 line type 1
@    s1 line linestyle 1
@    s1 line linewidth 2.0
@    s1 line color 1
@    s1 line pattern 1
@    s1 baseline type 0
@    s1 baseline off
@    s1 dropline off
@    s1 fill type 0
@    s1 fill rule 0
@    s1 fill color 1
@    s1 fill pattern 1
@    s1 avalue off
@    s1 avalue type 2
@    s1 avalue char size 1.000000
@    s1 avalue font 0
@    s1 avalue color 1
@    s1 avalue rot 0
@    s1 avalue format general
@    s1 avalue prec 3
@    s1 avalue prepend ""
@    s1 avalue append ""
@    s1 avalue offset 0.000000 , 0.000000
@    s1 errorbar on
@    s1 errorbar place both
@    s1 errorbar color 1
@    s1 errorbar pattern 1
@    s1 errorbar size 1.000000
@    s1 errorbar linewidth 1.0
@    s1 errorbar linestyle 1
@    s1 errorbar riser linewidth 1.0
@    s1 errorbar riser linestyle 1
@    s1 errorbar riser clip off
@    s1 errorbar riser clip length 0.100000
@    s1 comment "Sample, 200, 1 set #0"
@    s1 legend  "1900 K"
@    s2 hidden false
@    s2 type xy
@    s2 symbol 0
@    s2 symbol size 1.000000
@    s2 symbol color 1
@    s2 symbol pattern 1
@    s2 symbol fill color 1
@    s2 symbol fill pattern 0
@    s2 symbol linewidth 1.0
@    s2 symbol linestyle 1
@    s2 symbol char 65
@    s2 symbol char font 0
@    s2 symbol skip 0
@    s2 line type 1
@    s2 line linestyle 3
@    s2 line linewidth 2.0
@    s2 line color 1
@    s2 line pattern 1
@    s2 baseline type 0
@    s2 baseline off
@    s2 dropline off
@    s2 fill type 0
@    s2 fill rule 0
@    s2 fill color 1
@    s2 fill pattern 1
@    s2 avalue off
@    s2 avalue type 2
@    s2 avalue char size 1.000000
@    s2 avalue font 0
@    s2 avalue color 1
@    s2 avalue rot 0
@    s2 avalue format general
@    s2 avalue prec 3
@    s2 avalue prepend ""
@    s2 avalue append ""
@    s2 avalue offset 0.000000 , 0.000000
@    s2 errorbar on
@    s2 errorbar place both
@    s2 errorbar color 1
@    s2 errorbar pattern 1
@    s2 errorbar size 1.000000
@    s2 errorbar linewidth 1.0
@    s2 errorbar linestyle 1
@    s2 errorbar riser linewidth 1.0
@    s2 errorbar riser linestyle 1
@    s2 errorbar riser clip off
@    s2 errorbar riser clip length 0.100000
@    s2 comment "y =exp(-(x/A0)^A1)"
@    s2 legend  "P\ss\N(t)"
@    s3 hidden false
@    s3 type xy
@    s3 symbol 0
@    s3 symbol size 1.000000
@    s3 symbol color 1
@    s3 symbol pattern 1
@    s3 symbol fill color 1
@    s3 symbol fill pattern 0
@    s3 symbol linewidth 1.0
@    s3 symbol linestyle 1
@    s3 symbol char 65
@    s3 symbol char font 0
@    s3 symbol skip 0
@    s3 line type 1
@    s3 line linestyle 5
@    s3 line linewidth 2.0
@    s3 line color 1
@    s3 line pattern 1
@    s3 baseline type 0
@    s3 baseline off
@    s3 dropline off
@    s3 fill type 0
@    s3 fill rule 0
@    s3 fill color 1
@    s3 fill pattern 1
@    s3 avalue off
@    s3 avalue type 2
@    s3 avalue char size 1.000000
@    s3 avalue font 0
@    s3 avalue color 1
@    s3 avalue rot 0
@    s3 avalue format general
@    s3 avalue prec 3
@    s3 avalue prepend ""
@    s3 avalue append ""
@    s3 avalue offset 0.000000 , 0.000000
@    s3 errorbar on
@    s3 errorbar place both
@    s3 errorbar color 1
@    s3 errorbar pattern 1
@    s3 errorbar size 1.000000
@    s3 errorbar linewidth 1.0
@    s3 errorbar linestyle 1
@    s3 errorbar riser linewidth 1.0
@    s3 errorbar riser linestyle 1
@    s3 errorbar riser clip off
@    s3 errorbar riser clip length 0.100000
@    s3 comment "y = (1/(1+A2))*(exp(-(x/A0)^A1)+A2*exp(-(x/A3)^A4))"
@    s3 legend  "P\ss2\N(t)"
@    s4 hidden true
@    s4 type xy
@    s4 symbol 0
@    s4 symbol size 1.000000
@    s4 symbol color 4
@    s4 symbol pattern 1
@    s4 symbol fill color 4
@    s4 symbol fill pattern 0
@    s4 symbol linewidth 1.0
@    s4 symbol linestyle 1
@    s4 symbol char 65
@    s4 symbol char font 0
@    s4 symbol skip 0
@    s4 line type 1
@    s4 line linestyle 3
@    s4 line linewidth 2.0
@    s4 line color 4
@    s4 line pattern 1
@    s4 baseline type 0
@    s4 baseline off
@    s4 dropline off
@    s4 fill type 0
@    s4 fill rule 0
@    s4 fill color 1
@    s4 fill pattern 1
@    s4 avalue off
@    s4 avalue type 2
@    s4 avalue char size 1.000000
@    s4 avalue font 0
@    s4 avalue color 1
@    s4 avalue rot 0
@    s4 avalue format general
@    s4 avalue prec 3
@    s4 avalue prepend ""
@    s4 avalue append ""
@    s4 avalue offset 0.000000 , 0.000000
@    s4 errorbar on
@    s4 errorbar place both
@    s4 errorbar color 4
@    s4 errorbar pattern 1
@    s4 errorbar size 1.000000
@    s4 errorbar linewidth 1.0
@    s4 errorbar linestyle 1
@    s4 errorbar riser linewidth 1.0
@    s4 errorbar riser linestyle 1
@    s4 errorbar riser clip off
@    s4 errorbar riser clip length 0.100000
@    s4 comment "y = exp(-(x/A0)^A1)"
@    s4 legend  "exp(-(t/204)^0.54)"
@    s5 hidden true
@    s5 type xy
@    s5 symbol 0
@    s5 symbol size 1.000000
@    s5 symbol color 10
@    s5 symbol pattern 1
@    s5 symbol fill color 10
@    s5 symbol fill pattern 0
@    s5 symbol linewidth 1.0
@    s5 symbol linestyle 1
@    s5 symbol char 65
@    s5 symbol char font 0
@    s5 symbol skip 0
@    s5 line type 1
@    s5 line linestyle 1
@    s5 line linewidth 2.0
@    s5 line color 10
@    s5 line pattern 1
@    s5 baseline type 0
@    s5 baseline off
@    s5 dropline off
@    s5 fill type 0
@    s5 fill rule 0
@    s5 fill color 1
@    s5 fill pattern 1
@    s5 avalue off
@    s5 avalue type 2
@    s5 avalue char size 1.000000
@    s5 avalue font 0
@    s5 avalue color 1
@    s5 avalue rot 0
@    s5 avalue format general
@    s5 avalue prec 3
@    s5 avalue prepend ""
@    s5 avalue append ""
@    s5 avalue offset 0.000000 , 0.000000
@    s5 errorbar on
@    s5 errorbar place both
@    s5 errorbar color 10
@    s5 errorbar pattern 1
@    s5 errorbar size 1.000000
@    s5 errorbar linewidth 1.0
@    s5 errorbar linestyle 1
@    s5 errorbar riser linewidth 1.0
@    s5 errorbar riser linestyle 1
@    s5 errorbar riser clip off
@    s5 errorbar riser clip length 0.100000
@    s5 comment "Sample, 80, 1 set #0"
@    s5 legend  "1000 K"
@    s6 hidden true
@    s6 type xy
@    s6 symbol 0
@    s6 symbol size 1.000000
@    s6 symbol color 10
@    s6 symbol pattern 1
@    s6 symbol fill color 10
@    s6 symbol fill pattern 0
@    s6 symbol linewidth 1.0
@    s6 symbol linestyle 1
@    s6 symbol char 65
@    s6 symbol char font 0
@    s6 symbol skip 0
@    s6 line type 1
@    s6 line linestyle 3
@    s6 line linewidth 2.0
@    s6 line color 10
@    s6 line pattern 1
@    s6 baseline type 0
@    s6 baseline off
@    s6 dropline off
@    s6 fill type 0
@    s6 fill rule 0
@    s6 fill color 1
@    s6 fill pattern 1
@    s6 avalue off
@    s6 avalue type 2
@    s6 avalue char size 1.000000
@    s6 avalue font 0
@    s6 avalue color 1
@    s6 avalue rot 0
@    s6 avalue format general
@    s6 avalue prec 3
@    s6 avalue prepend ""
@    s6 avalue append ""
@    s6 avalue offset 0.000000 , 0.000000
@    s6 errorbar on
@    s6 errorbar place both
@    s6 errorbar color 10
@    s6 errorbar pattern 1
@    s6 errorbar size 1.000000
@    s6 errorbar linewidth 1.0
@    s6 errorbar linestyle 1
@    s6 errorbar riser linewidth 1.0
@    s6 errorbar riser linestyle 1
@    s6 errorbar riser clip off
@    s6 errorbar riser clip length 0.100000
@    s6 comment "y = exp(-(x/A0)^A1)"
@    s6 legend  "exp(-(t/60)^0.58"
@    s7 hidden true
@    s7 type xy
@    s7 symbol 0
@    s7 symbol size 1.000000
@    s7 symbol color 11
@    s7 symbol pattern 1
@    s7 symbol fill color 11
@    s7 symbol fill pattern 0
@    s7 symbol linewidth 1.0
@    s7 symbol linestyle 1
@    s7 symbol char 65
@    s7 symbol char font 0
@    s7 symbol skip 0
@    s7 line type 1
@    s7 line linestyle 1
@    s7 line linewidth 2.0
@    s7 line color 11
@    s7 line pattern 1
@    s7 baseline type 0
@    s7 baseline off
@    s7 dropline off
@    s7 fill type 0
@    s7 fill rule 0
@    s7 fill color 1
@    s7 fill pattern 1
@    s7 avalue off
@    s7 avalue type 2
@    s7 avalue char size 1.000000
@    s7 avalue font 0
@    s7 avalue color 1
@    s7 avalue rot 0
@    s7 avalue format general
@    s7 avalue prec 3
@    s7 avalue prepend ""
@    s7 avalue append ""
@    s7 avalue offset 0.000000 , 0.000000
@    s7 errorbar on
@    s7 errorbar place both
@    s7 errorbar color 11
@    s7 errorbar pattern 1
@    s7 errorbar size 1.000000
@    s7 errorbar linewidth 1.0
@    s7 errorbar linestyle 1
@    s7 errorbar riser linewidth 1.0
@    s7 errorbar riser linestyle 1
@    s7 errorbar riser clip off
@    s7 errorbar riser clip length 0.100000
@    s7 comment "Sample, 113, 1 set #0"
@    s7 legend  "750K"
@    s8 hidden true
@    s8 type xy
@    s8 symbol 0
@    s8 symbol size 1.000000
@    s8 symbol color 11
@    s8 symbol pattern 1
@    s8 symbol fill color 11
@    s8 symbol fill pattern 0
@    s8 symbol linewidth 1.0
@    s8 symbol linestyle 1
@    s8 symbol char 65
@    s8 symbol char font 0
@    s8 symbol skip 0
@    s8 line type 1
@    s8 line linestyle 3
@    s8 line linewidth 2.0
@    s8 line color 11
@    s8 line pattern 1
@    s8 baseline type 0
@    s8 baseline off
@    s8 dropline off
@    s8 fill type 0
@    s8 fill rule 0
@    s8 fill color 1
@    s8 fill pattern 1
@    s8 avalue off
@    s8 avalue type 2
@    s8 avalue char size 1.000000
@    s8 avalue font 0
@    s8 avalue color 1
@    s8 avalue rot 0
@    s8 avalue format general
@    s8 avalue prec 3
@    s8 avalue prepend ""
@    s8 avalue append ""
@    s8 avalue offset 0.000000 , 0.000000
@    s8 errorbar on
@    s8 errorbar place both
@    s8 errorbar color 11
@    s8 errorbar pattern 1
@    s8 errorbar size 1.000000
@    s8 errorbar linewidth 1.0
@    s8 errorbar linestyle 1
@    s8 errorbar riser linewidth 1.0
@    s8 errorbar riser linestyle 1
@    s8 errorbar riser clip off
@    s8 errorbar riser clip length 0.100000
@    s8 comment "y = exp(-(x/A0)^A1)"
@    s8 legend  "exp(-(t/2870)^0.38)"
@    s9 hidden true
@    s9 type xy
@    s9 symbol 0
@    s9 symbol size 1.000000
@    s9 symbol color 15
@    s9 symbol pattern 1
@    s9 symbol fill color 15
@    s9 symbol fill pattern 0
@    s9 symbol linewidth 1.0
@    s9 symbol linestyle 1
@    s9 symbol char 65
@    s9 symbol char font 0
@    s9 symbol skip 0
@    s9 line type 1
@    s9 line linestyle 1
@    s9 line linewidth 2.0
@    s9 line color 15
@    s9 line pattern 1
@    s9 baseline type 0
@    s9 baseline off
@    s9 dropline off
@    s9 fill type 0
@    s9 fill rule 0
@    s9 fill color 1
@    s9 fill pattern 1
@    s9 avalue off
@    s9 avalue type 2
@    s9 avalue char size 1.000000
@    s9 avalue font 0
@    s9 avalue color 1
@    s9 avalue rot 0
@    s9 avalue format general
@    s9 avalue prec 3
@    s9 avalue prepend ""
@    s9 avalue append ""
@    s9 avalue offset 0.000000 , 0.000000
@    s9 errorbar on
@    s9 errorbar place both
@    s9 errorbar color 15
@    s9 errorbar pattern 1
@    s9 errorbar size 1.000000
@    s9 errorbar linewidth 1.0
@    s9 errorbar linestyle 1
@    s9 errorbar riser linewidth 1.0
@    s9 errorbar riser linestyle 1
@    s9 errorbar riser clip off
@    s9 errorbar riser clip length 0.100000
@    s9 comment "Sample, 113, 1 set #0"
@    s9 legend  "800K, long"
@    s10 hidden true
@    s10 type xy
@    s10 symbol 0
@    s10 symbol size 1.000000
@    s10 symbol color 15
@    s10 symbol pattern 1
@    s10 symbol fill color 15
@    s10 symbol fill pattern 0
@    s10 symbol linewidth 1.0
@    s10 symbol linestyle 1
@    s10 symbol char 65
@    s10 symbol char font 0
@    s10 symbol skip 0
@    s10 line type 1
@    s10 line linestyle 3
@    s10 line linewidth 2.0
@    s10 line color 15
@    s10 line pattern 1
@    s10 baseline type 0
@    s10 baseline off
@    s10 dropline off
@    s10 fill type 0
@    s10 fill rule 0
@    s10 fill color 1
@    s10 fill pattern 1
@    s10 avalue off
@    s10 avalue type 2
@    s10 avalue char size 1.000000
@    s10 avalue font 0
@    s10 avalue color 1
@    s10 avalue rot 0
@    s10 avalue format general
@    s10 avalue prec 3
@    s10 avalue prepend ""
@    s10 avalue append ""
@    s10 avalue offset 0.000000 , 0.000000
@    s10 errorbar on
@    s10 errorbar place both
@    s10 errorbar color 15
@    s10 errorbar pattern 1
@    s10 errorbar size 1.000000
@    s10 errorbar linewidth 1.0
@    s10 errorbar linestyle 1
@    s10 errorbar riser linewidth 1.0
@    s10 errorbar riser linestyle 1
@    s10 errorbar riser clip off
@    s10 errorbar riser clip length 0.100000
@    s10 comment "y = exp(-(x/A0)^A1)"
@    s10 legend  "exp(-(t/1060)^0.37)"
@    s11 hidden false
@    s11 type xy
@    s11 symbol 1
@    s11 symbol size 0.330000
@    s11 symbol color 2
@    s11 symbol pattern 1
@    s11 symbol fill color 2
@    s11 symbol fill pattern 0
@    s11 symbol linewidth 2.0
@    s11 symbol linestyle 1
@    s11 symbol char 65
@    s11 symbol char font 0
@    s11 symbol skip 3
@    s11 line type 1
@    s11 line linestyle 1
@    s11 line linewidth 2.0
@    s11 line color 2
@    s11 line pattern 1
@    s11 baseline type 0
@    s11 baseline off
@    s11 dropline off
@    s11 fill type 0
@    s11 fill rule 0
@    s11 fill color 1
@    s11 fill pattern 1
@    s11 avalue off
@    s11 avalue type 2
@    s11 avalue char size 1.000000
@    s11 avalue font 0
@    s11 avalue color 1
@    s11 avalue rot 0
@    s11 avalue format general
@    s11 avalue prec 3
@    s11 avalue prepend ""
@    s11 avalue append ""
@    s11 avalue offset 0.000000 , 0.000000
@    s11 errorbar on
@    s11 errorbar place both
@    s11 errorbar color 2
@    s11 errorbar pattern 1
@    s11 errorbar size 1.000000
@    s11 errorbar linewidth 1.0
@    s11 errorbar linestyle 1
@    s11 errorbar riser linewidth 1.0
@    s11 errorbar riser linestyle 1
@    s11 errorbar riser clip off
@    s11 errorbar riser clip length 0.100000
@    s11 comment "Sample, 200, 1 set #0"
@    s11 legend  "1750 K"
@    s12 hidden false
@    s12 type xy
@    s12 symbol 0
@    s12 symbol size 1.000000
@    s12 symbol color 2
@    s12 symbol pattern 1
@    s12 symbol fill color 2
@    s12 symbol fill pattern 0
@    s12 symbol linewidth 1.0
@    s12 symbol linestyle 1
@    s12 symbol char 65
@    s12 symbol char font 0
@    s12 symbol skip 0
@    s12 line type 1
@    s12 line linestyle 3
@    s12 line linewidth 2.0
@    s12 line color 2
@    s12 line pattern 1
@    s12 baseline type 0
@    s12 baseline off
@    s12 dropline off
@    s12 fill type 0
@    s12 fill rule 0
@    s12 fill color 1
@    s12 fill pattern 1
@    s12 avalue off
@    s12 avalue type 2
@    s12 avalue char size 1.000000
@    s12 avalue font 0
@    s12 avalue color 1
@    s12 avalue rot 0
@    s12 avalue format general
@    s12 avalue prec 3
@    s12 avalue prepend ""
@    s12 avalue append ""
@    s12 avalue offset 0.000000 , 0.000000
@    s12 errorbar on
@    s12 errorbar place both
@    s12 errorbar color 2
@    s12 errorbar pattern 1
@    s12 errorbar size 1.000000
@    s12 errorbar linewidth 1.0
@    s12 errorbar linestyle 1
@    s12 errorbar riser linewidth 1.0
@    s12 errorbar riser linestyle 1
@    s12 errorbar riser clip off
@    s12 errorbar riser clip length 0.100000
@    s12 comment "y=exp(-(x/A0)^A1)"
@    s12 legend  ""
@    s13 hidden false
@    s13 type xy
@    s13 symbol 0
@    s13 symbol size 0.240000
@    s13 symbol color 2
@    s13 symbol pattern 1
@    s13 symbol fill color 2
@    s13 symbol fill pattern 0
@    s13 symbol linewidth 1.0
@    s13 symbol linestyle 1
@    s13 symbol char 65
@    s13 symbol char font 0
@    s13 symbol skip 0
@    s13 line type 1
@    s13 line linestyle 5
@    s13 line linewidth 2.0
@    s13 line color 2
@    s13 line pattern 1
@    s13 baseline type 0
@    s13 baseline off
@    s13 dropline off
@    s13 fill type 0
@    s13 fill rule 0
@    s13 fill color 1
@    s13 fill pattern 1
@    s13 avalue off
@    s13 avalue type 2
@    s13 avalue char size 1.000000
@    s13 avalue font 0
@    s13 avalue color 1
@    s13 avalue rot 0
@    s13 avalue format general
@    s13 avalue prec 3
@    s13 avalue prepend ""
@    s13 avalue append ""
@    s13 avalue offset 0.000000 , 0.000000
@    s13 errorbar on
@    s13 errorbar place both
@    s13 errorbar color 2
@    s13 errorbar pattern 1
@    s13 errorbar size 1.000000
@    s13 errorbar linewidth 1.0
@    s13 errorbar linestyle 1
@    s13 errorbar riser linewidth 1.0
@    s13 errorbar riser linestyle 1
@    s13 errorbar riser clip off
@    s13 errorbar riser clip length 0.100000
@    s13 comment "y=(1/(1+A2))*(exp(-(x/A0)^A1)+A2*exp(-(x/A3)^A4))"
@    s13 legend  ""
@    s14 hidden false
@    s14 type xy
@    s14 symbol 2
@    s14 symbol size 0.330000
@    s14 symbol color 4
@    s14 symbol pattern 1
@    s14 symbol fill color 4
@    s14 symbol fill pattern 0
@    s14 symbol linewidth 2.0
@    s14 symbol linestyle 1
@    s14 symbol char 65
@    s14 symbol char font 0
@    s14 symbol skip 5
@    s14 line type 1
@    s14 line linestyle 1
@    s14 line linewidth 2.0
@    s14 line color 4
@    s14 line pattern 1
@    s14 baseline type 0
@    s14 baseline off
@    s14 dropline off
@    s14 fill type 0
@    s14 fill rule 0
@    s14 fill color 1
@    s14 fill pattern 1
@    s14 avalue off
@    s14 avalue type 2
@    s14 avalue char size 1.000000
@    s14 avalue font 0
@    s14 avalue color 1
@    s14 avalue rot 0
@    s14 avalue format general
@    s14 avalue prec 3
@    s14 avalue prepend ""
@    s14 avalue append ""
@    s14 avalue offset 0.000000 , 0.000000
@    s14 errorbar on
@    s14 errorbar place both
@    s14 errorbar color 4
@    s14 errorbar pattern 1
@    s14 errorbar size 1.000000
@    s14 errorbar linewidth 1.0
@    s14 errorbar linestyle 1
@    s14 errorbar riser linewidth 1.0
@    s14 errorbar riser linestyle 1
@    s14 errorbar riser clip off
@    s14 errorbar riser clip length 0.100000
@    s14 comment "Sample, 200, 1 set #0"
@    s14 legend  "1600 K"
@    s15 hidden false
@    s15 type xy
@    s15 symbol 0
@    s15 symbol size 0.240000
@    s15 symbol color 4
@    s15 symbol pattern 1
@    s15 symbol fill color 4
@    s15 symbol fill pattern 0
@    s15 symbol linewidth 1.0
@    s15 symbol linestyle 1
@    s15 symbol char 65
@    s15 symbol char font 0
@    s15 symbol skip 0
@    s15 line type 1
@    s15 line linestyle 3
@    s15 line linewidth 2.0
@    s15 line color 4
@    s15 line pattern 1
@    s15 baseline type 0
@    s15 baseline off
@    s15 dropline off
@    s15 fill type 0
@    s15 fill rule 0
@    s15 fill color 1
@    s15 fill pattern 1
@    s15 avalue off
@    s15 avalue type 2
@    s15 avalue char size 1.000000
@    s15 avalue font 0
@    s15 avalue color 1
@    s15 avalue rot 0
@    s15 avalue format general
@    s15 avalue prec 3
@    s15 avalue prepend ""
@    s15 avalue append ""
@    s15 avalue offset 0.000000 , 0.000000
@    s15 errorbar on
@    s15 errorbar place both
@    s15 errorbar color 4
@    s15 errorbar pattern 1
@    s15 errorbar size 1.000000
@    s15 errorbar linewidth 1.0
@    s15 errorbar linestyle 1
@    s15 errorbar riser linewidth 1.0
@    s15 errorbar riser linestyle 1
@    s15 errorbar riser clip off
@    s15 errorbar riser clip length 0.100000
@    s15 comment "y = exp(-(x/A0)^A1)"
@    s15 legend  ""
@    s16 hidden false
@    s16 type xy
@    s16 symbol 0
@    s16 symbol size 1.000000
@    s16 symbol color 4
@    s16 symbol pattern 1
@    s16 symbol fill color 4
@    s16 symbol fill pattern 0
@    s16 symbol linewidth 1.0
@    s16 symbol linestyle 1
@    s16 symbol char 65
@    s16 symbol char font 0
@    s16 symbol skip 0
@    s16 line type 1
@    s16 line linestyle 5
@    s16 line linewidth 2.0
@    s16 line color 4
@    s16 line pattern 1
@    s16 baseline type 0
@    s16 baseline off
@    s16 dropline off
@    s16 fill type 0
@    s16 fill rule 0
@    s16 fill color 1
@    s16 fill pattern 1
@    s16 avalue off
@    s16 avalue type 2
@    s16 avalue char size 1.000000
@    s16 avalue font 0
@    s16 avalue color 1
@    s16 avalue rot 0
@    s16 avalue format general
@    s16 avalue prec 3
@    s16 avalue prepend ""
@    s16 avalue append ""
@    s16 avalue offset 0.000000 , 0.000000
@    s16 errorbar on
@    s16 errorbar place both
@    s16 errorbar color 4
@    s16 errorbar pattern 1
@    s16 errorbar size 1.000000
@    s16 errorbar linewidth 1.0
@    s16 errorbar linestyle 1
@    s16 errorbar riser linewidth 1.0
@    s16 errorbar riser linestyle 1
@    s16 errorbar riser clip off
@    s16 errorbar riser clip length 0.100000
@    s16 comment "y = (1/(1+A2))*(exp(-(x/A0)^A1)+A2*exp(-(x/A3)^A4))"
@    s16 legend  ""
@    s17 hidden false
@    s17 type xy
@    s17 symbol 1
@    s17 symbol size 0.330000
@    s17 symbol color 11
@    s17 symbol pattern 1
@    s17 symbol fill color 11
@    s17 symbol fill pattern 0
@    s17 symbol linewidth 2.0
@    s17 symbol linestyle 1
@    s17 symbol char 65
@    s17 symbol char font 0
@    s17 symbol skip 6
@    s17 line type 1
@    s17 line linestyle 1
@    s17 line linewidth 2.0
@    s17 line color 11
@    s17 line pattern 1
@    s17 baseline type 0
@    s17 baseline off
@    s17 dropline off
@    s17 fill type 0
@    s17 fill rule 0
@    s17 fill color 1
@    s17 fill pattern 1
@    s17 avalue off
@    s17 avalue type 2
@    s17 avalue char size 1.000000
@    s17 avalue font 0
@    s17 avalue color 1
@    s17 avalue rot 0
@    s17 avalue format general
@    s17 avalue prec 3
@    s17 avalue prepend ""
@    s17 avalue append ""
@    s17 avalue offset 0.000000 , 0.000000
@    s17 errorbar on
@    s17 errorbar place both
@    s17 errorbar color 11
@    s17 errorbar pattern 1
@    s17 errorbar size 1.000000
@    s17 errorbar linewidth 1.0
@    s17 errorbar linestyle 1
@    s17 errorbar riser linewidth 1.0
@    s17 errorbar riser linestyle 1
@    s17 errorbar riser clip off
@    s17 errorbar riser clip length 0.100000
@    s17 comment "Sample, 200, 1 set #0"
@    s17 legend  "1500 K"
@    s18 hidden false
@    s18 type xy
@    s18 symbol 0
@    s18 symbol size 1.000000
@    s18 symbol color 11
@    s18 symbol pattern 1
@    s18 symbol fill color 11
@    s18 symbol fill pattern 0
@    s18 symbol linewidth 1.0
@    s18 symbol linestyle 1
@    s18 symbol char 65
@    s18 symbol char font 0
@    s18 symbol skip 0
@    s18 line type 1
@    s18 line linestyle 3
@    s18 line linewidth 2.0
@    s18 line color 11
@    s18 line pattern 1
@    s18 baseline type 0
@    s18 baseline off
@    s18 dropline off
@    s18 fill type 0
@    s18 fill rule 0
@    s18 fill color 1
@    s18 fill pattern 1
@    s18 avalue off
@    s18 avalue type 2
@    s18 avalue char size 1.000000
@    s18 avalue font 0
@    s18 avalue color 1
@    s18 avalue rot 0
@    s18 avalue format general
@    s18 avalue prec 3
@    s18 avalue prepend ""
@    s18 avalue append ""
@    s18 avalue offset 0.000000 , 0.000000
@    s18 errorbar on
@    s18 errorbar place both
@    s18 errorbar color 11
@    s18 errorbar pattern 1
@    s18 errorbar size 1.000000
@    s18 errorbar linewidth 1.0
@    s18 errorbar linestyle 1
@    s18 errorbar riser linewidth 1.0
@    s18 errorbar riser linestyle 1
@    s18 errorbar riser clip off
@    s18 errorbar riser clip length 0.100000
@    s18 comment "y = exp(-(x/A0)^A1)"
@    s18 legend  ""
@    s19 hidden false
@    s19 type xy
@    s19 symbol 0
@    s19 symbol size 0.330000
@    s19 symbol color 11
@    s19 symbol pattern 1
@    s19 symbol fill color 11
@    s19 symbol fill pattern 0
@    s19 symbol linewidth 1.0
@    s19 symbol linestyle 1
@    s19 symbol char 65
@    s19 symbol char font 0
@    s19 symbol skip 0
@    s19 line type 1
@    s19 line linestyle 5
@    s19 line linewidth 2.0
@    s19 line color 11
@    s19 line pattern 1
@    s19 baseline type 0
@    s19 baseline off
@    s19 dropline off
@    s19 fill type 0
@    s19 fill rule 0
@    s19 fill color 1
@    s19 fill pattern 1
@    s19 avalue off
@    s19 avalue type 2
@    s19 avalue char size 1.000000
@    s19 avalue font 0
@    s19 avalue color 1
@    s19 avalue rot 0
@    s19 avalue format general
@    s19 avalue prec 3
@    s19 avalue prepend ""
@    s19 avalue append ""
@    s19 avalue offset 0.000000 , 0.000000
@    s19 errorbar on
@    s19 errorbar place both
@    s19 errorbar color 11
@    s19 errorbar pattern 1
@    s19 errorbar size 1.000000
@    s19 errorbar linewidth 1.0
@    s19 errorbar linestyle 1
@    s19 errorbar riser linewidth 1.0
@    s19 errorbar riser linestyle 1
@    s19 errorbar riser clip off
@    s19 errorbar riser clip length 0.100000
@    s19 comment "y = (1/(1+A2))*(exp(-(x/A0)^A1)+A2*exp(-(x/A3)^A4))"
@    s19 legend  ""
@    s20 hidden false
@    s20 type xy
@    s20 symbol 1
@    s20 symbol size 0.330000
@    s20 symbol color 10
@    s20 symbol pattern 1
@    s20 symbol fill color 10
@    s20 symbol fill pattern 0
@    s20 symbol linewidth 2.0
@    s20 symbol linestyle 1
@    s20 symbol char 65
@    s20 symbol char font 0
@    s20 symbol skip 8
@    s20 line type 1
@    s20 line linestyle 1
@    s20 line linewidth 2.0
@    s20 line color 10
@    s20 line pattern 1
@    s20 baseline type 0
@    s20 baseline off
@    s20 dropline off
@    s20 fill type 0
@    s20 fill rule 0
@    s20 fill color 1
@    s20 fill pattern 1
@    s20 avalue off
@    s20 avalue type 2
@    s20 avalue char size 1.000000
@    s20 avalue font 0
@    s20 avalue color 1
@    s20 avalue rot 0
@    s20 avalue format general
@    s20 avalue prec 3
@    s20 avalue prepend ""
@    s20 avalue append ""
@    s20 avalue offset 0.000000 , 0.000000
@    s20 errorbar on
@    s20 errorbar place both
@    s20 errorbar color 10
@    s20 errorbar pattern 1
@    s20 errorbar size 1.000000
@    s20 errorbar linewidth 1.0
@    s20 errorbar linestyle 1
@    s20 errorbar riser linewidth 1.0
@    s20 errorbar riser linestyle 1
@    s20 errorbar riser clip off
@    s20 errorbar riser clip length 0.100000
@    s20 comment "Sample, 200, 1 set #0"
@    s20 legend  "1400 K"
@    s21 hidden false
@    s21 type xy
@    s21 symbol 0
@    s21 symbol size 0.330000
@    s21 symbol color 10
@    s21 symbol pattern 1
@    s21 symbol fill color 10
@    s21 symbol fill pattern 0
@    s21 symbol linewidth 1.0
@    s21 symbol linestyle 1
@    s21 symbol char 65
@    s21 symbol char font 0
@    s21 symbol skip 0
@    s21 line type 1
@    s21 line linestyle 3
@    s21 line linewidth 2.0
@    s21 line color 10
@    s21 line pattern 1
@    s21 baseline type 0
@    s21 baseline off
@    s21 dropline off
@    s21 fill type 0
@    s21 fill rule 0
@    s21 fill color 1
@    s21 fill pattern 1
@    s21 avalue off
@    s21 avalue type 2
@    s21 avalue char size 1.000000
@    s21 avalue font 0
@    s21 avalue color 1
@    s21 avalue rot 0
@    s21 avalue format general
@    s21 avalue prec 3
@    s21 avalue prepend ""
@    s21 avalue append ""
@    s21 avalue offset 0.000000 , 0.000000
@    s21 errorbar on
@    s21 errorbar place both
@    s21 errorbar color 10
@    s21 errorbar pattern 1
@    s21 errorbar size 1.000000
@    s21 errorbar linewidth 1.0
@    s21 errorbar linestyle 1
@    s21 errorbar riser linewidth 1.0
@    s21 errorbar riser linestyle 1
@    s21 errorbar riser clip off
@    s21 errorbar riser clip length 0.100000
@    s21 comment "y = exp(-(x/A0)^A1)"
@    s21 legend  ""
@    s22 hidden false
@    s22 type xy
@    s22 symbol 0
@    s22 symbol size 1.000000
@    s22 symbol color 10
@    s22 symbol pattern 1
@    s22 symbol fill color 10
@    s22 symbol fill pattern 0
@    s22 symbol linewidth 1.0
@    s22 symbol linestyle 1
@    s22 symbol char 65
@    s22 symbol char font 0
@    s22 symbol skip 0
@    s22 line type 1
@    s22 line linestyle 5
@    s22 line linewidth 2.0
@    s22 line color 10
@    s22 line pattern 1
@    s22 baseline type 0
@    s22 baseline off
@    s22 dropline off
@    s22 fill type 0
@    s22 fill rule 0
@    s22 fill color 1
@    s22 fill pattern 1
@    s22 avalue off
@    s22 avalue type 2
@    s22 avalue char size 1.000000
@    s22 avalue font 0
@    s22 avalue color 1
@    s22 avalue rot 0
@    s22 avalue format general
@    s22 avalue prec 3
@    s22 avalue prepend ""
@    s22 avalue append ""
@    s22 avalue offset 0.000000 , 0.000000
@    s22 errorbar on
@    s22 errorbar place both
@    s22 errorbar color 10
@    s22 errorbar pattern 1
@    s22 errorbar size 1.000000
@    s22 errorbar linewidth 1.0
@    s22 errorbar linestyle 1
@    s22 errorbar riser linewidth 1.0
@    s22 errorbar riser linestyle 1
@    s22 errorbar riser clip off
@    s22 errorbar riser clip length 0.100000
@    s22 comment "y = (1/(1+A2))*(exp(-(x/A0)^A1)+A2*exp(-(x/A3)^A4))"
@    s22 legend  ""
@    s23 hidden false
@    s23 type xy
@    s23 symbol 4
@    s23 symbol size 0.330000
@    s23 symbol color 13
@    s23 symbol pattern 1
@    s23 symbol fill color 13
@    s23 symbol fill pattern 0
@    s23 symbol linewidth 2.0
@    s23 symbol linestyle 1
@    s23 symbol char 65
@    s23 symbol char font 0
@    s23 symbol skip 10
@    s23 line type 1
@    s23 line linestyle 1
@    s23 line linewidth 2.0
@    s23 line color 13
@    s23 line pattern 1
@    s23 baseline type 0
@    s23 baseline off
@    s23 dropline off
@    s23 fill type 0
@    s23 fill rule 0
@    s23 fill color 1
@    s23 fill pattern 1
@    s23 avalue off
@    s23 avalue type 2
@    s23 avalue char size 1.000000
@    s23 avalue font 0
@    s23 avalue color 1
@    s23 avalue rot 0
@    s23 avalue format general
@    s23 avalue prec 3
@    s23 avalue prepend ""
@    s23 avalue append ""
@    s23 avalue offset 0.000000 , 0.000000
@    s23 errorbar on
@    s23 errorbar place both
@    s23 errorbar color 13
@    s23 errorbar pattern 1
@    s23 errorbar size 1.000000
@    s23 errorbar linewidth 1.0
@    s23 errorbar linestyle 1
@    s23 errorbar riser linewidth 1.0
@    s23 errorbar riser linestyle 1
@    s23 errorbar riser clip off
@    s23 errorbar riser clip length 0.100000
@    s23 comment "Sample, 200, 1 set #0"
@    s23 legend  "1350 K"
@    s24 hidden false
@    s24 type xy
@    s24 symbol 0
@    s24 symbol size 1.000000
@    s24 symbol color 13
@    s24 symbol pattern 1
@    s24 symbol fill color 13
@    s24 symbol fill pattern 0
@    s24 symbol linewidth 1.0
@    s24 symbol linestyle 1
@    s24 symbol char 65
@    s24 symbol char font 0
@    s24 symbol skip 0
@    s24 line type 1
@    s24 line linestyle 3
@    s24 line linewidth 2.0
@    s24 line color 13
@    s24 line pattern 1
@    s24 baseline type 0
@    s24 baseline off
@    s24 dropline off
@    s24 fill type 0
@    s24 fill rule 0
@    s24 fill color 1
@    s24 fill pattern 1
@    s24 avalue off
@    s24 avalue type 2
@    s24 avalue char size 1.000000
@    s24 avalue font 0
@    s24 avalue color 1
@    s24 avalue rot 0
@    s24 avalue format general
@    s24 avalue prec 3
@    s24 avalue prepend ""
@    s24 avalue append ""
@    s24 avalue offset 0.000000 , 0.000000
@    s24 errorbar on
@    s24 errorbar place both
@    s24 errorbar color 13
@    s24 errorbar pattern 1
@    s24 errorbar size 1.000000
@    s24 errorbar linewidth 1.0
@    s24 errorbar linestyle 1
@    s24 errorbar riser linewidth 1.0
@    s24 errorbar riser linestyle 1
@    s24 errorbar riser clip off
@    s24 errorbar riser clip length 0.100000
@    s24 comment "y =exp(-(x/A0)^A1)"
@    s24 legend  ""
@    s25 hidden false
@    s25 type xy
@    s25 symbol 0
@    s25 symbol size 1.000000
@    s25 symbol color 13
@    s25 symbol pattern 1
@    s25 symbol fill color 13
@    s25 symbol fill pattern 0
@    s25 symbol linewidth 1.0
@    s25 symbol linestyle 1
@    s25 symbol char 65
@    s25 symbol char font 0
@    s25 symbol skip 0
@    s25 line type 1
@    s25 line linestyle 5
@    s25 line linewidth 2.0
@    s25 line color 13
@    s25 line pattern 1
@    s25 baseline type 0
@    s25 baseline off
@    s25 dropline off
@    s25 fill type 0
@    s25 fill rule 0
@    s25 fill color 1
@    s25 fill pattern 1
@    s25 avalue off
@    s25 avalue type 2
@    s25 avalue char size 1.000000
@    s25 avalue font 0
@    s25 avalue color 1
@    s25 avalue rot 0
@    s25 avalue format general
@    s25 avalue prec 3
@    s25 avalue prepend ""
@    s25 avalue append ""
@    s25 avalue offset 0.000000 , 0.000000
@    s25 errorbar on
@    s25 errorbar place both
@    s25 errorbar color 13
@    s25 errorbar pattern 1
@    s25 errorbar size 1.000000
@    s25 errorbar linewidth 1.0
@    s25 errorbar linestyle 1
@    s25 errorbar riser linewidth 1.0
@    s25 errorbar riser linestyle 1
@    s25 errorbar riser clip off
@    s25 errorbar riser clip length 0.100000
@    s25 comment "y =(1/(1+A2))*(exp(-(x/A0)^A1)+A2*exp(-(x/A3)^A4))"
@    s25 legend  ""
@    s26 hidden false
@    s26 type xy
@    s26 symbol 0
@    s26 symbol size 1.000000
@    s26 symbol color 1
@    s26 symbol pattern 1
@    s26 symbol fill color 1
@    s26 symbol fill pattern 0
@    s26 symbol linewidth 1.0
@    s26 symbol linestyle 1
@    s26 symbol char 65
@    s26 symbol char font 0
@    s26 symbol skip 0
@    s26 line type 1
@    s26 line linestyle 2
@    s26 line linewidth 2.0
@    s26 line color 1
@    s26 line pattern 1
@    s26 baseline type 0
@    s26 baseline off
@    s26 dropline off
@    s26 fill type 0
@    s26 fill rule 0
@    s26 fill color 1
@    s26 fill pattern 1
@    s26 avalue off
@    s26 avalue type 2
@    s26 avalue char size 1.000000
@    s26 avalue font 0
@    s26 avalue color 1
@    s26 avalue rot 0
@    s26 avalue format general
@    s26 avalue prec 3
@    s26 avalue prepend ""
@    s26 avalue append ""
@    s26 avalue offset 0.000000 , 0.000000
@    s26 errorbar on
@    s26 errorbar place both
@    s26 errorbar color 1
@    s26 errorbar pattern 1
@    s26 errorbar size 1.000000
@    s26 errorbar linewidth 1.0
@    s26 errorbar linestyle 1
@    s26 errorbar riser linewidth 1.0
@    s26 errorbar riser linestyle 1
@    s26 errorbar riser clip off
@    s26 errorbar riser clip length 0.100000
@    s26 comment ""
@    s26 legend  ""
@target G0.S0
@type xy
-199 1
-198 1
-197 1
-196 1
-195 1
-194 1
-193 1
-192 1
-191 1
-190 1
-189 1
-188 1
-187 1
-186 1
-185 1
-184 1
-183 1
-182 1
-181 1
-180 1
-179 1
-178 1
-177 1
-176 1
-175 1
-174 1
-173 1
-172 1
-171 1
-170 1
-169 1
-168 1
-167 1
-166 1
-165 1
-164 1
-163 1
-162 1
-161 1
-160 1
-159 1
-158 1
-157 1
-156 1
-155 1
-154 1
-153 1
-152 1
-151 1
-150 1
-149 1
-148 1
-147 1
-146 1
-145 1
-144 1
-143 1
-142 1
-141 1
-140 1
-139 1
-138 1
-137 1
-136 1
-135 1
-134 1
-133 1
-132 1
-131 1
-130 1
-129 1
-128 1
-127 1
-126 1
-125 1
-124 1
-123 1
-122 1
-121 1
-120 1
-119 1
-118 1
-117 1
-116 1
-115 1
-114 1
-113 1
-112 1
-111 1
-110 1
-109 1
-108 1
-107 1
-106 1
-105 1
-104 1
-103 1
-102 1
-101 1
-100 1
-99 1
-98 1
-97 1
-96 1
-95 1
-94 1
-93 1
-92 1
-91 1
-90 1
-89 1
-88 1
-87 1
-86 1
-85 1
-84 1
-83 1
-82 1
-81 1
-80 1
-79 1
-78 1
-77 1
-76 1
-75 1
-74 1
-73 1
-72 1
-71 1
-70 1
-69 1
-68 1
-67 1
-66 1
-65 1
-64 1
-63 1
-62 1
-61 1
-60 1
-59 1
-58 1
-57 1
-56 1
-55 1
-54 1
-53 1
-52 1
-51 1
-50 1
-49 1
-48 1
-47 1
-46 1
-45 1
-44 1
-43 1
-42 1
-41 1
-40 1
-39 1
-38 1
-37 1
-36 1
-35 1
-34 1
-33 1
-32 1
-31 1
-30 1
-29 1
-28 1
-27 1
-26 1
-25 1
-24 1
-23 1
-22 1
-21 1
-20 1
-19 1
-18 1
-17 1
-16 1
-15 1
-14 1
-13 1
-12 1
-11 1
-10 1
-9 1
-8 1
-7 1
-6 1
-5 1
-4 1
-3 1
-2 1
-1 1
0 1
1 1
2 0.972
3 0.926
4 0.891
5 0.856
6 0.827
7 0.804
8 0.779
9 0.751
10 0.737
11 0.714
12 0.704
13 0.687
14 0.67
15 0.66
16 0.645
17 0.628
18 0.619
19 0.615
20 0.603
21 0.594
22 0.58
23 0.572
24 0.557
25 0.546
26 0.535
27 0.529
28 0.524
29 0.518
30 0.51
31 0.504
32 0.495
33 0.487
34 0.483
35 0.473
36 0.47
37 0.46
38 0.454
39 0.451
40 0.448
41 0.443
42 0.437
43 0.434
44 0.433
45 0.429
46 0.425
47 0.417
48 0.413
49 0.411
50 0.407
51 0.403
52 0.4
53 0.397
54 0.395
55 0.388
56 0.383
57 0.381
58 0.373
59 0.372
60 0.369
61 0.367
62 0.365
63 0.36
64 0.357
65 0.355
66 0.352
67 0.351
68 0.349
69 0.347
70 0.345
71 0.345
72 0.342
73 0.34
74 0.335
75 0.334
76 0.332
77 0.331
78 0.331
79 0.329
80 0.326
81 0.322
82 0.322
83 0.318
84 0.316
85 0.316
86 0.314
87 0.314
88 0.312
89 0.311
90 0.309
91 0.307
92 0.305
93 0.304
94 0.301
95 0.3
96 0.299
97 0.296
98 0.295
99 0.292
100 0.291
101 0.288
102 0.287
103 0.287
104 0.286
105 0.286
106 0.286
107 0.285
108 0.285
109 0.284
110 0.283
111 0.283
112 0.283
113 0.28
114 0.278
115 0.278
116 0.277
117 0.277
118 0.276
119 0.275
120 0.272
121 0.27
122 0.268
123 0.268
124 0.264
125 0.264
126 0.262
127 0.262
128 0.261
130 0.26
132 0.258
134 0.256
136 0.255
138 0.252
140 0.25
142 0.25
144 0.248
146 0.247
148 0.245
150 0.244
152 0.243
154 0.242
156 0.241
158 0.238
160 0.237
162 0.237
164 0.236
166 0.233
168 0.23
170 0.229
172 0.228
174 0.227
176 0.224
178 0.223
180 0.22
182 0.217
184 0.216
186 0.214
188 0.211
190 0.21
192 0.21
194 0.207
196 0.207
198 0.206
200 0.206
202 0.206
204 0.205
206 0.202
208 0.2
210 0.199
212 0.199
214 0.198
216 0.197
218 0.197
220 0.196
222 0.194
224 0.193
226 0.192
228 0.191
230 0.189
232 0.188
234 0.187
236 0.186
238 0.186
240 0.183
242 0.182
244 0.181
246 0.181
248 0.181
250 0.181
252 0.179
254 0.179
256 0.179
260 0.178
264 0.176
268 0.173
272 0.173
276 0.172
280 0.172
284 0.17
288 0.17
292 0.168
296 0.167
300 0.166
304 0.164
308 0.163
312 0.162
316 0.161
320 0.159
324 0.159
328 0.158
332 0.157
336 0.157
340 0.156
344 0.156
348 0.155
352 0.155
356 0.153
360 0.153
364 0.151
368 0.15
372 0.148
376 0.148
380 0.147
384 0.146
388 0.146
392 0.145
396 0.145
400 0.144
404 0.144
408 0.143
412 0.143
416 0.143
420 0.142
424 0.141
428 0.14
432 0.139
436 0.139
440 0.137
444 0.136
448 0.134
452 0.133
456 0.132
460 0.132
464 0.132
468 0.131
472 0.131
476 0.131
480 0.131
484 0.131
488 0.131
492 0.131
496 0.131
500 0.13
504 0.13
508 0.128
512 0.128
520 0.127
528 0.126
536 0.125
544 0.125
552 0.124
560 0.124
568 0.124
576 0.124
584 0.123
592 0.122
600 0.121
608 0.121
616 0.121
624 0.119
632 0.116
640 0.116
648 0.116
656 0.116
664 0.115
672 0.115
680 0.114
688 0.114
696 0.114
704 0.114
712 0.114
720 0.114
728 0.114
736 0.114
744 0.113
752 0.113
760 0.113
768 0.113
776 0.113
784 0.113
792 0.112
800 0.111
808 0.111
816 0.111
824 0.111
832 0.111
840 0.11
848 0.11
856 0.11
864 0.109
872 0.108
880 0.107
888 0.107
896 0.107
904 0.107
912 0.107
920 0.107
928 0.106
936 0.106
944 0.106
952 0.106
960 0.104
968 0.104
976 0.103
984 0.1
992 0.097
1000 0.097
1008 0.096
1016 0.096
1024 0.096
1040 0.095
1056 0.095
1072 0.095
1088 0.095
1104 0.093
1120 0.092
1136 0.092
1152 0.092
1168 0.092
1184 0.092
1200 0.092
1216 0.091
1232 0.091
1248 0.091
1264 0.091
1280 0.091
1296 0.09
1312 0.09
1328 0.089
1344 0.089
1360 0.088
1376 0.088
1392 0.088
1408 0.087
1424 0.087
1440 0.087
1456 0.087
1472 0.085
1488 0.084
1504 0.084
1520 0.082
1536 0.082
1552 0.082
1568 0.082
1584 0.082
1600 0.082
1616 0.082
1632 0.081
1648 0.081
1664 0.081
1680 0.08
1696 0.08
1712 0.08
1728 0.08
1744 0.08
1760 0.08
1776 0.08
1792 0.08
1808 0.079
1824 0.079
1840 0.079
1856 0.079
1872 0.079
1888 0.079
1904 0.079
1920 0.079
1936 0.078
1952 0.078
1968 0.078
1984 0.077
2000 0.077
2016 0.077
2032 0.077
2048 0.077
2080 0.076
2112 0.076
2144 0.075
2176 0.075
2208 0.074
2240 0.074
2272 0.073
2304 0.073
2336 0.072
2368 0.072
2400 0.071
2432 0.071
2464 0.07
2496 0.068
2528 0.068
2560 0.067
2592 0.067
2624 0.067
2656 0.067
2688 0.067
2720 0.067
2752 0.067
2784 0.067
2816 0.067
2848 0.067
2880 0.067
2912 0.067
2944 0.067
2976 0.067
3008 0.067
3040 0.067
3072 0.067
3104 0.067
3136 0.067
3168 0.066
3200 0.066
3232 0.066
3264 0.066
3296 0.066
3328 0.065
3360 0.064
3392 0.064
3424 0.064
3456 0.064
3488 0.064
3520 0.064
3552 0.064
3584 0.064
3616 0.064
3648 0.064
3680 0.064
3712 0.064
3744 0.064
3776 0.063
3808 0.063
3840 0.063
3872 0.063
3904 0.063
3936 0.063
3968 0.063
4000 0.063
4032 0.063
4064 0.063
4096 0.063
4160 0.063
4224 0.062
4288 0.062
4352 0.061
4416 0.061
4480 0.06
4544 0.059
4608 0.059
4672 0.059
4736 0.058
4800 0.058
4864 0.058
4928 0.057
4992 0.056
5056 0.056
5120 0.055
5184 0.055
5248 0.055
5312 0.055
5376 0.055
5440 0.054
5504 0.053
5568 0.052
5632 0.052
5696 0.052
5760 0.052
5824 0.051
5888 0.051
5952 0.051
6016 0.051
6080 0.051
6144 0.051
6208 0.051
6272 0.051
6336 0.051
6400 0.05
6464 0.05
6528 0.05
6592 0.05
6656 0.05
6720 0.05
6784 0.05
6848 0.05
6912 0.05
6976 0.05
7040 0.05
7104 0.05
7168 0.05
7232 0.05
7296 0.05
7360 0.05
7424 0.048
7488 0.048
7552 0.048
7616 0.048
7680 0.048
7744 0.047
7808 0.047
7872 0.047
7936 0.047
8000 0.047
8064 0.047
8128 0.047
8192 0.047
8320 0.047
8448 0.047
8576 0.047
8704 0.047
8832 0.047
8960 0.046
9088 0.046
9216 0.046
9344 0.045
9472 0.045
9600 0.045
9728 0.045
9856 0.045
9984 0.045
10112 0.045
10240 0.045
10368 0.044
10496 0.044
10624 0.044
10752 0.044
10880 0.043
11008 0.043
11136 0.043
11264 0.043
11392 0.043
11520 0.043
11648 0.043
11776 0.043
11904 0.042
12032 0.042
12160 0.042
12288 0.042
12416 0.042
12544 0.042
12672 0.042
12800 0.042
12928 0.042
13056 0.041
13184 0.039
13312 0.039
13440 0.039
13568 0.039
13696 0.038
13824 0.038
13952 0.038
14080 0.037
14208 0.037
14336 0.037
14464 0.037
14592 0.037
14720 0.037
14848 0.035
14976 0.035
15104 0.035
15232 0.034
15360 0.034
15488 0.034
15616 0.034
15744 0.034
15872 0.034
16000 0.034
16128 0.032
16256 0.032
16384 0.032
16640 0.032
16896 0.032
17152 0.032
17408 0.032
17664 0.032
17920 0.032
18176 0.032
18432 0.032
18688 0.032
18944 0.032
19200 0.032
19456 0.032
19712 0.032
19968 0.032
20224 0.031
20480 0.031
20736 0.031
20992 0.031
21248 0.031
21504 0.031
21760 0.031
22016 0.03
22272 0.03
22528 0.03
22784 0.03
23040 0.03
23296 0.03
23552 0.03
23808 0.03
24064 0.03
24320 0.03
24576 0.03
24832 0.029
25088 0.029
25344 0.029
25600 0.029
25856 0.029
26112 0.029
26368 0.029
26624 0.029
26880 0.029
27136 0.029
27392 0.029
27648 0.029
27904 0.029
28160 0.029
28416 0.029
28672 0.029
28928 0.029
29184 0.029
29440 0.029
29696 0.029
29952 0.029
30208 0.029
30464 0.029
30720 0.029
30976 0.029
31232 0.029
31488 0.029
31744 0.029
32000 0.029
32256 0.029
32512 0.029
32768 0.029
33280 0.029
33792 0.029
34304 0.029
34816 0.029
35328 0.029
35840 0.029
36352 0.029
36864 0.029
37376 0.029
37888 0.029
38400 0.029
38912 0.029
39424 0.029
39936 0.028
&
@target G0.S1
@type xy
0 1
1 1
2 0.947948
3 0.888889
4 0.832833
5 0.793794
6 0.754755
7 0.720721
8 0.691692
9 0.661662
10 0.634635
11 0.60961
12 0.594595
13 0.577578
14 0.562563
15 0.54955
16 0.523524
17 0.515516
18 0.501502
19 0.489489
20 0.477477
21 0.467467
22 0.463463
23 0.45045
24 0.445445
25 0.434434
26 0.422422
27 0.412412
28 0.403403
29 0.39039
30 0.377377
31 0.374374
32 0.367367
33 0.357357
34 0.355355
35 0.345345
36 0.335335
37 0.331331
38 0.326326
39 0.325325
40 0.321321
41 0.321321
42 0.313313
43 0.306306
44 0.302302
45 0.298298
46 0.293293
47 0.292292
48 0.288288
49 0.286286
50 0.28028
51 0.277277
52 0.274274
53 0.271271
54 0.268268
55 0.264264
56 0.26026
57 0.259259
58 0.257257
59 0.253253
60 0.252252
61 0.25025
62 0.247247
63 0.244244
64 0.244244
65 0.242242
66 0.238238
67 0.234234
68 0.233233
69 0.231231
70 0.229229
71 0.226226
72 0.222222
73 0.222222
74 0.221221
75 0.221221
76 0.219219
77 0.219219
78 0.219219
79 0.217217
80 0.216216
81 0.212212
82 0.211211
83 0.209209
84 0.206206
85 0.205205
86 0.205205
87 0.203203
88 0.201201
89 0.2002
90 0.2002
91 0.2002
92 0.2002
93 0.2002
94 0.199199
95 0.199199
96 0.198198
97 0.196196
98 0.193193
99 0.192192
100 0.19019
101 0.19019
102 0.187187
103 0.184184
104 0.184184
105 0.184184
106 0.183183
107 0.182182
108 0.181181
109 0.18018
110 0.18018
111 0.178178
112 0.178178
113 0.177177
114 0.173173
115 0.172172
116 0.171171
117 0.17017
118 0.17017
119 0.17017
120 0.17017
121 0.167167
122 0.165165
123 0.164164
124 0.162162
125 0.16016
126 0.16016
127 0.159159
128 0.158158
130 0.156156
132 0.155155
134 0.154154
136 0.152152
138 0.151151
140 0.151151
142 0.151151
144 0.149149
146 0.148148
148 0.147147
150 0.147147
152 0.147147
154 0.146146
156 0.143143
158 0.142142
160 0.141141
162 0.14014
164 0.139139
166 0.139139
168 0.139139
170 0.139139
172 0.138138
174 0.137137
176 0.135135
178 0.134134
180 0.134134
182 0.134134
184 0.134134
186 0.131131
188 0.13013
190 0.13013
192 0.129129
194 0.129129
196 0.128128
198 0.127127
200 0.126126
202 0.126126
204 0.125125
206 0.124124
208 0.123123
210 0.123123
212 0.122122
214 0.121121
216 0.12012
218 0.119119
220 0.119119
222 0.117117
224 0.117117
226 0.117117
228 0.117117
230 0.117117
232 0.116116
234 0.115115
236 0.115115
238 0.115115
240 0.115115
242 0.115115
244 0.113113
246 0.113113
248 0.113113
250 0.113113
252 0.113113
254 0.113113
256 0.112112
260 0.112112
264 0.11011
268 0.11011
272 0.11011
276 0.11011
280 0.11011
284 0.106106
288 0.105105
292 0.105105
296 0.104104
300 0.103103
304 0.102102
308 0.102102
312 0.102102
316 0.102102
320 0.102102
324 0.102102
328 0.101101
332 0.101101
336 0.101101
340 0.101101
344 0.101101
348 0.1001
352 0.1001
356 0.099099
360 0.099099
364 0.098098
368 0.098098
372 0.098098
376 0.098098
380 0.098098
384 0.098098
388 0.097097
392 0.096096
396 0.096096
400 0.095095
404 0.095095
408 0.095095
412 0.094094
416 0.093093
420 0.093093
424 0.093093
428 0.093093
432 0.092092
436 0.09009
440 0.09009
444 0.089089
448 0.089089
452 0.089089
456 0.088088
460 0.088088
464 0.088088
468 0.088088
472 0.087087
476 0.087087
480 0.087087
484 0.086086
488 0.085085
492 0.085085
496 0.085085
500 0.085085
504 0.085085
508 0.084084
512 0.084084
520 0.083083
528 0.082082
536 0.081081
544 0.081081
552 0.081081
560 0.081081
568 0.081081
576 0.081081
584 0.08008
592 0.08008
600 0.08008
608 0.077077
616 0.076076
624 0.076076
632 0.076076
640 0.076076
648 0.076076
656 0.076076
664 0.075075
672 0.075075
680 0.075075
688 0.074074
696 0.074074
704 0.074074
712 0.074074
720 0.073073
728 0.073073
736 0.073073
744 0.073073
752 0.073073
760 0.073073
768 0.073073
776 0.073073
784 0.072072
792 0.072072
800 0.072072
808 0.072072
816 0.071071
824 0.071071
832 0.071071
840 0.071071
848 0.071071
856 0.071071
864 0.071071
872 0.071071
880 0.071071
888 0.07007
896 0.07007
904 0.07007
912 0.069069
920 0.069069
928 0.069069
936 0.069069
944 0.069069
952 0.069069
960 0.068068
968 0.067067
976 0.067067
984 0.067067
992 0.067067
1000 0.067067
1008 0.067067
1016 0.067067
1024 0.067067
1040 0.067067
1056 0.067067
1072 0.067067
1088 0.067067
1104 0.067067
1120 0.066066
1136 0.066066
1152 0.065065
1168 0.063063
1184 0.063063
1200 0.063063
1216 0.063063
1232 0.063063
1248 0.063063
1264 0.062062
1280 0.062062
1296 0.062062
1312 0.062062
1328 0.061061
1344 0.061061
1360 0.061061
1376 0.061061
1392 0.061061
1408 0.06006
1424 0.059059
1440 0.059059
1456 0.058058
1472 0.058058
1488 0.058058
1504 0.056056
1520 0.056056
1536 0.056056
1552 0.055055
1568 0.055055
1584 0.053053
1600 0.053053
1616 0.053053
1632 0.053053
1648 0.052052
1664 0.052052
1680 0.052052
1696 0.052052
1712 0.052052
1728 0.051051
1744 0.051051
1760 0.051051
1776 0.051051
1792 0.051051
1808 0.051051
1824 0.051051
1840 0.051051
1856 0.051051
1872 0.051051
1888 0.051051
1904 0.05005
1920 0.05005
1936 0.05005
1952 0.05005
1968 0.05005
1984 0.05005
2000 0.05005
2016 0.05005
2032 0.05005
2048 0.049049
2080 0.048048
2112 0.048048
2144 0.048048
2176 0.048048
2208 0.048048
2240 0.048048
2272 0.048048
2304 0.048048
2336 0.048048
2368 0.047047
2400 0.047047
2432 0.047047
2464 0.047047
2496 0.045045
2528 0.045045
2560 0.042042
2592 0.042042
2624 0.042042
2656 0.042042
2688 0.041041
2720 0.041041
2752 0.041041
2784 0.041041
2816 0.04004
2848 0.04004
2880 0.038038
2912 0.035035
2944 0.035035
2976 0.035035
3008 0.035035
3040 0.035035
3072 0.034034
3104 0.034034
3136 0.034034
3168 0.034034
3200 0.034034
3232 0.034034
3264 0.034034
3296 0.034034
3328 0.034034
3360 0.034034
3392 0.034034
3424 0.034034
3456 0.034034
3488 0.034034
3520 0.033033
3552 0.033033
3584 0.033033
3616 0.033033
3648 0.033033
3680 0.033033
3712 0.033033
3744 0.033033
3776 0.033033
3808 0.033033
3840 0.033033
3872 0.033033
3904 0.033033
3936 0.033033
3968 0.033033
4000 0.032032
4032 0.032032
4064 0.032032
4096 0.032032
4160 0.032032
4224 0.031031
4288 0.031031
4352 0.031031
4416 0.03003
4480 0.03003
4544 0.03003
4608 0.03003
4672 0.03003
4736 0.03003
4800 0.03003
4864 0.03003
4928 0.03003
4992 0.03003
5056 0.03003
5120 0.03003
5184 0.03003
5248 0.03003
5312 0.03003
5376 0.03003
5440 0.03003
5504 0.03003
5568 0.03003
5632 0.03003
5696 0.03003
5760 0.03003
5824 0.03003
5888 0.03003
5952 0.03003
6016 0.03003
6080 0.03003
6144 0.03003
6208 0.03003
6272 0.03003
6336 0.029029
6400 0.029029
6464 0.029029
6528 0.029029
6592 0.028028
6656 0.028028
6720 0.027027
6784 0.027027
6848 0.027027
6912 0.027027
6976 0.027027
7040 0.027027
7104 0.026026
7168 0.026026
7232 0.026026
7296 0.026026
7360 0.026026
7424 0.026026
7488 0.026026
7552 0.026026
7616 0.026026
7680 0.026026
7744 0.026026
7808 0.026026
7872 0.026026
7936 0.026026
8000 0.026026
8064 0.026026
8128 0.026026
8192 0.026026
8320 0.025025
8448 0.024024
8576 0.024024
8704 0.024024
8832 0.024024
8960 0.024024
9088 0.024024
9216 0.023023
9344 0.023023
9472 0.023023
9600 0.023023
9728 0.023023
9856 0.023023
9984 0.023023
10112 0.023023
10240 0.023023
10368 0.023023
10496 0.023023
10624 0.023023
10752 0.023023
10880 0.023023
11008 0.023023
11136 0.023023
11264 0.023023
11392 0.023023
11520 0.023023
11648 0.023023
11776 0.023023
11904 0.023023
12032 0.023023
12160 0.023023
12288 0.023023
12416 0.023023
12544 0.023023
12672 0.023023
12800 0.023023
12928 0.023023
13056 0.022022
13184 0.022022
13312 0.022022
13440 0.022022
13568 0.022022
13696 0.022022
13824 0.022022
13952 0.022022
14080 0.022022
14208 0.022022
14336 0.022022
14464 0.022022
14592 0.022022
14720 0.022022
14848 0.022022
14976 0.021021
15104 0.021021
15232 0.021021
15360 0.021021
15488 0.021021
15616 0.021021
15744 0.021021
15872 0.021021
16000 0.02002
16128 0.02002
16256 0.02002
16384 0.02002
16640 0.02002
16896 0.02002
17152 0.02002
17408 0.02002
17664 0.02002
17920 0.02002
18176 0.02002
18432 0.019019
18688 0.019019
18944 0.019019
19200 0.018018
19456 0.018018
19712 0.018018
19968 0.018018
&
@target G0.S2
@type xy
0 1
1 0.7875595
2 0.72952954
3 0.69001295
4 0.65940012
5 0.63418632
6 0.61264945
7 0.59380103
8 0.57701549
9 0.56186921
10 0.54806072
11 0.53536709
12 0.52361841
13 0.51268192
14 0.50245175
15 0.49284199
16 0.48378191
17 0.4752125
18 0.46708398
19 0.45935396
20 0.451986
21 0.44494854
22 0.43821407
23 0.4317584
24 0.42556023
25 0.41960059
26 0.41386261
27 0.40833115
28 0.4029926
29 0.39783466
30 0.39284619
31 0.38801706
32 0.38333803
33 0.37880064
34 0.37439715
35 0.37012042
36 0.36596389
37 0.36192147
38 0.35798757
39 0.35415695
40 0.35042477
41 0.34678653
42 0.34323802
43 0.3397753
44 0.33639469
45 0.33309275
46 0.32986624
47 0.32671213
48 0.32362755
49 0.3206098
50 0.31765635
51 0.31476479
52 0.31193285
53 0.3091584
54 0.30643938
55 0.30377388
56 0.30116006
57 0.29859618
58 0.29608059
59 0.29361171
60 0.29118804
61 0.28880816
62 0.2864707
63 0.28417436
64 0.28191789
65 0.27970011
66 0.27751989
67 0.27537612
68 0.27326777
69 0.27119384
70 0.26915338
71 0.26714545
72 0.26516918
73 0.26322373
74 0.26130827
75 0.25942202
76 0.25756423
77 0.25573417
78 0.25393115
79 0.25215448
80 0.25040352
81 0.24867764
82 0.24697625
83 0.24529875
84 0.24364458
85 0.2420132
86 0.24040409
87 0.23881673
88 0.23725064
89 0.23570533
90 0.23418035
91 0.23267526
92 0.23118962
93 0.22972301
94 0.22827503
95 0.22684529
96 0.22543341
97 0.22403901
98 0.22266174
99 0.22130125
100 0.21995721
101 0.21862928
102 0.21731715
103 0.21602051
104 0.21473905
105 0.21347249
106 0.21222054
107 0.21098293
108 0.20975938
109 0.20854964
110 0.20735344
111 0.20617054
112 0.20500071
113 0.20384369
114 0.20269928
115 0.20156723
116 0.20044734
117 0.19933939
118 0.19824317
119 0.19715849
120 0.19608514
121 0.19502293
122 0.19397168
123 0.19293121
124 0.19190133
125 0.19088187
126 0.18987266
127 0.18887353
128 0.18788433
130 0.18593505
132 0.1840236
134 0.18214881
136 0.18030954
138 0.17850473
140 0.17673336
142 0.17499443
144 0.173287
146 0.17161017
148 0.16996307
150 0.16834487
152 0.16675476
154 0.16519198
156 0.16365578
158 0.16214546
160 0.16066032
162 0.15919972
164 0.157763
166 0.15634957
168 0.15495883
170 0.15359021
172 0.15224316
174 0.15091715
176 0.14961167
178 0.14832622
180 0.14706033
182 0.14581353
184 0.14458537
186 0.14337543
188 0.14218329
190 0.14100853
192 0.13985078
194 0.13870964
196 0.13758475
198 0.13647576
200 0.13538231
202 0.13430407
204 0.13324072
206 0.13219195
208 0.13115743
210 0.13013689
212 0.12913002
214 0.12813655
216 0.1271562
218 0.12618872
220 0.12523384
222 0.12429131
224 0.12336088
226 0.12244233
228 0.12153542
230 0.12063993
232 0.11975564
234 0.11888233
236 0.1180198
238 0.11716785
240 0.11632628
242 0.1154949
244 0.11467352
246 0.11386197
248 0.11306005
250 0.11226761
252 0.11148447
254 0.11071047
256 0.10994545
260 0.10844171
264 0.10697205
268 0.10553532
272 0.10413041
276 0.10275628
280 0.10141193
284 0.1000964
288 0.098808767
292 0.097548162
296 0.096313744
300 0.095104711
304 0.093920291
308 0.092759747
312 0.091622369
316 0.090507479
320 0.089414422
324 0.088342573
328 0.087291327
332 0.086260106
336 0.085248351
340 0.084255525
344 0.083281112
348 0.082324614
352 0.081385552
356 0.080463462
360 0.079557899
364 0.078668434
368 0.07779465
372 0.076936148
376 0.07609254
380 0.075263452
384 0.074448524
388 0.073647406
392 0.072859761
396 0.072085262
400 0.071323594
404 0.070574449
408 0.069837533
412 0.069112559
416 0.068399249
420 0.067697335
424 0.067006554
428 0.066326655
432 0.065657392
436 0.064998528
440 0.064349832
444 0.063711079
448 0.063082054
452 0.062462544
456 0.061852345
460 0.061251258
464 0.06065909
468 0.060075652
472 0.059500761
476 0.058934242
480 0.05837592
484 0.057825627
488 0.057283201
492 0.056748482
496 0.056221316
500 0.055701552
504 0.055189043
508 0.054683646
512 0.054185224
520 0.05320876
528 0.052258609
536 0.05133378
544 0.050433332
552 0.049556369
560 0.048702037
568 0.047869527
576 0.047058062
584 0.046266905
592 0.045495353
600 0.044742732
608 0.0440084
616 0.043291743
624 0.042592176
632 0.041909135
640 0.041242083
648 0.040590506
656 0.039953911
664 0.039331823
672 0.038723791
680 0.038129379
688 0.037548169
696 0.036979761
704 0.036423769
712 0.035879823
720 0.035347568
728 0.03482666
736 0.034316771
744 0.033817583
752 0.033328792
760 0.032850103
768 0.032381233
776 0.03192191
784 0.031471869
792 0.031030858
800 0.030598631
808 0.030174952
816 0.029759592
824 0.029352332
832 0.028952958
840 0.028561265
848 0.028177054
856 0.027800133
864 0.027430316
872 0.027067422
880 0.026711279
888 0.026361718
896 0.026018576
904 0.025681695
912 0.025350922
920 0.02502611
928 0.024707114
936 0.024393796
944 0.02408602
952 0.023783657
960 0.023486579
968 0.023194663
976 0.022907789
984 0.022625843
992 0.022348712
1000 0.022076286
1008 0.021808459
1016 0.021545128
1024 0.021286194
1040 0.020781127
1056 0.020292514
1072 0.019819649
1088 0.019361865
1104 0.018918532
1120 0.018489051
1136 0.018072855
1152 0.017669407
1168 0.017278196
1184 0.016898739
1200 0.016530573
1216 0.016173263
1232 0.01582639
1248 0.015489559
1264 0.015162391
1280 0.014844527
1296 0.014535623
1312 0.014235353
1328 0.013943403
1344 0.013659477
1360 0.013383287
1376 0.013114563
1392 0.012853044
1408 0.012598481
1424 0.012350636
1440 0.012109279
1456 0.011874194
1472 0.01164517
1488 0.011422007
1504 0.011204512
1520 0.010992501
1536 0.010785796
1552 0.010584228
1568 0.010387633
1584 0.010195854
1600 0.010008741
1616 0.0098261482
1632 0.009647937
1648 0.009473973
1664 0.0093041273
1680 0.0091382758
1696 0.008976299
1712 0.0088180817
1728 0.0086635132
1744 0.0085124865
1760 0.0083648986
1776 0.0082206502
1792 0.0080796457
1808 0.0079417924
1824 0.0078070014
1840 0.0076751866
1856 0.0075462648
1872 0.0074201558
1888 0.0072967821
1904 0.0071760689
1920 0.0070579438
1936 0.0069423367
1952 0.0068291802
1968 0.0067184087
1984 0.006609959
2000 0.0065037699
2016 0.0063997822
2032 0.0062979384
2048 0.0061981832
2080 0.0060047248
2112 0.0058189969
2144 0.0056406143
2176 0.0054692154
2208 0.00530446
2240 0.0051460279
2272 0.0049936177
2304 0.0048469454
2336 0.0047057432
2368 0.0045697584
2400 0.0044387523
2432 0.0043124995
2464 0.004190787
2496 0.004073413
2528 0.0039601869
2560 0.0038509279
2592 0.0037454648
2624 0.0036436352
2656 0.0035452853
2688 0.0034502688
2720 0.0033584469
2752 0.003269688
2784 0.0031838666
2816 0.0031008636
2848 0.0030205656
2880 0.0029428648
2912 0.0028676585
2944 0.0027948486
2976 0.002724342
3008 0.0026560498
3040 0.002589887
3072 0.0025257727
3104 0.0024636297
3136 0.0024033841
3168 0.0023449655
3200 0.0022883065
3232 0.0022333426
3264 0.0021800123
3296 0.0021282566
3328 0.0020780191
3360 0.0020292458
3392 0.001981885
3424 0.0019358871
3456 0.0018912047
3488 0.0018477922
3520 0.001805606
3552 0.0017646042
3584 0.0017247466
3616 0.0016859948
3648 0.0016483116
3680 0.0016116615
3712 0.0015760105
3744 0.0015413256
3776 0.0015075754
3808 0.0014747294
3840 0.0014427587
3872 0.001411635
3904 0.0013813315
3936 0.0013518222
3968 0.0013230821
4000 0.0012950871
4032 0.001267814
4064 0.0012412406
4096 0.0012153452
4160 0.0011655066
4224 0.0011181412
4288 0.0010731027
4352 0.0010302553
4416 0.00098947227
4480 0.00095063542
4544 0.00091363455
4608 0.00087836672
4672 0.00084473573
4736 0.0008126516
4800 0.00078203014
4864 0.00075279247
4928 0.00072486469
4992 0.00069817748
5056 0.0006726658
5120 0.00064826856
5184 0.00062492838
5248 0.00060259129
5312 0.00058120655
5376 0.00056072636
5440 0.00054110573
5504 0.00052230228
5568 0.000504276
5632 0.00048698921
5696 0.0004704063
5760 0.00045449367
5824 0.00043921956
5888 0.00042455397
5952 0.0004104685
6016 0.00039693632
6080 0.000383932
6144 0.00037143147
6208 0.00035941194
6272 0.00034785178
6336 0.00033673052
6400 0.00032602871
6464 0.00031572791
6528 0.0003058106
6592 0.00029626015
6656 0.00028706077
6720 0.00027819743
6784 0.00026965586
6848 0.00026142247
6912 0.00025348434
6976 0.00024582917
7040 0.00023844525
7104 0.00023132142
7168 0.00022444706
7232 0.00021781203
7296 0.00021140668
7360 0.00020522179
7424 0.00019924857
7488 0.00019347864
7552 0.00018790399
7616 0.00018251697
7680 0.00017731029
7744 0.00017227696
7808 0.00016741031
7872 0.00016270398
7936 0.00015815185
8000 0.00015374811
8064 0.00014948716
8128 0.00014536368
8192 0.00014137254
8320 0.00013376793
8448 0.00012663659
8576 0.00011994478
8704 0.00011366149
8832 0.00010775818
8960 0.00010220858
9088 9.6988463e-05
9216 9.2075498e-05
9344 8.744905e-05
9472 8.3090058e-05
9600 7.8980893e-05
9728 7.5105236e-05
9856 7.1447976e-05
9984 6.7995102e-05
10112 6.4733619e-05
10240 6.1651462e-05
10368 5.8737425e-05
10496 5.5981088e-05
10624 5.3372763e-05
10752 5.0903427e-05
10880 4.856468e-05
11008 4.634869e-05
11136 4.4248155e-05
11264 4.225626e-05
11392 4.0366643e-05
11520 3.8573361e-05
11648 3.6870856e-05
11776 3.5253932e-05
11904 3.3717726e-05
12032 3.2257687e-05
12160 3.0869547e-05
12288 2.9549311e-05
12416 2.829323e-05
12544 2.7097786e-05
12672 2.595968e-05
12800 2.4875812e-05
12928 2.3843268e-05
13056 2.2859312e-05
13184 2.192137e-05
13312 2.102702e-05
13440 2.0173983e-05
13568 1.9360112e-05
13696 1.8583386e-05
13824 1.78419e-05
13952 1.7133857e-05
14080 1.6457564e-05
14208 1.5811422e-05
14336 1.5193923e-05
14464 1.4603642e-05
14592 1.4039234e-05
14720 1.3499427e-05
14848 1.2983019e-05
14976 1.2488875e-05
15104 1.2015919e-05
15232 1.1563133e-05
15360 1.1129556e-05
15488 1.0714274e-05
15616 1.0316425e-05
15744 9.9351901e-06
15872 9.5697936e-06
16000 9.2195001e-06
16128 8.8836122e-06
16256 8.561468e-06
16384 8.2524397e-06
16640 7.6713762e-06
16896 7.1360033e-06
17152 6.6423329e-06
17408 6.1867608e-06
17664 5.7660262e-06
17920 5.377176e-06
18176 5.017533e-06
18432 4.6846675e-06
18688 4.3763725e-06
18944 4.0906409e-06
19200 3.8256463e-06
19456 3.5797247e-06
19712 3.351359e-06
19968 3.1391647e-06
&
@target G0.S3
@type xy
0 1
1 0.90974921
2 0.86095495
3 0.8213887
4 0.78725325
5 0.75692385
6 0.72949986
7 0.70440988
8 0.68125965
9 0.65976091
10 0.63969386
11 0.62088546
12 0.603196
13 0.58651036
14 0.5707321
15 0.55577929
16 0.54158152
17 0.52807763
18 0.51521406
19 0.50294352
20 0.491224
21 0.48001792
22 0.46929154
23 0.45901435
24 0.44915871
25 0.43969941
26 0.43061346
27 0.42187976
28 0.41347888
29 0.40539296
30 0.39760544
31 0.39010099
32 0.38286538
33 0.37588537
34 0.3691486
35 0.36264354
36 0.3563594
37 0.35028605
38 0.34441402
39 0.33873439
40 0.33323876
41 0.32791923
42 0.32276834
43 0.31777904
44 0.3129447
45 0.308259
46 0.30371598
47 0.29930999
48 0.29503566
49 0.2908879
50 0.28686186
51 0.28295294
52 0.27915677
53 0.27546915
54 0.27188612
55 0.26840389
56 0.26501882
57 0.26172746
58 0.25852651
59 0.25541282
60 0.25238335
61 0.24943523
62 0.24656568
63 0.24377206
64 0.24105182
65 0.23840253
66 0.23582185
67 0.23330754
68 0.23085746
69 0.22846953
70 0.22614177
71 0.22387226
72 0.22165919
73 0.21950078
74 0.21739533
75 0.21534122
76 0.21333686
77 0.21138075
78 0.20947143
79 0.20760748
80 0.20578756
81 0.20401036
82 0.20227462
83 0.20057912
84 0.19892268
85 0.19730419
86 0.19572254
87 0.19417668
88 0.19266558
89 0.19118827
90 0.18974379
91 0.18833122
92 0.18694968
93 0.18559829
94 0.18427623
95 0.1829827
96 0.18171691
97 0.18047811
98 0.17926558
99 0.1780786
100 0.17691648
101 0.17577858
102 0.17466424
103 0.17357285
104 0.17250379
105 0.1714565
106 0.17043039
107 0.16942492
108 0.16843957
109 0.1674738
110 0.16652713
111 0.16559906
112 0.16468913
113 0.16379687
114 0.16292185
115 0.16206363
116 0.16122178
117 0.16039592
118 0.15958564
119 0.15879055
120 0.15801029
121 0.15724449
122 0.15649281
123 0.15575489
124 0.15503042
125 0.15431906
126 0.1536205
127 0.15293444
128 0.15226058
130 0.15094832
132 0.14968149
134 0.14845801
136 0.1472759
138 0.14613326
140 0.14502833
142 0.14395941
144 0.14292491
146 0.1419233
148 0.14095314
150 0.14001307
152 0.13910178
154 0.13821805
156 0.13736069
158 0.13652859
160 0.13572069
162 0.13493598
164 0.1341735
166 0.13343233
168 0.13271161
170 0.1320105
172 0.13132821
174 0.13066399
176 0.13001713
178 0.12938692
180 0.12877273
182 0.12817392
184 0.12758991
186 0.12702012
188 0.12646401
190 0.12592106
192 0.12539078
194 0.12487269
196 0.12436634
198 0.1238713
200 0.12338715
202 0.1229135
204 0.12244997
206 0.12199619
208 0.12155182
210 0.12111653
212 0.12068999
214 0.12027191
216 0.11986198
218 0.11945994
220 0.1190655
222 0.11867842
224 0.11829844
226 0.11792534
228 0.11755887
230 0.11719883
232 0.11684501
234 0.11649719
236 0.1161552
238 0.11581884
240 0.11548794
242 0.11516233
244 0.11484183
246 0.1145263
248 0.11421558
250 0.11390953
252 0.113608
254 0.11331086
256 0.11301797
260 0.11244449
264 0.1118866
268 0.11134343
272 0.11081416
276 0.11029803
280 0.10979435
284 0.10930246
288 0.10882174
292 0.10835164
296 0.10789163
300 0.10744121
304 0.10699993
308 0.10656734
312 0.10614306
316 0.10572671
320 0.10531793
324 0.1049164
328 0.1045218
332 0.10413384
336 0.10375227
340 0.1033768
344 0.10300722
348 0.10264328
352 0.10228479
356 0.10193152
360 0.10158331
364 0.10123996
368 0.1009013
372 0.10056719
376 0.10023746
380 0.099911975
384 0.099590597
388 0.099273197
392 0.098959654
396 0.098649852
400 0.09834368
404 0.098041033
408 0.097741813
412 0.097445923
416 0.097153274
420 0.096863779
424 0.096577355
428 0.096293925
432 0.096013413
436 0.095735746
440 0.095460857
444 0.095188679
448 0.094919149
452 0.094652207
456 0.094387794
460 0.094125856
464 0.093866337
468 0.093609187
472 0.093354356
476 0.093101796
480 0.092851461
484 0.092603308
488 0.092357293
492 0.092113375
496 0.091871514
500 0.091631672
504 0.091393812
508 0.091157897
512 0.090923894
520 0.090461487
528 0.090006334
536 0.089558193
544 0.089116838
552 0.088682053
560 0.088253637
568 0.087831398
576 0.087415154
584 0.087004732
592 0.086599968
600 0.086200706
608 0.085806798
616 0.085418101
624 0.085034479
632 0.084655802
640 0.084281947
648 0.083912793
656 0.083548227
664 0.083188138
672 0.082832421
680 0.082480974
688 0.0821337
696 0.081790504
704 0.081451296
712 0.081115988
720 0.080784495
728 0.080456735
736 0.08013263
744 0.079812104
752 0.079495082
760 0.079181493
768 0.078871267
776 0.078564339
784 0.078260642
792 0.077960114
800 0.077662693
808 0.07736832
816 0.077076938
824 0.07678849
832 0.076502922
840 0.076220182
848 0.075940217
856 0.075662979
864 0.075388418
872 0.075116486
880 0.074847139
888 0.074580331
896 0.074316018
904 0.074054158
912 0.073794709
920 0.073537632
928 0.073282886
936 0.073030433
944 0.072780237
952 0.072532259
960 0.072286465
968 0.072042819
976 0.071801288
984 0.071561839
992 0.071324439
1000 0.071089056
1008 0.07085566
1016 0.07062422
1024 0.070394707
1040 0.069941345
1056 0.069495352
1072 0.069056513
1088 0.068624624
1104 0.068199488
1120 0.067780918
1136 0.067368734
1152 0.066962761
1168 0.066562835
1184 0.066168795
1200 0.065780488
1216 0.065397766
1232 0.065020487
1248 0.064648515
1264 0.064281717
1280 0.063919967
1296 0.063563143
1312 0.063211126
1328 0.062863802
1344 0.062521062
1360 0.062182798
1376 0.06184891
1392 0.061519297
1408 0.061193863
1424 0.060872516
1440 0.060555166
1456 0.060241726
1472 0.059932112
1488 0.059626242
1504 0.059324038
1520 0.059025423
1536 0.058730323
1552 0.058438666
1568 0.058150381
1584 0.057865402
1600 0.057583662
1616 0.057305098
1632 0.057029648
1648 0.056757251
1664 0.056487848
1680 0.056221383
1696 0.055957801
1712 0.055697047
1728 0.055439069
1744 0.055183816
1760 0.054931239
1776 0.05468129
1792 0.05443392
1808 0.054189085
1824 0.053946739
1840 0.05370684
1856 0.053469344
1872 0.053234211
1888 0.053001401
1904 0.052770873
1920 0.052542589
1936 0.052316513
1952 0.052092608
1968 0.051870837
1984 0.051651167
2000 0.051433563
2016 0.051217992
2032 0.051004422
2048 0.050792821
2080 0.050375404
2112 0.049965501
2144 0.049562883
2176 0.049167333
2208 0.048778641
2240 0.048396606
2272 0.048021038
2304 0.047651752
2336 0.047288572
2368 0.046931328
2400 0.046579858
2432 0.046234005
2464 0.04589362
2496 0.045558558
2528 0.04522868
2560 0.044903852
2592 0.044583946
2624 0.044268837
2656 0.043958405
2688 0.043652536
2720 0.043351118
2752 0.043054043
2784 0.042761208
2816 0.042472512
2848 0.042187859
2880 0.041907155
2912 0.04163031
2944 0.041357235
2976 0.041087847
3008 0.040822063
3040 0.040559804
3072 0.040300993
3104 0.040045555
3136 0.039793418
3168 0.039544513
3200 0.039298771
3232 0.039056126
3264 0.038816514
3296 0.038579874
3328 0.038346144
3360 0.038115267
3392 0.037887186
3424 0.037661846
3456 0.037439191
3488 0.037219172
3520 0.037001736
3552 0.036786834
3584 0.036574419
3616 0.036364444
3648 0.036156862
3680 0.03595163
3712 0.035748705
3744 0.035548044
3776 0.035349608
3808 0.035153354
3840 0.034959246
3872 0.034767245
3904 0.034577314
3936 0.034389416
3968 0.034203518
4000 0.034019584
4032 0.033837581
4064 0.033657477
4096 0.03347924
4160 0.03312824
4224 0.032784343
4288 0.032447319
4352 0.032116949
4416 0.031793024
4480 0.031475344
4544 0.031163718
4608 0.030857962
4672 0.030557901
4736 0.030263368
4800 0.029974201
4864 0.029690245
4928 0.029411352
4992 0.029137381
5056 0.028868193
5120 0.028603658
5184 0.028343648
5248 0.028088043
5312 0.027836724
5376 0.02758958
5440 0.027346501
5504 0.027107383
5568 0.026872125
5632 0.026640629
5696 0.026412802
5760 0.026188552
5824 0.025967792
5888 0.025750437
5952 0.025536406
6016 0.025325619
6080 0.025118001
6144 0.024913476
6208 0.024711974
6272 0.024513425
6336 0.024317762
6400 0.024124921
6464 0.023934837
6528 0.023747451
6592 0.023562703
6656 0.023380536
6720 0.023200894
6784 0.023023723
6848 0.022848971
6912 0.022676587
6976 0.022506521
7040 0.022338726
7104 0.022173155
7168 0.022009763
7232 0.021848506
7296 0.021689341
7360 0.021532227
7424 0.021377122
7488 0.021223989
7552 0.021072788
7616 0.020923481
7680 0.020776034
7744 0.020630411
7808 0.020486576
7872 0.020344498
7936 0.020204142
8000 0.020065477
8064 0.019928473
8128 0.019793099
8192 0.019659325
8320 0.019396465
8448 0.019139672
8576 0.018888734
8704 0.018643451
8832 0.018403631
8960 0.018169091
9088 0.017939657
9216 0.017715163
9344 0.017495449
9472 0.017280363
9600 0.017069759
9728 0.016863498
9856 0.016661447
9984 0.016463477
10112 0.016269466
10240 0.016079295
10368 0.015892853
10496 0.015710031
10624 0.015530723
10752 0.015354831
10880 0.015182258
11008 0.015012911
11136 0.014846701
11264 0.014683543
11392 0.014523353
11520 0.014366053
11648 0.014211564
11776 0.014059814
11904 0.013910731
12032 0.013764246
12160 0.013620292
12288 0.013478806
12416 0.013339726
12544 0.013202991
12672 0.013068543
12800 0.012936327
12928 0.012806288
13056 0.012678375
13184 0.012552536
13312 0.012428723
13440 0.012306887
13568 0.012186983
13696 0.012068966
13824 0.011952794
13952 0.011838423
14080 0.011725814
14208 0.011614928
14336 0.011505725
14464 0.011398169
14592 0.011292224
14720 0.011187856
14848 0.011085029
14976 0.010983711
15104 0.010883871
15232 0.010785477
15360 0.010688499
15488 0.010592907
15616 0.010498673
15744 0.010405769
15872 0.010314168
16000 0.010223844
16128 0.010134771
16256 0.010046925
16384 0.0099602804
16640 0.009790504
16896 0.0096252605
17152 0.0094643775
17408 0.0093076914
17664 0.0091550466
17920 0.009006295
18176 0.0088612959
18432 0.008719915
18688 0.0085820247
18944 0.008447503
19200 0.0083162337
19456 0.0081881057
19712 0.008063013
19968 0.0079408544
&
@target G0.S4
@type xy
0 1
0.8 0.95228598
1.6 0.93115866
2.4 0.91488218
3.2 0.90117381
4 0.88913121
4.8 0.87828513
5.6 0.86835384
6.4 0.85915215
7.2 0.85055048
8 0.84245388
8.8 0.83479023
9.6 0.82750325
10.4 0.82054794
11.2 0.81388768
12.8 0.80133599
14.4 0.78965841
16 0.77871589
17.6 0.76840287
19.2 0.75863694
20.8 0.74935224
22.4 0.7404952
24 0.73202147
25.6 0.72389388
27.2 0.71608088
28.8 0.70855544
30.4 0.70129416
32 0.69427665
33.6 0.68748496
35.2 0.68090328
36.8 0.6745175
38.4 0.66831503
40 0.66228454
41.6 0.65641584
43.2 0.65069967
44.8 0.6451276
46.4 0.63969196
48 0.63438572
49.6 0.62920242
51.2 0.6241361
52.8 0.61918128
54.4 0.61433287
56 0.60958615
57.6 0.60493673
59.2 0.60038053
60.8 0.59591372
62.4 0.59153274
65.6 0.58301511
68.8 0.57480322
72 0.56687548
75.2 0.55921264
78.4 0.55179746
81.6 0.54461443
84.8 0.53764955
88 0.53089011
91.2 0.52432456
94.4 0.51794233
97.6 0.51173374
100.8 0.50568991
104 0.49980264
107.2 0.49406438
110.4 0.48846813
113.6 0.48300737
116.8 0.47767608
120 0.47246862
123.2 0.46737973
126.4 0.46240451
129.6 0.45753834
132.8 0.45277692
136 0.44811617
139.2 0.44355229
142.4 0.43908168
145.6 0.43470094
148.8 0.43040685
152 0.4261964
155.2 0.4220667
158.4 0.41801504
161.6 0.41403882
164.8 0.41013559
171.2 0.40253889
177.6 0.39520757
184 0.38812582
190.4 0.38127926
196.8 0.37465472
203.2 0.3682401
209.6 0.3620243
216 0.35599706
222.4 0.35014891
228.8 0.34447108
235.2 0.33895542
241.6 0.33359435
248 0.32838082
254.4 0.32330823
260.8 0.31837043
267.2 0.31356164
273.6 0.30887645
280 0.30430978
286.4 0.29985686
292.8 0.29551317
299.2 0.29127447
305.6 0.28713677
312 0.28309626
318.4 0.27914937
324.8 0.27529271
331.2 0.27152305
337.6 0.26783735
344 0.2642327
350.4 0.26070635
356.8 0.25725568
363.2 0.25387818
369.6 0.25057147
382.4 0.24416146
395.2 0.23800868
408 0.23209763
420.8 0.22641411
433.6 0.22094508
446.4 0.21567853
459.2 0.21060339
472 0.20570942
484.8 0.20098715
497.6 0.19642777
510.4 0.1920231
523.2 0.18776553
536 0.18364795
548.8 0.17966372
561.6 0.17580666
574.4 0.17207093
587.2 0.16845109
600 0.16494202
612.8 0.1615389
625.6 0.15823721
638.4 0.15503268
651.2 0.15192128
664 0.1488992
676.8 0.14596286
689.6 0.14310885
702.4 0.14033396
715.2 0.13763513
728 0.13500947
740.8 0.13245424
753.6 0.12996682
766.4 0.12754473
779.2 0.12518561
804.8 0.1206474
830.4 0.11633544
856 0.1122345
881.6 0.10833068
907.2 0.10461126
932.8 0.1010646
958.4 0.097680002
984 0.094447621
1009.6 0.091358388
1035.2 0.08840393
1060.8 0.085576499
1086.4 0.08286892
1112 0.080274536
1137.6 0.077787161
1163.2 0.075401041
1188.8 0.073110816
1214.4 0.070911483
1240 0.068798375
1265.6 0.066767124
1291.2 0.064813644
1316.8 0.062934106
1342.4 0.061124916
1368 0.059382704
1393.6 0.057704299
1419.2 0.056086721
1444.8 0.054527161
1470.4 0.053022976
1496 0.05157167
1521.6 0.05017089
1547.2 0.048818412
1572.8 0.047512133
1598.4 0.046250065
1649.6 0.043851132
1700.8 0.041607707
1752 0.039507283
1803.2 0.037538578
1854.4 0.035691397
1905.6 0.033956503
1956.8 0.032325513
2008 0.030790801
2059.2 0.029345418
2110.4 0.027983021
2161.6 0.02669781
2212.8 0.025484471
2264 0.024338132
2315.2 0.023254315
2366.4 0.022228901
2417.6 0.021258097
2468.8 0.020338401
2520 0.019466581
2571.2 0.018639648
2622.4 0.017854834
2673.6 0.017109574
2724.8 0.016401489
2776 0.015728369
2827.2 0.015088158
2878.4 0.014478945
2929.6 0.013898948
2980.8 0.013346507
3032 0.012820073
3083.2 0.012318197
3134.4 0.011839529
3185.6 0.011382802
3236.8 0.010946832
3339.2 0.010132795
3441.6 0.0093893449
3544 0.0087093654
3646.4 0.0080865696
3748.8 0.0075153882
3851.2 0.0069908761
3953.6 0.0065086329
4056 0.006064734
4158.4 0.0056556725
4260.8 0.0052783087
4363.2 0.004929826
4465.6 0.0046076934
4568 0.004309633
4670.4 0.0040335907
4772.8 0.0037777119
4875.2 0.0035403194
4977.6 0.0033198942
5080 0.0031150586
5182.4 0.0029245618
5284.8 0.0027472663
5387.2 0.0025821364
5489.6 0.0024282282
5592 0.0022846805
5694.4 0.0021507062
5796.8 0.0020255858
5899.2 0.0019086603
6001.6 0.0017993259
6104 0.0016970287
6206.4 0.0016012603
6308.8 0.0015115531
6411.2 0.0014274771
6513.6 0.0013486366
6718.4 0.001205231
6923.2 0.0010787442
7128 0.0009669649
7332.8 0.000868001
7537.6 0.000780229
7742.4 0.00070225206
7947.2 0.00063286525
&
@target G0.S5
@type xy
0.8 1
1.6 1
2.4 0.997984
3.2 0.980847
4 0.940524
4.8 0.913306
5.6 0.870968
6.4 0.831653
7.2 0.804435
8 0.782258
8.8 0.761089
9.6 0.742944
10.4 0.72379
11.2 0.712702
12.8 0.690524
14.4 0.660282
16 0.639113
17.6 0.616935
19.2 0.599798
20.8 0.575605
22.4 0.559476
24 0.543347
25.6 0.527218
27.2 0.515121
28.8 0.495968
30.4 0.480847
32 0.469758
33.6 0.455645
35.2 0.446573
36.8 0.4375
38.4 0.430444
40 0.425403
41.6 0.414315
43.2 0.407258
44.8 0.40121
46.4 0.392137
48 0.381048
49.6 0.376008
51.2 0.368952
52.8 0.363911
54.4 0.356855
56 0.350806
57.6 0.346774
59.2 0.337702
60.8 0.334677
62.4 0.330645
65.6 0.31754
68.8 0.306452
72 0.296371
75.2 0.28629
78.4 0.275202
81.6 0.269153
84.8 0.262097
88 0.256048
91.2 0.248992
94.4 0.241935
97.6 0.235887
100.8 0.229839
104 0.22379
107.2 0.216734
110.4 0.212702
113.6 0.205645
116.8 0.202621
120 0.199597
123.2 0.197581
126.4 0.194556
129.6 0.188508
132.8 0.1875
136 0.1875
139.2 0.181452
142.4 0.180444
145.6 0.177419
148.8 0.174395
152 0.173387
155.2 0.169355
158.4 0.168347
161.6 0.166331
164.8 0.165323
171.2 0.164315
177.6 0.16129
184 0.15625
190.4 0.153226
196.8 0.152218
203.2 0.149194
209.6 0.144153
216 0.142137
222.4 0.140121
228.8 0.136089
235.2 0.133065
241.6 0.131048
248 0.13004
254.4 0.127016
260.8 0.126008
267.2 0.122984
273.6 0.116935
280 0.114919
286.4 0.112903
292.8 0.109879
299.2 0.109879
305.6 0.106855
312 0.099798
318.4 0.099798
324.8 0.09879
331.2 0.097782
337.6 0.094758
344 0.094758
350.4 0.094758
356.8 0.09375
363.2 0.090726
369.6 0.08871
382.4 0.087702
395.2 0.086694
408 0.085685
420.8 0.085685
433.6 0.083669
446.4 0.081653
459.2 0.078629
472 0.075605
484.8 0.075605
497.6 0.075605
510.4 0.071573
523.2 0.069556
536 0.069556
548.8 0.068548
561.6 0.066532
574.4 0.065524
587.2 0.063508
600 0.0625
612.8 0.061492
625.6 0.060484
638.4 0.059476
651.2 0.05746
664 0.054435
676.8 0.054435
689.6 0.054435
702.4 0.051411
715.2 0.051411
728 0.051411
740.8 0.048387
753.6 0.047379
766.4 0.047379
779.2 0.046371
804.8 0.046371
830.4 0.046371
856 0.045363
881.6 0.043347
907.2 0.042339
932.8 0.040323
958.4 0.039315
984 0.039315
1009.6 0.038306
1035.2 0.037298
1060.8 0.03629
1086.4 0.034274
1112 0.033266
1137.6 0.032258
1163.2 0.032258
1188.8 0.032258
1214.4 0.03125
1240 0.030242
1265.6 0.029234
1291.2 0.028226
1316.8 0.028226
1342.4 0.028226
1368 0.028226
1393.6 0.028226
1419.2 0.028226
1444.8 0.027218
1470.4 0.025202
1496 0.025202
1521.6 0.025202
1547.2 0.024194
1572.8 0.023185
1598.4 0.023185
1649.6 0.021169
1700.8 0.020161
1752 0.020161
1803.2 0.019153
1854.4 0.018145
1905.6 0.017137
1956.8 0.016129
2008 0.016129
2059.2 0.016129
2110.4 0.016129
2161.6 0.016129
2212.8 0.016129
2264 0.016129
2315.2 0.016129
2366.4 0.015121
2417.6 0.013105
2468.8 0.013105
2520 0.013105
2571.2 0.013105
2622.4 0.013105
2673.6 0.013105
2724.8 0.013105
2776 0.013105
2827.2 0.013105
2878.4 0.013105
2929.6 0.013105
2980.8 0.013105
3032 0.012097
3083.2 0.012097
3134.4 0.012097
3185.6 0.012097
3236.8 0.012097
3339.2 0.012097
3441.6 0.012097
3544 0.012097
3646.4 0.012097
3748.8 0.011089
3851.2 0.011089
3953.6 0.010081
4056 0.010081
4158.4 0.010081
4260.8 0.010081
4363.2 0.009073
4465.6 0.009073
4568 0.009073
4670.4 0.009073
4772.8 0.009073
4875.2 0.009073
4977.6 0.009073
&
@target G0.S6
@type xy
0.8 0.92056338
1.6 0.88384741
2.4 0.8555455
3.2 0.83178028
4 0.81099278
4.8 0.79236271
5.6 0.77539302
6.4 0.75975453
7.2 0.74521543
8 0.73160488
8.8 0.71879255
9.6 0.70667621
10.4 0.6951739
11.2 0.6842186
12.8 0.6637355
14.4 0.64487736
16 0.62738676
17.6 0.61106745
19.2 0.59576566
20.8 0.58135817
22.4 0.5677444
24 0.55484099
25.6 0.54257788
27.2 0.53089555
28.8 0.51974288
30.4 0.50907563
32 0.49885515
33.6 0.4890475
35.2 0.47962263
36.8 0.47055381
38.4 0.46181715
40 0.45339118
41.6 0.44525653
43.2 0.43739563
44.8 0.42979254
46.4 0.42243269
48 0.41530276
49.6 0.40839051
51.2 0.40168468
52.8 0.39517489
54.4 0.38885152
56 0.38270567
57.6 0.37672906
59.2 0.37091399
60.8 0.36525327
62.4 0.35974018
65.6 0.3491322
68.8 0.33904431
72 0.3294361
75.2 0.32027169
78.4 0.31151902
81.6 0.30314934
84.8 0.29513679
88 0.28745795
91.2 0.28009162
94.4 0.27301848
97.6 0.2662209
100.8 0.25968275
104 0.25338922
107.2 0.24732668
110.4 0.24148257
113.6 0.23584528
116.8 0.23040405
120 0.22514892
123.2 0.22007059
126.4 0.21516045
129.6 0.21041044
132.8 0.20581302
136 0.20136117
139.2 0.19704829
142.4 0.1928682
145.6 0.18881508
148.8 0.18488348
152 0.18106824
155.2 0.17736452
158.4 0.17376775
161.6 0.1702736
164.8 0.16687799
171.2 0.1603671
177.6 0.15420652
184 0.14837052
190.4 0.14283587
196.8 0.13758151
203.2 0.13258833
209.6 0.12783891
216 0.12331734
222.4 0.11900907
228.8 0.11490075
235.2 0.1109801
241.6 0.10723585
248 0.10365756
254.4 0.10023559
260.8 0.096961052
267.2 0.093825663
273.6 0.090821755
280 0.087942193
286.4 0.085180336
292.8 0.08252999
299.2 0.079985375
305.6 0.077541089
312 0.07519208
318.4 0.072933613
324.8 0.070761251
331.2 0.068670828
337.6 0.066658432
344 0.064720382
350.4 0.062853217
356.8 0.061053674
363.2 0.059318677
369.6 0.057645325
382.4 0.054472747
395.2 0.051515769
408 0.048756327
420.8 0.046178203
433.6 0.043766798
446.4 0.041508936
459.2 0.039392705
472 0.037407306
484.8 0.035542933
497.6 0.033790664
510.4 0.032142365
523.2 0.03059061
536 0.029128607
548.8 0.027750134
561.6 0.026449482
574.4 0.025221407
587.2 0.024061084
600 0.022964067
612.8 0.021926258
625.6 0.020943869
638.4 0.0200134
651.2 0.01913161
664 0.018295497
676.8 0.017502276
689.6 0.016749361
702.4 0.016034348
715.2 0.015355002
728 0.01470924
740.8 0.014095124
753.6 0.013510842
766.4 0.012954707
779.2 0.012425139
804.8 0.011439903
830.4 0.010544428
856 0.0097293184
881.6 0.0089863044
907.2 0.0083080882
932.8 0.0076882148
958.4 0.0071209619
984 0.0066012449
1009.6 0.0061245375
1035.2 0.0056868017
1060.8 0.0052844286
1086.4 0.0049141873
1112 0.00457318
1137.6 0.0042588034
1163.2 0.0039687153
1188.8 0.0037008052
1214.4 0.0034531685
1240 0.003224084
1265.6 0.0030119945
1291.2 0.0028154886
1316.8 0.0026332865
1342.4 0.0024642254
1368 0.002307248
1393.6 0.0021613921
1419.2 0.0020257803
1444.8 0.0018996127
1470.4 0.0017821585
1496 0.0016727498
1521.6 0.0015707755
1547.2 0.0014756758
1572.8 0.0013869379
1598.4 0.0013040909
1649.6 0.0011543762
1700.8 0.0010234762
1752 0.00090880282
1803.2 0.00080815694
1854.4 0.00071966506
1905.6 0.00064172655
1956.8 0.00057297048
2008 0.00051221971
2059.2 0.00045846119
2110.4 0.0004108211
2161.6 0.00036854409
2212.8 0.00033097592
2264 0.00029754877
2315.2 0.00026776893
2366.4 0.00024120631
2417.6 0.00021748562
2468.8 0.0001962788
2520 0.00017729866
2571.2 0.00016029336
2622.4 0.00014504171
2673.6 0.00013134921
2724.8 0.00011904454
2776 0.00010797662
2827.2 9.8012017e-05
2878.4 8.9032762e-05
2929.6 8.0934407e-05
2980.8 7.3624372e-05
3032 6.7020498e-05
3083.2 6.1049796e-05
3134.4 5.5647345e-05
3185.6 5.0755345e-05
3236.8 4.6322277e-05
3339.2 3.8653997e-05
3441.6 3.2330471e-05
3544 2.7101926e-05
3646.4 2.2767696e-05
3748.8 1.9166016e-05
3851.2 1.6166049e-05
3953.6 1.3661641e-05
4056 1.1566407e-05
4158.4 9.8098466e-06
4260.8 8.3342655e-06
4363.2 7.0923243e-06
4465.6 6.0450816e-06
4568 5.1604265e-06
4670.4 4.4118182e-06
4772.8 3.7772702e-06
4875.2 3.2385292e-06
4977.6 2.7804097e-06
&
@target G0.S7
@type xy
4 1
8 0.982558
12 0.982558
16 0.976744
20 0.97093
24 0.959302
28 0.959302
32 0.953488
36 0.953488
40 0.953488
44 0.947674
48 0.930233
52 0.924419
56 0.918605
64 0.918605
72 0.889535
80 0.877907
88 0.854651
96 0.843023
104 0.819767
112 0.813953
120 0.802326
128 0.790698
136 0.784884
144 0.77907
152 0.767442
160 0.755814
168 0.744186
176 0.738372
184 0.738372
192 0.726744
200 0.715116
208 0.715116
216 0.703488
224 0.703488
232 0.703488
240 0.703488
248 0.697674
256 0.697674
264 0.69186
272 0.686047
280 0.680233
288 0.668605
296 0.651163
304 0.645349
312 0.633721
328 0.622093
344 0.622093
360 0.610465
376 0.610465
392 0.604651
408 0.593023
424 0.587209
440 0.581395
456 0.575581
472 0.569767
488 0.55814
504 0.552326
520 0.546512
536 0.540698
552 0.534884
568 0.52907
584 0.523256
600 0.523256
616 0.517442
632 0.517442
648 0.517442
664 0.517442
680 0.517442
696 0.517442
712 0.517442
728 0.517442
744 0.517442
760 0.511628
776 0.511628
792 0.505814
808 0.5
824 0.5
856 0.5
888 0.5
920 0.488372
952 0.482558
984 0.47093
1016 0.47093
1048 0.465116
1080 0.465116
1112 0.465116
1144 0.459302
1176 0.459302
1208 0.447674
1240 0.447674
1272 0.44186
1304 0.44186
1336 0.44186
1368 0.44186
1400 0.436047
1432 0.436047
1464 0.430233
1496 0.430233
1528 0.430233
1560 0.430233
1592 0.418605
1624 0.418605
1656 0.418605
1688 0.418605
1720 0.418605
1752 0.412791
1784 0.412791
1816 0.412791
1848 0.406977
1912 0.406977
1976 0.401163
2040 0.389535
2104 0.389535
2168 0.372093
2232 0.366279
2296 0.354651
2360 0.348837
2424 0.343023
2488 0.337209
2552 0.337209
2616 0.331395
2680 0.331395
2744 0.331395
2808 0.331395
2872 0.331395
2936 0.331395
3000 0.325581
3064 0.325581
3128 0.319767
3192 0.319767
3256 0.313953
3320 0.313953
3384 0.30814
3448 0.30814
3512 0.30814
3576 0.30814
3640 0.302326
3704 0.302326
3768 0.302326
3832 0.302326
3896 0.302326
4024 0.302326
4152 0.296512
4280 0.296512
4408 0.296512
4536 0.290698
4664 0.290698
4792 0.290698
4920 0.290698
5048 0.290698
5176 0.290698
5304 0.290698
5432 0.290698
5560 0.290698
5688 0.290698
5816 0.284884
5944 0.273256
6072 0.273256
6200 0.273256
6328 0.273256
6456 0.273256
6584 0.273256
6712 0.273256
6840 0.267442
6968 0.261628
7096 0.261628
7224 0.261628
7352 0.261628
7480 0.261628
7608 0.261628
7736 0.25
7864 0.238372
7992 0.238372
8248 0.238372
8504 0.232558
8760 0.232558
9016 0.232558
9272 0.226744
9528 0.22093
9784 0.22093
10040 0.215116
10296 0.215116
10552 0.215116
10808 0.215116
11064 0.215116
11320 0.209302
11576 0.209302
11832 0.203488
12088 0.203488
12344 0.197674
12600 0.197674
12856 0.197674
13112 0.197674
13368 0.197674
13624 0.19186
13880 0.19186
14136 0.186047
14392 0.186047
14648 0.180233
14904 0.180233
15160 0.180233
15416 0.174419
15672 0.174419
15928 0.174419
16184 0.174419
16696 0.174419
17208 0.174419
17720 0.174419
18232 0.168605
18744 0.168605
19256 0.168605
19768 0.168605
20280 0.162791
20792 0.162791
21304 0.162791
21816 0.156977
22328 0.156977
22840 0.156977
23352 0.156977
23864 0.156977
24376 0.156977
24888 0.156977
25400 0.156977
25912 0.156977
26424 0.156977
26936 0.156977
27448 0.156977
27960 0.156977
28472 0.156977
28984 0.156977
29496 0.156977
&
@target G0.S8
@type xy
4 0.92093685
8 0.89838505
12 0.88250722
16 0.8698694
20 0.85921425
24 0.84992123
28 0.8416325
32 0.83412058
36 0.82723074
40 0.82085236
44 0.81490329
48 0.80932066
52 0.80405511
56 0.79906715
64 0.7898008
72 0.78132387
80 0.77349513
88 0.7662098
96 0.75938776
104 0.75296617
112 0.74689477
120 0.74113264
128 0.73564597
136 0.73040647
144 0.7253902
152 0.7205767
160 0.71594834
168 0.71148979
176 0.70718766
184 0.70303014
192 0.69900678
200 0.69510828
208 0.6913263
216 0.68765339
224 0.68408278
232 0.68060836
240 0.67722459
248 0.67392641
256 0.67070917
264 0.66756863
272 0.66450089
280 0.66150235
288 0.65856967
296 0.65569977
304 0.6528898
312 0.65013708
328 0.64479367
344 0.6396516
360 0.63469512
376 0.62991034
392 0.62528495
408 0.62080795
424 0.6164695
440 0.61226074
456 0.60817366
472 0.60420103
488 0.60033622
504 0.59657323
520 0.59290655
536 0.5893311
552 0.58584225
568 0.58243568
584 0.57910743
600 0.57585383
616 0.57267145
632 0.56955711
648 0.56650785
664 0.5635209
680 0.56059367
696 0.55772375
712 0.55490885
728 0.55214684
744 0.54943571
760 0.54677355
776 0.5441586
792 0.54158915
808 0.53906361
824 0.53658047
856 0.53173573
888 0.52704435
920 0.52249674
952 0.51808422
984 0.51379891
1016 0.5096336
1048 0.50558169
1080 0.50163715
1112 0.49779441
1144 0.49404833
1176 0.49039417
1208 0.48682754
1240 0.48334437
1272 0.47994086
1304 0.47661347
1336 0.4733589
1368 0.47017408
1400 0.46705612
1432 0.4640023
1464 0.46101009
1496 0.45807709
1528 0.45520105
1560 0.45237985
1592 0.44961148
1624 0.44689405
1656 0.44422576
1688 0.44160492
1720 0.43902991
1752 0.43649922
1784 0.43401138
1816 0.43156502
1848 0.42915882
1912 0.42446197
1976 0.4199115
2040 0.41549892
2104 0.41121644
2168 0.40705694
2232 0.40301388
2296 0.39908121
2360 0.39525337
2424 0.39152521
2488 0.38789193
2552 0.38434911
2616 0.3808926
2680 0.37751854
2744 0.37422334
2808 0.37100363
2872 0.36785625
2936 0.36477824
3000 0.36176682
3064 0.35881937
3128 0.35593342
3192 0.35310665
3256 0.35033685
3320 0.34762197
3384 0.34496003
3448 0.34234916
3512 0.33978762
3576 0.33727371
3640 0.33480586
3704 0.33238255
3768 0.33000233
3832 0.32766385
3896 0.32536578
4024 0.32088599
4152 0.31655363
4280 0.31236021
4408 0.30829792
4536 0.30435959
4664 0.30053863
4792 0.29682895
4920 0.29322491
5048 0.2897213
5176 0.28631327
5304 0.28299631
5432 0.27976622
5560 0.27661908
5688 0.27355123
5816 0.27055924
5944 0.26763989
6072 0.26479016
6200 0.26200721
6328 0.25928838
6456 0.25663114
6584 0.25403312
6712 0.25149208
6840 0.24900591
6968 0.24657258
7096 0.2441902
7224 0.24185698
7352 0.23957119
7480 0.23733121
7608 0.23513551
7736 0.2329826
7864 0.23087109
7992 0.22879965
8248 0.22477192
8504 0.22088992
8760 0.21714496
9016 0.21352908
9272 0.21003501
9528 0.20665601
9784 0.2033859
10040 0.20021895
10296 0.19714988
10552 0.19417376
10808 0.19128603
11064 0.18848245
11320 0.18575904
11576 0.18311211
11832 0.18053821
12088 0.17803408
12344 0.1755967
12600 0.17322322
12856 0.17091095
13112 0.16865737
13368 0.16646011
13624 0.16431692
13880 0.16222568
14136 0.1601844
14392 0.15819119
14648 0.15624425
14904 0.15434188
15160 0.15248247
15416 0.1506645
15672 0.1488865
15928 0.14714709
16184 0.14544497
16696 0.14214759
17208 0.13898503
17720 0.13594878
18232 0.13303105
18744 0.13022474
19256 0.12752331
19768 0.12492076
20280 0.12241155
20792 0.11999058
21304 0.11765312
21816 0.11539479
22328 0.11321152
22840 0.11109953
23352 0.1090553
23864 0.10707555
24376 0.10515721
24888 0.10329741
25400 0.10149347
25912 0.099742876
26424 0.098043255
26936 0.096392389
27448 0.09478819
27960 0.09322869
28472 0.091712032
28984 0.090236467
29496 0.08880034
&
@target G0.S9
@type xy
4 0.981818
8 0.945455
12 0.92
16 0.887273
20 0.876364
24 0.858182
28 0.854545
32 0.847273
36 0.836364
40 0.829091
44 0.821818
48 0.810909
52 0.803636
56 0.792727
64 0.767273
72 0.745455
80 0.730909
88 0.698182
96 0.68
104 0.658182
112 0.654545
120 0.647273
128 0.64
136 0.632727
144 0.632727
152 0.629091
160 0.629091
168 0.618182
176 0.610909
184 0.607273
192 0.596364
200 0.589091
208 0.585455
216 0.567273
224 0.563636
232 0.56
240 0.549091
248 0.545455
256 0.541818
264 0.541818
272 0.541818
280 0.538182
288 0.530909
296 0.527273
304 0.527273
312 0.52
328 0.516364
344 0.509091
360 0.505455
376 0.494545
392 0.483636
408 0.483636
424 0.472727
440 0.461818
456 0.458182
472 0.454545
488 0.450909
504 0.44
520 0.436364
536 0.432727
552 0.429091
568 0.429091
584 0.425455
600 0.418182
616 0.407273
632 0.403636
648 0.4
664 0.4
680 0.396364
696 0.392727
712 0.389091
728 0.389091
744 0.389091
760 0.385455
776 0.381818
792 0.381818
808 0.378182
824 0.378182
856 0.367273
888 0.367273
920 0.36
952 0.356364
984 0.356364
1016 0.349091
1048 0.345455
1080 0.334545
1112 0.334545
1144 0.323636
1176 0.323636
1208 0.323636
1240 0.309091
1272 0.305455
1304 0.305455
1336 0.294545
1368 0.283636
1400 0.28
1432 0.276364
1464 0.272727
1496 0.269091
1528 0.269091
1560 0.258182
1592 0.258182
1624 0.258182
1656 0.258182
1688 0.258182
1720 0.258182
1752 0.258182
1784 0.258182
1816 0.258182
1848 0.258182
1912 0.254545
1976 0.254545
2040 0.254545
2104 0.250909
2168 0.247273
2232 0.247273
2296 0.247273
2360 0.243636
2424 0.24
2488 0.236364
2552 0.232727
2616 0.232727
2680 0.229091
2744 0.225455
2808 0.221818
2872 0.221818
2936 0.221818
3000 0.221818
3064 0.221818
3128 0.221818
3192 0.218182
3256 0.214545
3320 0.210909
3384 0.210909
3448 0.210909
3512 0.210909
3576 0.210909
3640 0.210909
3704 0.210909
3768 0.210909
3832 0.207273
3896 0.207273
4024 0.207273
4152 0.203636
4280 0.203636
4408 0.203636
4536 0.196364
4664 0.192727
4792 0.189091
4920 0.189091
5048 0.181818
5176 0.181818
5304 0.181818
5432 0.181818
5560 0.178182
5688 0.178182
5816 0.174545
5944 0.174545
6072 0.174545
6200 0.170909
6328 0.170909
6456 0.170909
6584 0.170909
6712 0.167273
6840 0.167273
6968 0.167273
7096 0.163636
7224 0.16
7352 0.16
7480 0.156364
7608 0.156364
7736 0.156364
7864 0.152727
7992 0.152727
8248 0.149091
8504 0.145455
8760 0.145455
9016 0.145455
9272 0.145455
9528 0.141818
9784 0.141818
10040 0.141818
10296 0.141818
10552 0.141818
10808 0.138182
11064 0.130909
11320 0.130909
11576 0.130909
11832 0.130909
12088 0.130909
12344 0.130909
12600 0.130909
12856 0.127273
13112 0.127273
13368 0.116364
13624 0.116364
13880 0.116364
14136 0.116364
14392 0.116364
14648 0.116364
14904 0.116364
15160 0.116364
15416 0.116364
15672 0.116364
15928 0.116364
16184 0.116364
16696 0.116364
17208 0.116364
17720 0.112727
18232 0.105455
18744 0.105455
19256 0.105455
19768 0.105455
&
@target G0.S10
@type xy
4 0.87845725
8 0.84617697
12 0.82385665
16 0.80631423
20 0.79167091
24 0.77900583
28 0.767791
32 0.75769233
36 0.74848349
40 0.74000331
44 0.73213249
48 0.72477999
52 0.71787459
56 0.71135939
64 0.69932281
72 0.68838713
80 0.67835107
88 0.66906585
96 0.6604181
104 0.65231924
112 0.64469864
120 0.63749894
128 0.63067292
136 0.62418115
144 0.61799035
152 0.61207216
160 0.60640218
168 0.60095928
176 0.59572498
184 0.59068308
192 0.58581924
200 0.58112072
208 0.57657615
216 0.57217533
224 0.56790909
232 0.56376912
240 0.55974789
248 0.55583854
256 0.55203481
264 0.54833097
272 0.54472176
280 0.54120232
288 0.53776819
296 0.53441522
304 0.5311396
312 0.52793775
328 0.52174235
344 0.51580511
360 0.51010508
376 0.50462385
392 0.49934511
408 0.49425437
424 0.48933866
440 0.48458634
456 0.47998692
472 0.47553093
488 0.47120974
504 0.46701552
520 0.46294109
536 0.4589799
552 0.45512592
568 0.45137359
584 0.44771781
600 0.44415382
616 0.44067723
632 0.43728398
648 0.43397026
664 0.43073253
680 0.4275675
696 0.42447207
712 0.42144335
728 0.41847862
744 0.41557534
760 0.4127311
776 0.40994365
792 0.40721086
808 0.40453071
824 0.40190131
856 0.39678764
888 0.39185656
920 0.38709608
952 0.38249541
984 0.3780447
1016 0.37373504
1048 0.36955827
1080 0.36550692
1112 0.36157415
1144 0.35775366
1176 0.35403963
1208 0.35042669
1240 0.34690988
1272 0.34348458
1304 0.34014649
1336 0.33689163
1368 0.33371626
1400 0.33061691
1432 0.32759031
1464 0.3246334
1496 0.32174333
1528 0.3189174
1560 0.31615306
1592 0.31344794
1624 0.31079978
1656 0.30820645
1688 0.30566593
1720 0.30317633
1752 0.30073585
1784 0.29834276
1816 0.29599545
1848 0.29369238
1912 0.28921315
1976 0.28489416
2040 0.2807255
2104 0.27669816
2168 0.27280387
2232 0.26903508
2296 0.26538486
2360 0.26184681
2424 0.25841504
2488 0.2550841
2552 0.25184894
2616 0.24870488
2680 0.24564755
2744 0.2426729
2808 0.23977714
2872 0.23695674
2936 0.23420838
3000 0.23152896
3064 0.22891557
3128 0.22636549
3192 0.22387612
3256 0.22144505
3320 0.21907
3384 0.21674881
3448 0.21447944
3512 0.21225996
3576 0.21008854
3640 0.20796346
3704 0.20588308
3768 0.20384583
3832 0.20185023
3896 0.19989488
4024 0.19609961
4152 0.19245004
4280 0.18893707
4408 0.18555242
4536 0.1822885
4664 0.17913836
4792 0.17609559
4920 0.1731543
5048 0.17030906
5176 0.16755484
5304 0.16488697
5432 0.16230112
5560 0.15979327
5688 0.15735967
5816 0.15499682
5944 0.15270145
6072 0.15047052
6200 0.14830114
6328 0.14619065
6456 0.14413651
6584 0.14213635
6712 0.14018793
6840 0.13828916
6968 0.13643805
7096 0.13463272
7224 0.1328714
7352 0.13115241
7480 0.12947416
7608 0.12783514
7736 0.12623394
7864 0.12466918
7992 0.12313959
8248 0.12018104
8504 0.11734916
8760 0.11463568
9016 0.11203304
9272 0.10953436
9528 0.10713333
9784 0.10482416
10040 0.10260153
10296 0.10046055
10552 0.098396688
10808 0.096405763
11064 0.094483901
11320 0.092627507
11576 0.090833238
11832 0.089097984
12088 0.087418847
12344 0.085793119
12600 0.08421827
12856 0.082691932
13112 0.081211887
13368 0.079776052
13624 0.078382472
13880 0.077029307
14136 0.075714828
14392 0.074437402
14648 0.073195491
14904 0.071987643
15160 0.070812484
15416 0.069668718
15672 0.068555114
15928 0.067470508
16184 0.066413797
16696 0.06437992
17208 0.062445714
17720 0.060604153
18232 0.058848867
18744 0.057174064
19256 0.055574464
19768 0.054045246
&
@target G0.S11
@type xy
0 1
1 1
2 0.972
3 0.926
4 0.891
5 0.856
6 0.827
7 0.804
8 0.779
9 0.751
10 0.737
11 0.714
12 0.704
13 0.687
14 0.67
15 0.66
16 0.645
17 0.628
18 0.619
19 0.615
20 0.603
21 0.594
22 0.58
23 0.572
24 0.557
25 0.546
26 0.535
27 0.529
28 0.524
29 0.518
30 0.51
31 0.504
32 0.495
33 0.487
34 0.483
35 0.473
36 0.47
37 0.46
38 0.454
39 0.451
40 0.448
41 0.443
42 0.437
43 0.434
44 0.433
45 0.429
46 0.425
47 0.417
48 0.413
49 0.411
50 0.407
51 0.403
52 0.4
53 0.397
54 0.395
55 0.388
56 0.383
57 0.381
58 0.373
59 0.372
60 0.369
61 0.367
62 0.365
63 0.36
64 0.357
65 0.355
66 0.352
67 0.351
68 0.349
69 0.347
70 0.345
71 0.345
72 0.342
73 0.34
74 0.335
75 0.334
76 0.332
77 0.331
78 0.331
79 0.329
80 0.326
81 0.322
82 0.322
83 0.318
84 0.316
85 0.316
86 0.314
87 0.314
88 0.312
89 0.311
90 0.309
91 0.307
92 0.305
93 0.304
94 0.301
95 0.3
96 0.299
97 0.296
98 0.295
99 0.292
100 0.291
101 0.288
102 0.287
103 0.287
104 0.286
105 0.286
106 0.286
107 0.285
108 0.285
109 0.284
110 0.283
111 0.283
112 0.283
113 0.28
114 0.278
115 0.278
116 0.277
117 0.277
118 0.276
119 0.275
120 0.272
121 0.27
122 0.268
123 0.268
124 0.264
125 0.264
126 0.262
127 0.262
128 0.261
130 0.26
132 0.258
134 0.256
136 0.255
138 0.252
140 0.25
142 0.25
144 0.248
146 0.247
148 0.245
150 0.244
152 0.243
154 0.242
156 0.241
158 0.238
160 0.237
162 0.237
164 0.236
166 0.233
168 0.23
170 0.229
172 0.228
174 0.227
176 0.224
178 0.223
180 0.22
182 0.217
184 0.216
186 0.214
188 0.211
190 0.21
192 0.21
194 0.207
196 0.207
198 0.206
200 0.206
202 0.206
204 0.205
206 0.202
208 0.2
210 0.199
212 0.199
214 0.198
216 0.197
218 0.197
220 0.196
222 0.194
224 0.193
226 0.192
228 0.191
230 0.189
232 0.188
234 0.187
236 0.186
238 0.186
240 0.183
242 0.182
244 0.181
246 0.181
248 0.181
250 0.181
252 0.179
254 0.179
256 0.179
260 0.178
264 0.176
268 0.173
272 0.173
276 0.172
280 0.172
284 0.17
288 0.17
292 0.168
296 0.167
300 0.166
304 0.164
308 0.163
312 0.162
316 0.161
320 0.159
324 0.159
328 0.158
332 0.157
336 0.157
340 0.156
344 0.156
348 0.155
352 0.155
356 0.153
360 0.153
364 0.151
368 0.15
372 0.148
376 0.148
380 0.147
384 0.146
388 0.146
392 0.145
396 0.145
400 0.144
404 0.144
408 0.143
412 0.143
416 0.143
420 0.142
424 0.141
428 0.14
432 0.139
436 0.139
440 0.137
444 0.136
448 0.134
452 0.133
456 0.132
460 0.132
464 0.132
468 0.131
472 0.131
476 0.131
480 0.131
484 0.131
488 0.131
492 0.131
496 0.131
500 0.13
504 0.13
508 0.128
512 0.128
520 0.127
528 0.126
536 0.125
544 0.125
552 0.124
560 0.124
568 0.124
576 0.124
584 0.123
592 0.122
600 0.121
608 0.121
616 0.121
624 0.119
632 0.116
640 0.116
648 0.116
656 0.116
664 0.115
672 0.115
680 0.114
688 0.114
696 0.114
704 0.114
712 0.114
720 0.114
728 0.114
736 0.114
744 0.113
752 0.113
760 0.113
768 0.113
776 0.113
784 0.113
792 0.112
800 0.111
808 0.111
816 0.111
824 0.111
832 0.111
840 0.11
848 0.11
856 0.11
864 0.109
872 0.108
880 0.107
888 0.107
896 0.107
904 0.107
912 0.107
920 0.107
928 0.106
936 0.106
944 0.106
952 0.106
960 0.104
968 0.104
976 0.103
984 0.1
992 0.097
1000 0.097
1008 0.096
1016 0.096
1024 0.096
1040 0.095
1056 0.095
1072 0.095
1088 0.095
1104 0.093
1120 0.092
1136 0.092
1152 0.092
1168 0.092
1184 0.092
1200 0.092
1216 0.091
1232 0.091
1248 0.091
1264 0.091
1280 0.091
1296 0.09
1312 0.09
1328 0.089
1344 0.089
1360 0.088
1376 0.088
1392 0.088
1408 0.087
1424 0.087
1440 0.087
1456 0.087
1472 0.085
1488 0.084
1504 0.084
1520 0.082
1536 0.082
1552 0.082
1568 0.082
1584 0.082
1600 0.082
1616 0.082
1632 0.081
1648 0.081
1664 0.081
1680 0.08
1696 0.08
1712 0.08
1728 0.08
1744 0.08
1760 0.08
1776 0.08
1792 0.08
1808 0.079
1824 0.079
1840 0.079
1856 0.079
1872 0.079
1888 0.079
1904 0.079
1920 0.079
1936 0.078
1952 0.078
1968 0.078
1984 0.077
2000 0.077
2016 0.077
2032 0.077
2048 0.077
2080 0.076
2112 0.076
2144 0.075
2176 0.075
2208 0.074
2240 0.074
2272 0.073
2304 0.073
2336 0.072
2368 0.072
2400 0.071
2432 0.071
2464 0.07
2496 0.068
2528 0.068
2560 0.067
2592 0.067
2624 0.067
2656 0.067
2688 0.067
2720 0.067
2752 0.067
2784 0.067
2816 0.067
2848 0.067
2880 0.067
2912 0.067
2944 0.067
2976 0.067
3008 0.067
3040 0.067
3072 0.067
3104 0.067
3136 0.067
3168 0.066
3200 0.066
3232 0.066
3264 0.066
3296 0.066
3328 0.065
3360 0.064
3392 0.064
3424 0.064
3456 0.064
3488 0.064
3520 0.064
3552 0.064
3584 0.064
3616 0.064
3648 0.064
3680 0.064
3712 0.064
3744 0.064
3776 0.063
3808 0.063
3840 0.063
3872 0.063
3904 0.063
3936 0.063
3968 0.063
4000 0.063
4032 0.063
4064 0.063
4096 0.063
4160 0.063
4224 0.062
4288 0.062
4352 0.061
4416 0.061
4480 0.06
4544 0.059
4608 0.059
4672 0.059
4736 0.058
4800 0.058
4864 0.058
4928 0.057
4992 0.056
5056 0.056
5120 0.055
5184 0.055
5248 0.055
5312 0.055
5376 0.055
5440 0.054
5504 0.053
5568 0.052
5632 0.052
5696 0.052
5760 0.052
5824 0.051
5888 0.051
5952 0.051
6016 0.051
6080 0.051
6144 0.051
6208 0.051
6272 0.051
6336 0.051
6400 0.05
6464 0.05
6528 0.05
6592 0.05
6656 0.05
6720 0.05
6784 0.05
6848 0.05
6912 0.05
6976 0.05
7040 0.05
7104 0.05
7168 0.05
7232 0.05
7296 0.05
7360 0.05
7424 0.048
7488 0.048
7552 0.048
7616 0.048
7680 0.048
7744 0.047
7808 0.047
7872 0.047
7936 0.047
8000 0.047
8064 0.047
8128 0.047
8192 0.047
8320 0.047
8448 0.047
8576 0.047
8704 0.047
8832 0.047
8960 0.046
9088 0.046
9216 0.046
9344 0.045
9472 0.045
9600 0.045
9728 0.045
9856 0.045
9984 0.045
10112 0.045
10240 0.045
10368 0.044
10496 0.044
10624 0.044
10752 0.044
10880 0.043
11008 0.043
11136 0.043
11264 0.043
11392 0.043
11520 0.043
11648 0.043
11776 0.043
11904 0.042
12032 0.042
12160 0.042
12288 0.042
12416 0.042
12544 0.042
12672 0.042
12800 0.042
12928 0.042
13056 0.041
13184 0.039
13312 0.039
13440 0.039
13568 0.039
13696 0.038
13824 0.038
13952 0.038
14080 0.037
14208 0.037
14336 0.037
14464 0.037
14592 0.037
14720 0.037
14848 0.035
14976 0.035
15104 0.035
15232 0.034
15360 0.034
15488 0.034
15616 0.034
15744 0.034
15872 0.034
16000 0.034
16128 0.032
16256 0.032
16384 0.032
16640 0.032
16896 0.032
17152 0.032
17408 0.032
17664 0.032
17920 0.032
18176 0.032
18432 0.032
18688 0.032
18944 0.032
19200 0.032
19456 0.032
19712 0.032
19968 0.032
20224 0.031
20480 0.031
20736 0.031
20992 0.031
21248 0.031
21504 0.031
21760 0.031
22016 0.03
22272 0.03
22528 0.03
22784 0.03
23040 0.03
23296 0.03
23552 0.03
23808 0.03
24064 0.03
24320 0.03
24576 0.03
24832 0.029
25088 0.029
25344 0.029
25600 0.029
25856 0.029
26112 0.029
26368 0.029
26624 0.029
26880 0.029
27136 0.029
27392 0.029
27648 0.029
27904 0.029
28160 0.029
28416 0.029
28672 0.029
28928 0.029
29184 0.029
29440 0.029
29696 0.029
29952 0.029
30208 0.029
30464 0.029
30720 0.029
30976 0.029
31232 0.029
31488 0.029
31744 0.029
32000 0.029
32256 0.029
32512 0.029
32768 0.029
33280 0.029
33792 0.029
34304 0.029
34816 0.029
35328 0.029
35840 0.029
36352 0.029
36864 0.029
37376 0.029
37888 0.029
38400 0.029
38912 0.029
39424 0.029
39936 0.028
&
@target G0.S12
@type xy
0 1
1 0.80949539
2 0.76206171
3 0.72996436
4 0.7051367
5 0.6846801
6 0.66718354
7 0.65184255
8 0.63815064
9 0.62576628
10 0.61444723
11 0.60401487
12 0.59433339
13 0.58529687
14 0.57682101
15 0.56883751
16 0.5612902
17 0.55413226
18 0.54732426
19 0.54083263
20 0.53462853
21 0.52868702
22 0.52298634
23 0.5175074
24 0.51223335
25 0.50714925
26 0.50224176
27 0.49749894
28 0.49291005
29 0.48846538
30 0.48415616
31 0.47997438
32 0.47591275
33 0.47196461
34 0.46812383
35 0.4643848
36 0.46074232
37 0.45719161
38 0.45372821
39 0.45034803
40 0.44704722
41 0.44382223
42 0.44066973
43 0.43758661
44 0.43456996
45 0.43161705
46 0.42872532
47 0.42589237
48 0.42311593
49 0.42039386
50 0.41772415
51 0.4151049
52 0.4125343
53 0.41001066
54 0.40753235
55 0.40509784
56 0.40270568
57 0.40035448
58 0.39804293
59 0.39576978
60 0.39353383
61 0.39133394
62 0.38916903
63 0.38703806
64 0.38494003
65 0.382874
66 0.38083907
67 0.37883435
68 0.37685902
69 0.37491227
70 0.37299335
71 0.37110151
72 0.36923605
73 0.36739629
74 0.36558156
75 0.36379126
76 0.36202476
77 0.36028148
78 0.35856087
79 0.35686239
80 0.3551855
81 0.3535297
82 0.35189452
83 0.35027947
84 0.3486841
85 0.34710798
86 0.34555069
87 0.3440118
88 0.34249092
89 0.34098767
90 0.33950168
91 0.33803259
92 0.33658004
93 0.33514369
94 0.33372323
95 0.33231832
96 0.33092867
97 0.32955396
98 0.32819392
99 0.32684825
100 0.32551668
101 0.32419895
102 0.32289479
103 0.32160395
104 0.32032619
105 0.31906127
106 0.31780895
107 0.31656902
108 0.31534124
109 0.31412541
110 0.31292131
111 0.31172875
112 0.31054752
113 0.30937744
114 0.30821831
115 0.30706994
116 0.30593217
117 0.30480482
118 0.30368771
119 0.30258068
120 0.30148357
121 0.30039622
122 0.29931847
123 0.29825017
124 0.29719118
125 0.29614135
126 0.29510054
127 0.29406862
128 0.29304544
130 0.2910248
132 0.28903762
134 0.2870829
136 0.28515973
138 0.28326721
140 0.28140448
142 0.27957072
144 0.27776514
146 0.27598699
148 0.27423553
150 0.27251006
152 0.27080992
154 0.26913445
156 0.26748303
158 0.26585507
160 0.26424997
162 0.26266719
164 0.26110619
166 0.25956645
168 0.25804746
170 0.25654874
172 0.25506983
174 0.25361027
176 0.25216963
178 0.25074748
180 0.24934342
182 0.24795704
184 0.24658797
186 0.24523584
188 0.24390027
190 0.24258094
192 0.24127749
194 0.23998961
196 0.23871696
198 0.23745925
200 0.23621618
202 0.23498745
204 0.23377278
206 0.2325719
208 0.23138455
210 0.23021045
212 0.22904936
214 0.22790104
216 0.22676524
218 0.22564174
220 0.22453031
222 0.22343073
224 0.22234278
226 0.22126626
228 0.22020097
230 0.2191467
232 0.21810326
234 0.21707047
236 0.21604814
238 0.2150361
240 0.21403416
242 0.21304217
244 0.21205995
246 0.21108734
248 0.21012418
250 0.20917032
252 0.20822562
254 0.20728991
256 0.20636306
260 0.20453538
264 0.20274149
268 0.20098035
272 0.19925097
276 0.1975524
280 0.19588373
284 0.19424409
288 0.19263264
292 0.1910486
296 0.18949118
300 0.18795965
304 0.18645331
308 0.18497147
312 0.18351348
316 0.18207871
320 0.18066656
324 0.17927643
328 0.17790777
332 0.17656004
336 0.17523271
340 0.17392529
344 0.17263727
348 0.1713682
352 0.17011763
356 0.16888511
360 0.16767021
364 0.16647254
368 0.1652917
372 0.1641273
376 0.16297897
380 0.16184636
384 0.16072911
388 0.15962689
392 0.15853938
396 0.15746626
400 0.15640721
404 0.15536195
408 0.15433019
412 0.15331165
416 0.15230604
420 0.15131312
424 0.15033262
428 0.1493643
432 0.14840791
436 0.14746322
440 0.14653
444 0.14560803
448 0.14469708
452 0.14379696
456 0.14290745
460 0.14202836
464 0.14115949
468 0.14030066
472 0.13945167
476 0.13861236
480 0.13778254
484 0.13696204
488 0.1361507
492 0.13534836
496 0.13455486
500 0.13377005
504 0.13299377
508 0.13222587
512 0.13146622
520 0.12997111
528 0.12850734
536 0.12707389
544 0.12566978
552 0.12429406
560 0.12294585
568 0.12162429
576 0.12032856
584 0.11905788
592 0.11781148
600 0.11658866
608 0.11538871
616 0.11421099
624 0.11305485
632 0.11191968
640 0.11080489
648 0.10970993
656 0.10863424
664 0.1075773
672 0.10653862
680 0.10551771
688 0.1045141
696 0.10352733
704 0.10255699
712 0.10160265
720 0.10066391
728 0.099740369
736 0.098831662
744 0.097937424
752 0.097057303
760 0.09619096
768 0.095338066
776 0.094498304
784 0.093671367
792 0.092856958
800 0.092054789
808 0.091264581
816 0.090486064
824 0.089718976
832 0.088963064
840 0.088218081
848 0.08748379
856 0.086759958
864 0.086046362
872 0.085342783
880 0.084649009
888 0.083964835
896 0.083290061
904 0.082624494
912 0.081967944
920 0.081320229
928 0.08068117
936 0.080050594
944 0.079428333
952 0.078814222
960 0.078208102
968 0.077609818
976 0.077019219
984 0.076436156
992 0.075860487
1000 0.075292072
1008 0.074730776
1016 0.074176464
1024 0.073629009
1040 0.072554165
1056 0.071505274
1072 0.07048141
1088 0.069481696
1104 0.068505292
1120 0.0675514
1136 0.066619259
1152 0.06570814
1168 0.064817349
1184 0.063946223
1200 0.063094127
1216 0.062260453
1232 0.061444621
1248 0.060646074
1264 0.059864278
1280 0.059098723
1296 0.058348918
1312 0.057614392
1328 0.056894694
1344 0.05618939
1360 0.055498062
1376 0.054820311
1392 0.05415575
1408 0.05350401
1424 0.052864732
1440 0.052237573
1456 0.051622203
1472 0.051018302
1488 0.050425562
1504 0.049843688
1520 0.049272393
1536 0.048711402
1552 0.048160447
1568 0.047619271
1584 0.047087627
1600 0.046565273
1616 0.046051978
1632 0.045547518
1648 0.045051675
1664 0.044564239
1680 0.044085007
1696 0.043613783
1712 0.043150376
1728 0.042694601
1744 0.042246281
1760 0.041805241
1776 0.041371314
1792 0.040944338
1808 0.040524154
1824 0.04011061
1840 0.039703556
1856 0.039302849
1872 0.03890835
1888 0.038519921
1904 0.038137432
1920 0.037760753
1936 0.037389762
1952 0.037024335
1968 0.036664357
1984 0.036309713
2000 0.035960291
2016 0.035615983
2032 0.035276685
2048 0.034942293
2080 0.034287836
2112 0.033651845
2144 0.033033595
2176 0.032432397
2208 0.031847599
2240 0.031278579
2272 0.030724746
2304 0.03018554
2336 0.029660425
2368 0.029148892
2400 0.028650456
2432 0.028164654
2464 0.027691045
2496 0.027229206
2528 0.026778736
2560 0.026339249
2592 0.025910378
2624 0.02549177
2656 0.025083088
2688 0.024684011
2720 0.024294228
2752 0.023913444
2784 0.023541375
2816 0.023177747
2848 0.022822301
2880 0.022474784
2912 0.022134956
2944 0.021802585
2976 0.021477449
3008 0.021159332
3040 0.02084803
3072 0.020543344
3104 0.020245083
3136 0.019953064
3168 0.01966711
3200 0.01938705
3232 0.019112719
3264 0.01884396
3296 0.018580619
3328 0.01832255
3360 0.018069609
3392 0.017821659
3424 0.017578568
3456 0.017340207
3488 0.017106452
3520 0.016877185
3552 0.016652288
3584 0.01643165
3616 0.016215163
3648 0.016002722
3680 0.015794226
3712 0.015589577
3744 0.015388678
3776 0.01519144
3808 0.014997771
3840 0.014807587
3872 0.014620803
3904 0.014437338
3936 0.014257113
3968 0.014080052
4000 0.013906081
4032 0.013735128
4064 0.013567124
4096 0.013402001
4160 0.013080135
4224 0.012769028
4288 0.012468206
4352 0.012177219
4416 0.011895644
4480 0.01162308
4544 0.011359149
4608 0.011103489
4672 0.010855762
4736 0.010615645
4800 0.01038283
4864 0.010157027
4928 0.0099379596
4992 0.0097253653
5056 0.0095189941
5120 0.0093186082
5184 0.0091239812
5248 0.0089348974
5312 0.0087511511
5376 0.0085725463
5440 0.0083988959
5504 0.0082300213
5568 0.008065752
5632 0.007905925
5696 0.0077503846
5760 0.0075989818
5824 0.007451574
5888 0.007308025
5952 0.0071682041
6016 0.0070319862
6080 0.0068992513
6144 0.0067698847
6208 0.006643776
6272 0.0065208196
6336 0.0064009138
6400 0.0062839615
6464 0.0061698688
6528 0.0060585461
6592 0.0059499068
6656 0.0058438679
6720 0.0057403496
6784 0.005639275
6848 0.0055405702
6912 0.005444164
6976 0.0053499879
7040 0.0052579759
7104 0.0051680644
7168 0.0050801921
7232 0.0049943
7296 0.004910331
7360 0.0048282302
7424 0.0047479447
7488 0.0046694233
7552 0.0045926166
7616 0.0045174769
7680 0.0044439581
7744 0.0043720159
7808 0.0043016072
7872 0.0042326905
7936 0.0041652257
8000 0.0040991739
8064 0.0040344975
8128 0.0039711603
8192 0.0039091271
8320 0.0037888377
8448 0.0036733701
8576 0.0035624811
8704 0.0034559425
8832 0.0033535399
8960 0.0032550719
9088 0.0031603488
9216 0.0030691922
9344 0.0029814339
9472 0.0028969156
9600 0.0028154875
9728 0.0027370087
9856 0.0026613457
9984 0.0025883726
10112 0.00251797
10240 0.0024500253
10368 0.0023844316
10496 0.0023210878
10624 0.0022598978
10752 0.0022007708
10880 0.0021436203
11008 0.0020883645
11136 0.0020349253
11264 0.0019832289
11392 0.0019332049
11520 0.0018847862
11648 0.0018379092
11776 0.0017925132
11904 0.0017485404
12032 0.0017059357
12160 0.0016646467
12288 0.0016246231
12416 0.0015858172
12544 0.0015481834
12672 0.001511678
12800 0.0014762596
12928 0.0014418881
13056 0.0014085257
13184 0.0013761359
13312 0.0013446839
13440 0.0013141364
13568 0.0012844615
13696 0.0012556287
13824 0.0012276085
13952 0.0012003731
14080 0.0011738955
14208 0.0011481499
14336 0.0011231115
14464 0.0010987567
14592 0.0010750626
14720 0.0010520072
14848 0.0010295697
14976 0.0010077298
15104 0.00098646814
15232 0.00096576597
15360 0.00094560541
15488 0.00092596918
15616 0.0009068407
15744 0.00088820398
15872 0.00087004366
16000 0.00085234492
16128 0.00083509351
16256 0.0008182757
16384 0.00080187825
16640 0.00077029389
16896 0.00074024383
17152 0.00071163819
17408 0.00068439334
17664 0.00065843132
17920 0.00063367948
18176 0.00061006999
18432 0.00058753949
18688 0.00056602879
18944 0.00054548249
19200 0.00052584874
19456 0.00050707897
19712 0.00048912764
19968 0.00047195204
20224 0.00045551206
20480 0.00043977005
20736 0.00042469059
20992 0.00041024038
21248 0.00039638809
21504 0.00038310421
21760 0.00037036093
22016 0.00035813204
22272 0.00034639281
22528 0.00033511991
22784 0.0003242913
23040 0.00031388616
23296 0.00030388481
23552 0.00029426865
23808 0.00028502006
24064 0.00027612236
24320 0.00026755978
24576 0.00025931735
24832 0.00025138088
25088 0.00024373693
25344 0.00023637274
25600 0.00022927618
25856 0.00022243577
26112 0.00021584056
26368 0.00020948018
26624 0.00020334475
26880 0.00019742487
27136 0.00019171162
27392 0.00018619648
27648 0.00018087136
27904 0.00017572853
28160 0.00017076066
28416 0.00016596073
28672 0.00016132205
28928 0.00015683826
29184 0.00015250327
29440 0.00014831128
29696 0.00014425674
29952 0.00014033435
30208 0.00013653907
30464 0.00013286606
30720 0.00012931069
30976 0.00012586854
31232 0.00012253539
31488 0.00011930719
31744 0.00011618007
32000 0.00011315032
32256 0.0001102144
32512 0.00010736889
32768 0.00010461055
33280 9.9343004e-05
33792 9.4388276e-05
34304 8.9724778e-05
34816 8.5332625e-05
35328 8.1193489e-05
35840 7.7290458e-05
36352 7.3607914e-05
36864 7.0131422e-05
37376 6.6847625e-05
37888 6.3744159e-05
38400 6.0809565e-05
38912 5.8033214e-05
39424 5.5405244e-05
39936 5.2916492e-05
&
@target G0.S13
@type xy
0 1
1 0.91706606
2 0.87808423
3 0.84761957
4 0.82184663
5 0.79920599
6 0.77886686
7 0.76032012
8 0.74322513
9 0.7273397
10 0.7124838
11 0.69851894
12 0.6853357
13 0.67284568
14 0.66097616
15 0.64966643
16 0.63886509
17 0.62852817
18 0.61861767
19 0.60910047
20 0.59994748
21 0.59113298
22 0.58263408
23 0.57443031
24 0.56650326
25 0.5588363
26 0.55141436
27 0.54422369
28 0.53725176
29 0.53048707
30 0.52391904
31 0.51753793
32 0.51133472
33 0.50530107
34 0.49942922
35 0.49371194
36 0.48814252
37 0.48271465
38 0.47742244
39 0.47226038
40 0.46722328
41 0.46230625
42 0.45750471
43 0.45281431
44 0.44823097
45 0.44375081
46 0.43937017
47 0.43508557
48 0.43089372
49 0.42679149
50 0.4227759
51 0.41884411
52 0.41499343
53 0.41122128
54 0.40752522
55 0.40390289
56 0.40035206
57 0.39687058
58 0.39345641
59 0.39010758
60 0.38682221
61 0.38359849
62 0.3804347
63 0.37732917
64 0.37428031
65 0.37128657
66 0.36834648
67 0.36545863
68 0.36262164
69 0.3598342
70 0.35709503
71 0.35440291
72 0.35175667
73 0.34915516
74 0.34659728
75 0.34408196
76 0.34160819
77 0.33917497
78 0.33678134
79 0.33442637
80 0.33210916
81 0.32982885
82 0.32758459
83 0.32537556
84 0.32320098
85 0.32106008
86 0.31895211
87 0.31687637
88 0.31483213
89 0.31281874
90 0.31083553
91 0.30888185
92 0.3069571
93 0.30506066
94 0.30319195
95 0.3013504
96 0.29953545
97 0.29774657
98 0.29598323
99 0.29424492
100 0.29253114
101 0.29084142
102 0.28917527
103 0.28753225
104 0.2859119
105 0.28431379
106 0.2827375
107 0.28118261
108 0.27964873
109 0.27813545
110 0.27664239
111 0.27516919
112 0.27371547
113 0.27228089
114 0.27086509
115 0.26946773
116 0.26808849
117 0.26672704
118 0.26538307
119 0.26405627
120 0.26274633
121 0.26145297
122 0.2601759
123 0.25891483
124 0.25766949
125 0.25643962
126 0.25522495
127 0.25402522
128 0.25284018
130 0.25051322
132 0.24824215
134 0.24602517
136 0.24386051
138 0.24174653
140 0.2396816
142 0.2376642
144 0.23569285
146 0.23376613
148 0.23188268
150 0.23004119
152 0.22824041
154 0.22647913
156 0.22475617
158 0.22307042
160 0.22142081
162 0.21980628
164 0.21822585
166 0.21667854
168 0.21516342
170 0.21367959
172 0.21222619
174 0.21080239
176 0.20940736
178 0.20804034
180 0.20670057
182 0.20538733
184 0.2040999
186 0.2028376
188 0.20159979
190 0.20038582
192 0.19919508
194 0.19802697
196 0.19688092
198 0.19575635
200 0.19465275
202 0.19356957
204 0.19250631
206 0.19146249
208 0.19043761
210 0.18943122
212 0.18844288
214 0.18747214
216 0.18651858
218 0.18558179
220 0.18466138
222 0.18375695
224 0.18286814
226 0.18199458
228 0.18113591
230 0.1802918
232 0.1794619
234 0.17864589
236 0.17784347
238 0.17705431
240 0.17627813
242 0.17551462
244 0.17476352
246 0.17402455
248 0.17329743
250 0.17258192
252 0.17187775
254 0.17118468
256 0.17050247
260 0.16916972
264 0.16787768
268 0.16662467
272 0.16540906
276 0.16422933
280 0.16308401
284 0.16197171
288 0.16089112
292 0.15984099
296 0.1588201
300 0.15782734
304 0.15686161
308 0.15592188
312 0.15500716
316 0.15411651
320 0.15324903
324 0.15240386
328 0.15158019
332 0.15077722
336 0.14999422
340 0.14923046
344 0.14848526
348 0.14775797
352 0.14704794
356 0.14635459
360 0.14567734
364 0.14501564
368 0.14436895
372 0.14373677
376 0.14311861
380 0.14251401
384 0.14192252
388 0.1413437
392 0.14077714
396 0.14022246
400 0.13967925
404 0.13914717
408 0.13862585
412 0.13811497
416 0.13761418
420 0.13712318
424 0.13664168
428 0.13616936
432 0.13570597
436 0.13525122
440 0.13480487
444 0.13436665
448 0.13393633
452 0.13351368
456 0.13309847
460 0.13269049
464 0.13228953
468 0.13189539
472 0.13150787
476 0.13112679
480 0.13075197
484 0.13038323
488 0.13002041
492 0.12966335
496 0.12931188
500 0.12896585
504 0.12862513
508 0.12828956
512 0.12795901
520 0.12731245
528 0.12668443
536 0.12607402
544 0.12548033
552 0.12490253
560 0.12433985
568 0.12379156
576 0.12325696
584 0.12273543
592 0.12222635
600 0.12172915
608 0.1212433
616 0.12076829
624 0.12030365
632 0.11984893
640 0.1194037
648 0.11896757
656 0.11854015
664 0.11812109
672 0.11771005
680 0.11730671
688 0.11691077
696 0.11652194
704 0.11613994
712 0.11576453
720 0.11539546
728 0.11503248
736 0.11467539
744 0.11432397
752 0.11397803
760 0.11363737
768 0.11330181
776 0.11297118
784 0.11264533
792 0.11232408
800 0.1120073
808 0.11169483
816 0.11138656
824 0.11108234
832 0.11078205
840 0.11048558
848 0.11019281
856 0.10990364
864 0.10961795
872 0.10933566
880 0.10905667
888 0.10878088
896 0.10850821
904 0.10823858
912 0.10797191
920 0.10770811
928 0.10744713
936 0.10718887
944 0.10693329
952 0.1066803
960 0.10642986
968 0.10618189
976 0.10593634
984 0.10569316
992 0.10545228
1000 0.10521367
1008 0.10497726
1016 0.10474301
1024 0.10451088
1040 0.10405276
1056 0.10360258
1072 0.10316
1088 0.10272474
1104 0.10229651
1120 0.10187504
1136 0.10146011
1152 0.10105146
1168 0.10064889
1184 0.10025218
1200 0.099861156
1216 0.099475623
1232 0.09909541
1248 0.098720354
1264 0.098350299
1280 0.097985098
1296 0.097624612
1312 0.097268706
1328 0.096917255
1344 0.096570138
1360 0.096227238
1376 0.095888447
1392 0.09555366
1408 0.095222774
1424 0.094895695
1440 0.09457233
1456 0.09425259
1472 0.093936391
1488 0.09362365
1504 0.09331429
1520 0.093008234
1536 0.092705411
1552 0.09240575
1568 0.092109184
1584 0.091815648
1600 0.091525079
1616 0.091237417
1632 0.090952602
1648 0.090670578
1664 0.090391291
1680 0.090114688
1696 0.089840716
1712 0.089569327
1728 0.089300472
1744 0.089034105
1760 0.088770179
1776 0.088508652
1792 0.08824948
1808 0.087992622
1824 0.087738038
1840 0.087485688
1856 0.087235534
1872 0.086987539
1888 0.086741667
1904 0.086497884
1920 0.086256154
1936 0.086016444
1952 0.085778723
1968 0.085542957
1984 0.085309117
2000 0.085077173
2016 0.084847094
2032 0.084618853
2048 0.084392421
2080 0.083944877
2112 0.083504251
2144 0.083070341
2176 0.082642957
2208 0.082221913
2240 0.081807034
2272 0.081398151
2304 0.080995103
2336 0.080597736
2368 0.080205899
2400 0.07981945
2432 0.079438253
2464 0.079062175
2496 0.078691089
2528 0.078324873
2560 0.077963408
2592 0.077606583
2624 0.077254286
2656 0.076906413
2688 0.076562862
2720 0.076223533
2752 0.075888333
2784 0.075557169
2816 0.075229952
2848 0.074906596
2880 0.074587019
2912 0.074271139
2944 0.073958879
2976 0.073650163
3008 0.073344918
3040 0.073043073
3072 0.07274456
3104 0.072449311
3136 0.072157262
3168 0.07186835
3200 0.071582514
3232 0.071299694
3264 0.071019834
3296 0.070742876
3328 0.070468767
3360 0.070197455
3392 0.069928886
3424 0.069663012
3456 0.069399783
3488 0.069139152
3520 0.068881074
3552 0.068625503
3584 0.068372395
3616 0.068121707
3648 0.067873399
3680 0.067627429
3712 0.067383759
3744 0.067142349
3776 0.066903162
3808 0.066666161
3840 0.066431311
3872 0.066198577
3904 0.065967925
3936 0.065739321
3968 0.065512732
4000 0.065288128
4032 0.065065477
4064 0.06484475
4096 0.064625915
4160 0.064193811
4224 0.063768942
4288 0.063351093
4352 0.062940061
4416 0.062535649
4480 0.062137669
4544 0.061745942
4608 0.061360294
4672 0.06098056
4736 0.060606581
4800 0.060238204
4864 0.059875281
4928 0.059517672
4992 0.059165241
5056 0.058817855
5120 0.05847539
5184 0.058137723
5248 0.057804738
5312 0.057476321
5376 0.057152363
5440 0.056832759
5504 0.056517406
5568 0.056206208
5632 0.055899068
5696 0.055595896
5760 0.055296602
5824 0.0550011
5888 0.054709307
5952 0.054421143
6016 0.054136529
6080 0.053855391
6144 0.053577654
6208 0.053303248
6272 0.053032104
6336 0.052764156
6400 0.052499338
6464 0.052237587
6528 0.051978843
6592 0.051723047
6656 0.051470139
6720 0.051220065
6784 0.050972771
6848 0.050728202
6912 0.050486308
6976 0.050247039
7040 0.050010346
7104 0.049776181
7168 0.049544499
7232 0.049315255
7296 0.049088404
7360 0.048863905
7424 0.048641715
7488 0.048421794
7552 0.048204103
7616 0.047988603
7680 0.047775257
7744 0.047564029
7808 0.047354882
7872 0.047147782
7936 0.046942694
8000 0.046739586
8064 0.046538426
8128 0.046339181
8192 0.046141821
8320 0.045752635
8448 0.045370635
8576 0.044995599
8704 0.044627314
8832 0.044265577
8960 0.043910192
9088 0.043560973
9216 0.043217742
9344 0.042880328
9472 0.042548566
9600 0.042222299
9728 0.041901374
9856 0.041585648
9984 0.041274979
10112 0.040969234
10240 0.040668283
10368 0.040372002
10496 0.04008027
10624 0.039792973
10752 0.039509998
10880 0.039231239
11008 0.038956592
11136 0.038685956
11264 0.038419236
11392 0.038156338
11520 0.037897172
11648 0.037641651
11776 0.037389691
11904 0.03714121
12032 0.03689613
12160 0.036654374
12288 0.036415868
12416 0.036180542
12544 0.035948325
12672 0.035719151
12800 0.035492954
12928 0.035269672
13056 0.035049242
13184 0.034831607
13312 0.034616708
13440 0.034404489
13568 0.034194896
13696 0.033987875
13824 0.033783377
13952 0.03358135
14080 0.033381747
14208 0.03318452
14336 0.032989624
14464 0.032797013
14592 0.032606645
14720 0.032418478
14848 0.03223247
14976 0.03204858
15104 0.031866772
15232 0.031687005
15360 0.031509244
15488 0.031333453
15616 0.031159595
15744 0.030987638
15872 0.030817547
16000 0.03064929
16128 0.030482835
16256 0.030318152
16384 0.030155209
16640 0.029834431
16896 0.029520271
17152 0.029212513
17408 0.02891095
17664 0.028615384
17920 0.028325625
18176 0.028041493
18432 0.027762815
18688 0.027489426
18944 0.027221166
19200 0.026957885
19456 0.026699435
19712 0.026445679
19968 0.02619648
20224 0.025951712
20480 0.02571125
20736 0.025474974
20992 0.025242772
21248 0.025014532
21504 0.024790149
21760 0.02456952
22016 0.024352549
22272 0.024139139
22528 0.0239292
22784 0.023722643
23040 0.023519384
23296 0.023319341
23552 0.023122434
23808 0.022928588
24064 0.022737727
24320 0.022549782
24576 0.022364682
24832 0.022182361
25088 0.022002754
25344 0.021825799
25600 0.021651435
25856 0.021479603
26112 0.021310248
26368 0.021143313
26624 0.020978745
26880 0.020816492
27136 0.020656505
27392 0.020498735
27648 0.020343134
27904 0.020189656
28160 0.020038258
28416 0.019888895
28672 0.019741526
28928 0.019596109
29184 0.019452606
29440 0.019310978
29696 0.019171187
29952 0.019033197
30208 0.018896972
30464 0.018762477
30720 0.01862968
30976 0.018498548
31232 0.018369048
31488 0.01824115
31744 0.018114824
32000 0.017990039
32256 0.017866768
32512 0.017744983
32768 0.017624656
33280 0.017388272
33792 0.017157411
34304 0.01693188
34816 0.016711492
35328 0.016496072
35840 0.016285451
36352 0.016079469
36864 0.015877972
37376 0.015680815
37888 0.015487857
38400 0.015298964
38912 0.015114009
39424 0.014932869
39936 0.014755426
&
@target G0.S14
@type xy
0 1
1 1
2 0.982
3 0.949
4 0.932
5 0.914
6 0.904
7 0.883
8 0.863
9 0.848
10 0.829
11 0.81
12 0.796
13 0.783
14 0.769
15 0.757
16 0.75
17 0.74
18 0.728
19 0.722
20 0.712
21 0.705
22 0.693
23 0.688
24 0.682
25 0.67
26 0.665
27 0.658
28 0.649
29 0.639
30 0.632
31 0.623
32 0.623
33 0.612
34 0.603
35 0.596
36 0.59
37 0.582
38 0.58
39 0.577
40 0.574
41 0.572
42 0.565
43 0.565
44 0.562
45 0.554
46 0.548
47 0.545
48 0.54
49 0.536
50 0.531
51 0.525
52 0.521
53 0.52
54 0.518
55 0.517
56 0.515
57 0.508
58 0.504
59 0.5
60 0.494
61 0.493
62 0.491
63 0.489
64 0.485
65 0.483
66 0.48
67 0.476
68 0.476
69 0.473
70 0.47
71 0.467
72 0.466
73 0.464
74 0.463
75 0.459
76 0.456
77 0.453
78 0.45
79 0.448
80 0.448
81 0.445
82 0.444
83 0.442
84 0.44
85 0.44
86 0.438
87 0.437
88 0.436
89 0.435
90 0.434
91 0.431
92 0.431
93 0.431
94 0.43
95 0.429
96 0.428
97 0.427
98 0.424
99 0.422
100 0.42
101 0.418
102 0.418
103 0.414
104 0.412
105 0.411
106 0.41
107 0.409
108 0.408
109 0.406
110 0.404
111 0.402
112 0.401
113 0.4
114 0.396
115 0.395
116 0.394
117 0.393
118 0.392
119 0.391
120 0.391
121 0.389
122 0.388
123 0.386
124 0.386
125 0.386
126 0.384
127 0.383
128 0.382
130 0.381
132 0.379
134 0.378
136 0.376
138 0.374
140 0.373
142 0.371
144 0.368
146 0.368
148 0.367
150 0.366
152 0.364
154 0.363
156 0.363
158 0.362
160 0.361
162 0.36
164 0.358
166 0.357
168 0.355
170 0.354
172 0.353
174 0.352
176 0.349
178 0.348
180 0.347
182 0.346
184 0.345
186 0.344
188 0.344
190 0.344
192 0.342
194 0.342
196 0.342
198 0.341
200 0.34
202 0.339
204 0.339
206 0.336
208 0.332
210 0.332
212 0.332
214 0.332
216 0.331
218 0.329
220 0.328
222 0.328
224 0.328
226 0.326
228 0.326
230 0.325
232 0.321
234 0.321
236 0.319
238 0.318
240 0.317
242 0.317
244 0.316
246 0.314
248 0.312
250 0.309
252 0.309
254 0.309
256 0.308
260 0.304
264 0.301
268 0.298
272 0.294
276 0.294
280 0.292
284 0.291
288 0.29
292 0.289
296 0.288
300 0.288
304 0.288
308 0.287
312 0.286
316 0.286
320 0.283
324 0.282
328 0.282
332 0.281
336 0.277
340 0.277
344 0.277
348 0.276
352 0.275
356 0.272
360 0.272
364 0.272
368 0.27
372 0.27
376 0.269
380 0.268
384 0.267
388 0.265
392 0.265
396 0.264
400 0.263
404 0.262
408 0.26
412 0.26
416 0.259
420 0.258
424 0.256
428 0.256
432 0.256
436 0.254
440 0.253
444 0.252
448 0.252
452 0.251
456 0.25
460 0.25
464 0.248
468 0.248
472 0.247
476 0.247
480 0.247
484 0.246
488 0.245
492 0.245
496 0.245
500 0.245
504 0.245
508 0.243
512 0.242
520 0.241
528 0.24
536 0.238
544 0.237
552 0.235
560 0.234
568 0.232
576 0.231
584 0.231
592 0.231
600 0.229
608 0.229
616 0.225
624 0.225
632 0.225
640 0.225
648 0.225
656 0.224
664 0.224
672 0.223
680 0.222
688 0.219
696 0.218
704 0.218
712 0.217
720 0.215
728 0.212
736 0.211
744 0.211
752 0.211
760 0.211
768 0.211
776 0.21
784 0.209
792 0.208
800 0.207
808 0.207
816 0.207
824 0.207
832 0.206
840 0.206
848 0.205
856 0.205
864 0.202
872 0.201
880 0.2
888 0.2
896 0.199
904 0.198
912 0.197
920 0.196
928 0.196
936 0.196
944 0.195
952 0.195
960 0.195
968 0.194
976 0.193
984 0.192
992 0.191
1000 0.19
1008 0.19
1016 0.19
1024 0.189
1040 0.188
1056 0.187
1072 0.187
1088 0.187
1104 0.184
1120 0.18
1136 0.179
1152 0.178
1168 0.178
1184 0.178
1200 0.176
1216 0.176
1232 0.176
1248 0.176
1264 0.175
1280 0.173
1296 0.172
1312 0.171
1328 0.17
1344 0.17
1360 0.17
1376 0.17
1392 0.17
1408 0.17
1424 0.17
1440 0.17
1456 0.17
1472 0.17
1488 0.169
1504 0.168
1520 0.167
1536 0.166
1552 0.166
1568 0.166
1584 0.166
1600 0.166
1616 0.166
1632 0.166
1648 0.165
1664 0.165
1680 0.164
1696 0.164
1712 0.164
1728 0.164
1744 0.163
1760 0.163
1776 0.163
1792 0.163
1808 0.163
1824 0.163
1840 0.162
1856 0.162
1872 0.161
1888 0.161
1904 0.159
1920 0.159
1936 0.159
1952 0.159
1968 0.159
1984 0.159
2000 0.159
2016 0.158
2032 0.158
2048 0.157
2080 0.157
2112 0.156
2144 0.156
2176 0.156
2208 0.153
2240 0.152
2272 0.152
2304 0.151
2336 0.15
2368 0.15
2400 0.149
2432 0.149
2464 0.149
2496 0.149
2528 0.147
2560 0.147
2592 0.145
2624 0.145
2656 0.145
2688 0.144
2720 0.142
2752 0.142
2784 0.142
2816 0.142
2848 0.141
2880 0.141
2912 0.141
2944 0.141
2976 0.141
3008 0.14
3040 0.14
3072 0.14
3104 0.139
3136 0.136
3168 0.136
3200 0.136
3232 0.136
3264 0.135
3296 0.134
3328 0.134
3360 0.134
3392 0.134
3424 0.132
3456 0.132
3488 0.131
3520 0.131
3552 0.13
3584 0.13
3616 0.13
3648 0.128
3680 0.128
3712 0.128
3744 0.128
3776 0.128
3808 0.128
3840 0.128
3872 0.127
3904 0.127
3936 0.127
3968 0.127
4000 0.126
4032 0.126
4064 0.126
4096 0.126
4160 0.126
4224 0.126
4288 0.125
4352 0.125
4416 0.123
4480 0.121
4544 0.121
4608 0.12
4672 0.12
4736 0.12
4800 0.12
4864 0.12
4928 0.12
4992 0.12
5056 0.12
5120 0.12
5184 0.12
5248 0.119
5312 0.117
5376 0.117
5440 0.116
5504 0.115
5568 0.113
5632 0.111
5696 0.111
5760 0.111
5824 0.111
5888 0.11
5952 0.11
6016 0.11
6080 0.109
6144 0.109
6208 0.109
6272 0.109
6336 0.108
6400 0.108
6464 0.107
6528 0.107
6592 0.107
6656 0.107
6720 0.107
6784 0.107
6848 0.106
6912 0.105
6976 0.105
7040 0.105
7104 0.105
7168 0.103
7232 0.103
7296 0.103
7360 0.103
7424 0.103
7488 0.102
7552 0.102
7616 0.102
7680 0.101
7744 0.1
7808 0.1
7872 0.098
7936 0.098
8000 0.098
8064 0.097
8128 0.097
8192 0.097
8320 0.095
8448 0.095
8576 0.094
8704 0.093
8832 0.093
8960 0.093
9088 0.093
9216 0.093
9344 0.092
9472 0.092
9600 0.092
9728 0.09
9856 0.09
9984 0.09
10112 0.09
10240 0.09
10368 0.09
10496 0.088
10624 0.088
10752 0.088
10880 0.088
11008 0.088
11136 0.087
11264 0.087
11392 0.087
11520 0.087
11648 0.087
11776 0.087
11904 0.087
12032 0.087
12160 0.087
12288 0.087
12416 0.087
12544 0.087
12672 0.087
12800 0.086
12928 0.086
13056 0.084
13184 0.084
13312 0.083
13440 0.083
13568 0.083
13696 0.082
13824 0.082
13952 0.081
14080 0.081
14208 0.081
14336 0.081
14464 0.081
14592 0.081
14720 0.081
14848 0.081
14976 0.081
15104 0.081
15232 0.081
15360 0.081
15488 0.081
15616 0.081
15744 0.081
15872 0.081
16000 0.081
16128 0.081
16256 0.081
16384 0.081
16640 0.081
16896 0.081
17152 0.08
17408 0.079
17664 0.079
17920 0.079
18176 0.079
18432 0.079
18688 0.079
18944 0.079
19200 0.079
19456 0.079
19712 0.079
19968 0.077
20224 0.076
20480 0.075
20736 0.075
20992 0.075
21248 0.075
21504 0.075
21760 0.075
22016 0.075
22272 0.074
22528 0.074
22784 0.074
23040 0.074
23296 0.074
23552 0.074
23808 0.074
24064 0.074
24320 0.074
24576 0.074
24832 0.074
25088 0.074
25344 0.074
25600 0.074
25856 0.074
26112 0.074
26368 0.074
26624 0.074
26880 0.072
27136 0.072
27392 0.072
27648 0.072
27904 0.072
28160 0.072
28416 0.072
28672 0.072
28928 0.072
29184 0.072
29440 0.072
29696 0.071
29952 0.071
30208 0.07
30464 0.07
30720 0.07
30976 0.069
31232 0.069
31488 0.069
31744 0.069
32000 0.069
32256 0.069
32512 0.069
32768 0.069
33280 0.069
33792 0.069
34304 0.069
34816 0.069
35328 0.069
35840 0.069
36352 0.069
36864 0.069
37376 0.069
37888 0.069
38400 0.069
38912 0.069
39424 0.069
39936 0.069
40448 0.069
40960 0.069
41472 0.069
41984 0.069
42496 0.068
43008 0.068
43520 0.067
44032 0.067
44544 0.067
45056 0.066
45568 0.066
46080 0.066
46592 0.066
47104 0.066
47616 0.066
48128 0.066
48640 0.066
49152 0.066
49664 0.065
50176 0.065
50688 0.065
51200 0.065
51712 0.065
52224 0.063
52736 0.063
53248 0.063
53760 0.063
54272 0.063
54784 0.063
55296 0.063
55808 0.063
56320 0.063
56832 0.063
57344 0.063
57856 0.063
58368 0.062
58880 0.062
59392 0.061
59904 0.061
60416 0.061
60928 0.061
61440 0.061
61952 0.061
62464 0.061
62976 0.061
63488 0.061
64000 0.061
64512 0.061
65024 0.061
65536 0.061
66560 0.061
67584 0.061
68608 0.06
69632 0.06
70656 0.059
71680 0.059
72704 0.058
73728 0.058
74752 0.058
75776 0.058
76800 0.058
77824 0.058
78848 0.058
79872 0.058
80896 0.058
81920 0.058
82944 0.058
83968 0.058
84992 0.058
86016 0.058
87040 0.058
88064 0.058
89088 0.058
90112 0.058
91136 0.058
92160 0.058
93184 0.058
94208 0.058
95232 0.058
96256 0.057
97280 0.057
98304 0.057
99328 0.057
100352 0.057
101376 0.056
102400 0.056
103424 0.056
104448 0.055
105472 0.055
106496 0.055
107520 0.055
108544 0.055
109568 0.055
110592 0.055
111616 0.055
112640 0.055
113664 0.055
114688 0.055
115712 0.055
116736 0.054
117760 0.054
118784 0.054
119808 0.054
120832 0.054
121856 0.054
122880 0.054
123904 0.054
124928 0.054
&
@target G0.S15
@type xy
0 1
1 0.78873344
2 0.75118111
3 0.72675294
4 0.70827912
5 0.69328714
6 0.68060538
7 0.66957929
8 0.65980337
9 0.65100787
10 0.64300365
11 0.63565266
12 0.62885086
13 0.62251774
14 0.61658971
15 0.61101555
16 0.60575341
17 0.60076859
18 0.59603202
19 0.59151906
20 0.58720864
21 0.58308261
22 0.57912519
23 0.57532261
24 0.57166274
25 0.56813485
26 0.5647294
27 0.56143789
28 0.55825266
29 0.55516684
30 0.55217421
31 0.54926912
32 0.54644645
33 0.54370149
34 0.54102997
35 0.53842795
36 0.53589179
37 0.53341817
38 0.53100398
39 0.52864637
40 0.52634269
41 0.52409045
42 0.52188737
43 0.5197313
44 0.51762022
45 0.51555226
46 0.51352566
47 0.51153876
48 0.50959001
49 0.50767795
50 0.50580119
51 0.50395844
52 0.50214846
53 0.50037009
54 0.49862222
55 0.49690383
56 0.4952139
57 0.49355151
58 0.49191576
59 0.4903058
60 0.48872082
61 0.48716004
62 0.48562274
63 0.4841082
64 0.48261577
65 0.48114479
66 0.47969466
67 0.47826478
68 0.4768546
69 0.47546357
70 0.47409119
71 0.47273695
72 0.47140038
73 0.47008102
74 0.46877843
75 0.46749219
76 0.46622189
77 0.46496714
78 0.46372757
79 0.46250281
80 0.46129251
81 0.46009633
82 0.45891395
83 0.45774506
84 0.45658934
85 0.4554465
86 0.45431627
87 0.45319836
88 0.45209252
89 0.45099848
90 0.449916
91 0.44884483
92 0.44778474
93 0.44673551
94 0.44569692
95 0.44466875
96 0.4436508
97 0.44264287
98 0.44164477
99 0.4406563
100 0.43967728
101 0.43870754
102 0.4377469
103 0.4367952
104 0.43585227
105 0.43491795
106 0.43399208
107 0.43307453
108 0.43216514
109 0.43126377
110 0.43037027
111 0.42948453
112 0.42860639
113 0.42773575
114 0.42687246
115 0.42601641
116 0.42516748
117 0.42432556
118 0.42349052
119 0.42266227
120 0.42184069
121 0.42102567
122 0.42021712
123 0.41941494
124 0.41861902
125 0.41782928
126 0.41704561
127 0.41626792
128 0.41549614
130 0.41396991
132 0.41246625
134 0.41098451
136 0.40952406
138 0.40808433
140 0.40666474
142 0.40526475
144 0.40388382
146 0.40252147
148 0.40117721
150 0.39985057
152 0.39854112
154 0.39724841
156 0.39597204
158 0.39471161
160 0.39346674
162 0.39223705
164 0.39102219
166 0.38982181
168 0.38863559
170 0.3874632
172 0.38630433
174 0.38515869
176 0.38402597
178 0.38290591
180 0.38179823
182 0.38070267
184 0.37961897
186 0.37854688
188 0.37748618
190 0.37643662
192 0.37539799
194 0.37437006
196 0.37335262
198 0.37234547
200 0.37134841
202 0.37036125
204 0.3693838
206 0.36841587
208 0.36745729
210 0.36650788
212 0.36556749
214 0.36463594
216 0.36371307
218 0.36279874
220 0.36189279
222 0.36099507
224 0.36010545
226 0.35922378
228 0.35834992
230 0.35748376
232 0.35662514
234 0.35577397
236 0.3549301
238 0.35409342
240 0.35326381
242 0.35244116
244 0.35162537
246 0.35081631
248 0.35001389
250 0.34921799
252 0.34842853
254 0.3476454
256 0.34686851
260 0.34533306
264 0.34382144
268 0.34233297
272 0.34086698
276 0.33942282
280 0.33799989
284 0.33659761
288 0.3352154
292 0.33385273
296 0.33250909
300 0.33118397
304 0.32987689
308 0.3285874
312 0.32731506
316 0.32605943
320 0.3248201
324 0.32359668
328 0.3223888
332 0.32119607
336 0.32001814
340 0.31885468
344 0.31770534
348 0.31656982
352 0.31544779
356 0.31433897
360 0.31324306
364 0.31215977
368 0.31108886
372 0.31003003
376 0.30898306
380 0.30794768
384 0.30692366
388 0.30591076
392 0.30490877
396 0.30391747
400 0.30293664
404 0.30196607
408 0.30100558
412 0.30005496
416 0.29911403
420 0.2981826
424 0.29726049
428 0.29634755
432 0.29544358
436 0.29454844
440 0.29366196
444 0.29278399
448 0.29191438
452 0.29105298
456 0.29019964
460 0.28935423
464 0.28851661
468 0.28768665
472 0.28686422
476 0.28604919
480 0.28524145
484 0.28444087
488 0.28364733
492 0.28286072
496 0.28208093
500 0.28130785
504 0.28054137
508 0.2797814
512 0.27902782
520 0.27753947
528 0.27607555
536 0.27463534
544 0.27321814
552 0.27182327
560 0.2704501
568 0.26909801
576 0.26776641
584 0.26645474
592 0.26516246
600 0.26388905
608 0.262634
616 0.26139684
624 0.2601771
632 0.25897435
640 0.25778814
648 0.25661808
656 0.25546376
664 0.25432479
672 0.25320082
680 0.25209148
688 0.25099643
696 0.24991533
704 0.24884787
712 0.24779374
720 0.24675263
728 0.24572426
736 0.24470834
744 0.2437046
752 0.24271279
760 0.24173264
768 0.24076391
776 0.23980636
784 0.23885976
792 0.23792388
800 0.23699851
808 0.23608343
816 0.23517844
824 0.23428334
832 0.23339793
840 0.23252203
848 0.23165546
856 0.23079803
864 0.22994957
872 0.22910992
880 0.22827892
888 0.22745639
896 0.2266422
904 0.22583618
912 0.2250382
920 0.2242481
928 0.22346575
936 0.22269102
944 0.22192377
952 0.22116387
960 0.2204112
968 0.21966563
976 0.21892705
984 0.21819534
992 0.21747038
1000 0.21675207
1008 0.2160403
1016 0.21533495
1024 0.21463594
1040 0.21325649
1056 0.21190117
1072 0.21056924
1088 0.20925998
1104 0.20797273
1120 0.20670682
1136 0.20546163
1152 0.20423658
1168 0.20303108
1184 0.20184459
1200 0.20067659
1216 0.19952657
1232 0.19839404
1248 0.19727854
1264 0.19617962
1280 0.19509685
1296 0.19402982
1312 0.19297812
1328 0.19194137
1344 0.1909192
1360 0.18991125
1376 0.18891718
1392 0.18793666
1408 0.18696935
1424 0.18601496
1440 0.18507318
1456 0.18414372
1472 0.18322631
1488 0.18232066
1504 0.18142652
1520 0.18054364
1536 0.17967177
1552 0.17881066
1568 0.1779601
1584 0.17711985
1600 0.1762897
1616 0.17546944
1632 0.17465887
1648 0.17385778
1664 0.17306599
1680 0.17228331
1696 0.17150955
1712 0.17074455
1728 0.16998813
1744 0.16924013
1760 0.16850037
1776 0.16776872
1792 0.16704501
1808 0.16632909
1824 0.16562083
1840 0.16492007
1856 0.16422669
1872 0.16354055
1888 0.16286152
1904 0.16218947
1920 0.16152428
1936 0.16086583
1952 0.160214
1968 0.15956868
1984 0.15892975
2000 0.15829712
2016 0.15767067
2032 0.15705029
2048 0.15643589
2080 0.15522463
2112 0.15403613
2144 0.15286966
2176 0.15172453
2208 0.15060007
2240 0.14949565
2272 0.14841067
2304 0.14734455
2336 0.14629673
2368 0.14526668
2400 0.14425389
2432 0.14325788
2464 0.14227817
2496 0.14131432
2528 0.14036588
2560 0.13943246
2592 0.13851364
2624 0.13760903
2656 0.13671828
2688 0.13584103
2720 0.13497692
2752 0.13412564
2784 0.13328685
2816 0.13246026
2848 0.13164556
2880 0.13084246
2912 0.1300507
2944 0.12927
2976 0.12850011
3008 0.12774077
3040 0.12699174
3072 0.12625279
3104 0.12552369
3136 0.12480422
3168 0.12409418
3200 0.12339334
3232 0.12270153
3264 0.12201853
3296 0.12134417
3328 0.12067826
3360 0.12002062
3392 0.11937109
3424 0.1187295
3456 0.11809569
3488 0.1174695
3520 0.11685078
3552 0.11623937
3584 0.11563515
3616 0.11503796
3648 0.11444768
3680 0.11386416
3712 0.11328728
3744 0.11271692
3776 0.11215296
3808 0.11159527
3840 0.11104374
3872 0.11049826
3904 0.10995871
3936 0.109425
3968 0.10889701
4000 0.10837465
4032 0.10785782
4064 0.10734641
4096 0.10684035
4160 0.10584386
4224 0.10486764
4288 0.10391103
4352 0.10297337
4416 0.10205405
4480 0.10115249
4544 0.10026813
4608 0.099400433
4672 0.09854889
4736 0.097713011
4800 0.096892326
4864 0.096086388
4928 0.095294765
4992 0.094517046
5056 0.093752833
5120 0.093001747
5184 0.092263422
5248 0.091537507
5312 0.090823665
5376 0.09012157
5440 0.089430911
5504 0.088751386
5568 0.088082705
5632 0.087424589
5696 0.086776769
5760 0.086138984
5824 0.085510986
5888 0.084892531
5952 0.084283386
6016 0.083683326
6080 0.083092133
6144 0.082509596
6208 0.081935512
6272 0.081369684
6336 0.080811921
6400 0.080262038
6464 0.079719858
6528 0.079185207
6592 0.078657919
6656 0.07813783
6720 0.077624783
6784 0.077118626
6848 0.076619211
6912 0.076126395
6976 0.075640038
7040 0.075160005
7104 0.074686164
7168 0.074218389
7232 0.073756556
7296 0.073300544
7360 0.072850237
7424 0.07240552
7488 0.071966284
7552 0.071532421
7616 0.071103826
7680 0.070680398
7744 0.070262038
7808 0.06984865
7872 0.069440139
7936 0.069036415
8000 0.068637388
8064 0.068242972
8128 0.067853082
8192 0.067467637
8320 0.066709759
8448 0.065968721
8576 0.065243934
8704 0.06453484
8832 0.063840905
8960 0.063161621
9088 0.062496504
9216 0.06184509
9344 0.061206938
9472 0.060581626
9600 0.059968749
9728 0.059367923
9856 0.058778776
9984 0.058200956
10112 0.057634121
10240 0.057077948
10368 0.056532123
10496 0.055996347
10624 0.055470332
10752 0.054953802
10880 0.054446492
11008 0.053948145
11136 0.053458516
11264 0.052977368
11392 0.052504474
11520 0.052039615
11648 0.051582579
11776 0.051133162
11904 0.050691168
12032 0.050256407
12160 0.049828697
12288 0.04940786
12416 0.048993727
12544 0.048586133
12672 0.048184918
12800 0.047789929
12928 0.047401017
13056 0.047018038
13184 0.046640853
13312 0.046269326
13440 0.045903328
13568 0.045542732
13696 0.045187415
13824 0.04483726
13952 0.04449215
14080 0.044151974
14208 0.043816625
14336 0.043485997
14464 0.043159989
14592 0.042838501
14720 0.042521438
14848 0.042208707
14976 0.041900217
15104 0.041595881
15232 0.041295612
15360 0.040999328
15488 0.040706949
15616 0.040418395
15744 0.04013359
15872 0.039852461
16000 0.039574934
16128 0.03930094
16256 0.03903041
16384 0.038763278
16640 0.038238948
16896 0.037727451
17152 0.037228312
17408 0.036741082
17664 0.036265332
17920 0.035800655
18176 0.035346662
18432 0.034902985
18688 0.034469272
18944 0.034045185
19200 0.033630404
19456 0.033224624
19712 0.03282755
19968 0.032438903
20224 0.032058416
20480 0.031685832
20736 0.031320905
20992 0.0309634
21248 0.030613092
21504 0.030269764
21760 0.02993321
22016 0.029603228
22272 0.029279629
22528 0.028962229
22784 0.028650849
23040 0.028345322
23296 0.028045482
23552 0.027751174
23808 0.027462244
24064 0.027178547
24320 0.026899943
24576 0.026626296
24832 0.026357475
25088 0.026093354
25344 0.025833811
25600 0.02557873
25856 0.025327995
26112 0.025081499
26368 0.024839134
26624 0.0246008
26880 0.024366396
27136 0.024135827
27392 0.023909001
27648 0.023685827
27904 0.02346622
28160 0.023250096
28416 0.023037372
28672 0.02282797
28928 0.022621815
29184 0.022418831
29440 0.022218948
29696 0.022022095
29952 0.021828206
30208 0.021637214
30464 0.021449056
30720 0.021263671
30976 0.021080998
31232 0.02090098
31488 0.02072356
31744 0.020548683
32000 0.020376295
32256 0.020206345
32512 0.020038783
32768 0.01987356
33280 0.019549938
33792 0.019235114
34304 0.018928742
34816 0.018630493
35328 0.018340054
35840 0.01805713
36352 0.017781439
36864 0.017512715
37376 0.017250703
37888 0.016995161
38400 0.016745859
38912 0.016502577
39424 0.016265106
39936 0.016033245
40448 0.015806805
40960 0.015585603
41472 0.015369464
41984 0.015158223
42496 0.014951719
43008 0.014749802
43520 0.014552324
44032 0.014359145
44544 0.014170133
45056 0.013985157
45568 0.013804095
46080 0.013626828
46592 0.013453243
47104 0.013283231
47616 0.013116685
48128 0.012953507
48640 0.012793598
49152 0.012636864
49664 0.012483218
50176 0.01233257
50688 0.01218484
51200 0.012039945
51712 0.011897809
52224 0.011758357
52736 0.011621517
53248 0.011487219
53760 0.011355397
54272 0.011225986
54784 0.011098923
55296 0.010974148
55808 0.010851603
56320 0.01073123
56832 0.010612977
57344 0.010496789
57856 0.010382616
58368 0.010270408
58880 0.010160118
59392 0.010051699
59904 0.0099451071
60416 0.0098402981
60928 0.0097372301
61440 0.0096358625
61952 0.0095361556
62464 0.0094380711
62976 0.0093415719
63488 0.0092466219
64000 0.0091531861
64512 0.0090612306
65024 0.0089707224
65536 0.0088816294
66560 0.0087075659
67584 0.0085388018
68608 0.0083751123
69632 0.0082162848
70656 0.0080621181
71680 0.007912422
72704 0.0077670163
73728 0.00762573
74752 0.0074884011
75776 0.0073548757
76800 0.0072250077
77824 0.0070986582
78848 0.0069756953
79872 0.0068559931
80896 0.0067394321
81920 0.0066258982
82944 0.0065152828
83968 0.0064074822
84992 0.0063023976
86016 0.0061999345
87040 0.0061000027
88064 0.0060025161
89088 0.0059073922
90112 0.0058145522
91136 0.0057239205
92160 0.0056354251
93184 0.0055489965
94208 0.0054645685
95232 0.0053820776
96256 0.0053014626
97280 0.0052226651
98304 0.0051456289
99328 0.0050702999
100352 0.0049966265
101376 0.0049245587
102400 0.0048540486
103424 0.0047850502
104448 0.0047175192
105472 0.0046514129
106496 0.0045866903
107520 0.0045233118
108544 0.0044612392
109568 0.004400436
110592 0.0043408667
111616 0.0042824971
112640 0.0042252943
113664 0.0041692266
114688 0.0041142633
115712 0.0040603748
116736 0.0040075325
117760 0.0039557088
118784 0.0039048769
119808 0.0038550112
120832 0.0038060867
121856 0.0037580792
122880 0.0037109655
123904 0.0036647229
124928 0.0036193297
&
@target G0.S16
@type xy
0 1
1 0.92435558
2 0.89470641
3 0.87203695
4 0.85305328
5 0.83646444
6 0.82160075
7 0.80806008
8 0.79557784
9 0.78396853
10 0.77309595
11 0.76285645
12 0.75316889
13 0.7439683
14 0.73520166
15 0.72682499
16 0.71880131
17 0.71109918
18 0.70369159
19 0.69655508
20 0.68966917
21 0.68301584
22 0.67657909
23 0.67034468
24 0.66429986
25 0.65843313
26 0.65273411
27 0.64719337
28 0.64180232
29 0.6365531
30 0.6314385
31 0.62645189
32 0.62158717
33 0.61683866
34 0.61220114
35 0.60766971
36 0.60323985
37 0.59890732
38 0.59466816
39 0.59051866
40 0.58645534
41 0.58247494
42 0.57857438
43 0.57475076
44 0.57100134
45 0.56732354
46 0.56371491
47 0.56017314
48 0.55669603
49 0.55328148
50 0.54992753
51 0.54663227
52 0.54339392
53 0.54021076
54 0.53708116
55 0.53400356
56 0.53097646
57 0.52799845
58 0.52506815
59 0.52218426
60 0.51934553
61 0.51655076
62 0.51379879
63 0.51108851
64 0.50841887
65 0.50578883
66 0.50319741
67 0.50064366
68 0.49812668
69 0.49564558
70 0.49319951
71 0.49078766
72 0.48840922
73 0.48606345
74 0.48374961
75 0.48146697
76 0.47921486
77 0.47699261
78 0.47479957
79 0.47263512
80 0.47049865
81 0.46838958
82 0.46630734
83 0.46425139
84 0.46222118
85 0.4602162
86 0.45823595
87 0.45627994
88 0.4543477
89 0.45243876
90 0.45055268
91 0.44868903
92 0.44684738
93 0.44502732
94 0.44322845
95 0.44145038
96 0.43969273
97 0.43795514
98 0.43623725
99 0.4345387
100 0.43285915
101 0.43119828
102 0.42955576
103 0.42793127
104 0.42632451
105 0.42473517
106 0.42316296
107 0.4216076
108 0.4200688
109 0.4185463
110 0.41703983
111 0.41554912
112 0.41407393
113 0.41261401
114 0.41116911
115 0.40973899
116 0.40832343
117 0.40692221
118 0.40553508
119 0.40416185
120 0.4028023
121 0.40145622
122 0.40012341
123 0.39880367
124 0.3974968
125 0.39620262
126 0.39492094
127 0.39365158
128 0.39239435
130 0.38991562
132 0.38748338
134 0.38509634
136 0.38275323
138 0.38045285
140 0.37819405
142 0.37597571
144 0.37379675
146 0.37165613
148 0.36955287
150 0.36748599
152 0.36545457
154 0.36345772
156 0.36149457
158 0.35956429
160 0.35766607
162 0.35579913
164 0.35396271
166 0.3521561
168 0.35037857
170 0.34862946
172 0.34690811
174 0.34521386
176 0.34354611
178 0.34190424
180 0.34028769
182 0.33869588
184 0.33712827
186 0.33558432
188 0.33406353
190 0.33256538
192 0.3310894
194 0.32963511
196 0.32820206
198 0.3267898
200 0.32539789
202 0.32402592
204 0.32267347
206 0.32134015
208 0.32002558
210 0.31872937
212 0.31745115
214 0.31619057
216 0.31494729
218 0.31372097
220 0.31251126
222 0.31131786
224 0.31014045
226 0.30897873
228 0.30783239
230 0.30670116
232 0.30558473
234 0.30448285
236 0.30339524
238 0.30232163
240 0.30126178
242 0.30021543
244 0.29918234
246 0.29816227
248 0.29715498
250 0.29616026
252 0.29517787
254 0.29420761
256 0.29324925
260 0.29136744
264 0.28953085
268 0.28773795
272 0.28598727
276 0.28427741
280 0.28260703
284 0.28097486
288 0.27937966
292 0.27782026
296 0.27629552
300 0.27480437
304 0.27334575
308 0.27191868
312 0.27052219
316 0.26915536
320 0.2678173
324 0.26650715
328 0.26522411
332 0.26396738
336 0.26273619
340 0.26152981
344 0.26034754
348 0.2591887
352 0.25805264
356 0.2569387
360 0.2558463
364 0.25477484
368 0.25372374
372 0.25269246
376 0.25168048
380 0.25068727
384 0.24971234
388 0.24875521
392 0.24781542
396 0.24689252
400 0.24598608
404 0.24509568
408 0.2442209
412 0.24336137
416 0.2425167
420 0.24168651
424 0.24087046
428 0.24006819
432 0.23927938
436 0.23850369
440 0.2377408
444 0.23699043
448 0.23625226
452 0.235526
456 0.23481139
460 0.23410815
464 0.23341601
468 0.23273472
472 0.23206403
476 0.2314037
480 0.23075349
484 0.23011318
488 0.22948255
492 0.22886138
496 0.22824946
500 0.22764659
504 0.22705256
508 0.2264672
512 0.22589031
520 0.2247612
528 0.22366386
536 0.22259694
544 0.2215592
552 0.22054944
560 0.21956653
568 0.21860938
576 0.21767699
584 0.21676837
592 0.2158826
600 0.2150188
608 0.21417613
616 0.2133538
624 0.21255104
632 0.21176712
640 0.21100137
648 0.21025311
656 0.20952171
664 0.20880657
672 0.20810712
680 0.2074228
688 0.2067531
696 0.2060975
704 0.20545552
712 0.20482671
720 0.20421062
728 0.20360683
736 0.20301493
744 0.20243453
752 0.20186527
760 0.20130678
768 0.20075871
776 0.20022075
784 0.19969258
792 0.19917388
800 0.19866437
808 0.19816378
816 0.19767181
824 0.19718823
832 0.19671278
840 0.19624521
848 0.1957853
856 0.19533283
864 0.19488758
872 0.19444934
880 0.19401792
888 0.19359312
896 0.19317476
904 0.19276266
912 0.19235665
920 0.19195656
928 0.19156224
936 0.19117352
944 0.19079027
952 0.19041233
960 0.19003956
968 0.18967184
976 0.18930903
984 0.18895101
992 0.18859766
1000 0.18824885
1008 0.18790448
1016 0.18756443
1024 0.18722861
1040 0.18656921
1056 0.1859255
1072 0.18529674
1088 0.18468225
1104 0.18408137
1120 0.18349351
1136 0.18291809
1152 0.18235457
1168 0.18180244
1184 0.18126123
1200 0.18073049
1216 0.18020978
1232 0.17969872
1248 0.17919691
1264 0.17870401
1280 0.17821967
1296 0.17774357
1312 0.1772754
1328 0.17681487
1344 0.17636172
1360 0.17591568
1376 0.1754765
1392 0.17504395
1408 0.1746178
1424 0.17419785
1440 0.17378388
1456 0.17337571
1472 0.17297316
1488 0.17257604
1504 0.1721842
1520 0.17179746
1536 0.17141568
1552 0.17103872
1568 0.17066642
1584 0.17029867
1600 0.16993533
1616 0.16957628
1632 0.1692214
1648 0.16887059
1664 0.16852372
1680 0.16818071
1696 0.16784145
1712 0.16750584
1728 0.1671738
1744 0.16684523
1760 0.16652006
1776 0.1661982
1792 0.16587957
1808 0.1655641
1824 0.16525171
1840 0.16494234
1856 0.16463591
1872 0.16433237
1888 0.16403165
1904 0.16373369
1920 0.16343843
1936 0.16314581
1952 0.16285578
1968 0.1625683
1984 0.16228329
2000 0.16200073
2016 0.16172055
2032 0.16144272
2048 0.16116718
2080 0.16062284
2112 0.16008718
2144 0.1595599
2176 0.15904071
2208 0.15852932
2240 0.15802549
2272 0.15752895
2304 0.15703948
2336 0.15655686
2368 0.15608087
2400 0.15561132
2432 0.15514801
2464 0.15469077
2496 0.15423943
2528 0.15379381
2560 0.15335378
2592 0.15291916
2624 0.15248983
2656 0.15206564
2688 0.15164647
2720 0.15123219
2752 0.15082268
2784 0.15041782
2816 0.1500175
2848 0.14962163
2880 0.14923008
2912 0.14884278
2944 0.14845961
2976 0.14808049
3008 0.14770534
3040 0.14733406
3072 0.14696657
3104 0.1466028
3136 0.14624266
3168 0.14588609
3200 0.14553301
3232 0.14518336
3264 0.14483706
3296 0.14449405
3328 0.14415426
3360 0.14381765
3392 0.14348414
3424 0.14315367
3456 0.1428262
3488 0.14250167
3520 0.14218003
3552 0.14186122
3584 0.1415452
3616 0.14123191
3648 0.14092131
3680 0.14061336
3712 0.140308
3744 0.1400052
3776 0.13970491
3808 0.1394071
3840 0.13911172
3872 0.13881873
3904 0.13852809
3936 0.13823977
3968 0.13795373
4000 0.13766994
4032 0.13738836
4064 0.13710895
4096 0.13683169
4160 0.13628348
4224 0.13574346
4288 0.1352114
4352 0.13468708
4416 0.13417028
4480 0.13366078
4544 0.1331584
4608 0.13266293
4672 0.13217419
4736 0.13169201
4800 0.13121623
4864 0.13074667
4928 0.13028318
4992 0.12982561
5056 0.12937381
5120 0.12892765
5184 0.12848699
5248 0.1280517
5312 0.12762166
5376 0.12719674
5440 0.12677683
5504 0.12636182
5568 0.1259516
5632 0.12554605
5696 0.12514509
5760 0.12474861
5824 0.12435651
5888 0.12396871
5952 0.12358512
6016 0.12320564
6080 0.1228302
6144 0.12245871
6208 0.1220911
6272 0.12172728
6336 0.12136719
6400 0.12101074
6464 0.12065788
6528 0.12030853
6592 0.11996263
6656 0.11962011
6720 0.11928091
6784 0.11894497
6848 0.11861223
6912 0.11828263
6976 0.11795612
7040 0.11763264
7104 0.11731214
7168 0.11699456
7232 0.11667987
7296 0.116368
7360 0.11605891
7424 0.11575255
7488 0.11544888
7552 0.11514786
7616 0.11484943
7680 0.11455357
7744 0.11426022
7808 0.11396934
7872 0.11368091
7936 0.11339487
8000 0.1131112
8064 0.11282985
8128 0.11255078
8192 0.11227398
8320 0.11172699
8448 0.11118862
8576 0.11065862
8704 0.11013674
8832 0.10962276
8960 0.10911645
9088 0.10861759
9216 0.10812599
9344 0.10764146
9472 0.10716379
9600 0.10669282
9728 0.10622836
9856 0.10577026
9984 0.10531835
10112 0.10487247
10240 0.10443248
10368 0.10399824
10496 0.1035696
10624 0.10314644
10752 0.10272862
10880 0.10231602
11008 0.10190852
11136 0.10150601
11264 0.10110836
11392 0.10071548
11520 0.10032726
11648 0.099943595
11776 0.099564389
11904 0.099189547
12032 0.098818978
12160 0.09845259
12288 0.098090299
12416 0.097732021
12544 0.097377673
12672 0.097027178
12800 0.096680458
12928 0.096337439
13056 0.095998049
13184 0.095662218
13312 0.095329878
13440 0.095000962
13568 0.094675407
13696 0.094353149
13824 0.094034128
13952 0.093718284
14080 0.093405561
14208 0.093095901
14336 0.09278925
14464 0.092485555
14592 0.092184764
14720 0.091886827
14848 0.091591695
14976 0.091299319
15104 0.091009653
15232 0.090722651
15360 0.090438269
15488 0.090156463
15616 0.089877192
15744 0.089600413
15872 0.089326087
16000 0.089054175
16128 0.088784637
16256 0.088517436
16384 0.088252536
16640 0.087729495
16896 0.087215238
17152 0.0867095
17408 0.086212027
17664 0.085722579
17920 0.085240923
18176 0.084766837
18432 0.084300109
18688 0.083840534
18944 0.083387917
19200 0.08294207
19456 0.082502812
19712 0.082069969
19968 0.081643376
20224 0.08122287
20480 0.080808297
20736 0.080399509
20992 0.079996362
21248 0.079598718
21504 0.079206442
21760 0.078819408
22016 0.078437489
22272 0.078060568
22528 0.077688526
22784 0.077321254
23040 0.076958641
23296 0.076600585
23552 0.076246983
23808 0.075897738
24064 0.075552754
24320 0.075211941
24576 0.074875208
24832 0.07454247
25088 0.074213644
25344 0.073888647
25600 0.073567403
25856 0.073249833
26112 0.072935865
26368 0.072625426
26624 0.072318447
26880 0.07201486
27136 0.071714599
27392 0.0714176
27648 0.071123801
27904 0.070833141
28160 0.070545562
28416 0.070261006
28672 0.069979418
28928 0.069700744
29184 0.06942493
29440 0.069151925
29696 0.06888168
29952 0.068614145
30208 0.068349273
30464 0.068087018
30720 0.067827334
30976 0.067570178
31232 0.067315507
31488 0.067063278
31744 0.066813452
32000 0.066565987
32256 0.066320846
32512 0.066077989
32768 0.065837381
33280 0.065362765
33792 0.064896718
34304 0.064438972
34816 0.063989274
35328 0.063547378
35840 0.063113052
36352 0.062686072
36864 0.062266225
37376 0.061853307
37888 0.061447119
38400 0.061047475
38912 0.060654193
39424 0.0602671
39936 0.059886028
40448 0.059510817
40960 0.059141314
41472 0.058777369
41984 0.058418839
42496 0.058065587
43008 0.05771748
43520 0.05737439
44032 0.057036194
44544 0.056702773
45056 0.056374012
45568 0.0560498
46080 0.05573003
46592 0.055414598
47104 0.055103405
47616 0.054796353
48128 0.054493349
48640 0.054194303
49152 0.053899126
49664 0.053607734
50176 0.053320044
50688 0.053035978
51200 0.052755457
51712 0.052478406
52224 0.052204754
52736 0.051934429
53248 0.051667364
53760 0.051403492
54272 0.051142748
54784 0.050885069
55296 0.050630396
55808 0.050378669
56320 0.050129831
56832 0.049883825
57344 0.049640598
57856 0.049400096
58368 0.049162269
58880 0.048927067
59392 0.048694439
59904 0.048464341
60416 0.048236724
60928 0.048011545
61440 0.047788759
61952 0.047568324
62464 0.047350199
62976 0.047134342
63488 0.046920714
64000 0.046709277
64512 0.046499993
65024 0.046292826
65536 0.04608774
66560 0.04568367
67584 0.045287515
68608 0.044899017
69632 0.044517932
70656 0.044144026
71680 0.043777074
72704 0.043416864
73728 0.043063189
74752 0.042715856
75776 0.042374675
76800 0.042039469
77824 0.041710063
78848 0.041386294
79872 0.041068001
80896 0.040755034
81920 0.040447246
82944 0.040144495
83968 0.039846647
84992 0.039553572
86016 0.039265143
87040 0.038981241
88064 0.03870175
89088 0.038426556
90112 0.038155552
91136 0.037888634
92160 0.037625701
93184 0.037366656
94208 0.037111405
95232 0.036859858
96256 0.036611928
97280 0.036367528
98304 0.036126578
99328 0.035888999
100352 0.035654713
101376 0.035423646
102400 0.035195727
103424 0.034970887
104448 0.034749057
105472 0.034530172
106496 0.034314169
107520 0.034100986
108544 0.033890564
109568 0.033682845
110592 0.033477773
111616 0.033275293
112640 0.033075353
113664 0.0328779
114688 0.032682885
115712 0.032490259
116736 0.032299976
117760 0.032111988
118784 0.031926253
119808 0.031742725
120832 0.031561363
121856 0.031382126
122880 0.031204974
123904 0.031029868
124928 0.030856769
&
@target G0.S17
@type xy
0 1
1 1
2 0.989
3 0.975
4 0.957
5 0.941
6 0.928
7 0.921
8 0.911
9 0.896
10 0.89
11 0.877
12 0.866
13 0.859
14 0.848
15 0.838
16 0.831
17 0.824
18 0.818
19 0.807
20 0.796
21 0.79
22 0.783
23 0.779
24 0.776
25 0.772
26 0.766
27 0.758
28 0.753
29 0.75
30 0.74
31 0.738
32 0.734
33 0.73
34 0.727
35 0.722
36 0.718
37 0.715
38 0.709
39 0.706
40 0.703
41 0.7
42 0.694
43 0.692
44 0.688
45 0.68
46 0.679
47 0.675
48 0.669
49 0.663
50 0.66
51 0.657
52 0.656
53 0.653
54 0.652
55 0.649
56 0.642
57 0.639
58 0.638
59 0.632
60 0.631
61 0.629
62 0.627
63 0.623
64 0.621
65 0.618
66 0.614
67 0.612
68 0.609
69 0.608
70 0.606
71 0.603
72 0.602
73 0.599
74 0.599
75 0.596
76 0.595
77 0.592
78 0.592
79 0.588
80 0.584
81 0.581
82 0.578
83 0.574
84 0.572
85 0.571
86 0.567
87 0.566
88 0.566
89 0.564
90 0.564
91 0.563
92 0.562
93 0.56
94 0.556
95 0.553
96 0.551
97 0.551
98 0.548
99 0.547
100 0.544
101 0.542
102 0.541
103 0.539
104 0.538
105 0.537
106 0.535
107 0.533
108 0.53
109 0.53
110 0.53
111 0.528
112 0.526
113 0.526
114 0.525
115 0.524
116 0.522
117 0.52
118 0.519
119 0.519
120 0.519
121 0.519
122 0.518
123 0.517
124 0.516
125 0.514
126 0.514
127 0.513
128 0.513
130 0.507
132 0.506
134 0.501
136 0.498
138 0.496
140 0.495
142 0.494
144 0.492
146 0.488
148 0.486
150 0.485
152 0.484
154 0.483
156 0.481
158 0.479
160 0.478
162 0.476
164 0.472
166 0.467
168 0.465
170 0.464
172 0.462
174 0.458
176 0.457
178 0.455
180 0.454
182 0.452
184 0.452
186 0.45
188 0.45
190 0.45
192 0.447
194 0.447
196 0.447
198 0.443
200 0.441
202 0.441
204 0.44
206 0.437
208 0.436
210 0.436
212 0.436
214 0.436
216 0.435
218 0.435
220 0.432
222 0.431
224 0.429
226 0.427
228 0.427
230 0.427
232 0.426
234 0.426
236 0.426
238 0.426
240 0.424
242 0.423
244 0.42
246 0.419
248 0.418
250 0.418
252 0.417
254 0.417
256 0.417
260 0.415
264 0.413
268 0.412
272 0.408
276 0.407
280 0.406
284 0.405
288 0.405
292 0.402
296 0.4
300 0.4
304 0.398
308 0.397
312 0.395
316 0.395
320 0.395
324 0.393
328 0.392
332 0.39
336 0.389
340 0.387
344 0.385
348 0.38
352 0.378
356 0.378
360 0.377
364 0.376
368 0.374
372 0.373
376 0.37
380 0.37
384 0.37
388 0.37
392 0.37
396 0.368
400 0.368
404 0.367
408 0.365
412 0.363
416 0.361
420 0.36
424 0.359
428 0.359
432 0.359
436 0.358
440 0.357
444 0.355
448 0.355
452 0.355
456 0.354
460 0.354
464 0.353
468 0.352
472 0.352
476 0.352
480 0.351
484 0.351
488 0.351
492 0.35
496 0.349
500 0.349
504 0.349
508 0.348
512 0.347
520 0.346
528 0.344
536 0.342
544 0.341
552 0.339
560 0.335
568 0.335
576 0.334
584 0.332
592 0.331
600 0.329
608 0.328
616 0.326
624 0.326
632 0.326
640 0.324
648 0.323
656 0.321
664 0.319
672 0.318
680 0.316
688 0.314
696 0.314
704 0.313
712 0.312
720 0.311
728 0.31
736 0.309
744 0.308
752 0.307
760 0.306
768 0.304
776 0.303
784 0.303
792 0.303
800 0.302
808 0.302
816 0.302
824 0.301
832 0.3
840 0.3
848 0.297
856 0.296
864 0.295
872 0.295
880 0.294
888 0.294
896 0.294
904 0.293
912 0.291
920 0.29
928 0.289
936 0.289
944 0.288
952 0.286
960 0.286
968 0.286
976 0.286
984 0.285
992 0.284
1000 0.28
1008 0.28
1016 0.279
1024 0.279
1040 0.277
1056 0.277
1072 0.277
1088 0.277
1104 0.273
1120 0.273
1136 0.273
1152 0.273
1168 0.272
1184 0.271
1200 0.271
1216 0.269
1232 0.267
1248 0.265
1264 0.264
1280 0.264
1296 0.264
1312 0.263
1328 0.261
1344 0.259
1360 0.258
1376 0.257
1392 0.257
1408 0.257
1424 0.257
1440 0.257
1456 0.256
1472 0.256
1488 0.254
1504 0.254
1520 0.253
1536 0.252
1552 0.252
1568 0.252
1584 0.252
1600 0.251
1616 0.25
1632 0.25
1648 0.25
1664 0.249
1680 0.249
1696 0.248
1712 0.248
1728 0.247
1744 0.247
1760 0.247
1776 0.247
1792 0.247
1808 0.247
1824 0.247
1840 0.245
1856 0.245
1872 0.245
1888 0.245
1904 0.245
1920 0.245
1936 0.245
1952 0.244
1968 0.243
1984 0.241
2000 0.24
2016 0.24
2032 0.24
2048 0.24
2080 0.237
2112 0.235
2144 0.234
2176 0.233
2208 0.233
2240 0.232
2272 0.232
2304 0.231
2336 0.23
2368 0.23
2400 0.23
2432 0.227
2464 0.224
2496 0.223
2528 0.221
2560 0.221
2592 0.218
2624 0.217
2656 0.216
2688 0.214
2720 0.214
2752 0.213
2784 0.213
2816 0.212
2848 0.211
2880 0.21
2912 0.21
2944 0.209
2976 0.208
3008 0.208
3040 0.208
3072 0.207
3104 0.205
3136 0.204
3168 0.203
3200 0.203
3232 0.203
3264 0.203
3296 0.202
3328 0.201
3360 0.201
3392 0.2
3424 0.2
3456 0.2
3488 0.195
3520 0.195
3552 0.194
3584 0.194
3616 0.194
3648 0.193
3680 0.193
3712 0.193
3744 0.193
3776 0.193
3808 0.193
3840 0.192
3872 0.19
3904 0.19
3936 0.188
3968 0.188
4000 0.188
4032 0.187
4064 0.186
4096 0.185
4160 0.185
4224 0.183
4288 0.181
4352 0.181
4416 0.181
4480 0.181
4544 0.18
4608 0.179
4672 0.179
4736 0.178
4800 0.178
4864 0.178
4928 0.177
4992 0.177
5056 0.176
5120 0.176
5184 0.175
5248 0.174
5312 0.173
5376 0.173
5440 0.173
5504 0.173
5568 0.172
5632 0.172
5696 0.171
5760 0.171
5824 0.17
5888 0.169
5952 0.169
6016 0.169
6080 0.169
6144 0.169
6208 0.169
6272 0.169
6336 0.168
6400 0.167
6464 0.167
6528 0.167
6592 0.167
6656 0.167
6720 0.167
6784 0.167
6848 0.167
6912 0.167
6976 0.166
7040 0.165
7104 0.164
7168 0.164
7232 0.164
7296 0.162
7360 0.161
7424 0.159
7488 0.159
7552 0.158
7616 0.157
7680 0.156
7744 0.156
7808 0.156
7872 0.156
7936 0.155
8000 0.154
8064 0.154
8128 0.153
8192 0.153
8320 0.152
8448 0.151
8576 0.151
8704 0.15
8832 0.15
8960 0.15
9088 0.149
9216 0.148
9344 0.145
9472 0.144
9600 0.144
9728 0.143
9856 0.142
9984 0.142
10112 0.142
10240 0.142
10368 0.142
10496 0.142
10624 0.14
10752 0.14
10880 0.14
11008 0.14
11136 0.14
11264 0.14
11392 0.139
11520 0.139
11648 0.139
11776 0.138
11904 0.137
12032 0.137
12160 0.137
12288 0.136
12416 0.135
12544 0.134
12672 0.134
12800 0.134
12928 0.134
13056 0.134
13184 0.133
13312 0.133
13440 0.131
13568 0.13
13696 0.13
13824 0.13
13952 0.13
14080 0.13
14208 0.129
14336 0.129
14464 0.129
14592 0.129
14720 0.129
14848 0.128
14976 0.127
15104 0.127
15232 0.127
15360 0.127
15488 0.127
15616 0.126
15744 0.126
15872 0.126
16000 0.126
16128 0.126
16256 0.126
16384 0.126
16640 0.125
16896 0.124
17152 0.123
17408 0.121
17664 0.12
17920 0.12
18176 0.12
18432 0.12
18688 0.12
18944 0.12
19200 0.12
19456 0.12
19712 0.119
19968 0.119
20224 0.119
20480 0.119
20736 0.119
20992 0.119
21248 0.119
21504 0.119
21760 0.117
22016 0.117
22272 0.115
22528 0.115
22784 0.114
23040 0.114
23296 0.113
23552 0.113
23808 0.113
24064 0.113
24320 0.113
24576 0.113
24832 0.112
25088 0.112
25344 0.112
25600 0.112
25856 0.11
26112 0.11
26368 0.11
26624 0.109
26880 0.108
27136 0.108
27392 0.107
27648 0.106
27904 0.106
28160 0.106
28416 0.106
28672 0.106
28928 0.106
29184 0.106
29440 0.106
29696 0.106
29952 0.106
30208 0.105
30464 0.105
30720 0.105
30976 0.105
31232 0.105
31488 0.105
31744 0.103
32000 0.103
32256 0.103
32512 0.103
32768 0.103
33280 0.103
33792 0.103
34304 0.103
34816 0.103
35328 0.102
35840 0.102
36352 0.1
36864 0.099
37376 0.099
37888 0.099
38400 0.099
38912 0.098
39424 0.098
39936 0.098
40448 0.098
40960 0.098
41472 0.098
41984 0.096
42496 0.096
43008 0.095
43520 0.094
44032 0.094
44544 0.094
45056 0.094
45568 0.094
46080 0.094
46592 0.094
47104 0.094
47616 0.094
48128 0.094
48640 0.094
49152 0.094
49664 0.094
50176 0.094
50688 0.092
51200 0.092
51712 0.092
52224 0.092
52736 0.091
53248 0.091
53760 0.091
54272 0.091
54784 0.09
55296 0.09
55808 0.09
56320 0.09
56832 0.09
57344 0.09
57856 0.09
58368 0.09
58880 0.09
59392 0.09
59904 0.09
60416 0.09
60928 0.09
61440 0.09
61952 0.089
62464 0.089
62976 0.089
63488 0.088
64000 0.087
64512 0.087
65024 0.087
65536 0.086
66560 0.085
67584 0.085
68608 0.085
69632 0.085
70656 0.085
71680 0.085
72704 0.084
73728 0.084
74752 0.084
75776 0.083
76800 0.083
77824 0.083
78848 0.083
79872 0.082
80896 0.082
81920 0.082
82944 0.081
83968 0.08
84992 0.08
86016 0.08
87040 0.08
88064 0.08
89088 0.08
90112 0.08
91136 0.079
92160 0.079
93184 0.079
94208 0.079
95232 0.077
96256 0.077
97280 0.076
98304 0.076
99328 0.076
&
@target G0.S18
@type xy
0 1
1 0.83657759
2 0.80671908
3 0.78711512
4 0.77218893
5 0.76000932
6 0.74965833
7 0.7406217
8 0.73258016
9 0.72532084
10 0.71869424
11 0.71259103
12 0.70692867
13 0.70164322
14 0.69668409
15 0.69201047
16 0.68758898
17 0.68339191
18 0.67939602
19 0.67558158
20 0.67193172
21 0.66843186
22 0.66506935
23 0.6618331
24 0.65871337
25 0.6557015
26 0.65278982
27 0.64997145
28 0.64724023
29 0.6445906
30 0.64201751
31 0.63951642
32 0.63708316
33 0.63471392
34 0.63240523
35 0.63015389
36 0.62795696
37 0.62581172
38 0.62371566
39 0.62166644
40 0.6196619
41 0.61770004
42 0.61577897
43 0.61389694
44 0.61205231
45 0.61024355
46 0.60846922
47 0.60672795
48 0.60501849
49 0.60333963
50 0.60169024
51 0.60006925
52 0.59847566
53 0.5969085
54 0.59536687
55 0.59384992
56 0.59235683
57 0.59088683
58 0.58943918
59 0.58801318
60 0.58660816
61 0.58522349
62 0.58385856
63 0.58251279
64 0.58118563
65 0.57987655
66 0.57858503
67 0.5773106
68 0.5760528
69 0.57481116
70 0.57358528
71 0.57237472
72 0.57117912
73 0.56999807
74 0.56883122
75 0.56767822
76 0.56653874
77 0.56541243
78 0.564299
79 0.56319814
80 0.56210956
81 0.56103298
82 0.55996812
83 0.55891473
84 0.55787255
85 0.55684134
86 0.55582086
87 0.55481088
88 0.55381118
89 0.55282155
90 0.55184178
91 0.55087167
92 0.54991102
93 0.54895964
94 0.54801736
95 0.54708398
96 0.54615935
97 0.5452433
98 0.54433565
99 0.54343626
100 0.54254497
101 0.54166163
102 0.5407861
103 0.53991823
104 0.53905789
105 0.53820495
106 0.53735927
107 0.53652073
108 0.53568921
109 0.53486459
110 0.53404674
111 0.53323556
112 0.53243094
113 0.53163277
114 0.53084093
115 0.53005534
116 0.52927589
117 0.52850248
118 0.52773502
119 0.52697341
120 0.52621756
121 0.52546739
122 0.52472281
123 0.52398373
124 0.52325007
125 0.52252175
126 0.52179869
127 0.52108081
128 0.52036804
130 0.51895754
132 0.5175666
134 0.51619468
136 0.51484126
138 0.51350584
140 0.51218792
142 0.51088706
144 0.5096028
146 0.50833472
148 0.50708242
150 0.50584549
152 0.50462355
154 0.50341625
156 0.50222323
158 0.50104414
160 0.49987867
162 0.4987265
164 0.49758732
166 0.49646084
168 0.49534678
170 0.49424486
172 0.49315481
174 0.49207638
176 0.49100933
178 0.4899534
180 0.48890838
182 0.48787402
184 0.48685013
186 0.48583647
188 0.48483286
190 0.48383908
192 0.48285496
194 0.48188029
196 0.4809149
198 0.47995862
200 0.47901126
202 0.47807267
204 0.47714268
206 0.47622114
208 0.47530789
210 0.47440278
212 0.47350567
214 0.47261641
216 0.47173488
218 0.47086094
220 0.46999445
222 0.46913529
224 0.46828334
226 0.46743847
228 0.46660057
230 0.46576953
232 0.46494523
234 0.46412757
236 0.46331643
238 0.46251172
240 0.46171333
242 0.46092116
244 0.46013513
246 0.45935512
248 0.45858106
250 0.45781286
252 0.45705041
254 0.45629365
256 0.45554248
260 0.4540566
264 0.45259214
268 0.45114849
272 0.44972506
276 0.44832131
280 0.4469367
284 0.44557071
288 0.44422286
292 0.44289266
296 0.44157967
300 0.44028345
304 0.43900358
308 0.43773966
312 0.43649128
316 0.43525809
320 0.43403972
324 0.43283582
328 0.43164605
332 0.43047009
336 0.42930763
340 0.42815836
344 0.42702198
348 0.42589823
352 0.42478681
356 0.42368748
360 0.42259997
364 0.42152403
368 0.42045942
372 0.41940591
376 0.41836328
380 0.41733131
384 0.41630978
388 0.41529848
392 0.41429723
396 0.41330581
400 0.41232406
404 0.41135177
408 0.41038878
412 0.40943491
416 0.40849
420 0.40755387
424 0.40662638
428 0.40570736
432 0.40479667
436 0.40389416
440 0.40299969
444 0.40211311
448 0.4012343
452 0.40036312
456 0.39949944
460 0.39864314
464 0.39779409
468 0.39695219
472 0.3961173
476 0.39528932
480 0.39446813
484 0.39365363
488 0.39284572
492 0.39204428
496 0.39124923
500 0.39046045
504 0.38967786
508 0.38890137
512 0.38813087
520 0.38660752
528 0.38510712
536 0.38362901
544 0.38217256
552 0.38073715
560 0.37932221
568 0.37792718
576 0.37655151
584 0.37519471
592 0.37385627
600 0.37253572
608 0.3712326
616 0.36994647
624 0.36867692
632 0.36742353
640 0.36618591
648 0.36496368
656 0.36375649
664 0.36256397
672 0.36138578
680 0.36022161
688 0.35907113
696 0.35793404
704 0.35681003
712 0.35569883
720 0.35460016
728 0.35351374
736 0.35243933
744 0.35137666
752 0.3503255
760 0.3492856
768 0.34825675
776 0.34723871
784 0.34623128
792 0.34523423
800 0.34424738
808 0.34327052
816 0.34230346
824 0.34134602
832 0.34039801
840 0.33945927
848 0.33852961
856 0.33760887
864 0.33669689
872 0.33579352
880 0.3348986
888 0.33401198
896 0.33313352
904 0.33226307
912 0.3314005
920 0.33054567
928 0.32969845
936 0.32885872
944 0.32802635
952 0.32720121
960 0.3263832
968 0.32557219
976 0.32476808
984 0.32397074
992 0.32318008
1000 0.32239599
1008 0.32161837
1016 0.32084712
1024 0.32008213
1040 0.31857059
1056 0.31708301
1072 0.31561868
1088 0.31417693
1104 0.3127571
1120 0.31135859
1136 0.30998079
1152 0.30862314
1168 0.30728509
1184 0.30596611
1200 0.30466571
1216 0.30338339
1232 0.30211869
1248 0.30087117
1264 0.29964039
1280 0.29842593
1296 0.2972274
1312 0.29604441
1328 0.29487658
1344 0.29372357
1360 0.29258501
1376 0.29146059
1392 0.29034996
1408 0.28925283
1424 0.28816889
1440 0.28709784
1456 0.28603942
1472 0.28499333
1488 0.28395932
1504 0.28293713
1520 0.28192651
1536 0.28092722
1552 0.27993904
1568 0.27896172
1584 0.27799506
1600 0.27703883
1616 0.27609284
1632 0.27515688
1648 0.27423076
1664 0.27331428
1680 0.27240727
1696 0.27150954
1712 0.27062093
1728 0.26974125
1744 0.26887035
1760 0.26800807
1776 0.26715425
1792 0.26630874
1808 0.2654714
1824 0.26464207
1840 0.26382062
1856 0.26300691
1872 0.26220081
1888 0.26140219
1904 0.26061092
1920 0.25982688
1936 0.25904995
1952 0.25828001
1968 0.25751694
1984 0.25676065
2000 0.25601101
2016 0.25526792
2032 0.25453127
2048 0.25380097
2080 0.25235901
2112 0.25094127
2144 0.249547
2176 0.24817553
2208 0.24682616
2240 0.24549826
2272 0.24419123
2304 0.24290446
2336 0.2416374
2368 0.24038949
2400 0.23916024
2432 0.23794912
2464 0.23675567
2496 0.23557942
2528 0.23441993
2560 0.23327676
2592 0.23214952
2624 0.2310378
2656 0.22994122
2688 0.22885942
2720 0.22779203
2752 0.22673871
2784 0.22569914
2816 0.22467299
2848 0.22365996
2880 0.22265974
2912 0.22167205
2944 0.2206966
2976 0.21973314
3008 0.21878139
3040 0.2178411
3072 0.21691203
3104 0.21599394
3136 0.21508661
3168 0.21418979
3200 0.21330329
3232 0.21242689
3264 0.21156038
3296 0.21070357
3328 0.20985626
3360 0.20901828
3392 0.20818943
3424 0.20736954
3456 0.20655845
3488 0.20575597
3520 0.20496196
3552 0.20417625
3584 0.2033987
3616 0.20262914
3648 0.20186744
3680 0.20111346
3712 0.20036705
3744 0.19962809
3776 0.19889643
3808 0.19817197
3840 0.19745456
3872 0.19674409
3904 0.19604045
3936 0.19534351
3968 0.19465316
4000 0.1939693
4032 0.19329182
4064 0.19262061
4096 0.19195557
4160 0.19064361
4224 0.18935517
4288 0.18808952
4352 0.18684596
4416 0.18562381
4480 0.18442243
4544 0.18324122
4608 0.18207958
4672 0.18093695
4736 0.1798128
4800 0.1787066
4864 0.17761786
4928 0.17654611
4992 0.17549087
5056 0.17445172
5120 0.17342824
5184 0.17242
5248 0.17142662
5312 0.17044773
5376 0.16948295
5440 0.16853194
5504 0.16759436
5568 0.16666989
5632 0.1657582
5696 0.16485899
5760 0.16397197
5824 0.16309686
5888 0.16223338
5952 0.16138126
6016 0.16054026
6080 0.15971011
6144 0.15889059
6208 0.15808145
6272 0.15728247
6336 0.15649344
6400 0.15571414
6464 0.15494437
6528 0.15418392
6592 0.15343261
6656 0.15269024
6720 0.15195664
6784 0.15123163
6848 0.15051503
6912 0.14980668
6976 0.14910643
7040 0.1484141
7104 0.14772955
7168 0.14705263
7232 0.1463832
7296 0.14572111
7360 0.14506622
7424 0.14441841
7488 0.14377755
7552 0.1431435
7616 0.14251614
7680 0.14189536
7744 0.14128104
7808 0.14067306
7872 0.14007132
7936 0.13947569
8000 0.13888609
8064 0.1383024
8128 0.13772453
8192 0.13715238
8320 0.13602484
8448 0.13491905
8576 0.13383432
8704 0.13276995
8832 0.13172532
8960 0.13069982
9088 0.12969285
9216 0.12870385
9344 0.1277323
9472 0.12677767
9600 0.12583948
9728 0.12491724
9856 0.12401052
9984 0.12311887
10112 0.12224187
10240 0.12137914
10368 0.12053027
10496 0.1196949
10624 0.11887267
10752 0.11806325
10880 0.11726629
11008 0.11648148
11136 0.11570851
11264 0.1149471
11392 0.11419694
11520 0.11345776
11648 0.11272931
11776 0.11201132
11904 0.11130354
12032 0.11060573
12160 0.10991766
12288 0.10923912
12416 0.10856987
12544 0.10790971
12672 0.10725843
12800 0.10661585
12928 0.10598176
13056 0.10535599
13184 0.10473834
13312 0.10412866
13440 0.10352677
13568 0.10293251
13696 0.10234572
13824 0.10176624
13952 0.10119393
14080 0.10062863
14208 0.10007022
14336 0.099518543
14464 0.098973478
14592 0.098434891
14720 0.097902657
14848 0.097376653
14976 0.09685676
15104 0.096342861
15232 0.095834845
15360 0.0953326
15488 0.09483602
15616 0.094345001
15744 0.093859441
15872 0.093379241
16000 0.092904305
16128 0.092434538
16256 0.09196985
16384 0.09151015
16640 0.09060537
16896 0.089719526
17152 0.088851979
17408 0.088002119
17664 0.087169364
17920 0.086353161
18176 0.085552978
18432 0.084768311
18688 0.083998674
18944 0.083243607
19200 0.082502665
19456 0.081775425
19712 0.081061479
19968 0.080360439
20224 0.079671931
20480 0.078995595
20736 0.078331088
20992 0.077678078
21248 0.077036247
21504 0.07640529
21760 0.075784913
22016 0.075174832
22272 0.074574775
22528 0.073984479
22784 0.073403692
23040 0.072832168
23296 0.072269674
23552 0.071715982
23808 0.071170874
24064 0.070634137
24320 0.070105568
24576 0.069584969
24832 0.069072149
25088 0.068566925
25344 0.068069117
25600 0.067578554
25856 0.067095069
26112 0.066618499
26368 0.066148688
26624 0.065685486
26880 0.065228744
27136 0.06477832
27392 0.064334077
27648 0.06389588
27904 0.063463601
28160 0.063037112
28416 0.062616291
28672 0.06220102
28928 0.061791184
29184 0.061386671
29440 0.060987371
29696 0.060593179
29952 0.060203993
30208 0.059819713
30464 0.05944024
30720 0.059065482
30976 0.058695346
31232 0.058329743
31488 0.057968585
31744 0.057611788
32000 0.057259269
32256 0.056910949
32512 0.056566748
32768 0.056226591
33280 0.055558112
33792 0.05490494
34304 0.05426653
34816 0.053642366
35328 0.053031954
35840 0.052434825
36352 0.051850533
36864 0.051278649
37376 0.050718767
37888 0.050170497
38400 0.049633468
38912 0.049107324
39424 0.048591725
39936 0.048086345
40448 0.047590872
40960 0.047105008
41472 0.046628465
41984 0.046160969
42496 0.045702256
43008 0.045252072
43520 0.044810174
44032 0.044376329
44544 0.04395031
45056 0.043531902
45568 0.043120897
46080 0.042717094
46592 0.042320301
47104 0.04193033
47616 0.041547003
48128 0.041170147
48640 0.040799595
49152 0.040435187
49664 0.040076767
50176 0.039724184
50688 0.039377295
51200 0.039035959
51712 0.038700041
52224 0.03836941
52736 0.03804394
53248 0.037723508
53760 0.037407996
54272 0.037097288
54784 0.036791275
55296 0.036489849
55808 0.036192904
56320 0.035900341
56832 0.035612061
57344 0.03532797
57856 0.035047975
58368 0.034771987
58880 0.034499919
59392 0.034231687
59904 0.03396721
60416 0.033706408
60928 0.033449204
61440 0.033195523
61952 0.032945293
62464 0.032698442
62976 0.032454902
63488 0.032214605
64000 0.031977488
64512 0.031743486
65024 0.031512539
65536 0.031284585
66560 0.030837429
67584 0.030401569
68608 0.029976579
69632 0.029562055
70656 0.029157614
71680 0.02876289
72704 0.028377536
73728 0.028001222
74752 0.027633632
75776 0.027274467
76800 0.026923439
77824 0.026580276
78848 0.026244715
79872 0.025916509
80896 0.025595418
81920 0.025281214
82944 0.024973679
83968 0.024672604
84992 0.024377787
86016 0.024089038
87040 0.023806173
88064 0.023529013
89088 0.023257391
90112 0.022991142
91136 0.022730111
92160 0.022474147
93184 0.022223106
94208 0.021976848
95232 0.02173524
96256 0.021498152
97280 0.021265461
98304 0.021037048
99328 0.020812796
&
@target G0.S19
@type xy
0 1
1 0.94831968
2 0.92821625
3 0.91265144
4 0.89946912
5 0.88783187
6 0.87730752
7 0.86763744
8 0.85865183
9 0.85023184
10 0.84229029
11 0.83476086
12 0.82759168
13 0.8207412
14 0.81417549
15 0.80786644
16 0.80179036
17 0.79592712
18 0.79025941
19 0.78477218
20 0.77945229
21 0.77428814
22 0.76926946
23 0.76438708
24 0.75963278
25 0.75499913
26 0.75047943
27 0.74606757
28 0.741758
29 0.73754562
30 0.73342575
31 0.72939408
32 0.72544663
33 0.7215797
34 0.71778988
35 0.71407397
36 0.71042902
37 0.70685223
38 0.70334102
39 0.69989293
40 0.69650569
41 0.69317714
42 0.68990524
43 0.68668808
44 0.68352384
45 0.68041082
46 0.67734738
47 0.67433198
48 0.67136316
49 0.66843953
50 0.66555976
51 0.66272259
52 0.65992681
53 0.65717127
54 0.65445488
55 0.65177658
56 0.64913537
57 0.64653029
58 0.64396041
59 0.64142484
60 0.63892274
61 0.63645329
62 0.6340157
63 0.63160922
64 0.62923312
65 0.6268867
66 0.62456929
67 0.62228024
68 0.62001892
69 0.61778472
70 0.61557706
71 0.61339538
72 0.61123912
73 0.60910776
74 0.60700079
75 0.60491772
76 0.60285806
77 0.60082136
78 0.59880715
79 0.59681501
80 0.59484452
81 0.59289525
82 0.59096683
83 0.58905885
84 0.58717094
85 0.58530274
86 0.58345389
87 0.58162405
88 0.57981289
89 0.57802007
90 0.57624528
91 0.5744882
92 0.57274855
93 0.57102602
94 0.56932033
95 0.5676312
96 0.56595837
97 0.56430155
98 0.56266051
99 0.56103498
100 0.55942472
101 0.55782949
102 0.55624906
103 0.55468319
104 0.55313167
105 0.55159427
106 0.55007079
107 0.54856102
108 0.54706474
109 0.54558177
110 0.5441119
111 0.54265496
112 0.54121074
113 0.53977908
114 0.53835978
115 0.53695269
116 0.53555762
117 0.5341744
118 0.53280289
119 0.5314429
120 0.5300943
121 0.52875692
122 0.52743061
123 0.52611523
124 0.52481063
125 0.52351666
126 0.52223319
127 0.52096009
128 0.51969721
130 0.51720162
132 0.5147454
134 0.51232756
136 0.50994715
138 0.50760327
140 0.50529502
142 0.50302156
144 0.50078207
146 0.49857576
148 0.49640184
150 0.4942596
152 0.4921483
154 0.49006726
156 0.48801581
158 0.48599329
160 0.48399907
162 0.48203255
164 0.48009314
166 0.47818026
168 0.47629336
170 0.47443189
172 0.47259534
174 0.47078319
176 0.46899496
178 0.46723015
180 0.46548832
182 0.463769
184 0.46207176
186 0.46039616
188 0.45874179
190 0.45710824
192 0.45549513
194 0.45390206
196 0.45232867
198 0.45077458
200 0.44923945
202 0.44772292
204 0.44622467
206 0.44474435
208 0.44328166
210 0.44183628
212 0.44040791
214 0.43899624
216 0.43760099
218 0.43622188
220 0.43485862
222 0.43351095
224 0.43217861
226 0.43086133
228 0.42955887
230 0.42827098
232 0.42699742
234 0.42573795
236 0.42449235
238 0.42326039
240 0.42204185
242 0.42083652
244 0.41964418
246 0.41846464
248 0.41729768
250 0.41614312
252 0.41500076
254 0.41387041
256 0.41275188
260 0.4105496
264 0.4083925
268 0.40627925
272 0.40420854
276 0.40217914
280 0.40018986
284 0.39823955
288 0.3963271
292 0.39445146
296 0.3926116
300 0.39080653
304 0.38903531
308 0.38729703
312 0.38559079
316 0.38391576
320 0.3822711
324 0.38065603
328 0.37906978
332 0.37751162
336 0.37598081
340 0.37447668
344 0.37299856
348 0.37154579
352 0.37011776
356 0.36871386
360 0.3673335
364 0.36597612
368 0.36464116
372 0.36332809
376 0.3620364
380 0.36076558
384 0.35951515
388 0.35828464
392 0.3570736
396 0.35588157
400 0.35470812
404 0.35355285
408 0.35241534
412 0.3512952
416 0.35019205
420 0.34910552
424 0.34803523
428 0.34698085
432 0.34594203
436 0.34491844
440 0.34390975
444 0.34291565
448 0.34193583
452 0.34097
456 0.34001787
460 0.33907915
464 0.33815356
468 0.33724085
472 0.33634075
476 0.335453
480 0.33457736
484 0.33371359
488 0.33286145
492 0.33202072
496 0.33119116
500 0.33037256
504 0.32956471
508 0.3287674
512 0.32798044
520 0.32643673
528 0.32493207
536 0.323465
544 0.32203415
552 0.32063819
560 0.31927586
568 0.31794597
576 0.31664736
584 0.31537893
592 0.31413964
600 0.31292849
608 0.3117445
616 0.31058678
624 0.30945442
632 0.30834659
640 0.30726249
648 0.30620133
656 0.30516237
664 0.3041449
672 0.30314824
680 0.30217172
688 0.30121472
696 0.30027662
704 0.29935685
712 0.29845485
720 0.29757007
728 0.29670199
736 0.29585012
744 0.29501398
752 0.2941931
760 0.29338704
768 0.29259536
776 0.29181766
784 0.29105353
792 0.29030259
800 0.28956447
808 0.28883881
816 0.28812526
824 0.2874235
832 0.28673319
840 0.28605404
848 0.28538573
856 0.28472798
864 0.2840805
872 0.28344304
880 0.28281532
888 0.28219708
896 0.2815881
904 0.28098812
912 0.28039693
920 0.27981429
928 0.27923999
936 0.27867383
944 0.2781156
952 0.27756511
960 0.27702217
968 0.2764866
976 0.27595821
984 0.27543684
992 0.27492231
1000 0.27441448
1008 0.27391317
1016 0.27341825
1024 0.27292955
1040 0.27197028
1056 0.27103427
1072 0.27012048
1088 0.26922794
1104 0.26835573
1120 0.26750298
1136 0.26666887
1152 0.26585263
1168 0.26505351
1184 0.26427083
1200 0.26350392
1216 0.26275217
1232 0.26201497
1248 0.26129178
1264 0.26058206
1280 0.2598853
1296 0.25920102
1312 0.25852876
1328 0.2578681
1344 0.25721861
1360 0.25657991
1376 0.25595162
1392 0.25533337
1408 0.25472484
1424 0.2541257
1440 0.25353563
1456 0.25295434
1472 0.25238154
1488 0.25181698
1504 0.25126038
1520 0.25071151
1536 0.25017012
1552 0.249636
1568 0.24910892
1584 0.24858867
1600 0.24807506
1616 0.2475679
1632 0.24706701
1648 0.2465722
1664 0.24608332
1680 0.24560019
1696 0.24512267
1712 0.24465061
1728 0.24418386
1744 0.24372228
1760 0.24326575
1776 0.24281413
1792 0.24236731
1808 0.24192516
1824 0.24148756
1840 0.24105442
1856 0.24062563
1872 0.24020108
1888 0.23978067
1904 0.23936431
1920 0.23895191
1936 0.23854339
1952 0.23813864
1968 0.2377376
1984 0.23734018
2000 0.23694631
2016 0.23655591
2032 0.23616891
2048 0.23578523
2080 0.23502761
2112 0.23428251
2144 0.23354947
2176 0.23282803
2208 0.23211775
2240 0.23141825
2272 0.23072913
2304 0.23005005
2336 0.22938065
2368 0.22872064
2400 0.22806969
2432 0.22742752
2464 0.22679387
2496 0.22616847
2528 0.22555108
2560 0.22494147
2592 0.22433941
2624 0.22374468
2656 0.2231571
2688 0.22257646
2720 0.22200258
2752 0.22143529
2784 0.22087441
2816 0.22031979
2848 0.21977127
2880 0.2192287
2912 0.21869194
2944 0.21816086
2976 0.21763532
3008 0.21711519
3040 0.21660036
3072 0.2160907
3104 0.21558611
3136 0.21508647
3168 0.21459169
3200 0.21410165
3232 0.21361627
3264 0.21313545
3296 0.2126591
3328 0.21218712
3360 0.21171944
3392 0.21125597
3424 0.21079663
3456 0.21034134
3488 0.20989003
3520 0.20944263
3552 0.20899907
3584 0.20855927
3616 0.20812317
3648 0.20769071
3680 0.20726182
3712 0.20683645
3744 0.20641453
3776 0.205996
3808 0.20558081
3840 0.2051689
3872 0.20476023
3904 0.20435474
3936 0.20395237
3968 0.20355309
4000 0.20315683
4032 0.20276356
4064 0.20237323
4096 0.2019858
4160 0.20121944
4224 0.20046415
4288 0.19971961
4352 0.19898552
4416 0.19826158
4480 0.19754752
4544 0.19684306
4608 0.19614796
4672 0.19546196
4736 0.19478483
4800 0.19411635
4864 0.1934563
4928 0.19280446
4992 0.19216064
5056 0.19152465
5120 0.1908963
5184 0.1902754
5248 0.1896618
5312 0.18905531
5376 0.18845578
5440 0.18786305
5504 0.18727698
5568 0.18669742
5632 0.18612422
5696 0.18555726
5760 0.18499639
5824 0.1844415
5888 0.18389246
5952 0.18334915
6016 0.18281146
6080 0.18227927
6144 0.18175248
6208 0.18123097
6272 0.18071465
6336 0.18020342
6400 0.17969718
6464 0.17919584
6528 0.1786993
6592 0.17820748
6656 0.17772029
6720 0.17723765
6784 0.17675948
6848 0.17628569
6912 0.17581622
6976 0.17535098
7040 0.1748899
7104 0.17443291
7168 0.17397994
7232 0.17353092
7296 0.1730858
7360 0.17264449
7424 0.17220695
7488 0.1717731
7552 0.1713429
7616 0.17091628
7680 0.17049318
7744 0.17007355
7808 0.16965733
7872 0.16924448
7936 0.16883494
8000 0.16842865
8064 0.16802558
8128 0.16762567
8192 0.16722887
8320 0.16644445
8448 0.16567194
8576 0.16491101
8704 0.16416134
8832 0.1634226
8960 0.16269451
9088 0.16197676
9216 0.1612691
9344 0.16057124
9472 0.15988293
9600 0.15920394
9728 0.15853402
9856 0.15787295
9984 0.15722051
10112 0.15657648
10240 0.15594067
10368 0.15531288
10496 0.15469292
10624 0.15408061
10752 0.15347577
10880 0.15287823
11008 0.15228783
11136 0.15170441
11264 0.15112782
11392 0.1505579
11520 0.14999452
11648 0.14943754
11776 0.14888681
11904 0.14834221
12032 0.14780362
12160 0.14727091
12288 0.14674396
12416 0.14622265
12544 0.14570688
12672 0.14519654
12800 0.14469151
12928 0.1441917
13056 0.14369702
13184 0.14320735
13312 0.14272261
13440 0.14224271
13568 0.14176755
13696 0.14129705
13824 0.14083113
13952 0.14036971
14080 0.1399127
14208 0.13946002
14336 0.13901161
14464 0.13856739
14592 0.13812728
14720 0.13769122
14848 0.13725913
14976 0.13683096
15104 0.13640663
15232 0.13598609
15360 0.13556927
15488 0.1351561
15616 0.13474655
15744 0.13434053
15872 0.133938
16000 0.13353891
16128 0.1331432
16256 0.13275082
16384 0.13236171
16640 0.13159313
16896 0.13083707
17152 0.13009317
17408 0.12936107
17664 0.12864043
17920 0.12793093
18176 0.12723226
18432 0.12654412
18688 0.12586622
18944 0.1251983
19200 0.12454008
19456 0.12389131
19712 0.12325175
19968 0.12262116
20224 0.12199933
20480 0.12138602
20736 0.12078103
20992 0.12018416
21248 0.11959522
21504 0.11901401
21760 0.11844035
22016 0.11787407
22272 0.11731501
22528 0.11676298
22784 0.11621784
23040 0.11567944
23296 0.11514762
23552 0.11462225
23808 0.11410317
24064 0.11359027
24320 0.11308341
24576 0.11258245
24832 0.11208729
25088 0.1115978
25344 0.11111386
25600 0.11063537
25856 0.11016221
26112 0.10969429
26368 0.10923149
26624 0.10877372
26880 0.10832089
27136 0.10787289
27392 0.10742964
27648 0.10699104
27904 0.10655702
28160 0.10612749
28416 0.10570236
28672 0.10528156
28928 0.10486501
29184 0.10445264
29440 0.10404436
29696 0.10364011
29952 0.10323982
30208 0.10284342
30464 0.10245085
30720 0.10206203
30976 0.10167691
31232 0.10129543
31488 0.10091752
31744 0.10054312
32000 0.10017219
32256 0.099804657
32512 0.099440473
32768 0.099079585
33280 0.098367486
33792 0.097667959
34304 0.096980617
34816 0.096305095
35328 0.095641039
35840 0.094988115
36352 0.094345999
36864 0.093714383
37376 0.09309297
37888 0.092481478
38400 0.091879632
38912 0.091287171
39424 0.090703844
39936 0.090129408
40448 0.089563631
40960 0.089006289
41472 0.088457166
41984 0.087916054
42496 0.087382754
43008 0.086857072
43520 0.086338822
44032 0.085827825
44544 0.085323908
45056 0.084826902
45568 0.084336647
46080 0.083852986
46592 0.083375767
47104 0.082904846
47616 0.08244008
48128 0.081981332
48640 0.081528471
49152 0.081081368
49664 0.080639898
50176 0.080203942
50688 0.079773382
51200 0.079348106
51712 0.078928003
52224 0.078512968
52736 0.078102896
53248 0.077697688
53760 0.077297246
54272 0.076901475
54784 0.076510283
55296 0.076123582
55808 0.075741284
56320 0.075363304
56832 0.074989562
57344 0.074619975
57856 0.074254468
58368 0.073892964
58880 0.07353539
59392 0.073181674
59904 0.072831745
60416 0.072485537
60928 0.072142982
61440 0.071804016
61952 0.071468576
62464 0.071136601
62976 0.070808031
63488 0.070482807
64000 0.070160873
64512 0.069842173
65024 0.069526652
65536 0.069214257
66560 0.068598643
67584 0.067994931
68608 0.06740274
69632 0.066821706
70656 0.066251483
71680 0.065691738
72704 0.065142154
73728 0.064602426
74752 0.064072264
75776 0.063551389
76800 0.063039533
77824 0.062536439
78848 0.062041861
79872 0.061555564
80896 0.061077318
81920 0.060606907
82944 0.06014412
83968 0.059688755
84992 0.059240617
86016 0.058799519
87040 0.058365281
88064 0.057937728
89088 0.057516693
90112 0.057102014
91136 0.056693534
92160 0.056291103
93184 0.055894575
94208 0.055503811
95232 0.055118672
96256 0.054739029
97280 0.054364754
98304 0.053995724
99328 0.05363182
&
@target G0.S20
@type xy
0 1
1 1
2 0.994
3 0.984
4 0.974
5 0.965
6 0.957
7 0.949
8 0.944
9 0.933
10 0.925
11 0.918
12 0.91
13 0.905
14 0.9
15 0.897
16 0.889
17 0.883
18 0.879
19 0.873
20 0.868
21 0.859
22 0.855
23 0.846
24 0.84
25 0.836
26 0.831
27 0.826
28 0.823
29 0.819
30 0.815
31 0.811
32 0.807
33 0.803
34 0.8
35 0.798
36 0.796
37 0.792
38 0.79
39 0.79
40 0.788
41 0.783
42 0.782
43 0.781
44 0.78
45 0.777
46 0.774
47 0.772
48 0.771
49 0.766
50 0.765
51 0.765
52 0.763
53 0.759
54 0.757
55 0.756
56 0.756
57 0.756
58 0.754
59 0.748
60 0.746
61 0.744
62 0.742
63 0.742
64 0.741
65 0.739
66 0.738
67 0.738
68 0.736
69 0.734
70 0.73
71 0.727
72 0.726
73 0.722
74 0.717
75 0.716
76 0.714
77 0.714
78 0.714
79 0.711
80 0.71
81 0.708
82 0.706
83 0.705
84 0.701
85 0.7
86 0.699
87 0.698
88 0.697
89 0.697
90 0.695
91 0.694
92 0.692
93 0.691
94 0.689
95 0.687
96 0.686
97 0.683
98 0.683
99 0.681
100 0.679
101 0.678
102 0.676
103 0.675
104 0.672
105 0.671
106 0.67
107 0.67
108 0.669
109 0.668
110 0.668
111 0.668
112 0.667
113 0.666
114 0.663
115 0.661
116 0.66
117 0.657
118 0.656
119 0.653
120 0.651
121 0.649
122 0.645
123 0.644
124 0.642
125 0.641
126 0.64
127 0.638
128 0.637
130 0.635
132 0.635
134 0.633
136 0.632
138 0.629
140 0.624
142 0.623
144 0.621
146 0.621
148 0.62
150 0.619
152 0.617
154 0.616
156 0.611
158 0.608
160 0.606
162 0.606
164 0.604
166 0.601
168 0.598
170 0.597
172 0.596
174 0.594
176 0.593
178 0.591
180 0.589
182 0.587
184 0.586
186 0.582
188 0.58
190 0.577
192 0.575
194 0.574
196 0.572
198 0.57
200 0.567
202 0.566
204 0.565
206 0.564
208 0.563
210 0.562
212 0.561
214 0.559
216 0.558
218 0.558
220 0.557
222 0.555
224 0.554
226 0.552
228 0.551
230 0.549
232 0.548
234 0.548
236 0.546
238 0.546
240 0.544
242 0.542
244 0.542
246 0.542
248 0.542
250 0.542
252 0.542
254 0.542
256 0.541
260 0.54
264 0.539
268 0.537
272 0.533
276 0.531
280 0.525
284 0.522
288 0.518
292 0.515
296 0.514
300 0.513
304 0.511
308 0.505
312 0.504
316 0.499
320 0.499
324 0.499
328 0.496
332 0.494
336 0.489
340 0.488
344 0.487
348 0.486
352 0.486
356 0.485
360 0.484
364 0.483
368 0.482
372 0.48
376 0.479
380 0.477
384 0.475
388 0.475
392 0.475
396 0.474
400 0.474
404 0.473
408 0.47
412 0.47
416 0.47
420 0.469
424 0.467
428 0.467
432 0.466
436 0.464
440 0.464
444 0.462
448 0.46
452 0.46
456 0.46
460 0.46
464 0.457
468 0.457
472 0.456
476 0.456
480 0.456
484 0.456
488 0.456
492 0.456
496 0.456
500 0.456
504 0.454
508 0.451
512 0.448
520 0.444
528 0.442
536 0.441
544 0.439
552 0.439
560 0.437
568 0.437
576 0.435
584 0.434
592 0.433
600 0.432
608 0.43
616 0.427
624 0.426
632 0.425
640 0.425
648 0.421
656 0.421
664 0.421
672 0.417
680 0.415
688 0.415
696 0.414
704 0.409
712 0.409
720 0.408
728 0.406
736 0.405
744 0.403
752 0.402
760 0.401
768 0.399
776 0.398
784 0.398
792 0.398
800 0.398
808 0.397
816 0.397
824 0.396
832 0.395
840 0.395
848 0.394
856 0.394
864 0.393
872 0.389
880 0.389
888 0.388
896 0.388
904 0.387
912 0.387
920 0.387
928 0.386
936 0.386
944 0.385
952 0.385
960 0.385
968 0.384
976 0.383
984 0.381
992 0.379
1000 0.378
1008 0.378
1016 0.377
1024 0.376
1040 0.373
1056 0.372
1072 0.37
1088 0.37
1104 0.369
1120 0.368
1136 0.368
1152 0.366
1168 0.363
1184 0.363
1200 0.361
1216 0.359
1232 0.357
1248 0.356
1264 0.356
1280 0.355
1296 0.355
1312 0.352
1328 0.352
1344 0.351
1360 0.35
1376 0.35
1392 0.349
1408 0.347
1424 0.345
1440 0.344
1456 0.344
1472 0.342
1488 0.341
1504 0.34
1520 0.34
1536 0.339
1552 0.339
1568 0.337
1584 0.337
1600 0.336
1616 0.336
1632 0.336
1648 0.335
1664 0.334
1680 0.334
1696 0.333
1712 0.333
1728 0.333
1744 0.332
1760 0.332
1776 0.33
1792 0.33
1808 0.329
1824 0.329
1840 0.329
1856 0.329
1872 0.329
1888 0.328
1904 0.328
1920 0.327
1936 0.326
1952 0.324
1968 0.324
1984 0.323
2000 0.322
2016 0.318
2032 0.316
2048 0.316
2080 0.315
2112 0.312
2144 0.311
2176 0.311
2208 0.31
2240 0.309
2272 0.309
2304 0.308
2336 0.307
2368 0.305
2400 0.303
2432 0.302
2464 0.3
2496 0.3
2528 0.3
2560 0.3
2592 0.3
2624 0.3
2656 0.298
2688 0.295
2720 0.294
2752 0.294
2784 0.294
2816 0.294
2848 0.294
2880 0.293
2912 0.292
2944 0.29
2976 0.29
3008 0.29
3040 0.29
3072 0.29
3104 0.29
3136 0.29
3168 0.29
3200 0.289
3232 0.289
3264 0.287
3296 0.285
3328 0.285
3360 0.285
3392 0.285
3424 0.284
3456 0.281
3488 0.28
3520 0.279
3552 0.278
3584 0.278
3616 0.276
3648 0.275
3680 0.274
3712 0.274
3744 0.27
3776 0.269
3808 0.269
3840 0.266
3872 0.266
3904 0.266
3936 0.266
3968 0.265
4000 0.265
4032 0.264
4064 0.264
4096 0.262
4160 0.26
4224 0.258
4288 0.258
4352 0.258
4416 0.257
4480 0.256
4544 0.256
4608 0.254
4672 0.253
4736 0.252
4800 0.252
4864 0.252
4928 0.25
4992 0.25
5056 0.249
5120 0.247
5184 0.247
5248 0.245
5312 0.244
5376 0.244
5440 0.243
5504 0.24
5568 0.239
5632 0.238
5696 0.237
5760 0.236
5824 0.236
5888 0.234
5952 0.232
6016 0.23
6080 0.23
6144 0.228
6208 0.228
6272 0.228
6336 0.228
6400 0.227
6464 0.227
6528 0.227
6592 0.225
6656 0.224
6720 0.224
6784 0.224
6848 0.223
6912 0.223
6976 0.221
7040 0.221
7104 0.221
7168 0.221
7232 0.219
7296 0.219
7360 0.219
7424 0.219
7488 0.218
7552 0.218
7616 0.218
7680 0.218
7744 0.218
7808 0.218
7872 0.218
7936 0.218
8000 0.217
8064 0.217
8128 0.217
8192 0.216
8320 0.215
8448 0.215
8576 0.214
8704 0.214
8832 0.213
8960 0.213
9088 0.213
9216 0.213
9344 0.212
9472 0.212
9600 0.212
9728 0.212
9856 0.211
9984 0.211
10112 0.211
10240 0.211
10368 0.209
10496 0.209
10624 0.209
10752 0.209
10880 0.209
11008 0.209
11136 0.208
11264 0.208
11392 0.207
11520 0.207
11648 0.207
11776 0.207
11904 0.207
12032 0.207
12160 0.206
12288 0.206
12416 0.206
12544 0.206
12672 0.206
12800 0.205
12928 0.205
13056 0.205
13184 0.202
13312 0.202
13440 0.201
13568 0.199
13696 0.198
13824 0.198
13952 0.197
14080 0.197
14208 0.196
14336 0.195
14464 0.195
14592 0.195
14720 0.195
14848 0.195
14976 0.195
15104 0.195
15232 0.195
15360 0.195
15488 0.195
15616 0.195
15744 0.195
15872 0.194
16000 0.193
16128 0.192
16256 0.192
16384 0.192
16640 0.191
16896 0.191
17152 0.19
17408 0.189
17664 0.189
17920 0.188
18176 0.187
18432 0.187
18688 0.187
18944 0.186
19200 0.186
19456 0.186
19712 0.186
19968 0.186
20224 0.185
20480 0.185
20736 0.185
20992 0.184
21248 0.184
21504 0.183
21760 0.183
22016 0.183
22272 0.182
22528 0.18
22784 0.18
23040 0.18
23296 0.18
23552 0.18
23808 0.18
24064 0.18
24320 0.179
24576 0.179
24832 0.179
25088 0.179
25344 0.178
25600 0.178
25856 0.178
26112 0.177
26368 0.177
26624 0.176
26880 0.176
27136 0.175
27392 0.175
27648 0.175
27904 0.175
28160 0.175
28416 0.173
28672 0.172
28928 0.172
29184 0.171
29440 0.171
29696 0.17
29952 0.17
30208 0.169
30464 0.169
30720 0.169
30976 0.168
31232 0.168
31488 0.168
31744 0.168
32000 0.168
32256 0.167
32512 0.167
32768 0.165
33280 0.164
33792 0.164
34304 0.164
34816 0.164
35328 0.164
35840 0.163
36352 0.163
36864 0.163
37376 0.162
37888 0.162
38400 0.161
38912 0.161
39424 0.161
39936 0.161
40448 0.161
40960 0.16
41472 0.16
41984 0.159
42496 0.159
43008 0.159
43520 0.159
44032 0.159
44544 0.159
45056 0.159
45568 0.159
46080 0.159
46592 0.159
47104 0.159
47616 0.159
48128 0.159
48640 0.158
49152 0.158
49664 0.157
50176 0.157
50688 0.157
51200 0.157
51712 0.157
52224 0.157
52736 0.157
53248 0.157
53760 0.156
54272 0.156
54784 0.156
55296 0.156
55808 0.155
56320 0.155
56832 0.154
57344 0.154
57856 0.154
58368 0.154
58880 0.154
59392 0.154
59904 0.154
60416 0.154
60928 0.154
61440 0.154
61952 0.154
62464 0.154
62976 0.153
63488 0.153
64000 0.153
64512 0.153
65024 0.153
65536 0.153
66560 0.153
67584 0.153
68608 0.152
69632 0.152
70656 0.151
71680 0.151
72704 0.149
73728 0.148
74752 0.148
75776 0.146
76800 0.146
77824 0.146
78848 0.146
79872 0.146
80896 0.146
81920 0.145
82944 0.145
83968 0.144
84992 0.144
86016 0.143
87040 0.143
88064 0.143
89088 0.143
90112 0.142
91136 0.141
92160 0.141
93184 0.14
94208 0.14
95232 0.139
96256 0.139
97280 0.139
98304 0.139
99328 0.138
100352 0.138
101376 0.138
102400 0.138
103424 0.138
104448 0.138
105472 0.138
106496 0.138
107520 0.138
108544 0.138
109568 0.137
110592 0.137
111616 0.137
112640 0.137
113664 0.136
114688 0.136
115712 0.136
116736 0.136
117760 0.136
118784 0.136
119808 0.136
120832 0.136
121856 0.136
122880 0.136
123904 0.135
124928 0.135
125952 0.135
126976 0.135
128000 0.135
129024 0.134
130048 0.134
131072 0.134
133120 0.134
135168 0.132
137216 0.132
139264 0.131
141312 0.131
143360 0.13
145408 0.129
147456 0.129
149504 0.129
151552 0.128
153600 0.128
155648 0.128
157696 0.126
159744 0.126
161792 0.123
163840 0.123
165888 0.122
167936 0.122
169984 0.122
172032 0.122
174080 0.122
176128 0.122
178176 0.122
180224 0.122
182272 0.122
184320 0.121
186368 0.12
188416 0.12
190464 0.12
192512 0.119
194560 0.119
196608 0.119
198656 0.118
200704 0.118
202752 0.118
204800 0.117
206848 0.117
208896 0.117
210944 0.116
212992 0.116
215040 0.116
217088 0.115
219136 0.114
221184 0.114
223232 0.112
225280 0.112
227328 0.112
229376 0.112
231424 0.112
233472 0.111
235520 0.111
237568 0.111
239616 0.111
241664 0.111
243712 0.111
245760 0.111
247808 0.111
249856 0.111
&
@target G0.S21
@type xy
0 1
1 0.86383509
2 0.84005745
3 0.82446673
4 0.8125978
5 0.80291009
6 0.79467286
7 0.78747738
8 0.78107014
9 0.77528229
10 0.76999529
11 0.76512253
12 0.76059863
13 0.75637297
14 0.75240552
15 0.74866397
16 0.74512194
17 0.74175749
18 0.73855224
19 0.7354906
20 0.73255923
21 0.7297466
22 0.7270427
23 0.72443878
24 0.72192713
25 0.71950091
26 0.71715404
27 0.71488111
28 0.71267723
29 0.710538
30 0.70845946
31 0.70643798
32 0.70447028
33 0.70255336
34 0.70068446
35 0.69886106
36 0.69708083
37 0.69534162
38 0.69364144
39 0.69197845
40 0.69035094
41 0.68875731
42 0.68719609
43 0.68566588
44 0.68416539
45 0.6826934
46 0.68124878
47 0.67983045
48 0.67843741
49 0.6770687
50 0.67572344
51 0.67440077
52 0.6730999
53 0.67182007
54 0.67056056
55 0.6693207
56 0.66809984
57 0.66689736
58 0.66571269
59 0.66454527
60 0.66339457
61 0.66226009
62 0.66114135
63 0.66003787
64 0.65894924
65 0.65787503
66 0.65681483
67 0.65576826
68 0.65473496
69 0.65371456
70 0.65270674
71 0.65171115
72 0.65072751
73 0.64975549
74 0.64879481
75 0.6478452
76 0.64690638
77 0.6459781
78 0.64506012
79 0.64415218
80 0.64325406
81 0.64236553
82 0.64148639
83 0.64061641
84 0.63975541
85 0.63890319
86 0.63805956
87 0.63722433
88 0.63639734
89 0.6355784
90 0.63476737
91 0.63396407
92 0.63316835
93 0.63238006
94 0.63159906
95 0.63082521
96 0.63005836
97 0.62929839
98 0.62854516
99 0.62779856
100 0.62705845
101 0.62632472
102 0.62559726
103 0.62487595
104 0.62416068
105 0.62345135
106 0.62274786
107 0.62205009
108 0.62135797
109 0.62067138
110 0.61999024
111 0.61931446
112 0.61864395
113 0.61797862
114 0.6173184
115 0.61666318
116 0.61601291
117 0.6153675
118 0.61472687
119 0.61409095
120 0.61345967
121 0.61283295
122 0.61221073
123 0.61159295
124 0.61097952
125 0.6103704
126 0.60976552
127 0.60916481
128 0.60856821
130 0.60738713
132 0.60622182
134 0.60507185
136 0.60393679
138 0.60281625
140 0.60170984
142 0.6006172
144 0.59953795
146 0.59847178
148 0.59741835
150 0.59637734
152 0.59534845
154 0.59433139
156 0.59332588
158 0.59233164
160 0.59134842
162 0.59037596
164 0.58941402
166 0.58846237
168 0.58752077
170 0.586589
172 0.58566687
174 0.58475415
176 0.58385065
178 0.58295618
180 0.58207055
182 0.58119358
184 0.58032509
186 0.57946493
188 0.57861291
190 0.57776889
192 0.57693271
194 0.57610422
196 0.57528326
198 0.57446971
200 0.57366342
202 0.57286426
204 0.5720721
206 0.57128682
208 0.57050828
210 0.56973637
212 0.56897098
214 0.56821199
216 0.56745929
218 0.56671277
220 0.56597234
222 0.56523788
224 0.56450929
226 0.56378649
228 0.56306937
230 0.56235785
232 0.56165184
234 0.56095124
236 0.56025597
238 0.55956595
240 0.5588811
242 0.55820133
244 0.55752657
246 0.55685675
248 0.55619179
250 0.55553161
252 0.55487616
254 0.55422534
256 0.55357911
260 0.55230012
264 0.55103868
268 0.54979428
272 0.54856647
276 0.5473548
280 0.54615882
284 0.54497814
288 0.54381234
292 0.54266105
296 0.5415239
300 0.54040054
304 0.53929063
308 0.53819383
312 0.53710984
316 0.53603836
320 0.53497907
324 0.53393172
328 0.53289602
332 0.5318717
336 0.53085852
340 0.52985623
344 0.5288646
348 0.52788338
352 0.52691236
356 0.52595133
360 0.52500008
364 0.5240584
368 0.5231261
372 0.52220299
376 0.52128888
380 0.52038361
384 0.51948699
388 0.51859885
392 0.51771905
396 0.51684741
400 0.51598378
404 0.51512802
408 0.51427998
412 0.51343952
416 0.5126065
420 0.51178079
424 0.51096225
428 0.51015077
432 0.50934622
436 0.50854848
440 0.50775744
444 0.50697297
448 0.50619498
452 0.50542334
456 0.50465797
460 0.50389874
464 0.50314558
468 0.50239837
472 0.50165702
476 0.50092144
480 0.50019154
484 0.49946723
488 0.49874843
492 0.49803505
496 0.497327
500 0.49662421
504 0.4959266
508 0.49523409
512 0.4945466
520 0.49318642
528 0.49184549
536 0.49052326
544 0.4892192
552 0.48793283
560 0.48666366
568 0.48541123
576 0.4841751
584 0.48295485
592 0.48175008
600 0.48056038
608 0.47938539
616 0.47822474
624 0.47707809
632 0.47594509
640 0.47482543
648 0.47371878
656 0.47262486
664 0.47154336
672 0.47047401
680 0.46941654
688 0.46837068
696 0.46733618
704 0.46631279
712 0.46530028
720 0.46429842
728 0.46330698
736 0.46232576
744 0.46135453
752 0.4603931
760 0.45944128
768 0.45849887
776 0.45756568
784 0.45664154
792 0.45572628
800 0.45481972
808 0.4539217
816 0.45303206
824 0.45215066
832 0.45127732
840 0.45041192
848 0.4495543
856 0.44870433
864 0.44786187
872 0.4470268
880 0.44619898
888 0.44537829
896 0.4445646
904 0.44375781
912 0.44295779
920 0.44216443
928 0.44137762
936 0.44059726
944 0.43982324
952 0.43905546
960 0.43829382
968 0.43753823
976 0.43678858
984 0.43604478
992 0.43530676
1000 0.43457441
1008 0.43384765
1016 0.4331264
1024 0.43241058
1040 0.43099488
1056 0.42959995
1072 0.42822518
1088 0.42687
1104 0.42553387
1120 0.42421627
1136 0.42291669
1152 0.42163465
1168 0.4203697
1184 0.41912138
1200 0.41788927
1216 0.41667296
1232 0.41547206
1248 0.41428617
1264 0.41311495
1280 0.41195803
1296 0.41081508
1312 0.40968576
1328 0.40856977
1344 0.40746679
1360 0.40637653
1376 0.4052987
1392 0.40423303
1408 0.40317925
1424 0.40213711
1440 0.40110635
1456 0.40008673
1472 0.39907803
1488 0.39808
1504 0.39709244
1520 0.39611513
1536 0.39514787
1552 0.39419045
1568 0.39324267
1584 0.39230436
1600 0.39137533
1616 0.3904554
1632 0.3895444
1648 0.38864216
1664 0.38774851
1680 0.38686331
1696 0.38598639
1712 0.3851176
1728 0.3842568
1744 0.38340386
1760 0.38255861
1776 0.38172095
1792 0.38089073
1808 0.38006782
1824 0.3792521
1840 0.37844346
1856 0.37764176
1872 0.3768469
1888 0.37605877
1904 0.37527725
1920 0.37450223
1936 0.37373362
1952 0.37297132
1968 0.37221521
1984 0.37146521
2000 0.37072121
2016 0.36998314
2032 0.36925089
2048 0.36852437
2080 0.36708822
2112 0.365674
2144 0.36428108
2176 0.36290885
2208 0.36155672
2240 0.36022413
2272 0.35891055
2304 0.35761545
2336 0.35633833
2368 0.35507874
2400 0.3538362
2432 0.35261028
2464 0.35140055
2496 0.35020662
2528 0.34902808
2560 0.34786456
2592 0.34671569
2624 0.34558114
2656 0.34446055
2688 0.3433536
2720 0.34225997
2752 0.34117938
2784 0.3401115
2816 0.33905608
2848 0.33801282
2880 0.33698146
2912 0.33596176
2944 0.33495345
2976 0.3339563
3008 0.33297007
3040 0.33199453
3072 0.33102948
3104 0.33007469
3136 0.32912996
3168 0.32819509
3200 0.32726988
3232 0.32635415
3264 0.32544771
3296 0.32455039
3328 0.323662
3360 0.3227824
3392 0.3219114
3424 0.32104886
3456 0.32019461
3488 0.31934851
3520 0.31851041
3552 0.31768017
3584 0.31685765
3616 0.31604271
3648 0.31523523
3680 0.31443508
3712 0.31364212
3744 0.31285624
3776 0.31207732
3808 0.31130525
3840 0.31053991
3872 0.30978119
3904 0.30902898
3936 0.30828318
3968 0.30754369
4000 0.30681041
4032 0.30608323
4064 0.30536207
4096 0.30464683
4160 0.30323374
4224 0.30184328
4288 0.30047475
4352 0.29912752
4416 0.29780098
4480 0.29649454
4544 0.29520763
4608 0.2939397
4672 0.29269025
4736 0.29145876
4800 0.29024477
4864 0.28904782
4928 0.28786745
4992 0.28670325
5056 0.2855548
5120 0.28442171
5184 0.28330361
5248 0.28220012
5312 0.2811109
5376 0.2800356
5440 0.27897389
5504 0.27792546
5568 0.27689
5632 0.27586722
5696 0.27485683
5760 0.27385855
5824 0.27287211
5888 0.27189726
5952 0.27093375
6016 0.26998134
6080 0.26903978
6144 0.26810885
6208 0.26718834
6272 0.26627802
6336 0.2653777
6400 0.26448716
6464 0.26360621
6528 0.26273467
6592 0.26187235
6656 0.26101907
6720 0.26017466
6784 0.25933895
6848 0.25851177
6912 0.25769296
6976 0.25688238
7040 0.25607986
7104 0.25528527
7168 0.25449845
7232 0.25371928
7296 0.2529476
7360 0.2521833
7424 0.25142625
7488 0.25067631
7552 0.24993337
7616 0.24919731
7680 0.248468
7744 0.24774535
7808 0.24702923
7872 0.24631954
7936 0.24561617
8000 0.24491903
8064 0.24422801
8128 0.24354301
8192 0.24286394
8320 0.24152322
8448 0.24020511
8576 0.23890894
8704 0.23763403
8832 0.23637978
8960 0.23514556
9088 0.23393081
9216 0.23273497
9344 0.23155751
9472 0.23039793
9600 0.22925573
9728 0.22813045
9856 0.22702163
9984 0.22592885
10112 0.22485169
10240 0.22378974
10368 0.22274262
10496 0.22170997
10624 0.22069142
10752 0.21968662
10880 0.21869525
11008 0.21771699
11136 0.21675151
11264 0.21579853
11392 0.21485776
11520 0.21392891
11648 0.21301172
11776 0.21210593
11904 0.21121127
12032 0.21032751
12160 0.20945442
12288 0.20859175
12416 0.2077393
12544 0.20689683
12672 0.20606416
12800 0.20524106
12928 0.20442736
13056 0.20362285
13184 0.20282735
13312 0.20204068
13440 0.20126267
13568 0.20049315
13696 0.19973195
13824 0.19897892
13952 0.19823389
14080 0.19749673
14208 0.19676727
14336 0.19604538
14464 0.19533092
14592 0.19462376
14720 0.19392375
14848 0.19323078
14976 0.19254471
15104 0.19186543
15232 0.19119282
15360 0.19052676
15488 0.18986714
15616 0.18921385
15744 0.18856678
15872 0.18792583
16000 0.18729089
16128 0.18666187
16256 0.18603866
16384 0.18542118
16640 0.18420302
16896 0.18300666
17152 0.18183144
17408 0.18067668
17664 0.17954178
17920 0.17842613
18176 0.17732916
18432 0.17625034
18688 0.17518913
18944 0.17414503
19200 0.17311756
19456 0.17210627
19712 0.17111071
19968 0.17013045
20224 0.16916508
20480 0.16821422
20736 0.16727747
20992 0.16635449
21248 0.16544491
21504 0.1645484
21760 0.16366464
22016 0.1627933
22272 0.16193409
22528 0.16108672
22784 0.1602509
23040 0.15942636
23296 0.15861283
23552 0.15781007
23808 0.15701782
24064 0.15623586
24320 0.15546394
24576 0.15470184
24832 0.15394935
25088 0.15320627
25344 0.15247238
25600 0.15174749
25856 0.15103142
26112 0.15032397
26368 0.14962497
26624 0.14893424
26880 0.14825162
27136 0.14757694
27392 0.14691005
27648 0.14625079
27904 0.145599
28160 0.14495455
28416 0.14431729
28672 0.14368709
28928 0.1430638
29184 0.14244731
29440 0.14183748
29696 0.14123419
29952 0.14063732
30208 0.14004675
30464 0.13946238
30720 0.13888408
30976 0.13831175
31232 0.13774529
31488 0.13718459
31744 0.13662955
32000 0.13608007
32256 0.13553607
32512 0.13499744
32768 0.1344641
33280 0.13341291
33792 0.13238184
34304 0.13137023
34816 0.13037745
35328 0.12940292
35840 0.12844606
36352 0.12750634
36864 0.12658324
37376 0.12567627
37888 0.12478494
38400 0.1239088
38912 0.12304743
39424 0.12220039
39936 0.12136729
40448 0.12054774
40960 0.11974138
41472 0.11894783
41984 0.11816678
42496 0.11739787
43008 0.11664081
43520 0.11589527
44032 0.11516097
44544 0.11443763
45056 0.11372496
45568 0.11302271
46080 0.11233062
46592 0.11164845
47104 0.11097595
47616 0.1103129
48128 0.10965909
48640 0.10901428
49152 0.10837828
49664 0.10775088
50176 0.1071319
50688 0.10652114
51200 0.10591842
51712 0.10532356
52224 0.1047364
52736 0.10415677
53248 0.10358451
53760 0.10301946
54272 0.10246147
54784 0.10191039
55296 0.10136609
55808 0.10082843
56320 0.10029726
56832 0.099772471
57344 0.099253921
57856 0.098741492
58368 0.098235065
58880 0.097734522
59392 0.097239751
59904 0.096750642
60416 0.096267087
60928 0.095788983
61440 0.095316228
61952 0.094848722
62464 0.094386371
62976 0.093929079
63488 0.093476757
64000 0.093029314
64512 0.092586664
65024 0.092148722
65536 0.091715406
66560 0.090862332
67584 0.090026821
68608 0.089208282
69632 0.088406153
70656 0.087619897
71680 0.086849
72704 0.086092975
73728 0.085351354
74752 0.08462369
75776 0.083909556
76800 0.083208542
77824 0.082520257
78848 0.081844325
79872 0.081180386
80896 0.080528095
81920 0.079887121
82944 0.079257144
83968 0.07863786
84992 0.078028974
86016 0.077430203
87040 0.076841277
88064 0.076261932
89088 0.075691918
90112 0.075130991
91136 0.074578918
92160 0.074035472
93184 0.073500436
94208 0.072973601
95232 0.072454764
96256 0.071943729
97280 0.071440308
98304 0.070944317
99328 0.070455581
100352 0.069973928
101376 0.069499194
102400 0.069031219
103424 0.068569848
104448 0.068114933
105472 0.067666327
106496 0.06722389
107520 0.066787488
108544 0.066356987
109568 0.065932259
110592 0.065513182
111616 0.065099634
112640 0.064691499
113664 0.064288664
114688 0.063891018
115712 0.063498455
116736 0.063110871
117760 0.062728165
118784 0.062350239
119808 0.061976998
120832 0.061608349
121856 0.061244202
122880 0.06088447
123904 0.060529068
124928 0.060177911
125952 0.059830921
126976 0.059488017
128000 0.059149124
129024 0.058814166
130048 0.058483072
131072 0.05815577
133120 0.05751227
135168 0.056883134
137216 0.056267856
139264 0.055665957
141312 0.055076977
143360 0.054500482
145408 0.053936055
147456 0.053383298
149504 0.052841834
151552 0.0523113
153600 0.05179135
155648 0.051281653
157696 0.050781892
159744 0.050291764
161792 0.049810978
163840 0.049339257
165888 0.048876331
167936 0.048421947
169984 0.047975856
172032 0.047537823
174080 0.047107622
176128 0.046685033
178176 0.046269846
180224 0.04586186
182272 0.04546088
184320 0.04506672
186368 0.044679197
188416 0.04429814
190464 0.04392338
192512 0.043554755
194560 0.04319211
196608 0.042835294
198656 0.042484161
200704 0.042138573
202752 0.041798391
204800 0.041463487
206848 0.041133732
208896 0.040809005
210944 0.040489187
212992 0.040174163
215040 0.039863822
217088 0.039558057
219136 0.039256762
221184 0.038959839
223232 0.038667188
225280 0.038378714
227328 0.038094327
229376 0.037813936
231424 0.037537456
233472 0.037264801
235520 0.036995892
237568 0.036730648
239616 0.036468993
241664 0.036210852
243712 0.035956152
245760 0.035704824
247808 0.035456798
249856 0.035212008
&
@target G0.S22
@type xy
0 1
1 0.95962897
2 0.94411797
3 0.93237958
4 0.92259126
5 0.9140494
6 0.90639353
7 0.89940956
8 0.89295797
9 0.88694181
10 0.88129046
11 0.87595057
12 0.87088068
13 0.86604777
14 0.86142509
15 0.85699054
16 0.85272566
17 0.84861483
18 0.84464468
19 0.84080366
20 0.83708174
21 0.8334701
22 0.82996096
23 0.82654743
24 0.82322333
25 0.81998314
26 0.81682186
27 0.813735
28 0.81071844
29 0.80776845
30 0.8048816
31 0.80205477
32 0.79928505
33 0.79656979
34 0.79390652
35 0.79129294
36 0.78872695
37 0.78620655
38 0.7837299
39 0.78129527
40 0.77890105
41 0.77654571
42 0.77422784
43 0.77194609
44 0.7696992
45 0.76748598
46 0.76530529
47 0.76315607
48 0.76103732
49 0.75894806
50 0.7568874
51 0.75485446
52 0.75284843
53 0.75086853
54 0.74891399
55 0.74698412
56 0.74507824
57 0.74319568
58 0.74133584
59 0.73949811
60 0.73768193
61 0.73588675
62 0.73411204
63 0.7323573
64 0.73062205
65 0.72890583
66 0.72720818
67 0.72552868
68 0.72386691
69 0.72222248
70 0.72059499
71 0.71898408
72 0.7173894
73 0.71581059
74 0.71424732
75 0.71269927
76 0.71116613
77 0.70964759
78 0.70814337
79 0.70665318
80 0.70517675
81 0.70371381
82 0.70226411
83 0.70082739
84 0.69940342
85 0.69799196
86 0.69659279
87 0.69520568
88 0.69383041
89 0.69246679
90 0.6911146
91 0.68977365
92 0.68844375
93 0.68712471
94 0.68581636
95 0.6845185
96 0.68323098
97 0.68195363
98 0.68068627
99 0.67942876
100 0.67818093
101 0.67694264
102 0.67571374
103 0.67449409
104 0.67328354
105 0.67208196
106 0.67088921
107 0.66970517
108 0.6685297
109 0.66736269
110 0.666204
111 0.66505353
112 0.66391116
113 0.66277676
114 0.66165024
115 0.66053148
116 0.65942037
117 0.65831682
118 0.65722072
119 0.65613197
120 0.65505048
121 0.65397614
122 0.65290887
123 0.65184857
124 0.65079516
125 0.64974854
126 0.64870863
127 0.64767535
128 0.64664861
130 0.64461444
132 0.64260549
134 0.64062115
136 0.63866085
138 0.63672402
140 0.63481012
142 0.63291863
144 0.63104904
146 0.62920088
148 0.62737367
150 0.62556695
152 0.6237803
154 0.62201329
156 0.62026551
158 0.61853656
160 0.61682606
162 0.61513364
164 0.61345894
166 0.61180162
168 0.61016132
170 0.60853773
172 0.60693053
174 0.60533941
176 0.60376407
178 0.60220422
180 0.60065957
182 0.59912985
184 0.5976148
186 0.59611415
188 0.59462766
190 0.59315507
192 0.59169614
194 0.59025065
196 0.58881837
198 0.58739907
200 0.58599254
202 0.58459857
204 0.58321696
206 0.5818475
208 0.58049001
210 0.57914429
212 0.57781015
214 0.57648743
216 0.57517593
218 0.57387549
220 0.57258594
222 0.57130712
224 0.57003886
226 0.56878101
228 0.56753342
230 0.56629593
232 0.5650684
234 0.56385068
236 0.56264264
238 0.56144414
240 0.56025504
242 0.55907522
244 0.55790454
246 0.55674287
248 0.55559011
250 0.55444612
252 0.55331078
254 0.55218399
256 0.55106562
260 0.54885373
264 0.54667425
268 0.54452634
272 0.54240921
276 0.54032209
280 0.53826425
284 0.53623497
288 0.53423356
292 0.53225938
296 0.53031177
300 0.52839012
304 0.52649385
308 0.52462237
312 0.52277513
316 0.5209516
320 0.51915126
324 0.5173736
328 0.51561814
332 0.51388441
336 0.51217196
340 0.51048034
344 0.50880913
348 0.5071579
352 0.50552627
356 0.50391383
360 0.50232021
364 0.50074505
368 0.49918798
372 0.49764865
376 0.49612674
380 0.4946219
384 0.49313384
388 0.49166222
392 0.49020675
396 0.48876715
400 0.48734311
404 0.48593437
408 0.48454065
412 0.48316169
416 0.48179723
420 0.48044703
424 0.47911082
428 0.47778839
432 0.47647949
436 0.47518391
440 0.47390141
444 0.47263178
448 0.47137481
452 0.4701303
456 0.46889805
460 0.46767785
464 0.46646953
468 0.46527288
472 0.46408773
476 0.4629139
480 0.46175121
484 0.4605995
488 0.45945859
492 0.45832833
496 0.45720855
500 0.45609909
504 0.45499981
508 0.45391056
512 0.45283118
520 0.45070148
528 0.44860961
536 0.44655449
544 0.44453511
552 0.44255048
560 0.44059965
568 0.43868172
576 0.43679581
584 0.43494108
592 0.43311672
600 0.43132195
608 0.42955602
616 0.4278182
624 0.42610779
632 0.42442413
640 0.42276655
648 0.42113442
656 0.41952715
664 0.41794414
672 0.41638483
680 0.41484866
688 0.4133351
696 0.41184365
704 0.41037379
712 0.40892505
720 0.40749697
728 0.40608908
736 0.40470095
744 0.40333216
752 0.40198228
760 0.40065093
768 0.3993377
776 0.39804223
784 0.39676414
792 0.39550308
800 0.39425871
808 0.39303068
816 0.39181867
824 0.39062236
832 0.38944144
840 0.38827562
848 0.38712459
856 0.38598807
864 0.38486579
872 0.38375747
880 0.38266286
888 0.38158169
896 0.38051372
904 0.3794587
912 0.37841639
920 0.37738657
928 0.37636901
936 0.37536348
944 0.37436978
952 0.37338769
960 0.37241701
968 0.37145755
976 0.3705091
984 0.36957147
992 0.36864448
1000 0.36772796
1008 0.36682171
1016 0.36592557
1024 0.36503938
1040 0.36329614
1056 0.36159073
1072 0.35992193
1088 0.35828855
1104 0.3566895
1120 0.35512368
1136 0.35359009
1152 0.35208773
1168 0.35061566
1184 0.34917298
1200 0.34775882
1216 0.34637233
1232 0.34501273
1248 0.34367924
1264 0.34237111
1280 0.34108763
1296 0.33982813
1312 0.33859192
1328 0.33737839
1344 0.3361869
1360 0.33501688
1376 0.33386774
1392 0.33273895
1408 0.33162996
1424 0.33054026
1440 0.32946936
1456 0.32841678
1472 0.32738206
1488 0.32636474
1504 0.3253644
1520 0.32438061
1536 0.32341298
1552 0.3224611
1568 0.3215246
1584 0.32060312
1600 0.31969629
1616 0.31880377
1632 0.31792523
1648 0.31706035
1664 0.3162088
1680 0.31537029
1696 0.31454451
1712 0.31373118
1728 0.31293003
1744 0.31214078
1760 0.31136317
1776 0.31059695
1792 0.30984186
1808 0.30909767
1824 0.30836414
1840 0.30764105
1856 0.30692817
1872 0.3062253
1888 0.30553221
1904 0.30484871
1920 0.3041746
1936 0.30350968
1952 0.30285378
1968 0.3022067
1984 0.30156827
2000 0.30093831
2016 0.30031667
2032 0.29970316
2048 0.29909764
2080 0.29790993
2112 0.29675233
2144 0.29562369
2176 0.29452294
2208 0.29344904
2240 0.29240101
2272 0.29137789
2304 0.29037882
2336 0.28940291
2368 0.28844938
2400 0.28751743
2432 0.28660632
2464 0.28571534
2496 0.28484382
2528 0.2839911
2560 0.28315656
2592 0.2823396
2624 0.28153966
2656 0.28075618
2688 0.27998865
2720 0.27923656
2752 0.27849942
2784 0.27777677
2816 0.27706817
2848 0.27637319
2880 0.27569142
2912 0.27502246
2944 0.27436593
2976 0.27372147
3008 0.27308872
3040 0.27246735
3072 0.27185703
3104 0.27125745
3136 0.2706683
3168 0.27008929
3200 0.26952013
3232 0.26896057
3264 0.26841033
3296 0.26786916
3328 0.26733683
3360 0.26681308
3392 0.2662977
3424 0.26579047
3456 0.26529117
3488 0.2647996
3520 0.26431556
3552 0.26383886
3584 0.26336931
3616 0.26290673
3648 0.26245095
3680 0.2620018
3712 0.26155912
3744 0.26112275
3776 0.26069253
3808 0.26026833
3840 0.25984999
3872 0.25943737
3904 0.25903035
3936 0.25862879
3968 0.25823256
4000 0.25784154
4032 0.25745562
4064 0.25707467
4096 0.25669858
4160 0.25596056
4224 0.25524074
4288 0.2545383
4352 0.25385252
4416 0.2531827
4480 0.25252815
4544 0.25188827
4608 0.25126244
4672 0.25065012
4736 0.25005076
4800 0.24946385
4864 0.24888892
4928 0.24832551
4992 0.24777318
5056 0.24723153
5120 0.24670016
5184 0.24617869
5248 0.24566678
5312 0.24516408
5376 0.24467027
5440 0.24418504
5504 0.2437081
5568 0.24323918
5632 0.24277799
5696 0.24232429
5760 0.24187783
5824 0.24143838
5888 0.24100571
5952 0.24057962
6016 0.24015989
6080 0.23974634
6144 0.23933876
6208 0.23893699
6272 0.23854085
6336 0.23815017
6400 0.2377648
6464 0.23738458
6528 0.23700937
6592 0.23663902
6656 0.23627341
6720 0.23591239
6784 0.23555585
6848 0.23520366
6912 0.23485572
6976 0.2345119
7040 0.2341721
7104 0.23383621
7168 0.23350414
7232 0.2331758
7296 0.23285108
7360 0.2325299
7424 0.23221217
7488 0.23189781
7552 0.23158674
7616 0.23127888
7680 0.23097415
7744 0.23067249
7808 0.23037382
7872 0.23007808
7936 0.2297852
8000 0.22949511
8064 0.22920776
8128 0.22892309
8192 0.22864103
8320 0.22808456
8448 0.22753791
8576 0.22700069
8704 0.22647253
8832 0.22595307
8960 0.22544197
9088 0.22493893
9216 0.22444365
9344 0.22395586
9472 0.22347527
9600 0.22300165
9728 0.22253476
9856 0.22207437
9984 0.22162027
10112 0.22117226
10240 0.22073015
10368 0.22029374
10496 0.21986288
10624 0.21943739
10752 0.21901711
10880 0.2186019
11008 0.2181916
11136 0.2177861
11264 0.21738524
11392 0.21698891
11520 0.21659698
11648 0.21620935
11776 0.21582589
11904 0.21544652
12032 0.21507111
12160 0.21469958
12288 0.21433184
12416 0.21396779
12544 0.21360735
12672 0.21325043
12800 0.21289695
12928 0.21254684
13056 0.21220002
13184 0.21185643
13312 0.21151599
13440 0.21117863
13568 0.21084429
13696 0.21051292
13824 0.21018444
13952 0.2098588
14080 0.20953595
14208 0.20921583
14336 0.20889839
14464 0.20858358
14592 0.20827134
14720 0.20796164
14848 0.20765442
14976 0.20734964
15104 0.20704725
15232 0.20674722
15360 0.2064495
15488 0.20615406
15616 0.20586085
15744 0.20556983
15872 0.20528097
16000 0.20499424
16128 0.2047096
16256 0.20442701
16384 0.20414645
16640 0.20359126
16896 0.20304379
17152 0.2025038
17408 0.20197108
17664 0.20144541
17920 0.20092659
18176 0.20041442
18432 0.19990873
18688 0.19940934
18944 0.19891608
19200 0.19842879
19456 0.19794732
19712 0.19747151
19968 0.19700124
20224 0.19653635
20480 0.19607673
20736 0.19562224
20992 0.19517277
21248 0.1947282
21504 0.19428842
21760 0.19385332
22016 0.19342279
22272 0.19299674
22528 0.19257507
22784 0.19215769
23040 0.19174449
23296 0.19133541
23552 0.19093035
23808 0.19052923
24064 0.19013198
24320 0.1897385
24576 0.18934874
24832 0.18896262
25088 0.18858007
25344 0.18820102
25600 0.18782541
25856 0.18745317
26112 0.18708424
26368 0.18671855
26624 0.18635606
26880 0.18599671
27136 0.18564043
27392 0.18528718
27648 0.1849369
27904 0.18458955
28160 0.18424506
28416 0.1839034
28672 0.18356452
28928 0.18322837
29184 0.18289491
29440 0.18256409
29696 0.18223587
29952 0.18191021
30208 0.18158707
30464 0.18126641
30720 0.18094819
30976 0.18063237
31232 0.18031892
31488 0.1800078
31744 0.17969898
32000 0.17939242
32256 0.17908809
32512 0.17878596
32768 0.17848599
33280 0.17789241
33792 0.17730713
34304 0.17672991
34816 0.17616053
35328 0.17559877
35840 0.17504444
36352 0.17449734
36864 0.17395728
37376 0.17342408
37888 0.17289757
38400 0.17237758
38912 0.17186395
39424 0.17135652
39936 0.17085516
40448 0.17035971
40960 0.16987004
41472 0.16938602
41984 0.16890751
42496 0.16843439
43008 0.16796654
43520 0.16750385
44032 0.1670462
44544 0.16659349
45056 0.1661456
45568 0.16570245
46080 0.16526393
46592 0.16482994
47104 0.16440039
47616 0.1639752
48128 0.16355427
48640 0.16313753
49152 0.16272489
49664 0.16231627
50176 0.16191159
50688 0.16151079
51200 0.16111378
51712 0.1607205
52224 0.16033088
52736 0.15994485
53248 0.15956235
53760 0.15918331
54272 0.15880767
54784 0.15843538
55296 0.15806637
55808 0.15770059
56320 0.15733798
56832 0.15697849
57344 0.15662207
57856 0.15626867
58368 0.15591823
58880 0.15557071
59392 0.15522606
59904 0.15488423
60416 0.15454519
60928 0.15420887
61440 0.15387525
61952 0.15354428
62464 0.15321592
62976 0.15289013
63488 0.15256687
64000 0.1522461
64512 0.15192779
65024 0.15161189
65536 0.15129838
66560 0.15067836
67584 0.15006747
68608 0.14946544
69632 0.14887203
70656 0.14828699
71680 0.14771011
72704 0.14714116
73728 0.14657994
74752 0.14602624
75776 0.14547988
76800 0.14494065
77824 0.1444084
78848 0.14388293
79872 0.1433641
80896 0.14285173
81920 0.14234567
82944 0.14184579
83968 0.14135192
84992 0.14086393
86016 0.1403817
87040 0.13990509
88064 0.13943397
89088 0.13896823
90112 0.13850774
91136 0.1380524
92160 0.1376021
93184 0.13715673
94208 0.13671619
95232 0.13628037
96256 0.13584919
97280 0.13542254
98304 0.13500035
99328 0.13458251
100352 0.13416895
101376 0.13375958
102400 0.13335433
103424 0.1329531
104448 0.13255584
105472 0.13216245
106496 0.13177289
107520 0.13138706
108544 0.13100491
109568 0.13062636
110592 0.13025136
111616 0.12987984
112640 0.12951175
113664 0.12914701
114688 0.12878558
115712 0.1284274
116736 0.1280724
117760 0.12772055
118784 0.12737178
119808 0.12702605
120832 0.12668331
121856 0.1263435
122880 0.12600659
123904 0.12567252
124928 0.12534125
125952 0.12501273
126976 0.12468693
128000 0.12436379
129024 0.12404329
130048 0.12372538
131072 0.12341001
133120 0.12278678
135168 0.12217331
137216 0.12156931
139264 0.1209745
141312 0.12038864
143360 0.11981146
145408 0.11924274
147456 0.11868224
149504 0.11812975
151552 0.11758505
153600 0.11704794
155648 0.11651822
157696 0.11599571
159744 0.11548022
161792 0.11497159
163840 0.11446964
165888 0.11397422
167936 0.11348516
169984 0.11300232
172032 0.11252556
174080 0.11205472
176128 0.11158968
178176 0.1111303
180224 0.11067647
182272 0.11022805
184320 0.10978493
186368 0.10934699
188416 0.10891413
190464 0.10848623
192512 0.10806319
194560 0.10764492
196608 0.1072313
198656 0.10682226
200704 0.10641769
202752 0.10601751
204800 0.10562163
206848 0.10522996
208896 0.10484243
210944 0.10445896
212992 0.10407946
215040 0.10370387
217088 0.1033321
219136 0.1029641
221184 0.10259978
223232 0.10223909
225280 0.10188196
227328 0.10152832
229376 0.10117812
231424 0.10083128
233472 0.10048776
235520 0.1001475
237568 0.099810439
239616 0.099476522
241664 0.099145699
243712 0.098817917
245760 0.098493126
247808 0.098171277
249856 0.097852322
&
@target G0.S23
@type xy
0 1
1 1
2 0.997
3 0.989
4 0.985
5 0.979
6 0.973
7 0.968
8 0.965
9 0.955
10 0.951
11 0.946
12 0.942
13 0.939
14 0.931
15 0.926
16 0.923
17 0.919
18 0.913
19 0.91
20 0.907
21 0.906
22 0.9
23 0.894
24 0.887
25 0.884
26 0.881
27 0.879
28 0.876
29 0.873
30 0.87
31 0.868
32 0.865
33 0.86
34 0.858
35 0.855
36 0.852
37 0.851
38 0.845
39 0.842
40 0.839
41 0.837
42 0.832
43 0.829
44 0.826
45 0.823
46 0.82
47 0.816
48 0.813
49 0.81
50 0.806
51 0.803
52 0.802
53 0.8
54 0.796
55 0.792
56 0.79
57 0.789
58 0.787
59 0.786
60 0.783
61 0.782
62 0.777
63 0.776
64 0.774
65 0.772
66 0.77
67 0.769
68 0.768
69 0.768
70 0.767
71 0.765
72 0.761
73 0.757
74 0.753
75 0.749
76 0.748
77 0.746
78 0.744
79 0.741
80 0.741
81 0.739
82 0.738
83 0.737
84 0.734
85 0.734
86 0.733
87 0.732
88 0.731
89 0.731
90 0.729
91 0.729
92 0.727
93 0.724
94 0.722
95 0.72
96 0.717
97 0.717
98 0.717
99 0.715
100 0.713
101 0.712
102 0.712
103 0.712
104 0.711
105 0.709
106 0.708
107 0.707
108 0.704
109 0.704
110 0.701
111 0.7
112 0.698
113 0.696
114 0.695
115 0.694
116 0.693
117 0.692
118 0.691
119 0.69
120 0.688
121 0.688
122 0.686
123 0.685
124 0.685
125 0.684
126 0.681
127 0.681
128 0.679
130 0.679
132 0.677
134 0.674
136 0.673
138 0.669
140 0.666
142 0.662
144 0.66
146 0.659
148 0.658
150 0.658
152 0.655
154 0.652
156 0.65
158 0.649
160 0.644
162 0.644
164 0.641
166 0.64
168 0.639
170 0.638
172 0.635
174 0.634
176 0.633
178 0.631
180 0.629
182 0.628
184 0.627
186 0.627
188 0.626
190 0.626
192 0.622
194 0.622
196 0.621
198 0.621
200 0.617
202 0.616
204 0.614
206 0.612
208 0.612
210 0.612
212 0.612
214 0.612
216 0.612
218 0.611
220 0.611
222 0.609
224 0.609
226 0.609
228 0.606
230 0.605
232 0.604
234 0.603
236 0.603
238 0.601
240 0.6
242 0.6
244 0.598
246 0.596
248 0.595
250 0.593
252 0.592
254 0.592
256 0.587
260 0.586
264 0.585
268 0.583
272 0.583
276 0.58
280 0.579
284 0.579
288 0.578
292 0.577
296 0.576
300 0.573
304 0.572
308 0.57
312 0.569
316 0.568
320 0.568
324 0.566
328 0.566
332 0.565
336 0.565
340 0.564
344 0.561
348 0.558
352 0.556
356 0.555
360 0.553
364 0.55
368 0.55
372 0.549
376 0.549
380 0.546
384 0.544
388 0.544
392 0.542
396 0.54
400 0.54
404 0.54
408 0.54
412 0.54
416 0.54
420 0.539
424 0.539
428 0.539
432 0.538
436 0.537
440 0.536
444 0.535
448 0.535
452 0.532
456 0.531
460 0.529
464 0.529
468 0.528
472 0.528
476 0.528
480 0.526
484 0.525
488 0.524
492 0.523
496 0.523
500 0.522
504 0.522
508 0.522
512 0.522
520 0.521
528 0.519
536 0.518
544 0.516
552 0.515
560 0.514
568 0.512
576 0.507
584 0.507
592 0.505
600 0.503
608 0.502
616 0.499
624 0.496
632 0.492
640 0.492
648 0.487
656 0.486
664 0.486
672 0.481
680 0.481
688 0.48
696 0.48
704 0.48
712 0.48
720 0.477
728 0.477
736 0.477
744 0.474
752 0.472
760 0.468
768 0.467
776 0.465
784 0.465
792 0.464
800 0.464
808 0.463
816 0.462
824 0.46
832 0.459
840 0.458
848 0.458
856 0.457
864 0.455
872 0.455
880 0.454
888 0.453
896 0.453
904 0.451
912 0.451
920 0.45
928 0.449
936 0.449
944 0.446
952 0.445
960 0.444
968 0.443
976 0.442
984 0.442
992 0.441
1000 0.441
1008 0.439
1016 0.437
1024 0.437
1040 0.435
1056 0.434
1072 0.434
1088 0.431
1104 0.431
1120 0.431
1136 0.431
1152 0.43
1168 0.43
1184 0.428
1200 0.425
1216 0.425
1232 0.424
1248 0.423
1264 0.423
1280 0.421
1296 0.42
1312 0.42
1328 0.42
1344 0.419
1360 0.419
1376 0.419
1392 0.417
1408 0.413
1424 0.411
1440 0.411
1456 0.41
1472 0.408
1488 0.406
1504 0.404
1520 0.402
1536 0.402
1552 0.402
1568 0.401
1584 0.399
1600 0.397
1616 0.394
1632 0.393
1648 0.392
1664 0.391
1680 0.39
1696 0.39
1712 0.389
1728 0.388
1744 0.386
1760 0.386
1776 0.386
1792 0.385
1808 0.384
1824 0.382
1840 0.379
1856 0.378
1872 0.378
1888 0.376
1904 0.375
1920 0.374
1936 0.372
1952 0.372
1968 0.372
1984 0.372
2000 0.372
2016 0.372
2032 0.371
2048 0.371
2080 0.368
2112 0.368
2144 0.365
2176 0.364
2208 0.362
2240 0.362
2272 0.362
2304 0.361
2336 0.36
2368 0.36
2400 0.355
2432 0.354
2464 0.353
2496 0.351
2528 0.349
2560 0.347
2592 0.347
2624 0.346
2656 0.344
2688 0.343
2720 0.343
2752 0.343
2784 0.343
2816 0.343
2848 0.343
2880 0.342
2912 0.341
2944 0.338
2976 0.337
3008 0.337
3040 0.337
3072 0.337
3104 0.335
3136 0.334
3168 0.334
3200 0.334
3232 0.332
3264 0.33
3296 0.329
3328 0.328
3360 0.327
3392 0.327
3424 0.327
3456 0.327
3488 0.325
3520 0.324
3552 0.324
3584 0.324
3616 0.323
3648 0.321
3680 0.321
3712 0.32
3744 0.318
3776 0.317
3808 0.317
3840 0.315
3872 0.313
3904 0.313
3936 0.313
3968 0.313
4000 0.312
4032 0.311
4064 0.31
4096 0.31
4160 0.309
4224 0.308
4288 0.307
4352 0.306
4416 0.306
4480 0.305
4544 0.304
4608 0.304
4672 0.304
4736 0.303
4800 0.303
4864 0.303
4928 0.303
4992 0.303
5056 0.3
5120 0.298
5184 0.298
5248 0.298
5312 0.298
5376 0.295
5440 0.292
5504 0.291
5568 0.29
5632 0.29
5696 0.29
5760 0.289
5824 0.288
5888 0.288
5952 0.288
6016 0.286
6080 0.286
6144 0.286
6208 0.286
6272 0.286
6336 0.285
6400 0.285
6464 0.284
6528 0.284
6592 0.283
6656 0.281
6720 0.28
6784 0.279
6848 0.277
6912 0.274
6976 0.273
7040 0.273
7104 0.273
7168 0.271
7232 0.271
7296 0.271
7360 0.27
7424 0.27
7488 0.27
7552 0.269
7616 0.269
7680 0.269
7744 0.267
7808 0.267
7872 0.267
7936 0.267
8000 0.266
8064 0.266
8128 0.266
8192 0.266
8320 0.262
8448 0.261
8576 0.261
8704 0.26
8832 0.26
8960 0.259
9088 0.258
9216 0.257
9344 0.256
9472 0.256
9600 0.255
9728 0.255
9856 0.255
9984 0.252
10112 0.251
10240 0.25
10368 0.249
10496 0.248
10624 0.248
10752 0.246
10880 0.246
11008 0.246
11136 0.245
11264 0.245
11392 0.244
11520 0.244
11648 0.244
11776 0.243
11904 0.242
12032 0.242
12160 0.24
12288 0.239
12416 0.239
12544 0.239
12672 0.239
12800 0.238
12928 0.237
13056 0.236
13184 0.236
13312 0.236
13440 0.236
13568 0.236
13696 0.235
13824 0.235
13952 0.234
14080 0.234
14208 0.234
14336 0.234
14464 0.234
14592 0.234
14720 0.234
14848 0.234
14976 0.234
15104 0.233
15232 0.233
15360 0.233
15488 0.233
15616 0.231
15744 0.231
15872 0.23
16000 0.23
16128 0.228
16256 0.228
16384 0.227
16640 0.225
16896 0.225
17152 0.224
17408 0.223
17664 0.22
17920 0.219
18176 0.219
18432 0.218
18688 0.218
18944 0.217
19200 0.217
19456 0.216
19712 0.216
19968 0.216
20224 0.216
20480 0.215
20736 0.214
20992 0.214
21248 0.214
21504 0.214
21760 0.212
22016 0.211
22272 0.211
22528 0.21
22784 0.21
23040 0.21
23296 0.21
23552 0.21
23808 0.21
24064 0.21
24320 0.208
24576 0.208
24832 0.208
25088 0.207
25344 0.207
25600 0.206
25856 0.206
26112 0.206
26368 0.206
26624 0.206
26880 0.206
27136 0.206
27392 0.206
27648 0.206
27904 0.206
28160 0.206
28416 0.206
28672 0.206
28928 0.206
29184 0.205
29440 0.205
29696 0.205
29952 0.205
30208 0.205
30464 0.205
30720 0.203
30976 0.203
31232 0.203
31488 0.203
31744 0.203
32000 0.203
32256 0.203
32512 0.203
32768 0.203
33280 0.202
33792 0.202
34304 0.202
34816 0.202
35328 0.202
35840 0.202
36352 0.202
36864 0.202
37376 0.202
37888 0.201
38400 0.201
38912 0.201
39424 0.2
39936 0.2
40448 0.2
40960 0.198
41472 0.198
41984 0.195
42496 0.195
43008 0.195
43520 0.195
44032 0.195
44544 0.193
45056 0.193
45568 0.193
46080 0.191
46592 0.191
47104 0.189
47616 0.189
48128 0.189
48640 0.189
49152 0.188
49664 0.188
50176 0.188
50688 0.188
51200 0.186
51712 0.186
52224 0.186
52736 0.186
53248 0.186
53760 0.186
54272 0.186
54784 0.186
55296 0.186
55808 0.184
56320 0.184
56832 0.182
57344 0.181
57856 0.18
58368 0.18
58880 0.18
59392 0.18
59904 0.18
60416 0.18
60928 0.179
61440 0.178
61952 0.178
62464 0.177
62976 0.177
63488 0.177
64000 0.177
64512 0.177
65024 0.177
65536 0.177
66560 0.176
67584 0.175
68608 0.175
69632 0.175
70656 0.175
71680 0.175
72704 0.174
73728 0.172
74752 0.172
75776 0.172
76800 0.172
77824 0.172
78848 0.172
79872 0.172
80896 0.171
81920 0.171
82944 0.171
83968 0.171
84992 0.17
86016 0.169
87040 0.169
88064 0.169
89088 0.169
90112 0.169
91136 0.168
92160 0.166
93184 0.166
94208 0.165
95232 0.165
96256 0.165
97280 0.164
98304 0.163
99328 0.163
100352 0.163
101376 0.163
102400 0.163
103424 0.163
104448 0.163
105472 0.162
106496 0.162
107520 0.162
108544 0.161
109568 0.161
110592 0.161
111616 0.161
112640 0.161
113664 0.161
114688 0.161
115712 0.161
116736 0.159
117760 0.159
118784 0.158
119808 0.158
120832 0.158
121856 0.158
122880 0.157
123904 0.157
124928 0.157
125952 0.157
126976 0.157
128000 0.157
129024 0.156
130048 0.156
131072 0.156
133120 0.156
135168 0.156
137216 0.156
139264 0.156
141312 0.156
143360 0.154
145408 0.154
147456 0.153
149504 0.153
151552 0.153
153600 0.153
155648 0.153
157696 0.153
159744 0.153
161792 0.153
163840 0.153
165888 0.153
167936 0.153
169984 0.153
172032 0.153
174080 0.152
176128 0.152
178176 0.151
180224 0.151
182272 0.149
184320 0.149
186368 0.147
188416 0.145
190464 0.145
192512 0.145
194560 0.145
196608 0.145
198656 0.145
&
@target G0.S24
@type xy
0 1
1 0.88527425
2 0.86453402
3 0.85085264
4 0.8403948
5 0.83183207
6 0.82453266
7 0.8181424
8 0.81244125
9 0.80728243
10 0.80256275
11 0.79820671
12 0.79415727
13 0.79037024
14 0.78681059
15 0.78345007
16 0.78026557
17 0.77723786
18 0.77435084
19 0.7715908
20 0.76894603
21 0.76640641
22 0.76396314
23 0.7616085
24 0.75933572
25 0.75713877
26 0.7550123
27 0.75295152
28 0.75095214
29 0.74901027
30 0.74712239
31 0.74528534
32 0.74349618
33 0.74175228
34 0.74005119
35 0.73839069
36 0.7367687
37 0.73518333
38 0.73363281
39 0.73211552
40 0.73062994
41 0.72917465
42 0.72774834
43 0.72634978
44 0.72497782
45 0.72363137
46 0.72230943
47 0.72101105
48 0.71973533
49 0.71848142
50 0.71724854
51 0.71603592
52 0.71484286
53 0.71366869
54 0.71251276
55 0.71137448
56 0.71025327
57 0.70914857
58 0.70805988
59 0.7069867
60 0.70592855
61 0.70488499
62 0.70385559
63 0.70283994
64 0.70183765
65 0.70084833
66 0.69987165
67 0.69890724
68 0.69795478
69 0.69701396
70 0.69608447
71 0.69516602
72 0.69425833
73 0.69336114
74 0.69247418
75 0.69159721
76 0.69072998
77 0.68987226
78 0.68902384
79 0.6881845
80 0.68735403
81 0.68653223
82 0.6857189
83 0.68491387
84 0.68411696
85 0.68332798
86 0.68254677
87 0.68177317
88 0.68100701
89 0.68024816
90 0.67949645
91 0.67875175
92 0.67801391
93 0.6772828
94 0.6765583
95 0.67584027
96 0.67512859
97 0.67442315
98 0.67372382
99 0.67303049
100 0.67234305
101 0.6716614
102 0.67098544
103 0.67031506
104 0.66965016
105 0.66899065
106 0.66833644
107 0.66768744
108 0.66704355
109 0.66640469
110 0.66577079
111 0.66514175
112 0.6645175
113 0.66389796
114 0.66328305
115 0.66267271
116 0.66206686
117 0.66146542
118 0.66086834
119 0.66027554
120 0.65968696
121 0.65910254
122 0.65852221
123 0.65794591
124 0.65737359
125 0.65680518
126 0.65624062
127 0.65567988
128 0.65512288
130 0.65401991
132 0.65293131
134 0.6518567
136 0.65079568
138 0.6497479
140 0.64871301
142 0.64769067
144 0.64668058
146 0.64568241
148 0.64469588
150 0.64372069
152 0.64275658
154 0.64180328
156 0.64086053
158 0.63992809
160 0.63900573
162 0.63809321
164 0.63719031
166 0.63629682
168 0.63541254
170 0.63453727
172 0.63367081
174 0.63281297
176 0.63196358
178 0.63112247
180 0.63028945
182 0.62946438
184 0.62864709
186 0.62783743
188 0.62703524
190 0.62624039
192 0.62545273
194 0.62467212
196 0.62389844
198 0.62313156
200 0.62237135
202 0.62161768
204 0.62087045
206 0.62012953
208 0.61939481
210 0.61866619
212 0.61794357
214 0.61722682
216 0.61651587
218 0.6158106
220 0.61511092
222 0.61441675
224 0.61372798
226 0.61304454
228 0.61236633
230 0.61169328
232 0.61102529
234 0.6103623
236 0.60970422
238 0.60905097
240 0.60840249
242 0.6077587
244 0.60711953
246 0.6064849
248 0.60585476
250 0.60522904
252 0.60460766
254 0.60399058
256 0.60337772
260 0.60216444
264 0.60096736
268 0.59978603
272 0.59862003
276 0.59746893
280 0.59633235
284 0.59520991
288 0.59410124
292 0.593006
296 0.59192384
300 0.59085445
304 0.58979751
308 0.58875273
312 0.58771981
316 0.58669847
320 0.58568846
324 0.5846895
328 0.58370135
332 0.58272377
336 0.58175652
340 0.58079939
344 0.57985214
348 0.57891457
352 0.57798648
356 0.57706766
360 0.57615794
364 0.57525711
368 0.57436501
372 0.57348145
376 0.57260627
380 0.57173931
384 0.57088041
388 0.57002941
392 0.56918616
396 0.56835051
400 0.56752234
404 0.56670149
408 0.56588783
412 0.56508124
416 0.5642816
420 0.56348876
424 0.56270263
428 0.56192307
432 0.56114998
436 0.56038325
440 0.55962277
444 0.55886843
448 0.55812014
452 0.55737779
456 0.55664128
460 0.55591053
464 0.55518544
468 0.55446591
472 0.55375187
476 0.55304322
480 0.55233989
484 0.55164179
488 0.55094884
492 0.55026096
496 0.54957808
500 0.54890012
504 0.54822701
508 0.54755868
512 0.54689506
520 0.54558167
528 0.54428632
536 0.54300851
544 0.54174776
552 0.54050359
560 0.53927557
568 0.53806327
576 0.53686629
584 0.53568422
592 0.5345167
600 0.53336336
608 0.53222384
616 0.53109782
624 0.52998497
632 0.52888498
640 0.52779754
648 0.52672237
656 0.52565919
664 0.52460771
672 0.52356769
680 0.52253887
688 0.52152101
696 0.52051387
704 0.51951721
712 0.51853083
720 0.51755451
728 0.51658803
736 0.5156312
744 0.51468382
752 0.51374571
760 0.51281668
768 0.51189655
776 0.51098515
784 0.51008232
792 0.50918789
800 0.5083017
808 0.5074236
816 0.50655344
824 0.50569108
832 0.50483638
840 0.50398919
848 0.50314939
856 0.50231684
864 0.50149142
872 0.50067301
880 0.49986148
888 0.49905672
896 0.49825862
904 0.49746706
912 0.49668194
920 0.49590315
928 0.49513059
936 0.49436415
944 0.49360375
952 0.49284928
960 0.49210066
968 0.49135778
976 0.49062057
984 0.48988893
992 0.48916279
1000 0.48844205
1008 0.48772664
1016 0.48701647
1024 0.48631148
1040 0.4849167
1056 0.48354173
1072 0.48218599
1088 0.48084895
1104 0.4795301
1120 0.47822894
1136 0.47694501
1152 0.47567785
1168 0.47442702
1184 0.47319211
1200 0.47197271
1216 0.47076844
1232 0.46957891
1248 0.46840379
1264 0.46724271
1280 0.46609535
1296 0.46496138
1312 0.46384049
1328 0.46273239
1344 0.46163678
1360 0.46055338
1376 0.45948194
1392 0.45842217
1408 0.45737384
1424 0.4563367
1440 0.4553105
1456 0.45429503
1472 0.45329007
1488 0.45229538
1504 0.45131078
1520 0.45033605
1536 0.449371
1552 0.44841544
1568 0.44746919
1584 0.44653206
1600 0.44560388
1616 0.44468449
1632 0.44377372
1648 0.44287141
1664 0.44197741
1680 0.44109156
1696 0.44021371
1712 0.43934374
1728 0.43848148
1744 0.43762682
1760 0.43677962
1776 0.43593975
1792 0.43510708
1808 0.4342815
1824 0.43346289
1840 0.43265112
1856 0.4318461
1872 0.4310477
1888 0.43025582
1904 0.42947035
1920 0.4286912
1936 0.42791826
1952 0.42715144
1968 0.42639063
1984 0.42563576
2000 0.42488672
2016 0.42414344
2032 0.42340581
2048 0.42267376
2080 0.42122607
2112 0.41979972
2144 0.4183941
2176 0.41700862
2208 0.41564272
2240 0.41429587
2272 0.41296754
2304 0.41165724
2336 0.4103645
2368 0.40908886
2400 0.40782987
2432 0.40658713
2464 0.40536021
2496 0.40414874
2528 0.40295233
2560 0.40177062
2592 0.40060326
2624 0.39944991
2656 0.39831025
2688 0.39718396
2720 0.39607074
2752 0.3949703
2784 0.39388235
2816 0.39280661
2848 0.39174283
2880 0.39069074
2912 0.3896501
2944 0.38862067
2976 0.38760221
3008 0.3865945
3040 0.38559731
3072 0.38461044
3104 0.38363369
3136 0.38266684
3168 0.38170971
3200 0.38076211
3232 0.37982386
3264 0.37889478
3296 0.37797469
3328 0.37706343
3360 0.37616083
3392 0.37526675
3424 0.37438101
3456 0.37350348
3488 0.372634
3520 0.37177244
3552 0.37091866
3584 0.37007251
3616 0.36923388
3648 0.36840263
3680 0.36757863
3712 0.36676177
3744 0.36595193
3776 0.36514899
3808 0.36435284
3840 0.36356337
3872 0.36278046
3904 0.36200403
3936 0.36123396
3968 0.36047015
4000 0.35971252
4032 0.35896095
4064 0.35821536
4096 0.35747566
4160 0.35601357
4224 0.35457398
4288 0.35315625
4352 0.35175974
4416 0.35038385
4480 0.349028
4544 0.34769165
4608 0.34637425
4672 0.3450753
4736 0.34379432
4800 0.34253082
4864 0.34128437
4928 0.34005452
4992 0.33884086
5056 0.33764298
5120 0.3364605
5184 0.33529305
5248 0.33414026
5312 0.33300178
5376 0.33187729
5440 0.33076645
5504 0.32966896
5568 0.32858451
5632 0.32751281
5696 0.32645358
5760 0.32540654
5824 0.32437144
5888 0.32334801
5952 0.32233601
6016 0.3213352
6080 0.32034535
6144 0.31936622
6208 0.31839761
6272 0.3174393
6336 0.31649109
6400 0.31555277
6464 0.31462415
6528 0.31370505
6592 0.31279527
6656 0.31189466
6720 0.31100302
6784 0.3101202
6848 0.30924603
6912 0.30838035
6976 0.30752301
7040 0.30667385
7104 0.30583274
7168 0.30499953
7232 0.30417408
7296 0.30335625
7360 0.30254592
7424 0.30174296
7488 0.30094723
7552 0.30015863
7616 0.29937702
7680 0.2986023
7744 0.29783436
7808 0.29707307
7872 0.29631834
7936 0.29557006
8000 0.29482812
8064 0.29409243
8128 0.29336289
8192 0.2926394
8320 0.2912102
8448 0.28980413
8576 0.28842048
8704 0.2870586
8832 0.28571786
8960 0.28439765
9088 0.2830974
9216 0.28181654
9344 0.28055455
9472 0.27931091
9600 0.27808514
9728 0.27687676
9856 0.27568532
9984 0.27451039
10112 0.27335154
10240 0.27220836
10368 0.27108048
10496 0.26996752
10624 0.2688691
10752 0.2677849
10880 0.26671456
11008 0.26565777
11136 0.26461421
11264 0.26358358
11392 0.26256558
11520 0.26155994
11648 0.26056637
11776 0.25958462
11904 0.25861442
12032 0.25765554
12160 0.25670772
12288 0.25577074
12416 0.25484437
12544 0.25392839
12672 0.25302258
12800 0.25212675
12928 0.2512407
13056 0.25036422
13184 0.24949713
13312 0.24863925
13440 0.2477904
13568 0.24695041
13696 0.2461191
13824 0.24529633
13952 0.24448192
14080 0.24367572
14208 0.24287758
14336 0.24208737
14464 0.24130492
14592 0.24053012
14720 0.23976281
14848 0.23900287
14976 0.23825018
15104 0.2375046
15232 0.23676601
15360 0.23603431
15488 0.23530936
15616 0.23459106
15744 0.23387929
15872 0.23317396
16000 0.23247495
16128 0.23178216
16256 0.2310955
16384 0.23041486
16640 0.22907128
16896 0.22775068
17152 0.22645236
17408 0.22517565
17664 0.22391991
17920 0.22268451
18176 0.22146888
18432 0.22027245
18688 0.21909467
18944 0.21793503
19200 0.21679304
19456 0.2156682
19712 0.21456007
19968 0.21346819
20224 0.21239216
20480 0.21133155
20736 0.21028598
20992 0.20925507
21248 0.20823844
21504 0.20723576
21760 0.20624668
22016 0.20527087
22272 0.20430802
22528 0.20335782
22784 0.20241999
23040 0.20149422
23296 0.20058026
23552 0.19967782
23808 0.19878666
24064 0.19790653
24320 0.19703719
24576 0.1961784
24832 0.19532993
25088 0.19449157
25344 0.1936631
25600 0.19284432
25856 0.19203503
26112 0.19123504
26368 0.19044415
26624 0.18966219
26880 0.18888898
27136 0.18812434
27392 0.1873681
27648 0.18662012
27904 0.18588022
28160 0.18514825
28416 0.18442407
28672 0.18370753
28928 0.18299849
29184 0.1822968
29440 0.18160234
29696 0.18091498
29952 0.18023459
30208 0.17956104
30464 0.17889421
30720 0.178234
30976 0.17758027
31232 0.17693293
31488 0.17629185
31744 0.17565695
32000 0.1750281
32256 0.17440522
32512 0.17378819
32768 0.17317694
33280 0.17197135
33792 0.17078772
34304 0.16962536
34816 0.16848362
35328 0.16736185
35840 0.16625945
36352 0.16517585
36864 0.16411049
37376 0.16306284
37888 0.1620324
38400 0.16101867
38912 0.16002119
39424 0.15903952
39936 0.15807321
40448 0.15712186
40960 0.15618507
41472 0.15526245
41984 0.15435364
42496 0.15345828
43008 0.15257602
43520 0.15170656
44032 0.15084955
44544 0.1500047
45056 0.14917171
45568 0.1483503
46080 0.14754019
46592 0.14674111
47104 0.14595281
47616 0.14517504
48128 0.14440756
48640 0.14365014
49152 0.14290255
49664 0.14216457
50176 0.14143599
50688 0.14071662
51200 0.14000624
51712 0.13930467
52224 0.13861173
52736 0.13792723
53248 0.13725099
53760 0.13658286
54272 0.13592265
54784 0.13527022
55296 0.13462541
55808 0.13398806
56320 0.13335804
56832 0.13273519
57344 0.13211937
57856 0.13151046
58368 0.13090833
58880 0.13031284
59392 0.12972387
59904 0.12914129
60416 0.12856501
60928 0.12799488
61440 0.12743082
61952 0.1268727
62464 0.12632042
62976 0.12577388
63488 0.12523298
64000 0.12469762
64512 0.1241677
65024 0.12364313
65536 0.12312382
66560 0.12210062
67584 0.12109742
68608 0.12011356
69632 0.11914843
70656 0.11820141
71680 0.11727196
72704 0.11635952
73728 0.11546358
74752 0.11458363
75776 0.11371921
76800 0.11286985
77824 0.11203512
78848 0.1112146
79872 0.11040789
80896 0.1096146
81920 0.10883437
82944 0.10806683
83968 0.10731164
84992 0.10656848
86016 0.10583702
87040 0.10511696
88064 0.10440801
89088 0.10370988
90112 0.10302231
91136 0.10234502
92160 0.10167776
93184 0.10102028
94208 0.10037236
95232 0.099733762
96256 0.099104261
97280 0.098483646
98304 0.097871712
99328 0.097268257
100352 0.096673088
101376 0.096086019
102400 0.095506868
103424 0.094935459
104448 0.094371623
105472 0.093815194
106496 0.093266014
107520 0.092723926
108544 0.092188781
109568 0.091660433
110592 0.091138741
111616 0.090623566
112640 0.090114777
113664 0.089612243
114688 0.089115838
115712 0.088625441
116736 0.088140932
117760 0.087662196
118784 0.087189121
119808 0.086721597
120832 0.086259517
121856 0.08580278
122880 0.085351283
123904 0.084904929
124928 0.084463622
125952 0.08402727
126976 0.083595781
128000 0.083169068
129024 0.082747045
130048 0.082329627
131072 0.081916733
133120 0.081104201
135168 0.080308834
137216 0.079530047
139264 0.078767283
141312 0.078020012
143360 0.077287726
145408 0.076569942
147456 0.0758662
149504 0.075176056
151552 0.07449909
153600 0.073834897
155648 0.073183091
157696 0.072543301
159744 0.071915174
161792 0.071298367
163840 0.070692555
165888 0.070097424
167936 0.069512673
169984 0.068938012
172032 0.068373165
174080 0.067817862
176128 0.067271847
178176 0.066734873
180224 0.066206699
182272 0.065687098
184320 0.065175847
186368 0.064672733
188416 0.064177549
190464 0.063690097
192512 0.063210185
194560 0.062737629
196608 0.062272248
198656 0.06181387
&
@target G0.S25
@type xy
0 1
1 0.96458377
2 0.95091533
3 0.94063278
4 0.93209318
5 0.92466365
6 0.91802066
7 0.91197248
8 0.9063944
9 0.90119992
10 0.89632615
11 0.89172565
12 0.88736161
13 0.88320477
14 0.87923142
15 0.87542206
16 0.87176036
17 0.86823256
18 0.86482688
19 0.86153316
20 0.85834258
21 0.85524739
22 0.85224079
23 0.84931671
24 0.84646977
25 0.84369513
26 0.84098842
27 0.83834571
28 0.83576342
29 0.8332383
30 0.83076736
31 0.82834787
32 0.82597733
33 0.8236534
34 0.82137396
35 0.81913702
36 0.81694073
37 0.81478339
38 0.81266338
39 0.81057923
40 0.80852952
41 0.80651294
42 0.80452828
43 0.80257436
44 0.80065009
45 0.79875446
46 0.79688648
47 0.79504524
48 0.79322986
49 0.79143953
50 0.78967346
51 0.78793091
52 0.78621117
53 0.78451357
54 0.78283746
55 0.78118224
56 0.77954733
57 0.77793216
58 0.7763362
59 0.77475894
60 0.77319991
61 0.77165862
62 0.77013462
63 0.7686275
64 0.76713683
65 0.76566223
66 0.7642033
67 0.76275968
68 0.76133102
69 0.75991698
70 0.75851722
71 0.75713144
72 0.75575933
73 0.75440059
74 0.75305494
75 0.75172211
76 0.75040183
77 0.74909384
78 0.7477979
79 0.74651377
80 0.74524121
81 0.74397999
82 0.74272991
83 0.74149074
84 0.74026229
85 0.73904436
86 0.73783675
87 0.73663927
88 0.73545174
89 0.73427399
90 0.73310585
91 0.73194714
92 0.73079771
93 0.7296574
94 0.72852605
95 0.72740351
96 0.72628965
97 0.72518431
98 0.72408737
99 0.72299867
100 0.72191811
101 0.72084554
102 0.71978084
103 0.71872389
104 0.71767458
105 0.71663278
106 0.71559839
107 0.71457129
108 0.71355138
109 0.71253856
110 0.71153271
111 0.71053374
112 0.70954155
113 0.70855605
114 0.70757714
115 0.70660474
116 0.70563874
117 0.70467907
118 0.70372564
119 0.70277836
120 0.70183716
121 0.70090195
122 0.69997265
123 0.6990492
124 0.6981315
125 0.69721949
126 0.6963131
127 0.69541225
128 0.69451688
130 0.6927423
132 0.69098882
134 0.68925593
136 0.68754316
138 0.68585002
140 0.68417606
142 0.68252085
144 0.68088396
146 0.67926499
148 0.67766355
150 0.67607925
152 0.67451173
154 0.67296064
156 0.67142563
158 0.66990638
160 0.66840255
162 0.66691385
164 0.66543998
166 0.66398063
168 0.66253553
170 0.66110441
172 0.65968699
174 0.65828303
176 0.65689227
178 0.65551447
180 0.65414939
182 0.65279681
184 0.65145649
186 0.65012823
188 0.64881182
190 0.64750704
192 0.6462137
194 0.64493161
196 0.64366058
198 0.64240042
200 0.64115095
202 0.639912
204 0.6386834
206 0.63746498
208 0.63625658
210 0.63505804
212 0.63386922
214 0.63268995
216 0.63152009
218 0.6303595
220 0.62920804
222 0.62806557
224 0.62693196
226 0.62580708
228 0.6246908
230 0.623583
232 0.62248355
234 0.62139234
236 0.62030924
238 0.61923415
240 0.61816696
242 0.61710755
244 0.61605582
246 0.61501166
248 0.61397497
250 0.61294566
252 0.61192361
254 0.61090875
256 0.60990097
260 0.60790628
264 0.60593885
268 0.60399798
272 0.602083
276 0.60019329
280 0.59832823
284 0.59648723
288 0.59466972
292 0.59287515
296 0.59110299
300 0.58935275
304 0.58762391
308 0.58591601
312 0.58422858
316 0.58256119
320 0.58091339
324 0.57928479
328 0.57767496
332 0.57608353
336 0.57451011
340 0.57295434
344 0.57141587
348 0.56989435
352 0.56838944
356 0.56690083
360 0.5654282
364 0.56397124
368 0.56252965
372 0.56110316
376 0.55969147
380 0.55829433
384 0.55691145
388 0.55554259
392 0.5541875
396 0.55284593
400 0.55151764
404 0.5502024
408 0.54889999
412 0.54761019
416 0.54633279
420 0.54506757
424 0.54381434
428 0.54257289
432 0.54134303
436 0.54012458
440 0.53891735
444 0.53772116
448 0.53653584
452 0.53536121
456 0.53419711
460 0.53304337
464 0.53189984
468 0.53076636
472 0.52964278
476 0.52852894
480 0.52742471
484 0.52632994
488 0.52524449
492 0.52416823
496 0.52310102
500 0.52204273
504 0.52099324
508 0.51995241
512 0.51892014
520 0.51688075
528 0.51487415
536 0.51289944
544 0.51095578
552 0.50904233
560 0.50715831
568 0.50530295
576 0.50347553
584 0.50167535
592 0.49990171
600 0.49815398
608 0.49643151
616 0.49473371
624 0.49305998
632 0.49140976
640 0.48978249
648 0.48817766
656 0.48659475
664 0.48503327
672 0.48349273
680 0.48197268
688 0.48047267
696 0.47899226
704 0.47753103
712 0.47608858
720 0.47466451
728 0.47325844
736 0.47186999
744 0.47049881
752 0.46914454
760 0.46780685
768 0.46648541
776 0.46517989
784 0.46388998
792 0.46261539
800 0.46135581
808 0.46011096
816 0.45888056
824 0.45766435
832 0.45646205
840 0.45527341
848 0.45409819
856 0.45293612
864 0.45178699
872 0.45065056
880 0.4495266
888 0.4484149
896 0.44731523
904 0.44622739
912 0.44515119
920 0.44408641
928 0.44303286
936 0.44199036
944 0.44095872
952 0.43993776
960 0.4389273
968 0.43792718
976 0.43693722
984 0.43595726
992 0.43498714
1000 0.4340267
1008 0.43307579
1016 0.43213426
1024 0.43120196
1040 0.4293645
1056 0.42756228
1072 0.42579426
1088 0.4240594
1104 0.42235674
1120 0.42068533
1136 0.41904429
1152 0.41743275
1168 0.41584987
1184 0.41429487
1200 0.41276699
1216 0.41126547
1232 0.40978962
1248 0.40833875
1264 0.40691221
1280 0.40550935
1296 0.40412958
1312 0.40277231
1328 0.40143695
1344 0.40012297
1360 0.39882984
1376 0.39755704
1392 0.39630409
1408 0.39507049
1424 0.3938558
1440 0.39265955
1456 0.39148133
1472 0.39032071
1488 0.38917729
1504 0.38805067
1520 0.38694048
1536 0.38584634
1552 0.3847679
1568 0.38370481
1584 0.38265673
1600 0.38162335
1616 0.38060433
1632 0.37959938
1648 0.3786082
1664 0.3776305
1680 0.37666599
1696 0.37571441
1712 0.37477548
1728 0.37384896
1744 0.37293458
1760 0.3720321
1776 0.37114129
1792 0.37026191
1808 0.36939374
1824 0.36853657
1840 0.36769017
1856 0.36685434
1872 0.36602887
1888 0.36521358
1904 0.36440826
1920 0.36361273
1936 0.36282682
1952 0.36205033
1968 0.3612831
1984 0.36052495
2000 0.35977573
2016 0.35903527
2032 0.35830342
2048 0.35758002
2080 0.35615797
2112 0.35476798
2144 0.35340894
2176 0.3520798
2208 0.35077956
2240 0.34950727
2272 0.34826199
2304 0.34704286
2336 0.34584903
2368 0.34467971
2400 0.34353412
2432 0.34241153
2464 0.34131123
2496 0.34023253
2528 0.3391748
2560 0.33813739
2592 0.33711972
2624 0.33612121
2656 0.33514129
2688 0.33417944
2720 0.33323514
2752 0.3323079
2784 0.33139724
2816 0.33050271
2848 0.32962385
2880 0.32876025
2912 0.3279115
2944 0.32707719
2976 0.32625695
3008 0.32545041
3040 0.3246572
3072 0.323877
3104 0.32310945
3136 0.32235425
3168 0.32161108
3200 0.32087964
3232 0.32015964
3264 0.3194508
3296 0.31875284
3328 0.31806551
3360 0.31738855
3392 0.31672171
3424 0.31606475
3456 0.31541744
3488 0.31477955
3520 0.31415088
3552 0.31353119
3584 0.3129203
3616 0.312318
3648 0.3117241
3680 0.31113841
3712 0.31056074
3744 0.30999093
3776 0.3094288
3808 0.30887419
3840 0.30832692
3872 0.30778685
3904 0.30725383
3936 0.30672769
3968 0.3062083
4000 0.30569552
4032 0.30518922
4064 0.30468924
4096 0.30419548
4160 0.30322608
4224 0.30228003
4288 0.30135643
4352 0.30045439
4416 0.2995731
4480 0.29871176
4544 0.29786962
4608 0.29704598
4672 0.29624015
4736 0.2954515
4800 0.2946794
4864 0.29392327
4928 0.29318255
4992 0.2924567
5056 0.29174523
5120 0.29104763
5184 0.29036345
5248 0.28969224
5312 0.28903357
5376 0.28838704
5440 0.28775225
5504 0.28712884
5568 0.28651644
5632 0.28591471
5696 0.28532333
5760 0.28474197
5824 0.28417033
5888 0.28360812
5952 0.28305506
6016 0.28251089
6080 0.28197534
6144 0.28144816
6208 0.28092912
6272 0.28041798
6336 0.27991453
6400 0.27941855
6464 0.27892983
6528 0.27844818
6592 0.2779734
6656 0.27750532
6720 0.27704375
6784 0.27658852
6848 0.27613948
6912 0.27569645
6976 0.27525928
7040 0.27482783
7104 0.27440195
7168 0.27398151
7232 0.27356636
7296 0.27315639
7360 0.27275145
7424 0.27235144
7488 0.27195623
7552 0.27156571
7616 0.27117978
7680 0.27079831
7744 0.27042122
7808 0.2700484
7872 0.26967975
7936 0.26931518
8000 0.2689546
8064 0.26859792
8128 0.26824506
8192 0.26789592
8320 0.26720853
8448 0.26653513
8576 0.26587513
8704 0.26522799
8832 0.2645932
8960 0.26397025
9088 0.26335869
9216 0.26275809
9344 0.26216802
9472 0.2615881
9600 0.26101794
9728 0.26045721
9856 0.25990556
9984 0.25936267
10112 0.25882824
10240 0.25830198
10368 0.25778362
10496 0.2572729
10624 0.25676957
10752 0.25627338
10880 0.25578412
11008 0.25530156
11136 0.25482551
11264 0.25435576
11392 0.25389212
11520 0.25343442
11648 0.25298248
11776 0.25253613
11904 0.25209522
12032 0.2516596
12160 0.25122912
12288 0.25080363
12416 0.25038301
12544 0.24996713
12672 0.24955586
12800 0.24914909
12928 0.24874669
13056 0.24834857
13184 0.24795461
13312 0.24756471
13440 0.24717878
13568 0.24679671
13696 0.24641843
13824 0.24604383
13952 0.24567285
14080 0.24530538
14208 0.24494136
14336 0.24458071
14464 0.24422336
14592 0.24386923
14720 0.24351825
14848 0.24317036
14976 0.2428255
15104 0.24248361
15232 0.24214461
15360 0.24180846
15488 0.24147509
15616 0.24114446
15744 0.24081651
15872 0.24049119
16000 0.24016844
16128 0.23984823
16256 0.23953049
16384 0.2392152
16640 0.23859175
16896 0.23797753
17152 0.23737223
17408 0.23677555
17664 0.23618719
17920 0.23560689
18176 0.23503439
18432 0.23446944
18688 0.23391182
18944 0.2333613
19200 0.23281767
19456 0.23228075
19712 0.23175032
19968 0.23122622
20224 0.23070827
20480 0.2301963
20736 0.22969016
20992 0.22918969
21248 0.22869475
21504 0.2282052
21760 0.22772091
22016 0.22724174
22272 0.22676758
22528 0.22629831
22784 0.22583381
23040 0.22537398
23296 0.22491871
23552 0.22446789
23808 0.22402144
24064 0.22357925
24320 0.22314124
24576 0.22270731
24832 0.22227739
25088 0.22185139
25344 0.22142923
25600 0.22101084
25856 0.22059614
26112 0.22018506
26368 0.21977754
26624 0.21937349
26880 0.21897287
27136 0.2185756
27392 0.21818163
27648 0.21779089
27904 0.21740332
28160 0.21701888
28416 0.21663751
28672 0.21625915
28928 0.21588375
29184 0.21551127
29440 0.21514165
29696 0.21477485
29952 0.21441082
30208 0.21404951
30464 0.21369089
30720 0.2133349
30976 0.21298152
31232 0.21263069
31488 0.21228238
31744 0.21193655
32000 0.21159316
32256 0.21125218
32512 0.21091357
32768 0.2105773
33280 0.20991162
33792 0.20925489
34304 0.20860685
34816 0.20796726
35328 0.2073359
35840 0.20671254
36352 0.20609698
36864 0.20548901
37376 0.20488844
37888 0.20429508
38400 0.20370875
38912 0.20312929
39424 0.20255653
39936 0.2019903
40448 0.20143047
40960 0.20087687
41472 0.20032937
41984 0.19978783
42496 0.19925211
43008 0.1987221
43520 0.19819766
44032 0.19767868
44544 0.19716505
45056 0.19665664
45568 0.19615336
46080 0.19565509
46592 0.19516175
47104 0.19467322
47616 0.19418941
48128 0.19371024
48640 0.19323561
49152 0.19276544
49664 0.19229964
50176 0.19183813
50688 0.19138083
51200 0.19092766
51712 0.19047855
52224 0.19003343
52736 0.18959222
53248 0.18915486
53760 0.18872128
54272 0.18829141
54784 0.18786519
55296 0.18744256
55808 0.18702346
56320 0.18660782
56832 0.1861956
57344 0.18578674
57856 0.18538117
58368 0.18497886
58880 0.18457974
59392 0.18418377
59904 0.1837909
60416 0.18340107
60928 0.18301425
61440 0.18263038
61952 0.18224943
62464 0.18187134
62976 0.18149608
63488 0.1811236
64000 0.18075387
64512 0.18038683
65024 0.18002246
65536 0.17966072
66560 0.17894496
67584 0.17823926
68608 0.17754335
69632 0.17685695
70656 0.17617983
71680 0.17551173
72704 0.17485241
73728 0.17420166
74752 0.17355925
75776 0.17292498
76800 0.17229864
77824 0.17168005
78848 0.17106901
79872 0.17046536
80896 0.1698689
81920 0.16927949
82944 0.16869695
83968 0.16812113
84992 0.16755189
86016 0.16698907
87040 0.16643254
88064 0.16588215
89088 0.16533779
90112 0.16479932
91136 0.16426662
92160 0.16373957
93184 0.16321805
94208 0.16270195
95232 0.16219117
96256 0.1616856
97280 0.16118514
98304 0.16068968
99328 0.16019914
100352 0.15971341
101376 0.15923241
102400 0.15875605
103424 0.15828425
104448 0.15781691
105472 0.15735396
106496 0.15689533
107520 0.15644093
108544 0.15599068
109568 0.15554453
110592 0.15510239
111616 0.15466419
112640 0.15422988
113664 0.15379938
114688 0.15337263
115712 0.15294956
116736 0.15253013
117760 0.15211426
118784 0.15170191
119808 0.15129301
120832 0.15088751
121856 0.15048535
122880 0.15008649
123904 0.14969087
124928 0.14929845
125952 0.14890916
126976 0.14852298
128000 0.14813984
129024 0.1477597
130048 0.14738253
131072 0.14700827
133120 0.14626833
135168 0.14553956
137216 0.14482164
139264 0.14411426
141312 0.14341714
143360 0.14273
145408 0.14205257
147456 0.1413846
149504 0.14072584
151552 0.14007606
153600 0.13943502
155648 0.1388025
157696 0.13817831
159744 0.13756223
161792 0.13695406
163840 0.13635363
165888 0.13576074
167936 0.13517523
169984 0.13459692
172032 0.13402564
174080 0.13346125
176128 0.13290358
178176 0.13235249
180224 0.13180784
182272 0.13126948
184320 0.13073729
186368 0.13021113
188416 0.12969088
190464 0.12917642
192512 0.12866762
194560 0.12816438
196608 0.12766658
198656 0.12717411
&
@target G0.S26
@type xy
1 0.3679
55556.444 0.3679
111111.89 0.3679
166667.33 0.3679
222222.78 0.3679
277778.22 0.3679
333333.67 0.3679
388889.11 0.3679
444444.56 0.3679
500000 0.3679
&
