# Supplementary material for: Molecular dynamics simulations of atmospherically relevant molecular clusters: a case study of nitrate ion complexes
Source: Phys Chem Chem Phys. 2025 May 1;27(20):10804–14. doi: 10.1039/d5cp00908a (PMC12067874; doi:10.1039/d5cp00908a)
Supplement: CP-027-D5CP00908A-s002 [file CP-027-D5CP00908A-s002.zip › graphs/Ptot.13+nit.Tdep.final.agr]

# Grace project file
#
@version 50125
@page size 595, 842
@page scroll 5%
@page inout 5%
@link page off
@map font 0 to "Times-Roman", "Times-Roman"
@map font 1 to "Times-Italic", "Times-Italic"
@map font 2 to "Times-Bold", "Times-Bold"
@map font 3 to "Times-BoldItalic", "Times-BoldItalic"
@map font 4 to "Helvetica", "Helvetica"
@map font 5 to "Helvetica-Oblique", "Helvetica-Oblique"
@map font 6 to "Helvetica-Bold", "Helvetica-Bold"
@map font 7 to "Helvetica-BoldOblique", "Helvetica-BoldOblique"
@map font 8 to "Courier", "Courier"
@map font 9 to "Courier-Oblique", "Courier-Oblique"
@map font 10 to "Courier-Bold", "Courier-Bold"
@map font 11 to "Courier-BoldOblique", "Courier-BoldOblique"
@map font 12 to "Symbol", "Symbol"
@map font 13 to "ZapfDingbats", "ZapfDingbats"
@map color 0 to (255, 255, 255), "white"
@map color 1 to (0, 0, 0), "black"
@map color 2 to (255, 0, 0), "red"
@map color 3 to (0, 255, 0), "green"
@map color 4 to (0, 0, 255), "blue"
@map color 5 to (255, 255, 0), "yellow"
@map color 6 to (188, 143, 143), "brown"
@map color 7 to (220, 220, 220), "grey"
@map color 8 to (148, 0, 211), "violet"
@map color 9 to (0, 255, 255), "cyan"
@map color 10 to (255, 0, 255), "magenta"
@map color 11 to (255, 165, 0), "orange"
@map color 12 to (114, 33, 188), "indigo"
@map color 13 to (103, 7, 72), "maroon"
@map color 14 to (64, 224, 208), "turquoise"
@map color 15 to (0, 139, 0), "green4"
@reference date 0
@date wrap off
@date wrap year 1950
@default linewidth 1.0
@default linestyle 1
@default color 1
@default pattern 1
@default font 0
@default char size 1.000000
@default symbol size 1.000000
@default sformat "%.8g"
@background color 0
@page background fill on
@timestamp off
@timestamp 0.03, 0.03
@timestamp color 1
@timestamp rot 0
@timestamp font 0
@timestamp char size 1.000000
@timestamp def "Fri Jan  3 16:54:07 2025"
@with string
@    string on
@    string loctype view
@    string 0.214463840399, 0.215710723192
@    string color 1
@    string rot 0
@    string font 0
@    string just 0
@    string char size 1.250000
@    string def "resorcinol"
@r0 off
@link r0 to g0
@r0 type below
@r0 linestyle 1
@r0 linewidth 1.0
@r0 color 1
@r0 line 1.07210120374, 0.845006934813, 1.09109879883, 0.00242718446602
@r1 off
@link r1 to g0
@r1 type left
@r1 linestyle 1
@r1 linewidth 1.0
@r1 color 1
@r1 line 991.745410191, 0.0415240497208, 975.425916555, 0.780129706359
@r2 off
@link r2 to g0
@r2 type left
@r2 linestyle 1
@r2 linewidth 1.0
@r2 color 1
@r2 line 290.511243076, 0.0415240497208, 285.730785981, 0.787335615204
@r3 off
@link r3 to g0
@r3 type above
@r3 linestyle 1
@r3 linewidth 1.0
@r3 color 1
@r3 line 0, 0, 0, 0
@r4 off
@link r4 to g0
@r4 type above
@r4 linestyle 1
@r4 linewidth 1.0
@r4 color 1
@r4 line 0, 0, 0, 0
@g0 on
@g0 hidden false
@g0 type XY
@g0 stacked false
@g0 bar hgap 0.000000
@g0 fixedpoint off
@g0 fixedpoint type 0
@g0 fixedpoint xy 0.000000, 0.000000
@g0 fixedpoint format general general
@g0 fixedpoint prec 6, 6
@with g0
@    world 1, 0, 42000, 1
@    stack world 0, 0, 0, 0
@    znorm 1
@    view 0.150000, 0.150000, 0.850000, 0.850000
@    title ""
@    title font 0
@    title size 1.500000
@    title color 1
@    subtitle ""
@    subtitle font 0
@    subtitle size 1.000000
@    subtitle color 1
@    xaxes scale Logarithmic
@    yaxes scale Normal
@    xaxes invert off
@    yaxes invert off
@    xaxis  on
@    xaxis  type zero false
@    xaxis  offset 0.000000 , 0.000000
@    xaxis  bar on
@    xaxis  bar color 1
@    xaxis  bar linestyle 1
@    xaxis  bar linewidth 1.0
@    xaxis  label "t / ps"
@    xaxis  label layout para
@    xaxis  label place auto
@    xaxis  label char size 1.500000
@    xaxis  label font 0
@    xaxis  label color 1
@    xaxis  label place normal
@    xaxis  tick on
@    xaxis  tick major 10
@    xaxis  tick minor ticks 9
@    xaxis  tick default 6
@    xaxis  tick place rounded true
@    xaxis  tick in
@    xaxis  tick major size 0.750000
@    xaxis  tick major color 1
@    xaxis  tick major linewidth 2.0
@    xaxis  tick major linestyle 1
@    xaxis  tick major grid off
@    xaxis  tick minor color 1
@    xaxis  tick minor linewidth 2.0
@    xaxis  tick minor linestyle 1
@    xaxis  tick minor grid off
@    xaxis  tick minor size 0.250000
@    xaxis  ticklabel on
@    xaxis  ticklabel format general
@    xaxis  ticklabel prec 5
@    xaxis  ticklabel formula ""
@    xaxis  ticklabel append ""
@    xaxis  ticklabel prepend ""
@    xaxis  ticklabel angle 0
@    xaxis  ticklabel skip 0
@    xaxis  ticklabel stagger 0
@    xaxis  ticklabel place normal
@    xaxis  ticklabel offset auto
@    xaxis  ticklabel offset 0.000000 , 0.010000
@    xaxis  ticklabel start type auto
@    xaxis  ticklabel start 0.000000
@    xaxis  ticklabel stop type auto
@    xaxis  ticklabel stop 0.000000
@    xaxis  ticklabel char size 1.250000
@    xaxis  ticklabel font 0
@    xaxis  ticklabel color 1
@    xaxis  tick place both
@    xaxis  tick spec type none
@    yaxis  on
@    yaxis  type zero false
@    yaxis  offset 0.000000 , 0.000000
@    yaxis  bar on
@    yaxis  bar color 1
@    yaxis  bar linestyle 1
@    yaxis  bar linewidth 1.0
@    yaxis  label "P(t)"
@    yaxis  label layout para
@    yaxis  label place auto
@    yaxis  label char size 1.500000
@    yaxis  label font 0
@    yaxis  label color 1
@    yaxis  label place normal
@    yaxis  tick on
@    yaxis  tick major 0.2
@    yaxis  tick minor ticks 9
@    yaxis  tick default 6
@    yaxis  tick place rounded true
@    yaxis  tick in
@    yaxis  tick major size 0.750000
@    yaxis  tick major color 1
@    yaxis  tick major linewidth 2.0
@    yaxis  tick major linestyle 1
@    yaxis  tick major grid off
@    yaxis  tick minor color 1
@    yaxis  tick minor linewidth 2.0
@    yaxis  tick minor linestyle 1
@    yaxis  tick minor grid off
@    yaxis  tick minor size 0.250000
@    yaxis  ticklabel on
@    yaxis  ticklabel format general
@    yaxis  ticklabel prec 5
@    yaxis  ticklabel formula ""
@    yaxis  ticklabel append ""
@    yaxis  ticklabel prepend ""
@    yaxis  ticklabel angle 0
@    yaxis  ticklabel skip 0
@    yaxis  ticklabel stagger 0
@    yaxis  ticklabel place normal
@    yaxis  ticklabel offset auto
@    yaxis  ticklabel offset 0.000000 , 0.010000
@    yaxis  ticklabel start type auto
@    yaxis  ticklabel start 0.000000
@    yaxis  ticklabel stop type auto
@    yaxis  ticklabel stop 0.000000
@    yaxis  ticklabel char size 1.250000
@    yaxis  ticklabel font 0
@    yaxis  ticklabel color 1
@    yaxis  tick place both
@    yaxis  tick spec type both
@    yaxis  tick spec 11
@    yaxis  tick major 0, 0.1
@    yaxis  ticklabel 0, "0.1"
@    yaxis  tick major 1, 0.25
@    yaxis  ticklabel 1, "0.25"
@    yaxis  tick major 2, 0.5
@    yaxis  ticklabel 2, "0.5"
@    yaxis  tick major 3, 0.75
@    yaxis  ticklabel 3, "0.75"
@    yaxis  tick major 4, 0.9
@    yaxis  ticklabel 4, "0.9"
@    yaxis  tick major 5, 0.05
@    yaxis  ticklabel 5, "0.05"
@    yaxis  tick minor 6, 0.7
@    yaxis  tick minor 7, 0.8
@    yaxis  tick minor 8, 0.9
@    yaxis  tick minor 9, 1
@    yaxis  tick major 10, 1
@    yaxis  ticklabel 10, "1"
@    altxaxis  off
@    altyaxis  off
@    legend on
@    legend loctype view
@    legend 0.69, 0.83
@    legend box color 1
@    legend box pattern 0
@    legend box linewidth 1.0
@    legend box linestyle 1
@    legend box fill color 0
@    legend box fill pattern 1
@    legend font 0
@    legend char size 0.930000
@    legend color 1
@    legend length 3
@    legend vgap 1
@    legend hgap 0
@    legend invert false
@    frame type 0
@    frame linestyle 1
@    frame linewidth 2.0
@    frame color 1
@    frame pattern 1
@    frame background color 0
@    frame background pattern 0
@    s0 hidden true
@    s0 type xy
@    s0 symbol 1
@    s0 symbol size 0.250000
@    s0 symbol color 2
@    s0 symbol pattern 1
@    s0 symbol fill color 2
@    s0 symbol fill pattern 0
@    s0 symbol linewidth 1.0
@    s0 symbol linestyle 1
@    s0 symbol char 65
@    s0 symbol char font 0
@    s0 symbol skip 0
@    s0 line type 1
@    s0 line linestyle 1
@    s0 line linewidth 2.0
@    s0 line color 2
@    s0 line pattern 1
@    s0 baseline type 0
@    s0 baseline off
@    s0 dropline off
@    s0 fill type 0
@    s0 fill rule 0
@    s0 fill color 1
@    s0 fill pattern 1
@    s0 avalue off
@    s0 avalue type 2
@    s0 avalue char size 1.000000
@    s0 avalue font 0
@    s0 avalue color 1
@    s0 avalue rot 0
@    s0 avalue format general
@    s0 avalue prec 3
@    s0 avalue prepend ""
@    s0 avalue append ""
@    s0 avalue offset 0.000000 , 0.000000
@    s0 errorbar on
@    s0 errorbar place both
@    s0 errorbar color 2
@    s0 errorbar pattern 1
@    s0 errorbar size 1.000000
@    s0 errorbar linewidth 1.0
@    s0 errorbar linestyle 1
@    s0 errorbar riser linewidth 1.0
@    s0 errorbar riser linestyle 1
@    s0 errorbar riser clip off
@    s0 errorbar riser clip length 0.100000
@    s0 comment "Cols 2:3"
@    s0 legend  ""
@    s1 hidden true
@    s1 type xy
@    s1 symbol 1
@    s1 symbol size 0.250000
@    s1 symbol color 2
@    s1 symbol pattern 1
@    s1 symbol fill color 2
@    s1 symbol fill pattern 0
@    s1 symbol linewidth 1.0
@    s1 symbol linestyle 1
@    s1 symbol char 65
@    s1 symbol char font 0
@    s1 symbol skip 0
@    s1 line type 1
@    s1 line linestyle 1
@    s1 line linewidth 2.0
@    s1 line color 2
@    s1 line pattern 1
@    s1 baseline type 0
@    s1 baseline off
@    s1 dropline off
@    s1 fill type 0
@    s1 fill rule 0
@    s1 fill color 1
@    s1 fill pattern 1
@    s1 avalue off
@    s1 avalue type 2
@    s1 avalue char size 1.000000
@    s1 avalue font 0
@    s1 avalue color 1
@    s1 avalue rot 0
@    s1 avalue format general
@    s1 avalue prec 3
@    s1 avalue prepend ""
@    s1 avalue append ""
@    s1 avalue offset 0.000000 , 0.000000
@    s1 errorbar on
@    s1 errorbar place both
@    s1 errorbar color 2
@    s1 errorbar pattern 1
@    s1 errorbar size 1.000000
@    s1 errorbar linewidth 1.0
@    s1 errorbar linestyle 1
@    s1 errorbar riser linewidth 1.0
@    s1 errorbar riser linestyle 1
@    s1 errorbar riser clip off
@    s1 errorbar riser clip length 0.100000
@    s1 comment "Sample, 50, 1 set #0"
@    s1 legend  "800 K, no gas"
@    s2 hidden true
@    s2 type xy
@    s2 symbol 0
@    s2 symbol size 1.000000
@    s2 symbol color 2
@    s2 symbol pattern 1
@    s2 symbol fill color 2
@    s2 symbol fill pattern 0
@    s2 symbol linewidth 1.0
@    s2 symbol linestyle 1
@    s2 symbol char 65
@    s2 symbol char font 0
@    s2 symbol skip 0
@    s2 line type 1
@    s2 line linestyle 3
@    s2 line linewidth 2.0
@    s2 line color 2
@    s2 line pattern 1
@    s2 baseline type 0
@    s2 baseline off
@    s2 dropline off
@    s2 fill type 0
@    s2 fill rule 0
@    s2 fill color 1
@    s2 fill pattern 1
@    s2 avalue off
@    s2 avalue type 2
@    s2 avalue char size 1.000000
@    s2 avalue font 0
@    s2 avalue color 1
@    s2 avalue rot 0
@    s2 avalue format general
@    s2 avalue prec 3
@    s2 avalue prepend ""
@    s2 avalue append ""
@    s2 avalue offset 0.000000 , 0.000000
@    s2 errorbar on
@    s2 errorbar place both
@    s2 errorbar color 2
@    s2 errorbar pattern 1
@    s2 errorbar size 1.000000
@    s2 errorbar linewidth 1.0
@    s2 errorbar linestyle 1
@    s2 errorbar riser linewidth 1.0
@    s2 errorbar riser linestyle 1
@    s2 errorbar riser clip off
@    s2 errorbar riser clip length 0.100000
@    s2 comment "y = exp(-(x/A0)^A1)"
@    s2 legend  "exp(-(t/1170)^0.47)"
@    s3 hidden true
@    s3 type xy
@    s3 symbol 0
@    s3 symbol size 1.000000
@    s3 symbol color 4
@    s3 symbol pattern 1
@    s3 symbol fill color 4
@    s3 symbol fill pattern 0
@    s3 symbol linewidth 1.0
@    s3 symbol linestyle 1
@    s3 symbol char 65
@    s3 symbol char font 0
@    s3 symbol skip 0
@    s3 line type 1
@    s3 line linestyle 1
@    s3 line linewidth 2.0
@    s3 line color 4
@    s3 line pattern 1
@    s3 baseline type 0
@    s3 baseline off
@    s3 dropline off
@    s3 fill type 0
@    s3 fill rule 0
@    s3 fill color 1
@    s3 fill pattern 1
@    s3 avalue off
@    s3 avalue type 2
@    s3 avalue char size 1.000000
@    s3 avalue font 0
@    s3 avalue color 1
@    s3 avalue rot 0
@    s3 avalue format general
@    s3 avalue prec 3
@    s3 avalue prepend ""
@    s3 avalue append ""
@    s3 avalue offset 0.000000 , 0.000000
@    s3 errorbar on
@    s3 errorbar place both
@    s3 errorbar color 4
@    s3 errorbar pattern 1
@    s3 errorbar size 1.000000
@    s3 errorbar linewidth 1.0
@    s3 errorbar linestyle 1
@    s3 errorbar riser linewidth 1.0
@    s3 errorbar riser linestyle 1
@    s3 errorbar riser clip off
@    s3 errorbar riser clip length 0.100000
@    s3 comment "Sample, 50, 1 set #0"
@    s3 legend  "900 K"
@    s4 hidden true
@    s4 type xy
@    s4 symbol 0
@    s4 symbol size 1.000000
@    s4 symbol color 4
@    s4 symbol pattern 1
@    s4 symbol fill color 4
@    s4 symbol fill pattern 0
@    s4 symbol linewidth 1.0
@    s4 symbol linestyle 1
@    s4 symbol char 65
@    s4 symbol char font 0
@    s4 symbol skip 0
@    s4 line type 1
@    s4 line linestyle 3
@    s4 line linewidth 2.0
@    s4 line color 4
@    s4 line pattern 1
@    s4 baseline type 0
@    s4 baseline off
@    s4 dropline off
@    s4 fill type 0
@    s4 fill rule 0
@    s4 fill color 1
@    s4 fill pattern 1
@    s4 avalue off
@    s4 avalue type 2
@    s4 avalue char size 1.000000
@    s4 avalue font 0
@    s4 avalue color 1
@    s4 avalue rot 0
@    s4 avalue format general
@    s4 avalue prec 3
@    s4 avalue prepend ""
@    s4 avalue append ""
@    s4 avalue offset 0.000000 , 0.000000
@    s4 errorbar on
@    s4 errorbar place both
@    s4 errorbar color 4
@    s4 errorbar pattern 1
@    s4 errorbar size 1.000000
@    s4 errorbar linewidth 1.0
@    s4 errorbar linestyle 1
@    s4 errorbar riser linewidth 1.0
@    s4 errorbar riser linestyle 1
@    s4 errorbar riser clip off
@    s4 errorbar riser clip length 0.100000
@    s4 comment "y = exp(-(x/A0)^A1)"
@    s4 legend  "exp(-(t/204)^0.54)"
@    s5 hidden true
@    s5 type xy
@    s5 symbol 0
@    s5 symbol size 1.000000
@    s5 symbol color 10
@    s5 symbol pattern 1
@    s5 symbol fill color 10
@    s5 symbol fill pattern 0
@    s5 symbol linewidth 1.0
@    s5 symbol linestyle 1
@    s5 symbol char 65
@    s5 symbol char font 0
@    s5 symbol skip 0
@    s5 line type 1
@    s5 line linestyle 1
@    s5 line linewidth 2.0
@    s5 line color 10
@    s5 line pattern 1
@    s5 baseline type 0
@    s5 baseline off
@    s5 dropline off
@    s5 fill type 0
@    s5 fill rule 0
@    s5 fill color 1
@    s5 fill pattern 1
@    s5 avalue off
@    s5 avalue type 2
@    s5 avalue char size 1.000000
@    s5 avalue font 0
@    s5 avalue color 1
@    s5 avalue rot 0
@    s5 avalue format general
@    s5 avalue prec 3
@    s5 avalue prepend ""
@    s5 avalue append ""
@    s5 avalue offset 0.000000 , 0.000000
@    s5 errorbar on
@    s5 errorbar place both
@    s5 errorbar color 10
@    s5 errorbar pattern 1
@    s5 errorbar size 1.000000
@    s5 errorbar linewidth 1.0
@    s5 errorbar linestyle 1
@    s5 errorbar riser linewidth 1.0
@    s5 errorbar riser linestyle 1
@    s5 errorbar riser clip off
@    s5 errorbar riser clip length 0.100000
@    s5 comment "Sample, 80, 1 set #0"
@    s5 legend  "1000 K"
@    s6 hidden true
@    s6 type xy
@    s6 symbol 0
@    s6 symbol size 1.000000
@    s6 symbol color 10
@    s6 symbol pattern 1
@    s6 symbol fill color 10
@    s6 symbol fill pattern 0
@    s6 symbol linewidth 1.0
@    s6 symbol linestyle 1
@    s6 symbol char 65
@    s6 symbol char font 0
@    s6 symbol skip 0
@    s6 line type 1
@    s6 line linestyle 3
@    s6 line linewidth 2.0
@    s6 line color 10
@    s6 line pattern 1
@    s6 baseline type 0
@    s6 baseline off
@    s6 dropline off
@    s6 fill type 0
@    s6 fill rule 0
@    s6 fill color 1
@    s6 fill pattern 1
@    s6 avalue off
@    s6 avalue type 2
@    s6 avalue char size 1.000000
@    s6 avalue font 0
@    s6 avalue color 1
@    s6 avalue rot 0
@    s6 avalue format general
@    s6 avalue prec 3
@    s6 avalue prepend ""
@    s6 avalue append ""
@    s6 avalue offset 0.000000 , 0.000000
@    s6 errorbar on
@    s6 errorbar place both
@    s6 errorbar color 10
@    s6 errorbar pattern 1
@    s6 errorbar size 1.000000
@    s6 errorbar linewidth 1.0
@    s6 errorbar linestyle 1
@    s6 errorbar riser linewidth 1.0
@    s6 errorbar riser linestyle 1
@    s6 errorbar riser clip off
@    s6 errorbar riser clip length 0.100000
@    s6 comment "y = exp(-(x/A0)^A1)"
@    s6 legend  "exp(-(t/60)^0.58"
@    s7 hidden true
@    s7 type xy
@    s7 symbol 0
@    s7 symbol size 1.000000
@    s7 symbol color 11
@    s7 symbol pattern 1
@    s7 symbol fill color 11
@    s7 symbol fill pattern 0
@    s7 symbol linewidth 1.0
@    s7 symbol linestyle 1
@    s7 symbol char 65
@    s7 symbol char font 0
@    s7 symbol skip 0
@    s7 line type 1
@    s7 line linestyle 1
@    s7 line linewidth 2.0
@    s7 line color 11
@    s7 line pattern 1
@    s7 baseline type 0
@    s7 baseline off
@    s7 dropline off
@    s7 fill type 0
@    s7 fill rule 0
@    s7 fill color 1
@    s7 fill pattern 1
@    s7 avalue off
@    s7 avalue type 2
@    s7 avalue char size 1.000000
@    s7 avalue font 0
@    s7 avalue color 1
@    s7 avalue rot 0
@    s7 avalue format general
@    s7 avalue prec 3
@    s7 avalue prepend ""
@    s7 avalue append ""
@    s7 avalue offset 0.000000 , 0.000000
@    s7 errorbar on
@    s7 errorbar place both
@    s7 errorbar color 11
@    s7 errorbar pattern 1
@    s7 errorbar size 1.000000
@    s7 errorbar linewidth 1.0
@    s7 errorbar linestyle 1
@    s7 errorbar riser linewidth 1.0
@    s7 errorbar riser linestyle 1
@    s7 errorbar riser clip off
@    s7 errorbar riser clip length 0.100000
@    s7 comment "Sample, 113, 1 set #0"
@    s7 legend  "750K"
@    s8 hidden true
@    s8 type xy
@    s8 symbol 0
@    s8 symbol size 1.000000
@    s8 symbol color 11
@    s8 symbol pattern 1
@    s8 symbol fill color 11
@    s8 symbol fill pattern 0
@    s8 symbol linewidth 1.0
@    s8 symbol linestyle 1
@    s8 symbol char 65
@    s8 symbol char font 0
@    s8 symbol skip 0
@    s8 line type 1
@    s8 line linestyle 3
@    s8 line linewidth 2.0
@    s8 line color 11
@    s8 line pattern 1
@    s8 baseline type 0
@    s8 baseline off
@    s8 dropline off
@    s8 fill type 0
@    s8 fill rule 0
@    s8 fill color 1
@    s8 fill pattern 1
@    s8 avalue off
@    s8 avalue type 2
@    s8 avalue char size 1.000000
@    s8 avalue font 0
@    s8 avalue color 1
@    s8 avalue rot 0
@    s8 avalue format general
@    s8 avalue prec 3
@    s8 avalue prepend ""
@    s8 avalue append ""
@    s8 avalue offset 0.000000 , 0.000000
@    s8 errorbar on
@    s8 errorbar place both
@    s8 errorbar color 11
@    s8 errorbar pattern 1
@    s8 errorbar size 1.000000
@    s8 errorbar linewidth 1.0
@    s8 errorbar linestyle 1
@    s8 errorbar riser linewidth 1.0
@    s8 errorbar riser linestyle 1
@    s8 errorbar riser clip off
@    s8 errorbar riser clip length 0.100000
@    s8 comment "y = exp(-(x/A0)^A1)"
@    s8 legend  "exp(-(t/2870)^0.38)"
@    s9 hidden true
@    s9 type xy
@    s9 symbol 0
@    s9 symbol size 1.000000
@    s9 symbol color 15
@    s9 symbol pattern 1
@    s9 symbol fill color 15
@    s9 symbol fill pattern 0
@    s9 symbol linewidth 1.0
@    s9 symbol linestyle 1
@    s9 symbol char 65
@    s9 symbol char font 0
@    s9 symbol skip 0
@    s9 line type 1
@    s9 line linestyle 1
@    s9 line linewidth 2.0
@    s9 line color 15
@    s9 line pattern 1
@    s9 baseline type 0
@    s9 baseline off
@    s9 dropline off
@    s9 fill type 0
@    s9 fill rule 0
@    s9 fill color 1
@    s9 fill pattern 1
@    s9 avalue off
@    s9 avalue type 2
@    s9 avalue char size 1.000000
@    s9 avalue font 0
@    s9 avalue color 1
@    s9 avalue rot 0
@    s9 avalue format general
@    s9 avalue prec 3
@    s9 avalue prepend ""
@    s9 avalue append ""
@    s9 avalue offset 0.000000 , 0.000000
@    s9 errorbar on
@    s9 errorbar place both
@    s9 errorbar color 15
@    s9 errorbar pattern 1
@    s9 errorbar size 1.000000
@    s9 errorbar linewidth 1.0
@    s9 errorbar linestyle 1
@    s9 errorbar riser linewidth 1.0
@    s9 errorbar riser linestyle 1
@    s9 errorbar riser clip off
@    s9 errorbar riser clip length 0.100000
@    s9 comment "Sample, 113, 1 set #0"
@    s9 legend  "800K, long"
@    s10 hidden true
@    s10 type xy
@    s10 symbol 0
@    s10 symbol size 1.000000
@    s10 symbol color 15
@    s10 symbol pattern 1
@    s10 symbol fill color 15
@    s10 symbol fill pattern 0
@    s10 symbol linewidth 1.0
@    s10 symbol linestyle 1
@    s10 symbol char 65
@    s10 symbol char font 0
@    s10 symbol skip 0
@    s10 line type 1
@    s10 line linestyle 3
@    s10 line linewidth 2.0
@    s10 line color 15
@    s10 line pattern 1
@    s10 baseline type 0
@    s10 baseline off
@    s10 dropline off
@    s10 fill type 0
@    s10 fill rule 0
@    s10 fill color 1
@    s10 fill pattern 1
@    s10 avalue off
@    s10 avalue type 2
@    s10 avalue char size 1.000000
@    s10 avalue font 0
@    s10 avalue color 1
@    s10 avalue rot 0
@    s10 avalue format general
@    s10 avalue prec 3
@    s10 avalue prepend ""
@    s10 avalue append ""
@    s10 avalue offset 0.000000 , 0.000000
@    s10 errorbar on
@    s10 errorbar place both
@    s10 errorbar color 15
@    s10 errorbar pattern 1
@    s10 errorbar size 1.000000
@    s10 errorbar linewidth 1.0
@    s10 errorbar linestyle 1
@    s10 errorbar riser linewidth 1.0
@    s10 errorbar riser linestyle 1
@    s10 errorbar riser clip off
@    s10 errorbar riser clip length 0.100000
@    s10 comment "y = exp(-(x/A0)^A1)"
@    s10 legend  "exp(-(t/1060)^0.37)"
@    s11 hidden false
@    s11 type xy
@    s11 symbol 4
@    s11 symbol size 0.330000
@    s11 symbol color 1
@    s11 symbol pattern 1
@    s11 symbol fill color 1
@    s11 symbol fill pattern 0
@    s11 symbol linewidth 2.0
@    s11 symbol linestyle 1
@    s11 symbol char 65
@    s11 symbol char font 0
@    s11 symbol skip 3
@    s11 line type 1
@    s11 line linestyle 1
@    s11 line linewidth 2.0
@    s11 line color 1
@    s11 line pattern 1
@    s11 baseline type 0
@    s11 baseline off
@    s11 dropline off
@    s11 fill type 0
@    s11 fill rule 0
@    s11 fill color 1
@    s11 fill pattern 1
@    s11 avalue off
@    s11 avalue type 2
@    s11 avalue char size 1.000000
@    s11 avalue font 0
@    s11 avalue color 1
@    s11 avalue rot 0
@    s11 avalue format general
@    s11 avalue prec 3
@    s11 avalue prepend ""
@    s11 avalue append ""
@    s11 avalue offset 0.000000 , 0.000000
@    s11 errorbar on
@    s11 errorbar place both
@    s11 errorbar color 1
@    s11 errorbar pattern 1
@    s11 errorbar size 1.000000
@    s11 errorbar linewidth 1.0
@    s11 errorbar linestyle 1
@    s11 errorbar riser linewidth 1.0
@    s11 errorbar riser linestyle 1
@    s11 errorbar riser clip off
@    s11 errorbar riser clip length 0.100000
@    s11 comment "Sample, 200, 1 set #0"
@    s11 legend  "1100 K"
@    s12 hidden false
@    s12 type xy
@    s12 symbol 0
@    s12 symbol size 1.000000
@    s12 symbol color 1
@    s12 symbol pattern 1
@    s12 symbol fill color 1
@    s12 symbol fill pattern 0
@    s12 symbol linewidth 1.0
@    s12 symbol linestyle 1
@    s12 symbol char 65
@    s12 symbol char font 0
@    s12 symbol skip 0
@    s12 line type 1
@    s12 line linestyle 3
@    s12 line linewidth 2.0
@    s12 line color 1
@    s12 line pattern 1
@    s12 baseline type 0
@    s12 baseline off
@    s12 dropline off
@    s12 fill type 0
@    s12 fill rule 0
@    s12 fill color 1
@    s12 fill pattern 1
@    s12 avalue off
@    s12 avalue type 2
@    s12 avalue char size 1.000000
@    s12 avalue font 0
@    s12 avalue color 1
@    s12 avalue rot 0
@    s12 avalue format general
@    s12 avalue prec 3
@    s12 avalue prepend ""
@    s12 avalue append ""
@    s12 avalue offset 0.000000 , 0.000000
@    s12 errorbar on
@    s12 errorbar place both
@    s12 errorbar color 1
@    s12 errorbar pattern 1
@    s12 errorbar size 1.000000
@    s12 errorbar linewidth 1.0
@    s12 errorbar linestyle 1
@    s12 errorbar riser linewidth 1.0
@    s12 errorbar riser linestyle 1
@    s12 errorbar riser clip off
@    s12 errorbar riser clip length 0.100000
@    s12 comment "y = exp(-(x/A0)^A1)"
@    s12 legend  "P\ss\N(t)"
@    s13 hidden false
@    s13 type xy
@    s13 symbol 0
@    s13 symbol size 1.000000
@    s13 symbol color 1
@    s13 symbol pattern 1
@    s13 symbol fill color 1
@    s13 symbol fill pattern 0
@    s13 symbol linewidth 1.0
@    s13 symbol linestyle 1
@    s13 symbol char 65
@    s13 symbol char font 0
@    s13 symbol skip 0
@    s13 line type 1
@    s13 line linestyle 5
@    s13 line linewidth 2.0
@    s13 line color 1
@    s13 line pattern 1
@    s13 baseline type 0
@    s13 baseline off
@    s13 dropline off
@    s13 fill type 0
@    s13 fill rule 0
@    s13 fill color 1
@    s13 fill pattern 1
@    s13 avalue off
@    s13 avalue type 2
@    s13 avalue char size 1.000000
@    s13 avalue font 0
@    s13 avalue color 1
@    s13 avalue rot 0
@    s13 avalue format general
@    s13 avalue prec 3
@    s13 avalue prepend ""
@    s13 avalue append ""
@    s13 avalue offset 0.000000 , 0.000000
@    s13 errorbar on
@    s13 errorbar place both
@    s13 errorbar color 1
@    s13 errorbar pattern 1
@    s13 errorbar size 1.000000
@    s13 errorbar linewidth 1.0
@    s13 errorbar linestyle 1
@    s13 errorbar riser linewidth 1.0
@    s13 errorbar riser linestyle 1
@    s13 errorbar riser clip off
@    s13 errorbar riser clip length 0.100000
@    s13 comment "y = (1/(1+A2))*(exp(-(x/A0)^A1)+A2*exp(-(x/A3)^A4))"
@    s13 legend  "P\ss2\N(t)"
@    s14 hidden false
@    s14 type xy
@    s14 symbol 1
@    s14 symbol size 0.330000
@    s14 symbol color 2
@    s14 symbol pattern 1
@    s14 symbol fill color 2
@    s14 symbol fill pattern 0
@    s14 symbol linewidth 2.0
@    s14 symbol linestyle 1
@    s14 symbol char 65
@    s14 symbol char font 0
@    s14 symbol skip 5
@    s14 line type 1
@    s14 line linestyle 1
@    s14 line linewidth 2.0
@    s14 line color 2
@    s14 line pattern 1
@    s14 baseline type 0
@    s14 baseline off
@    s14 dropline off
@    s14 fill type 0
@    s14 fill rule 0
@    s14 fill color 1
@    s14 fill pattern 1
@    s14 avalue off
@    s14 avalue type 2
@    s14 avalue char size 1.000000
@    s14 avalue font 0
@    s14 avalue color 1
@    s14 avalue rot 0
@    s14 avalue format general
@    s14 avalue prec 3
@    s14 avalue prepend ""
@    s14 avalue append ""
@    s14 avalue offset 0.000000 , 0.000000
@    s14 errorbar on
@    s14 errorbar place both
@    s14 errorbar color 2
@    s14 errorbar pattern 1
@    s14 errorbar size 1.000000
@    s14 errorbar linewidth 1.0
@    s14 errorbar linestyle 1
@    s14 errorbar riser linewidth 1.0
@    s14 errorbar riser linestyle 1
@    s14 errorbar riser clip off
@    s14 errorbar riser clip length 0.100000
@    s14 comment "Sample, 200, 1 set #0"
@    s14 legend  "1000 K"
@    s15 hidden false
@    s15 type xy
@    s15 symbol 1
@    s15 symbol size 0.330000
@    s15 symbol color 4
@    s15 symbol pattern 1
@    s15 symbol fill color 4
@    s15 symbol fill pattern 0
@    s15 symbol linewidth 2.0
@    s15 symbol linestyle 1
@    s15 symbol char 65
@    s15 symbol char font 0
@    s15 symbol skip 5
@    s15 line type 1
@    s15 line linestyle 1
@    s15 line linewidth 2.0
@    s15 line color 4
@    s15 line pattern 1
@    s15 baseline type 0
@    s15 baseline off
@    s15 dropline off
@    s15 fill type 0
@    s15 fill rule 0
@    s15 fill color 1
@    s15 fill pattern 1
@    s15 avalue off
@    s15 avalue type 2
@    s15 avalue char size 1.000000
@    s15 avalue font 0
@    s15 avalue color 1
@    s15 avalue rot 0
@    s15 avalue format general
@    s15 avalue prec 3
@    s15 avalue prepend ""
@    s15 avalue append ""
@    s15 avalue offset 0.000000 , 0.000000
@    s15 errorbar on
@    s15 errorbar place both
@    s15 errorbar color 4
@    s15 errorbar pattern 1
@    s15 errorbar size 1.000000
@    s15 errorbar linewidth 1.0
@    s15 errorbar linestyle 1
@    s15 errorbar riser linewidth 1.0
@    s15 errorbar riser linestyle 1
@    s15 errorbar riser clip off
@    s15 errorbar riser clip length 0.100000
@    s15 comment "Sample, 200, 1 set #0"
@    s15 legend  "900 K"
@    s16 hidden false
@    s16 type xy
@    s16 symbol 0
@    s16 symbol size 1.000000
@    s16 symbol color 4
@    s16 symbol pattern 1
@    s16 symbol fill color 4
@    s16 symbol fill pattern 0
@    s16 symbol linewidth 1.0
@    s16 symbol linestyle 1
@    s16 symbol char 65
@    s16 symbol char font 0
@    s16 symbol skip 0
@    s16 line type 1
@    s16 line linestyle 3
@    s16 line linewidth 2.0
@    s16 line color 4
@    s16 line pattern 1
@    s16 baseline type 0
@    s16 baseline off
@    s16 dropline off
@    s16 fill type 0
@    s16 fill rule 0
@    s16 fill color 1
@    s16 fill pattern 1
@    s16 avalue off
@    s16 avalue type 2
@    s16 avalue char size 1.000000
@    s16 avalue font 0
@    s16 avalue color 1
@    s16 avalue rot 0
@    s16 avalue format general
@    s16 avalue prec 3
@    s16 avalue prepend ""
@    s16 avalue append ""
@    s16 avalue offset 0.000000 , 0.000000
@    s16 errorbar on
@    s16 errorbar place both
@    s16 errorbar color 4
@    s16 errorbar pattern 1
@    s16 errorbar size 1.000000
@    s16 errorbar linewidth 1.0
@    s16 errorbar linestyle 1
@    s16 errorbar riser linewidth 1.0
@    s16 errorbar riser linestyle 1
@    s16 errorbar riser clip off
@    s16 errorbar riser clip length 0.100000
@    s16 comment "y = exp(-(x/A0)^A1)"
@    s16 legend  ""
@    s17 hidden false
@    s17 type xy
@    s17 symbol 3
@    s17 symbol size 0.330000
@    s17 symbol color 11
@    s17 symbol pattern 1
@    s17 symbol fill color 11
@    s17 symbol fill pattern 0
@    s17 symbol linewidth 2.0
@    s17 symbol linestyle 1
@    s17 symbol char 65
@    s17 symbol char font 0
@    s17 symbol skip 7
@    s17 line type 1
@    s17 line linestyle 1
@    s17 line linewidth 2.0
@    s17 line color 11
@    s17 line pattern 1
@    s17 baseline type 0
@    s17 baseline off
@    s17 dropline off
@    s17 fill type 0
@    s17 fill rule 0
@    s17 fill color 1
@    s17 fill pattern 1
@    s17 avalue off
@    s17 avalue type 2
@    s17 avalue char size 1.000000
@    s17 avalue font 0
@    s17 avalue color 1
@    s17 avalue rot 0
@    s17 avalue format general
@    s17 avalue prec 3
@    s17 avalue prepend ""
@    s17 avalue append ""
@    s17 avalue offset 0.000000 , 0.000000
@    s17 errorbar on
@    s17 errorbar place both
@    s17 errorbar color 11
@    s17 errorbar pattern 1
@    s17 errorbar size 1.000000
@    s17 errorbar linewidth 1.0
@    s17 errorbar linestyle 1
@    s17 errorbar riser linewidth 1.0
@    s17 errorbar riser linestyle 1
@    s17 errorbar riser clip off
@    s17 errorbar riser clip length 0.100000
@    s17 comment "Sample, 200, 1 set #0"
@    s17 legend  "850 K"
@    s18 hidden false
@    s18 type xy
@    s18 symbol 0
@    s18 symbol size 1.000000
@    s18 symbol color 11
@    s18 symbol pattern 1
@    s18 symbol fill color 11
@    s18 symbol fill pattern 0
@    s18 symbol linewidth 1.0
@    s18 symbol linestyle 1
@    s18 symbol char 65
@    s18 symbol char font 0
@    s18 symbol skip 0
@    s18 line type 1
@    s18 line linestyle 3
@    s18 line linewidth 2.0
@    s18 line color 11
@    s18 line pattern 1
@    s18 baseline type 0
@    s18 baseline off
@    s18 dropline off
@    s18 fill type 0
@    s18 fill rule 0
@    s18 fill color 1
@    s18 fill pattern 1
@    s18 avalue off
@    s18 avalue type 2
@    s18 avalue char size 1.000000
@    s18 avalue font 0
@    s18 avalue color 1
@    s18 avalue rot 0
@    s18 avalue format general
@    s18 avalue prec 3
@    s18 avalue prepend ""
@    s18 avalue append ""
@    s18 avalue offset 0.000000 , 0.000000
@    s18 errorbar on
@    s18 errorbar place both
@    s18 errorbar color 11
@    s18 errorbar pattern 1
@    s18 errorbar size 1.000000
@    s18 errorbar linewidth 1.0
@    s18 errorbar linestyle 1
@    s18 errorbar riser linewidth 1.0
@    s18 errorbar riser linestyle 1
@    s18 errorbar riser clip off
@    s18 errorbar riser clip length 0.100000
@    s18 comment "y = exp(-(x/A0)^A1)"
@    s18 legend  ""
@    s19 hidden false
@    s19 type xy
@    s19 symbol 2
@    s19 symbol size 0.330000
@    s19 symbol color 10
@    s19 symbol pattern 1
@    s19 symbol fill color 10
@    s19 symbol fill pattern 0
@    s19 symbol linewidth 2.0
@    s19 symbol linestyle 1
@    s19 symbol char 65
@    s19 symbol char font 0
@    s19 symbol skip 8
@    s19 line type 1
@    s19 line linestyle 1
@    s19 line linewidth 2.0
@    s19 line color 10
@    s19 line pattern 1
@    s19 baseline type 0
@    s19 baseline off
@    s19 dropline off
@    s19 fill type 0
@    s19 fill rule 0
@    s19 fill color 1
@    s19 fill pattern 1
@    s19 avalue off
@    s19 avalue type 2
@    s19 avalue char size 1.000000
@    s19 avalue font 0
@    s19 avalue color 1
@    s19 avalue rot 0
@    s19 avalue format general
@    s19 avalue prec 3
@    s19 avalue prepend ""
@    s19 avalue append ""
@    s19 avalue offset 0.000000 , 0.000000
@    s19 errorbar on
@    s19 errorbar place both
@    s19 errorbar color 10
@    s19 errorbar pattern 1
@    s19 errorbar size 1.000000
@    s19 errorbar linewidth 1.0
@    s19 errorbar linestyle 1
@    s19 errorbar riser linewidth 1.0
@    s19 errorbar riser linestyle 1
@    s19 errorbar riser clip off
@    s19 errorbar riser clip length 0.100000
@    s19 comment "Sample, 200, 1 set #0"
@    s19 legend  "800 K"
@    s20 hidden false
@    s20 type xy
@    s20 symbol 0
@    s20 symbol size 1.000000
@    s20 symbol color 10
@    s20 symbol pattern 1
@    s20 symbol fill color 10
@    s20 symbol fill pattern 0
@    s20 symbol linewidth 1.0
@    s20 symbol linestyle 1
@    s20 symbol char 65
@    s20 symbol char font 0
@    s20 symbol skip 0
@    s20 line type 1
@    s20 line linestyle 3
@    s20 line linewidth 2.0
@    s20 line color 10
@    s20 line pattern 1
@    s20 baseline type 0
@    s20 baseline off
@    s20 dropline off
@    s20 fill type 0
@    s20 fill rule 0
@    s20 fill color 1
@    s20 fill pattern 1
@    s20 avalue off
@    s20 avalue type 2
@    s20 avalue char size 1.000000
@    s20 avalue font 0
@    s20 avalue color 1
@    s20 avalue rot 0
@    s20 avalue format general
@    s20 avalue prec 3
@    s20 avalue prepend ""
@    s20 avalue append ""
@    s20 avalue offset 0.000000 , 0.000000
@    s20 errorbar on
@    s20 errorbar place both
@    s20 errorbar color 10
@    s20 errorbar pattern 1
@    s20 errorbar size 1.000000
@    s20 errorbar linewidth 1.0
@    s20 errorbar linestyle 1
@    s20 errorbar riser linewidth 1.0
@    s20 errorbar riser linestyle 1
@    s20 errorbar riser clip off
@    s20 errorbar riser clip length 0.100000
@    s20 comment "y = exp(-(x/A0)^A1)"
@    s20 legend  ""
@    s21 hidden false
@    s21 type xy
@    s21 symbol 1
@    s21 symbol size 0.330000
@    s21 symbol color 13
@    s21 symbol pattern 1
@    s21 symbol fill color 13
@    s21 symbol fill pattern 0
@    s21 symbol linewidth 2.0
@    s21 symbol linestyle 1
@    s21 symbol char 65
@    s21 symbol char font 0
@    s21 symbol skip 10
@    s21 line type 1
@    s21 line linestyle 1
@    s21 line linewidth 2.0
@    s21 line color 13
@    s21 line pattern 1
@    s21 baseline type 0
@    s21 baseline off
@    s21 dropline off
@    s21 fill type 0
@    s21 fill rule 0
@    s21 fill color 1
@    s21 fill pattern 1
@    s21 avalue off
@    s21 avalue type 2
@    s21 avalue char size 1.000000
@    s21 avalue font 0
@    s21 avalue color 1
@    s21 avalue rot 0
@    s21 avalue format general
@    s21 avalue prec 3
@    s21 avalue prepend ""
@    s21 avalue append ""
@    s21 avalue offset 0.000000 , 0.000000
@    s21 errorbar on
@    s21 errorbar place both
@    s21 errorbar color 13
@    s21 errorbar pattern 1
@    s21 errorbar size 1.000000
@    s21 errorbar linewidth 1.0
@    s21 errorbar linestyle 1
@    s21 errorbar riser linewidth 1.0
@    s21 errorbar riser linestyle 1
@    s21 errorbar riser clip off
@    s21 errorbar riser clip length 0.100000
@    s21 comment "Sample, 200, 1 set #0"
@    s21 legend  "750 K"
@    s22 hidden false
@    s22 type xy
@    s22 symbol 0
@    s22 symbol size 1.000000
@    s22 symbol color 13
@    s22 symbol pattern 1
@    s22 symbol fill color 13
@    s22 symbol fill pattern 0
@    s22 symbol linewidth 1.0
@    s22 symbol linestyle 1
@    s22 symbol char 65
@    s22 symbol char font 0
@    s22 symbol skip 0
@    s22 line type 1
@    s22 line linestyle 3
@    s22 line linewidth 2.0
@    s22 line color 13
@    s22 line pattern 1
@    s22 baseline type 0
@    s22 baseline off
@    s22 dropline off
@    s22 fill type 0
@    s22 fill rule 0
@    s22 fill color 1
@    s22 fill pattern 1
@    s22 avalue off
@    s22 avalue type 2
@    s22 avalue char size 1.000000
@    s22 avalue font 0
@    s22 avalue color 1
@    s22 avalue rot 0
@    s22 avalue format general
@    s22 avalue prec 3
@    s22 avalue prepend ""
@    s22 avalue append ""
@    s22 avalue offset 0.000000 , 0.000000
@    s22 errorbar on
@    s22 errorbar place both
@    s22 errorbar color 13
@    s22 errorbar pattern 1
@    s22 errorbar size 1.000000
@    s22 errorbar linewidth 1.0
@    s22 errorbar linestyle 1
@    s22 errorbar riser linewidth 1.0
@    s22 errorbar riser linestyle 1
@    s22 errorbar riser clip off
@    s22 errorbar riser clip length 0.100000
@    s22 comment "y = exp(-(x/A0)^A1)"
@    s22 legend  ""
@    s23 hidden false
@    s23 type xy
@    s23 symbol 0
@    s23 symbol size 1.000000
@    s23 symbol color 2
@    s23 symbol pattern 1
@    s23 symbol fill color 2
@    s23 symbol fill pattern 0
@    s23 symbol linewidth 1.0
@    s23 symbol linestyle 1
@    s23 symbol char 65
@    s23 symbol char font 0
@    s23 symbol skip 0
@    s23 line type 1
@    s23 line linestyle 3
@    s23 line linewidth 2.0
@    s23 line color 2
@    s23 line pattern 1
@    s23 baseline type 0
@    s23 baseline off
@    s23 dropline off
@    s23 fill type 0
@    s23 fill rule 0
@    s23 fill color 1
@    s23 fill pattern 1
@    s23 avalue off
@    s23 avalue type 2
@    s23 avalue char size 1.000000
@    s23 avalue font 0
@    s23 avalue color 1
@    s23 avalue rot 0
@    s23 avalue format general
@    s23 avalue prec 3
@    s23 avalue prepend ""
@    s23 avalue append ""
@    s23 avalue offset 0.000000 , 0.000000
@    s23 errorbar on
@    s23 errorbar place both
@    s23 errorbar color 2
@    s23 errorbar pattern 1
@    s23 errorbar size 1.000000
@    s23 errorbar linewidth 1.0
@    s23 errorbar linestyle 1
@    s23 errorbar riser linewidth 1.0
@    s23 errorbar riser linestyle 1
@    s23 errorbar riser clip off
@    s23 errorbar riser clip length 0.100000
@    s23 comment "y = exp(-(x/A0)^A1)"
@    s23 legend  ""
@    s24 hidden false
@    s24 type xy
@    s24 symbol 0
@    s24 symbol size 1.000000
@    s24 symbol color 4
@    s24 symbol pattern 1
@    s24 symbol fill color 4
@    s24 symbol fill pattern 0
@    s24 symbol linewidth 1.0
@    s24 symbol linestyle 1
@    s24 symbol char 65
@    s24 symbol char font 0
@    s24 symbol skip 0
@    s24 line type 1
@    s24 line linestyle 5
@    s24 line linewidth 2.0
@    s24 line color 4
@    s24 line pattern 1
@    s24 baseline type 0
@    s24 baseline off
@    s24 dropline off
@    s24 fill type 0
@    s24 fill rule 0
@    s24 fill color 1
@    s24 fill pattern 1
@    s24 avalue off
@    s24 avalue type 2
@    s24 avalue char size 1.000000
@    s24 avalue font 0
@    s24 avalue color 1
@    s24 avalue rot 0
@    s24 avalue format general
@    s24 avalue prec 3
@    s24 avalue prepend ""
@    s24 avalue append ""
@    s24 avalue offset 0.000000 , 0.000000
@    s24 errorbar on
@    s24 errorbar place both
@    s24 errorbar color 4
@    s24 errorbar pattern 1
@    s24 errorbar size 1.000000
@    s24 errorbar linewidth 1.0
@    s24 errorbar linestyle 1
@    s24 errorbar riser linewidth 1.0
@    s24 errorbar riser linestyle 1
@    s24 errorbar riser clip off
@    s24 errorbar riser clip length 0.100000
@    s24 comment "y = (1/(1+A2))*(exp(-(x/A0)^A1)+A2*exp(-(x/A3)^A4))"
@    s24 legend  ""
@    s25 hidden false
@    s25 type xy
@    s25 symbol 0
@    s25 symbol size 1.000000
@    s25 symbol color 11
@    s25 symbol pattern 1
@    s25 symbol fill color 11
@    s25 symbol fill pattern 0
@    s25 symbol linewidth 1.0
@    s25 symbol linestyle 1
@    s25 symbol char 65
@    s25 symbol char font 0
@    s25 symbol skip 0
@    s25 line type 1
@    s25 line linestyle 5
@    s25 line linewidth 2.0
@    s25 line color 11
@    s25 line pattern 1
@    s25 baseline type 0
@    s25 baseline off
@    s25 dropline off
@    s25 fill type 0
@    s25 fill rule 0
@    s25 fill color 1
@    s25 fill pattern 1
@    s25 avalue off
@    s25 avalue type 2
@    s25 avalue char size 1.000000
@    s25 avalue font 0
@    s25 avalue color 1
@    s25 avalue rot 0
@    s25 avalue format general
@    s25 avalue prec 3
@    s25 avalue prepend ""
@    s25 avalue append ""
@    s25 avalue offset 0.000000 , 0.000000
@    s25 errorbar on
@    s25 errorbar place both
@    s25 errorbar color 11
@    s25 errorbar pattern 1
@    s25 errorbar size 1.000000
@    s25 errorbar linewidth 1.0
@    s25 errorbar linestyle 1
@    s25 errorbar riser linewidth 1.0
@    s25 errorbar riser linestyle 1
@    s25 errorbar riser clip off
@    s25 errorbar riser clip length 0.100000
@    s25 comment "y = (1/(1+A2))*(exp(-(x/A0)^A1)+A2*exp(-(x/A3)^A4))"
@    s25 legend  ""
@    s26 hidden false
@    s26 type xy
@    s26 symbol 0
@    s26 symbol size 1.000000
@    s26 symbol color 2
@    s26 symbol pattern 1
@    s26 symbol fill color 2
@    s26 symbol fill pattern 0
@    s26 symbol linewidth 1.0
@    s26 symbol linestyle 1
@    s26 symbol char 65
@    s26 symbol char font 0
@    s26 symbol skip 0
@    s26 line type 1
@    s26 line linestyle 5
@    s26 line linewidth 2.0
@    s26 line color 2
@    s26 line pattern 1
@    s26 baseline type 0
@    s26 baseline off
@    s26 dropline off
@    s26 fill type 0
@    s26 fill rule 0
@    s26 fill color 1
@    s26 fill pattern 1
@    s26 avalue off
@    s26 avalue type 2
@    s26 avalue char size 1.000000
@    s26 avalue font 0
@    s26 avalue color 1
@    s26 avalue rot 0
@    s26 avalue format general
@    s26 avalue prec 3
@    s26 avalue prepend ""
@    s26 avalue append ""
@    s26 avalue offset 0.000000 , 0.000000
@    s26 errorbar on
@    s26 errorbar place both
@    s26 errorbar color 2
@    s26 errorbar pattern 1
@    s26 errorbar size 1.000000
@    s26 errorbar linewidth 1.0
@    s26 errorbar linestyle 1
@    s26 errorbar riser linewidth 1.0
@    s26 errorbar riser linestyle 1
@    s26 errorbar riser clip off
@    s26 errorbar riser clip length 0.100000
@    s26 comment "y = (1/(1+A2))*(exp(-(x/A0)^A1)+A2*exp(-(x/A3)^A4))"
@    s26 legend  ""
@    s27 hidden false
@    s27 type xy
@    s27 symbol 0
@    s27 symbol size 1.000000
@    s27 symbol color 10
@    s27 symbol pattern 1
@    s27 symbol fill color 10
@    s27 symbol fill pattern 0
@    s27 symbol linewidth 1.0
@    s27 symbol linestyle 1
@    s27 symbol char 65
@    s27 symbol char font 0
@    s27 symbol skip 0
@    s27 line type 1
@    s27 line linestyle 5
@    s27 line linewidth 2.0
@    s27 line color 10
@    s27 line pattern 1
@    s27 baseline type 0
@    s27 baseline off
@    s27 dropline off
@    s27 fill type 0
@    s27 fill rule 0
@    s27 fill color 1
@    s27 fill pattern 1
@    s27 avalue off
@    s27 avalue type 2
@    s27 avalue char size 1.000000
@    s27 avalue font 0
@    s27 avalue color 1
@    s27 avalue rot 0
@    s27 avalue format general
@    s27 avalue prec 3
@    s27 avalue prepend ""
@    s27 avalue append ""
@    s27 avalue offset 0.000000 , 0.000000
@    s27 errorbar on
@    s27 errorbar place both
@    s27 errorbar color 10
@    s27 errorbar pattern 1
@    s27 errorbar size 1.000000
@    s27 errorbar linewidth 1.0
@    s27 errorbar linestyle 1
@    s27 errorbar riser linewidth 1.0
@    s27 errorbar riser linestyle 1
@    s27 errorbar riser clip off
@    s27 errorbar riser clip length 0.100000
@    s27 comment "y = (1/(1+A2))*(exp(-(x/A0)^A1)+A2*exp(-(x/A3)^A4))"
@    s27 legend  ""
@    s28 hidden false
@    s28 type xy
@    s28 symbol 0
@    s28 symbol size 1.000000
@    s28 symbol color 13
@    s28 symbol pattern 1
@    s28 symbol fill color 13
@    s28 symbol fill pattern 0
@    s28 symbol linewidth 1.0
@    s28 symbol linestyle 1
@    s28 symbol char 65
@    s28 symbol char font 0
@    s28 symbol skip 0
@    s28 line type 1
@    s28 line linestyle 5
@    s28 line linewidth 2.0
@    s28 line color 13
@    s28 line pattern 1
@    s28 baseline type 0
@    s28 baseline off
@    s28 dropline off
@    s28 fill type 0
@    s28 fill rule 0
@    s28 fill color 1
@    s28 fill pattern 1
@    s28 avalue off
@    s28 avalue type 2
@    s28 avalue char size 1.000000
@    s28 avalue font 0
@    s28 avalue color 1
@    s28 avalue rot 0
@    s28 avalue format general
@    s28 avalue prec 3
@    s28 avalue prepend ""
@    s28 avalue append ""
@    s28 avalue offset 0.000000 , 0.000000
@    s28 errorbar on
@    s28 errorbar place both
@    s28 errorbar color 13
@    s28 errorbar pattern 1
@    s28 errorbar size 1.000000
@    s28 errorbar linewidth 1.0
@    s28 errorbar linestyle 1
@    s28 errorbar riser linewidth 1.0
@    s28 errorbar riser linestyle 1
@    s28 errorbar riser clip off
@    s28 errorbar riser clip length 0.100000
@    s28 comment "y = (1/(1+A2))*(exp(-(x/A0)^A1)+A2*exp(-(x/A3)^A4))"
@    s28 legend  ""
@target G0.S0
@type xy
-199 1
-198 1
-197 1
-196 1
-195 1
-194 1
-193 1
-192 1
-191 1
-190 1
-189 1
-188 1
-187 1
-186 1
-185 1
-184 1
-183 1
-182 1
-181 1
-180 1
-179 1
-178 1
-177 1
-176 1
-175 1
-174 1
-173 1
-172 1
-171 1
-170 1
-169 1
-168 1
-167 1
-166 1
-165 1
-164 1
-163 1
-162 1
-161 1
-160 1
-159 1
-158 1
-157 1
-156 1
-155 1
-154 1
-153 1
-152 1
-151 1
-150 1
-149 1
-148 1
-147 1
-146 1
-145 1
-144 1
-143 1
-142 1
-141 1
-140 1
-139 1
-138 1
-137 1
-136 1
-135 1
-134 1
-133 1
-132 1
-131 1
-130 1
-129 1
-128 1
-127 1
-126 1
-125 1
-124 1
-123 1
-122 1
-121 1
-120 1
-119 1
-118 1
-117 1
-116 1
-115 1
-114 1
-113 1
-112 1
-111 1
-110 1
-109 1
-108 1
-107 1
-106 1
-105 1
-104 1
-103 1
-102 1
-101 1
-100 1
-99 1
-98 1
-97 1
-96 1
-95 1
-94 1
-93 1
-92 1
-91 1
-90 1
-89 1
-88 1
-87 1
-86 1
-85 1
-84 1
-83 1
-82 1
-81 1
-80 1
-79 1
-78 1
-77 1
-76 1
-75 1
-74 1
-73 1
-72 1
-71 1
-70 1
-69 1
-68 1
-67 1
-66 1
-65 1
-64 1
-63 1
-62 1
-61 1
-60 1
-59 1
-58 1
-57 1
-56 1
-55 1
-54 1
-53 1
-52 1
-51 1
-50 1
-49 1
-48 1
-47 1
-46 1
-45 1
-44 1
-43 1
-42 1
-41 1
-40 1
-39 1
-38 1
-37 1
-36 1
-35 1
-34 1
-33 1
-32 1
-31 1
-30 1
-29 1
-28 1
-27 1
-26 1
-25 1
-24 1
-23 1
-22 1
-21 1
-20 1
-19 1
-18 1
-17 1
-16 1
-15 1
-14 1
-13 1
-12 1
-11 1
-10 1
-9 1
-8 1
-7 1
-6 1
-5 1
-4 1
-3 1
-2 1
-1 1
0 1
1 1
2 0.997908
3 0.996862
4 0.993724
5 0.991632
6 0.98954
7 0.98954
8 0.985356
9 0.98431
10 0.98431
11 0.980126
12 0.979079
13 0.978033
14 0.975941
15 0.974895
16 0.974895
17 0.972803
18 0.971757
19 0.968619
20 0.965481
21 0.965481
22 0.965481
23 0.964435
24 0.962343
25 0.962343
26 0.958159
27 0.955021
28 0.952929
29 0.951883
30 0.950837
31 0.949791
32 0.948745
33 0.945607
34 0.941423
35 0.939331
36 0.938285
37 0.937239
38 0.935146
39 0.935146
40 0.932008
41 0.929916
42 0.92887
43 0.926778
44 0.924686
45 0.924686
46 0.920502
47 0.917364
48 0.915272
49 0.914226
50 0.91318
51 0.912134
52 0.912134
53 0.911088
54 0.911088
55 0.908996
56 0.90795
57 0.90795
58 0.906904
59 0.906904
60 0.905858
61 0.904812
62 0.903766
63 0.901674
64 0.900628
65 0.899582
66 0.898536
67 0.898536
68 0.898536
69 0.898536
70 0.898536
71 0.896443
72 0.894351
73 0.893305
74 0.893305
75 0.890167
76 0.890167
77 0.889121
78 0.887029
79 0.885983
80 0.883891
81 0.882845
82 0.879707
83 0.877615
84 0.874477
85 0.873431
86 0.873431
87 0.873431
88 0.872385
89 0.872385
90 0.872385
91 0.872385
92 0.871339
93 0.871339
94 0.871339
95 0.871339
96 0.871339
97 0.871339
98 0.871339
99 0.871339
100 0.870293
101 0.867155
102 0.865063
103 0.864017
104 0.864017
105 0.862971
106 0.861925
107 0.859833
108 0.858787
109 0.856695
110 0.856695
111 0.856695
112 0.856695
113 0.856695
114 0.855649
115 0.854603
116 0.85251
117 0.850418
118 0.849372
119 0.848326
120 0.846234
121 0.845188
122 0.843096
123 0.84205
124 0.841004
125 0.841004
126 0.839958
127 0.839958
128 0.838912
130 0.83682
132 0.833682
134 0.83159
136 0.830544
138 0.828452
140 0.827406
142 0.825314
144 0.824268
146 0.824268
148 0.824268
150 0.823222
152 0.82113
154 0.817992
156 0.814854
158 0.812761
160 0.809623
162 0.806485
164 0.804393
166 0.802301
168 0.802301
170 0.797071
172 0.793933
174 0.792887
176 0.792887
178 0.790795
180 0.788703
182 0.787657
184 0.785565
186 0.783473
188 0.782427
190 0.780335
192 0.778243
194 0.778243
196 0.778243
198 0.775105
200 0.775105
202 0.774059
204 0.774059
206 0.770921
208 0.769874
210 0.767782
212 0.767782
214 0.76569
216 0.763598
218 0.763598
220 0.762552
222 0.761506
224 0.76046
226 0.756276
228 0.754184
230 0.753138
232 0.75
234 0.75
236 0.75
238 0.746862
240 0.745816
242 0.74477
244 0.743724
246 0.740586
248 0.73954
250 0.737448
252 0.735356
254 0.73431
256 0.730126
260 0.725941
264 0.722803
268 0.720711
272 0.719665
276 0.716527
280 0.714435
284 0.714435
288 0.712343
292 0.709205
296 0.708159
300 0.706067
304 0.706067
308 0.705021
312 0.705021
316 0.701883
320 0.698745
324 0.696653
328 0.694561
332 0.692469
336 0.690377
340 0.688285
344 0.686192
348 0.682008
352 0.682008
356 0.680962
360 0.67887
364 0.676778
368 0.676778
372 0.676778
376 0.674686
380 0.67364
384 0.67364
388 0.67364
392 0.671548
396 0.671548
400 0.66841
404 0.667364
408 0.665272
412 0.664226
416 0.664226
420 0.664226
424 0.664226
428 0.664226
432 0.66318
436 0.662134
440 0.660042
444 0.65795
448 0.655858
452 0.653766
456 0.65272
460 0.651674
464 0.651674
468 0.64749
472 0.643305
476 0.641213
480 0.641213
484 0.641213
488 0.639121
492 0.639121
496 0.638075
500 0.635983
504 0.634937
508 0.634937
512 0.634937
520 0.629707
528 0.627615
536 0.625523
544 0.624477
552 0.621339
560 0.621339
568 0.620293
576 0.620293
584 0.616109
592 0.616109
600 0.616109
608 0.611925
616 0.606695
624 0.604603
632 0.603557
640 0.60251
648 0.599372
656 0.598326
664 0.595188
672 0.591004
680 0.589958
688 0.588912
696 0.585774
704 0.582636
712 0.58159
720 0.580544
728 0.577406
736 0.575314
744 0.574268
752 0.573222
760 0.57113
768 0.57113
776 0.569038
784 0.567992
792 0.5659
800 0.561715
808 0.561715
816 0.561715
824 0.559623
832 0.557531
840 0.554393
848 0.551255
856 0.550209
864 0.547071
872 0.544979
880 0.544979
888 0.541841
896 0.541841
904 0.540795
912 0.539749
920 0.538703
928 0.537657
936 0.533473
944 0.532427
952 0.529289
960 0.528243
968 0.527197
976 0.525105
984 0.524059
992 0.524059
1000 0.521967
1008 0.521967
1016 0.518828
1024 0.517782
1040 0.516736
1056 0.516736
1072 0.513598
1088 0.509414
1104 0.506276
1120 0.506276
1136 0.504184
1152 0.502092
1168 0.5
1184 0.496862
1200 0.492678
1216 0.48954
1232 0.488494
1248 0.487448
1264 0.485356
1280 0.48431
1296 0.476987
1312 0.474895
1328 0.474895
1344 0.471757
1360 0.470711
1376 0.469665
1392 0.468619
1408 0.467573
1424 0.466527
1440 0.464435
1456 0.464435
1472 0.461297
1488 0.460251
1504 0.460251
1520 0.459205
1536 0.459205
1552 0.458159
1568 0.458159
1584 0.457113
1600 0.456067
1616 0.453975
1632 0.453975
1648 0.451883
1664 0.450837
1680 0.450837
1696 0.448745
1712 0.446653
1728 0.446653
1744 0.446653
1760 0.443515
1776 0.441423
1792 0.441423
1808 0.440377
1824 0.438285
1840 0.438285
1856 0.435146
1872 0.435146
1888 0.4341
1904 0.433054
1920 0.432008
1936 0.432008
1952 0.42887
1968 0.42887
1984 0.426778
2000 0.425732
2016 0.425732
2032 0.425732
2048 0.42364
2080 0.422594
2112 0.421548
2144 0.417364
2176 0.414226
2208 0.411088
2240 0.408996
2272 0.406904
2304 0.404812
2336 0.403766
2368 0.40272
2400 0.40272
2432 0.401674
2464 0.399582
2496 0.399582
2528 0.396444
2560 0.395397
2592 0.394351
2624 0.390167
2656 0.387029
2688 0.384937
2720 0.381799
2752 0.381799
2784 0.380753
2816 0.380753
2848 0.380753
2880 0.377615
2912 0.374477
2944 0.374477
2976 0.374477
3008 0.373431
3040 0.371339
3072 0.371339
3104 0.369247
3136 0.368201
3168 0.362971
3200 0.360879
3232 0.358787
3264 0.355649
3296 0.354603
3328 0.354603
3360 0.351464
3392 0.349372
3424 0.349372
3456 0.349372
3488 0.349372
3520 0.34728
3552 0.346234
3584 0.346234
3616 0.346234
3648 0.345188
3680 0.345188
3712 0.34205
3744 0.34205
3776 0.341004
3808 0.338912
3840 0.33682
3872 0.335774
3904 0.333682
3936 0.332636
3968 0.33159
4000 0.33159
4032 0.328452
4064 0.325314
4096 0.325314
4160 0.324268
4224 0.324268
4288 0.322176
4352 0.32113
4416 0.319038
4480 0.316946
4544 0.312762
4608 0.310669
4672 0.309623
4736 0.308577
4800 0.305439
4864 0.300209
4928 0.298117
4992 0.297071
5056 0.296025
5120 0.296025
5184 0.293933
5248 0.293933
5312 0.292887
5376 0.289749
5440 0.287657
5504 0.287657
5568 0.286611
5632 0.284519
5696 0.282427
5760 0.281381
5824 0.280335
5888 0.278243
5952 0.276151
6016 0.276151
6080 0.274059
6144 0.273013
6208 0.271967
6272 0.269874
6336 0.268828
6400 0.268828
6464 0.268828
6528 0.267782
6592 0.267782
6656 0.266736
6720 0.266736
6784 0.264644
6848 0.264644
6912 0.262552
6976 0.262552
7040 0.262552
7104 0.26046
7168 0.26046
7232 0.26046
7296 0.258368
7360 0.257322
7424 0.25523
7488 0.254184
7552 0.253138
7616 0.253138
7680 0.252092
7744 0.251046
7808 0.251046
7872 0.251046
7936 0.25
8000 0.25
8064 0.247908
8128 0.247908
8192 0.247908
8320 0.24477
8448 0.243724
8576 0.242678
8704 0.241632
8832 0.237448
8960 0.236402
9088 0.235356
9216 0.23431
9344 0.233264
9472 0.233264
9600 0.232218
9728 0.229079
9856 0.225941
9984 0.224895
10112 0.224895
10240 0.223849
10368 0.221757
10496 0.219665
10624 0.219665
10752 0.219665
10880 0.219665
11008 0.218619
11136 0.217573
11264 0.216527
11392 0.216527
11520 0.216527
11648 0.215481
11776 0.213389
11904 0.213389
12032 0.213389
12160 0.211297
12288 0.211297
12416 0.211297
12544 0.209205
12672 0.207113
12800 0.206067
12928 0.206067
13056 0.205021
13184 0.205021
13312 0.205021
13440 0.201883
13568 0.201883
13696 0.199791
13824 0.198745
13952 0.198745
14080 0.195607
14208 0.192469
14336 0.189331
14464 0.188285
14592 0.188285
14720 0.187238
14848 0.187238
14976 0.187238
15104 0.187238
15232 0.185146
15360 0.183054
15488 0.183054
15616 0.182008
15744 0.182008
15872 0.180962
16000 0.17887
16128 0.17887
16256 0.17887
16384 0.177824
16640 0.175732
16896 0.17364
17152 0.172594
17408 0.170502
17664 0.169456
17920 0.16841
18176 0.167364
18432 0.165272
18688 0.162134
18944 0.161088
19200 0.158996
19456 0.15795
19712 0.15795
19968 0.15795
20224 0.156904
20480 0.154812
20736 0.154812
20992 0.153766
21248 0.15272
21504 0.15272
21760 0.151674
22016 0.151674
22272 0.149582
22528 0.149582
22784 0.14749
23040 0.146444
23296 0.145397
23552 0.143305
23808 0.141213
24064 0.139121
24320 0.139121
24576 0.138075
24832 0.138075
25088 0.138075
25344 0.138075
25600 0.138075
25856 0.137029
26112 0.135983
26368 0.132845
26624 0.131799
26880 0.131799
27136 0.130753
27392 0.129707
27648 0.129707
27904 0.129707
28160 0.129707
28416 0.129707
28672 0.128661
28928 0.126569
29184 0.125523
29440 0.125523
29696 0.124477
29952 0.124477
30208 0.124477
30464 0.124477
30720 0.124477
30976 0.124477
31232 0.123431
31488 0.122385
31744 0.121339
32000 0.121339
32256 0.121339
32512 0.120293
32768 0.119247
33280 0.118201
33792 0.116109
34304 0.116109
34816 0.116109
35328 0.116109
35840 0.116109
36352 0.116109
36864 0.115063
37376 0.114017
37888 0.114017
38400 0.114017
38912 0.111925
39424 0.110879
39936 0.110879
&
@target G0.S1
@type xy
0 1
0.8 1
1.6 1
2.4 1
3.2 1
4 1
4.8 0.995968
5.6 0.989919
6.4 0.985887
7.2 0.981855
8 0.977823
8.8 0.977823
9.6 0.977823
10.4 0.971774
11.2 0.965726
12.8 0.96371
14.4 0.953629
16 0.945565
17.6 0.941532
19.2 0.9375
20.8 0.935484
22.4 0.927419
24 0.921371
25.6 0.917339
27.2 0.91129
28.8 0.907258
30.4 0.905242
32 0.893145
33.6 0.883065
35.2 0.877016
36.8 0.872984
38.4 0.870968
40 0.866935
41.6 0.860887
43.2 0.860887
44.8 0.854839
46.4 0.842742
48 0.840726
49.6 0.83871
51.2 0.834677
52.8 0.830645
54.4 0.830645
56 0.828629
57.6 0.826613
59.2 0.824597
60.8 0.822581
62.4 0.820565
65.6 0.816532
68.8 0.8125
72 0.804435
75.2 0.798387
78.4 0.790323
81.6 0.788306
84.8 0.780242
88 0.77621
91.2 0.764113
94.4 0.758065
97.6 0.754032
100.8 0.743952
104 0.737903
107.2 0.729839
110.4 0.721774
113.6 0.719758
116.8 0.717742
120 0.71371
123.2 0.705645
126.4 0.703629
129.6 0.701613
132.8 0.697581
136 0.691532
139.2 0.689516
142.4 0.6875
145.6 0.683468
148.8 0.675403
152 0.671371
155.2 0.669355
158.4 0.667339
161.6 0.66129
164.8 0.657258
171.2 0.65121
177.6 0.647177
184 0.641129
190.4 0.637097
196.8 0.633065
203.2 0.625
209.6 0.618952
216 0.614919
222.4 0.610887
228.8 0.610887
235.2 0.608871
241.6 0.600806
248 0.594758
254.4 0.592742
260.8 0.590726
267.2 0.586694
273.6 0.582661
280 0.582661
286.4 0.578629
292.8 0.568548
299.2 0.566532
305.6 0.558468
312 0.554435
318.4 0.554435
324.8 0.552419
331.2 0.548387
337.6 0.546371
344 0.53629
350.4 0.534274
356.8 0.52621
363.2 0.522177
369.6 0.520161
382.4 0.512097
395.2 0.502016
408 0.495968
420.8 0.493952
433.6 0.487903
446.4 0.483871
459.2 0.475806
472 0.471774
484.8 0.467742
497.6 0.465726
510.4 0.46371
523.2 0.461694
536 0.457661
548.8 0.455645
561.6 0.453629
574.4 0.449597
587.2 0.447581
600 0.447581
612.8 0.441532
625.6 0.4375
638.4 0.431452
651.2 0.431452
664 0.427419
676.8 0.425403
689.6 0.423387
702.4 0.421371
715.2 0.417339
728 0.415323
740.8 0.409274
753.6 0.405242
766.4 0.403226
779.2 0.40121
804.8 0.391129
830.4 0.387097
856 0.383065
881.6 0.381048
907.2 0.377016
932.8 0.370968
958.4 0.362903
984 0.354839
1009.6 0.352823
1035.2 0.352823
1060.8 0.350806
1086.4 0.346774
1112 0.33871
1137.6 0.334677
1163.2 0.330645
1188.8 0.330645
1214.4 0.328629
1240 0.328629
1265.6 0.326613
1291.2 0.326613
1316.8 0.324597
1342.4 0.324597
1368 0.324597
1393.6 0.320565
1419.2 0.316532
1444.8 0.316532
1470.4 0.316532
1496 0.316532
1521.6 0.3125
1547.2 0.304435
1572.8 0.304435
1598.4 0.304435
1649.6 0.300403
1700.8 0.296371
1752 0.292339
1803.2 0.288306
1854.4 0.284274
1905.6 0.282258
1956.8 0.278226
2008 0.274194
2059.2 0.274194
2110.4 0.268145
2161.6 0.264113
2212.8 0.258065
2264 0.252016
2315.2 0.252016
2366.4 0.247984
2417.6 0.243952
2468.8 0.241935
2520 0.239919
2571.2 0.237903
2622.4 0.235887
2673.6 0.233871
2724.8 0.233871
2776 0.231855
2827.2 0.231855
2878.4 0.227823
2929.6 0.227823
2980.8 0.227823
3032 0.227823
3083.2 0.225806
3134.4 0.22379
3185.6 0.221774
3236.8 0.221774
3339.2 0.21371
3441.6 0.211694
3544 0.209677
3646.4 0.203629
3748.8 0.199597
3851.2 0.195565
3953.6 0.193548
4056 0.193548
4158.4 0.193548
4260.8 0.193548
4363.2 0.189516
4465.6 0.189516
4568 0.1875
4670.4 0.181452
4772.8 0.179435
4875.2 0.179435
4977.6 0.173387
5080 0.171371
5182.4 0.169355
5284.8 0.167339
5387.2 0.163306
5489.6 0.163306
5592 0.163306
5694.4 0.155242
5796.8 0.15121
5899.2 0.15121
6001.6 0.149194
6104 0.149194
6206.4 0.149194
6308.8 0.147177
6411.2 0.147177
6513.6 0.147177
6718.4 0.143145
6923.2 0.143145
7128 0.139113
7332.8 0.135081
7537.6 0.135081
7742.4 0.133065
7947.2 0.129032
8152 0.129032
8356.8 0.129032
8561.6 0.127016
8766.4 0.125
8971.2 0.122984
9176 0.122984
9380.8 0.122984
9585.6 0.122984
9790.4 0.120968
9995.2 0.120968
10200 0.120968
10404.8 0.120968
10609.6 0.116935
10814.4 0.112903
11019.2 0.108871
11224 0.104839
11428.8 0.104839
11633.6 0.104839
11838.4 0.104839
&
@target G0.S2
@type xy
0 1
0.8 0.96743575
1.6 0.95525147
2.4 0.94616472
3.2 0.93865498
4 0.93214177
4.8 0.92633029
5.6 0.92104678
6.4 0.9161787
7.2 0.91164833
8 0.90739933
8.8 0.90338937
9.6 0.89958566
10.4 0.89596223
11.2 0.8924981
12.8 0.8859816
14.4 0.87992905
16 0.87426287
17.6 0.86892475
19.2 0.86386958
20.8 0.85906161
22.4 0.85447197
24 0.85007692
25.6 0.8458567
27.2 0.84179463
28.8 0.83787651
30.4 0.83409009
32 0.83042476
33.6 0.82687124
35.2 0.82342135
36.8 0.82006786
38.4 0.81680432
40 0.81362497
41.6 0.81052461
43.2 0.80749856
44.8 0.80454259
46.4 0.80165281
48 0.79882572
49.6 0.79605806
51.2 0.79334689
52.8 0.79068947
54.4 0.78808326
56 0.78552595
57.6 0.78301536
59.2 0.78054947
60.8 0.77812642
62.4 0.77574445
65.6 0.77109729
68.8 0.76659611
72 0.76223038
75.2 0.75799077
78.4 0.75386896
81.6 0.74985748
84.8 0.74594959
88 0.74213921
91.2 0.73842081
94.4 0.73478936
97.6 0.73124026
100.8 0.72776928
104 0.72437254
107.2 0.72104648
110.4 0.71778777
113.6 0.71459337
116.8 0.71146042
120 0.70838627
123.2 0.70536848
126.4 0.70240472
129.6 0.69949285
132.8 0.69663084
136 0.69381681
139.2 0.69104897
142.4 0.68832564
145.6 0.68564524
148.8 0.68300627
152 0.68040734
155.2 0.6778471
158.4 0.67532429
161.6 0.6728377
164.8 0.67038621
171.2 0.66558422
177.6 0.66091026
184 0.65635703
190.4 0.65191788
196.8 0.6475867
203.2 0.64335792
209.6 0.6392264
216 0.6351874
222.4 0.63123655
228.8 0.6273698
235.2 0.62358337
241.6 0.61987377
248 0.61623773
254.4 0.6126722
260.8 0.60917433
267.2 0.60574146
273.6 0.60237106
280 0.59906079
286.4 0.59580842
292.8 0.59261186
299.2 0.58946914
305.6 0.58637839
312 0.58333786
318.4 0.58034585
324.8 0.5774008
331.2 0.5745012
337.6 0.57164561
344 0.56883268
350.4 0.56606112
356.8 0.56332968
363.2 0.5606372
369.6 0.55798255
382.4 0.55278249
395.2 0.54772149
408 0.54279218
420.8 0.5379878
433.6 0.53330212
446.4 0.52872937
459.2 0.52426424
472 0.51990176
484.8 0.51563735
497.6 0.51146672
510.4 0.50738587
523.2 0.50339107
536 0.49947881
548.8 0.49564581
561.6 0.49188898
574.4 0.48820544
587.2 0.48459244
600 0.4810474
612.8 0.47756791
625.6 0.47415164
638.4 0.47079643
651.2 0.46750021
664 0.46426103
676.8 0.46107702
689.6 0.45794642
702.4 0.45486756
715.2 0.45183881
728 0.44885868
740.8 0.44592569
753.6 0.44303846
766.4 0.44019567
779.2 0.43739604
804.8 0.43192148
830.4 0.42660567
856 0.42144025
881.6 0.41641751
907.2 0.41153032
932.8 0.4067721
958.4 0.40213673
984 0.39761853
1009.6 0.39321221
1035.2 0.38891284
1060.8 0.3847158
1086.4 0.38061677
1112 0.37661171
1137.6 0.37269682
1163.2 0.36886852
1188.8 0.36512347
1214.4 0.36145848
1240 0.35787058
1265.6 0.35435693
1291.2 0.35091486
1316.8 0.34754185
1342.4 0.34423549
1368 0.34099352
1393.6 0.33781376
1419.2 0.33469418
1444.8 0.3316328
1470.4 0.32862778
1496 0.32567734
1521.6 0.32277979
1547.2 0.31993351
1572.8 0.31713697
1598.4 0.31438868
1649.6 0.30903131
1700.8 0.30385082
1752 0.2988375
1803.2 0.2939824
1854.4 0.28927727
1905.6 0.28471447
1956.8 0.28028693
2008 0.27598808
2059.2 0.27181181
2110.4 0.26775242
2161.6 0.26380459
2212.8 0.25996337
2264 0.25622408
2315.2 0.25258238
2366.4 0.24903415
2417.6 0.24557557
2468.8 0.24220299
2520 0.238913
2571.2 0.23570239
2622.4 0.2325681
2673.6 0.22950726
2724.8 0.22651714
2776 0.22359517
2827.2 0.22073889
2878.4 0.21794598
2929.6 0.21521424
2980.8 0.21254156
3032 0.20992596
3083.2 0.20736552
3134.4 0.20485844
3185.6 0.20240299
3236.8 0.19999751
3339.2 0.19533027
3441.6 0.19084492
3544 0.18653066
3646.4 0.18237758
3748.8 0.17837657
3851.2 0.17451922
3953.6 0.17079777
4056 0.16720503
4158.4 0.16373433
4260.8 0.16037949
4363.2 0.15713474
4465.6 0.15399472
4568 0.15095442
4670.4 0.14800915
4772.8 0.14515454
4875.2 0.14238648
4977.6 0.13970111
5080 0.13709481
5182.4 0.13456419
5284.8 0.13210604
5387.2 0.12971734
5489.6 0.12739523
5592 0.12513702
5694.4 0.12294017
5796.8 0.12080228
5899.2 0.11872105
6001.6 0.11669434
6104 0.11472009
6206.4 0.11279635
6308.8 0.11092127
6411.2 0.10909309
6513.6 0.10731015
6718.4 0.10387366
6923.2 0.10059992
7128 0.097478135
7332.8 0.094498436
7537.6 0.091651811
7742.4 0.088929995
7947.2 0.086325399
8152 0.083831038
8356.8 0.081440473
8561.6 0.079147758
8766.4 0.07694739
8971.2 0.074834271
9176 0.072803669
9380.8 0.070851188
9585.6 0.068972734
9790.4 0.067164493
9995.2 0.065422905
10200 0.063744645
10404.8 0.062126601
10609.6 0.060565859
10814.4 0.059059688
11019.2 0.057605525
11224 0.056200959
11428.8 0.054843727
11633.6 0.053531696
11838.4 0.052262856
&
@target G0.S3
@type xy
0 1
0.8 1
1.6 1
2.4 1
3.2 1
4 0.990964
4.8 0.97992
5.6 0.965863
6.4 0.950803
7.2 0.944779
8 0.934739
8.8 0.919679
9.6 0.913655
10.4 0.900602
11.2 0.891566
12.8 0.874498
14.4 0.856426
16 0.841365
17.6 0.823293
19.2 0.809237
20.8 0.798193
22.4 0.785141
24 0.777108
25.6 0.772088
27.2 0.762048
28.8 0.756024
30.4 0.748996
32 0.730924
33.6 0.7249
35.2 0.714859
36.8 0.703815
38.4 0.693775
40 0.682731
41.6 0.670683
43.2 0.662651
44.8 0.650602
46.4 0.645582
48 0.639558
49.6 0.63253
51.2 0.619478
52.8 0.604418
54.4 0.59739
56 0.589357
57.6 0.584337
59.2 0.584337
60.8 0.582329
62.4 0.577309
65.6 0.569277
68.8 0.560241
72 0.552209
75.2 0.539157
78.4 0.531124
81.6 0.527108
84.8 0.524096
88 0.517068
91.2 0.51004
94.4 0.503012
97.6 0.49498
100.8 0.486948
104 0.48494
107.2 0.473896
110.4 0.465863
113.6 0.458835
116.8 0.451807
120 0.443775
123.2 0.439759
126.4 0.428715
129.6 0.425703
132.8 0.419679
136 0.412651
139.2 0.409639
142.4 0.400602
145.6 0.398594
148.8 0.394578
152 0.389558
155.2 0.386546
158.4 0.380522
161.6 0.376506
164.8 0.37249
171.2 0.363454
177.6 0.356426
184 0.350402
190.4 0.343374
196.8 0.337349
203.2 0.330321
209.6 0.324297
216 0.313253
222.4 0.311245
228.8 0.307229
235.2 0.296185
241.6 0.293173
248 0.290161
254.4 0.288153
260.8 0.286145
267.2 0.28012
273.6 0.273092
280 0.271084
286.4 0.262048
292.8 0.259036
299.2 0.253012
305.6 0.252008
312 0.247992
318.4 0.245984
324.8 0.242972
331.2 0.23996
337.6 0.237952
344 0.237952
350.4 0.23494
356.8 0.233936
363.2 0.231928
369.6 0.228916
382.4 0.223896
395.2 0.21988
408 0.216867
420.8 0.214859
433.6 0.210843
446.4 0.207831
459.2 0.202811
472 0.197791
484.8 0.192771
497.6 0.189759
510.4 0.185743
523.2 0.183735
536 0.181727
548.8 0.176707
561.6 0.175703
574.4 0.173695
587.2 0.171687
600 0.170683
612.8 0.166667
625.6 0.163655
638.4 0.162651
651.2 0.159639
664 0.156627
676.8 0.154618
689.6 0.154618
702.4 0.153614
715.2 0.15261
728 0.151606
740.8 0.149598
753.6 0.144578
766.4 0.144578
779.2 0.144578
804.8 0.138554
830.4 0.135542
856 0.13253
881.6 0.126506
907.2 0.124498
932.8 0.120482
958.4 0.120482
984 0.118474
1009.6 0.116466
1035.2 0.115462
1060.8 0.114458
1086.4 0.113454
1112 0.11245
1137.6 0.111446
1163.2 0.110442
1188.8 0.108434
1214.4 0.106426
1240 0.106426
1265.6 0.106426
1291.2 0.105422
1316.8 0.104418
1342.4 0.103414
1368 0.103414
1393.6 0.10241
1419.2 0.101406
1444.8 0.101406
1470.4 0.099398
1496 0.09739
1521.6 0.096386
1547.2 0.094378
1572.8 0.094378
1598.4 0.094378
1649.6 0.092369
1700.8 0.090361
1752 0.089357
1803.2 0.088353
1854.4 0.086345
1905.6 0.085341
1956.8 0.083333
2008 0.083333
2059.2 0.081325
2110.4 0.079317
2161.6 0.077309
2212.8 0.077309
2264 0.075301
2315.2 0.073293
2366.4 0.072289
2417.6 0.072289
2468.8 0.072289
2520 0.072289
2571.2 0.072289
2622.4 0.071285
2673.6 0.069277
2724.8 0.067269
2776 0.067269
2827.2 0.066265
2878.4 0.066265
2929.6 0.065261
2980.8 0.064257
3032 0.063253
3083.2 0.063253
3134.4 0.060241
3185.6 0.060241
3236.8 0.060241
3339.2 0.059237
3441.6 0.058233
3544 0.057229
3646.4 0.056225
3748.8 0.054217
3851.2 0.053213
3953.6 0.053213
4056 0.053213
4158.4 0.053213
4260.8 0.053213
4363.2 0.053213
4465.6 0.052209
4568 0.051205
4670.4 0.050201
4772.8 0.049197
4875.2 0.049197
4977.6 0.048193
5080 0.047189
5182.4 0.047189
5284.8 0.046185
5387.2 0.046185
5489.6 0.046185
5592 0.046185
5694.4 0.046185
5796.8 0.046185
5899.2 0.046185
6001.6 0.046185
6104 0.046185
6206.4 0.046185
6308.8 0.046185
6411.2 0.046185
6513.6 0.045181
6718.4 0.043173
6923.2 0.042169
7128 0.041165
7332.8 0.041165
7537.6 0.041165
7742.4 0.041165
7947.2 0.038153
&
@target G0.S4
@type xy
0 1
0.8 0.95228598
1.6 0.93115866
2.4 0.91488218
3.2 0.90117381
4 0.88913121
4.8 0.87828513
5.6 0.86835384
6.4 0.85915215
7.2 0.85055048
8 0.84245388
8.8 0.83479023
9.6 0.82750325
10.4 0.82054794
11.2 0.81388768
12.8 0.80133599
14.4 0.78965841
16 0.77871589
17.6 0.76840287
19.2 0.75863694
20.8 0.74935224
22.4 0.7404952
24 0.73202147
25.6 0.72389388
27.2 0.71608088
28.8 0.70855544
30.4 0.70129416
32 0.69427665
33.6 0.68748496
35.2 0.68090328
36.8 0.6745175
38.4 0.66831503
40 0.66228454
41.6 0.65641584
43.2 0.65069967
44.8 0.6451276
46.4 0.63969196
48 0.63438572
49.6 0.62920242
51.2 0.6241361
52.8 0.61918128
54.4 0.61433287
56 0.60958615
57.6 0.60493673
59.2 0.60038053
60.8 0.59591372
62.4 0.59153274
65.6 0.58301511
68.8 0.57480322
72 0.56687548
75.2 0.55921264
78.4 0.55179746
81.6 0.54461443
84.8 0.53764955
88 0.53089011
91.2 0.52432456
94.4 0.51794233
97.6 0.51173374
100.8 0.50568991
104 0.49980264
107.2 0.49406438
110.4 0.48846813
113.6 0.48300737
116.8 0.47767608
120 0.47246862
123.2 0.46737973
126.4 0.46240451
129.6 0.45753834
132.8 0.45277692
136 0.44811617
139.2 0.44355229
142.4 0.43908168
145.6 0.43470094
148.8 0.43040685
152 0.4261964
155.2 0.4220667
158.4 0.41801504
161.6 0.41403882
164.8 0.41013559
171.2 0.40253889
177.6 0.39520757
184 0.38812582
190.4 0.38127926
196.8 0.37465472
203.2 0.3682401
209.6 0.3620243
216 0.35599706
222.4 0.35014891
228.8 0.34447108
235.2 0.33895542
241.6 0.33359435
248 0.32838082
254.4 0.32330823
260.8 0.31837043
267.2 0.31356164
273.6 0.30887645
280 0.30430978
286.4 0.29985686
292.8 0.29551317
299.2 0.29127447
305.6 0.28713677
312 0.28309626
318.4 0.27914937
324.8 0.27529271
331.2 0.27152305
337.6 0.26783735
344 0.2642327
350.4 0.26070635
356.8 0.25725568
363.2 0.25387818
369.6 0.25057147
382.4 0.24416146
395.2 0.23800868
408 0.23209763
420.8 0.22641411
433.6 0.22094508
446.4 0.21567853
459.2 0.21060339
472 0.20570942
484.8 0.20098715
497.6 0.19642777
510.4 0.1920231
523.2 0.18776553
536 0.18364795
548.8 0.17966372
561.6 0.17580666
574.4 0.17207093
587.2 0.16845109
600 0.16494202
612.8 0.1615389
625.6 0.15823721
638.4 0.15503268
651.2 0.15192128
664 0.1488992
676.8 0.14596286
689.6 0.14310885
702.4 0.14033396
715.2 0.13763513
728 0.13500947
740.8 0.13245424
753.6 0.12996682
766.4 0.12754473
779.2 0.12518561
804.8 0.1206474
830.4 0.11633544
856 0.1122345
881.6 0.10833068
907.2 0.10461126
932.8 0.1010646
958.4 0.097680002
984 0.094447621
1009.6 0.091358388
1035.2 0.08840393
1060.8 0.085576499
1086.4 0.08286892
1112 0.080274536
1137.6 0.077787161
1163.2 0.075401041
1188.8 0.073110816
1214.4 0.070911483
1240 0.068798375
1265.6 0.066767124
1291.2 0.064813644
1316.8 0.062934106
1342.4 0.061124916
1368 0.059382704
1393.6 0.057704299
1419.2 0.056086721
1444.8 0.054527161
1470.4 0.053022976
1496 0.05157167
1521.6 0.05017089
1547.2 0.048818412
1572.8 0.047512133
1598.4 0.046250065
1649.6 0.043851132
1700.8 0.041607707
1752 0.039507283
1803.2 0.037538578
1854.4 0.035691397
1905.6 0.033956503
1956.8 0.032325513
2008 0.030790801
2059.2 0.029345418
2110.4 0.027983021
2161.6 0.02669781
2212.8 0.025484471
2264 0.024338132
2315.2 0.023254315
2366.4 0.022228901
2417.6 0.021258097
2468.8 0.020338401
2520 0.019466581
2571.2 0.018639648
2622.4 0.017854834
2673.6 0.017109574
2724.8 0.016401489
2776 0.015728369
2827.2 0.015088158
2878.4 0.014478945
2929.6 0.013898948
2980.8 0.013346507
3032 0.012820073
3083.2 0.012318197
3134.4 0.011839529
3185.6 0.011382802
3236.8 0.010946832
3339.2 0.010132795
3441.6 0.0093893449
3544 0.0087093654
3646.4 0.0080865696
3748.8 0.0075153882
3851.2 0.0069908761
3953.6 0.0065086329
4056 0.006064734
4158.4 0.0056556725
4260.8 0.0052783087
4363.2 0.004929826
4465.6 0.0046076934
4568 0.004309633
4670.4 0.0040335907
4772.8 0.0037777119
4875.2 0.0035403194
4977.6 0.0033198942
5080 0.0031150586
5182.4 0.0029245618
5284.8 0.0027472663
5387.2 0.0025821364
5489.6 0.0024282282
5592 0.0022846805
5694.4 0.0021507062
5796.8 0.0020255858
5899.2 0.0019086603
6001.6 0.0017993259
6104 0.0016970287
6206.4 0.0016012603
6308.8 0.0015115531
6411.2 0.0014274771
6513.6 0.0013486366
6718.4 0.001205231
6923.2 0.0010787442
7128 0.0009669649
7332.8 0.000868001
7537.6 0.000780229
7742.4 0.00070225206
7947.2 0.00063286525
&
@target G0.S5
@type xy
0.8 1
1.6 1
2.4 0.997984
3.2 0.980847
4 0.940524
4.8 0.913306
5.6 0.870968
6.4 0.831653
7.2 0.804435
8 0.782258
8.8 0.761089
9.6 0.742944
10.4 0.72379
11.2 0.712702
12.8 0.690524
14.4 0.660282
16 0.639113
17.6 0.616935
19.2 0.599798
20.8 0.575605
22.4 0.559476
24 0.543347
25.6 0.527218
27.2 0.515121
28.8 0.495968
30.4 0.480847
32 0.469758
33.6 0.455645
35.2 0.446573
36.8 0.4375
38.4 0.430444
40 0.425403
41.6 0.414315
43.2 0.407258
44.8 0.40121
46.4 0.392137
48 0.381048
49.6 0.376008
51.2 0.368952
52.8 0.363911
54.4 0.356855
56 0.350806
57.6 0.346774
59.2 0.337702
60.8 0.334677
62.4 0.330645
65.6 0.31754
68.8 0.306452
72 0.296371
75.2 0.28629
78.4 0.275202
81.6 0.269153
84.8 0.262097
88 0.256048
91.2 0.248992
94.4 0.241935
97.6 0.235887
100.8 0.229839
104 0.22379
107.2 0.216734
110.4 0.212702
113.6 0.205645
116.8 0.202621
120 0.199597
123.2 0.197581
126.4 0.194556
129.6 0.188508
132.8 0.1875
136 0.1875
139.2 0.181452
142.4 0.180444
145.6 0.177419
148.8 0.174395
152 0.173387
155.2 0.169355
158.4 0.168347
161.6 0.166331
164.8 0.165323
171.2 0.164315
177.6 0.16129
184 0.15625
190.4 0.153226
196.8 0.152218
203.2 0.149194
209.6 0.144153
216 0.142137
222.4 0.140121
228.8 0.136089
235.2 0.133065
241.6 0.131048
248 0.13004
254.4 0.127016
260.8 0.126008
267.2 0.122984
273.6 0.116935
280 0.114919
286.4 0.112903
292.8 0.109879
299.2 0.109879
305.6 0.106855
312 0.099798
318.4 0.099798
324.8 0.09879
331.2 0.097782
337.6 0.094758
344 0.094758
350.4 0.094758
356.8 0.09375
363.2 0.090726
369.6 0.08871
382.4 0.087702
395.2 0.086694
408 0.085685
420.8 0.085685
433.6 0.083669
446.4 0.081653
459.2 0.078629
472 0.075605
484.8 0.075605
497.6 0.075605
510.4 0.071573
523.2 0.069556
536 0.069556
548.8 0.068548
561.6 0.066532
574.4 0.065524
587.2 0.063508
600 0.0625
612.8 0.061492
625.6 0.060484
638.4 0.059476
651.2 0.05746
664 0.054435
676.8 0.054435
689.6 0.054435
702.4 0.051411
715.2 0.051411
728 0.051411
740.8 0.048387
753.6 0.047379
766.4 0.047379
779.2 0.046371
804.8 0.046371
830.4 0.046371
856 0.045363
881.6 0.043347
907.2 0.042339
932.8 0.040323
958.4 0.039315
984 0.039315
1009.6 0.038306
1035.2 0.037298
1060.8 0.03629
1086.4 0.034274
1112 0.033266
1137.6 0.032258
1163.2 0.032258
1188.8 0.032258
1214.4 0.03125
1240 0.030242
1265.6 0.029234
1291.2 0.028226
1316.8 0.028226
1342.4 0.028226
1368 0.028226
1393.6 0.028226
1419.2 0.028226
1444.8 0.027218
1470.4 0.025202
1496 0.025202
1521.6 0.025202
1547.2 0.024194
1572.8 0.023185
1598.4 0.023185
1649.6 0.021169
1700.8 0.020161
1752 0.020161
1803.2 0.019153
1854.4 0.018145
1905.6 0.017137
1956.8 0.016129
2008 0.016129
2059.2 0.016129
2110.4 0.016129
2161.6 0.016129
2212.8 0.016129
2264 0.016129
2315.2 0.016129
2366.4 0.015121
2417.6 0.013105
2468.8 0.013105
2520 0.013105
2571.2 0.013105
2622.4 0.013105
2673.6 0.013105
2724.8 0.013105
2776 0.013105
2827.2 0.013105
2878.4 0.013105
2929.6 0.013105
2980.8 0.013105
3032 0.012097
3083.2 0.012097
3134.4 0.012097
3185.6 0.012097
3236.8 0.012097
3339.2 0.012097
3441.6 0.012097
3544 0.012097
3646.4 0.012097
3748.8 0.011089
3851.2 0.011089
3953.6 0.010081
4056 0.010081
4158.4 0.010081
4260.8 0.010081
4363.2 0.009073
4465.6 0.009073
4568 0.009073
4670.4 0.009073
4772.8 0.009073
4875.2 0.009073
4977.6 0.009073
&
@target G0.S6
@type xy
0.8 0.92056338
1.6 0.88384741
2.4 0.8555455
3.2 0.83178028
4 0.81099278
4.8 0.79236271
5.6 0.77539302
6.4 0.75975453
7.2 0.74521543
8 0.73160488
8.8 0.71879255
9.6 0.70667621
10.4 0.6951739
11.2 0.6842186
12.8 0.6637355
14.4 0.64487736
16 0.62738676
17.6 0.61106745
19.2 0.59576566
20.8 0.58135817
22.4 0.5677444
24 0.55484099
25.6 0.54257788
27.2 0.53089555
28.8 0.51974288
30.4 0.50907563
32 0.49885515
33.6 0.4890475
35.2 0.47962263
36.8 0.47055381
38.4 0.46181715
40 0.45339118
41.6 0.44525653
43.2 0.43739563
44.8 0.42979254
46.4 0.42243269
48 0.41530276
49.6 0.40839051
51.2 0.40168468
52.8 0.39517489
54.4 0.38885152
56 0.38270567
57.6 0.37672906
59.2 0.37091399
60.8 0.36525327
62.4 0.35974018
65.6 0.3491322
68.8 0.33904431
72 0.3294361
75.2 0.32027169
78.4 0.31151902
81.6 0.30314934
84.8 0.29513679
88 0.28745795
91.2 0.28009162
94.4 0.27301848
97.6 0.2662209
100.8 0.25968275
104 0.25338922
107.2 0.24732668
110.4 0.24148257
113.6 0.23584528
116.8 0.23040405
120 0.22514892
123.2 0.22007059
126.4 0.21516045
129.6 0.21041044
132.8 0.20581302
136 0.20136117
139.2 0.19704829
142.4 0.1928682
145.6 0.18881508
148.8 0.18488348
152 0.18106824
155.2 0.17736452
158.4 0.17376775
161.6 0.1702736
164.8 0.16687799
171.2 0.1603671
177.6 0.15420652
184 0.14837052
190.4 0.14283587
196.8 0.13758151
203.2 0.13258833
209.6 0.12783891
216 0.12331734
222.4 0.11900907
228.8 0.11490075
235.2 0.1109801
241.6 0.10723585
248 0.10365756
254.4 0.10023559
260.8 0.096961052
267.2 0.093825663
273.6 0.090821755
280 0.087942193
286.4 0.085180336
292.8 0.08252999
299.2 0.079985375
305.6 0.077541089
312 0.07519208
318.4 0.072933613
324.8 0.070761251
331.2 0.068670828
337.6 0.066658432
344 0.064720382
350.4 0.062853217
356.8 0.061053674
363.2 0.059318677
369.6 0.057645325
382.4 0.054472747
395.2 0.051515769
408 0.048756327
420.8 0.046178203
433.6 0.043766798
446.4 0.041508936
459.2 0.039392705
472 0.037407306
484.8 0.035542933
497.6 0.033790664
510.4 0.032142365
523.2 0.03059061
536 0.029128607
548.8 0.027750134
561.6 0.026449482
574.4 0.025221407
587.2 0.024061084
600 0.022964067
612.8 0.021926258
625.6 0.020943869
638.4 0.0200134
651.2 0.01913161
664 0.018295497
676.8 0.017502276
689.6 0.016749361
702.4 0.016034348
715.2 0.015355002
728 0.01470924
740.8 0.014095124
753.6 0.013510842
766.4 0.012954707
779.2 0.012425139
804.8 0.011439903
830.4 0.010544428
856 0.0097293184
881.6 0.0089863044
907.2 0.0083080882
932.8 0.0076882148
958.4 0.0071209619
984 0.0066012449
1009.6 0.0061245375
1035.2 0.0056868017
1060.8 0.0052844286
1086.4 0.0049141873
1112 0.00457318
1137.6 0.0042588034
1163.2 0.0039687153
1188.8 0.0037008052
1214.4 0.0034531685
1240 0.003224084
1265.6 0.0030119945
1291.2 0.0028154886
1316.8 0.0026332865
1342.4 0.0024642254
1368 0.002307248
1393.6 0.0021613921
1419.2 0.0020257803
1444.8 0.0018996127
1470.4 0.0017821585
1496 0.0016727498
1521.6 0.0015707755
1547.2 0.0014756758
1572.8 0.0013869379
1598.4 0.0013040909
1649.6 0.0011543762
1700.8 0.0010234762
1752 0.00090880282
1803.2 0.00080815694
1854.4 0.00071966506
1905.6 0.00064172655
1956.8 0.00057297048
2008 0.00051221971
2059.2 0.00045846119
2110.4 0.0004108211
2161.6 0.00036854409
2212.8 0.00033097592
2264 0.00029754877
2315.2 0.00026776893
2366.4 0.00024120631
2417.6 0.00021748562
2468.8 0.0001962788
2520 0.00017729866
2571.2 0.00016029336
2622.4 0.00014504171
2673.6 0.00013134921
2724.8 0.00011904454
2776 0.00010797662
2827.2 9.8012017e-05
2878.4 8.9032762e-05
2929.6 8.0934407e-05
2980.8 7.3624372e-05
3032 6.7020498e-05
3083.2 6.1049796e-05
3134.4 5.5647345e-05
3185.6 5.0755345e-05
3236.8 4.6322277e-05
3339.2 3.8653997e-05
3441.6 3.2330471e-05
3544 2.7101926e-05
3646.4 2.2767696e-05
3748.8 1.9166016e-05
3851.2 1.6166049e-05
3953.6 1.3661641e-05
4056 1.1566407e-05
4158.4 9.8098466e-06
4260.8 8.3342655e-06
4363.2 7.0923243e-06
4465.6 6.0450816e-06
4568 5.1604265e-06
4670.4 4.4118182e-06
4772.8 3.7772702e-06
4875.2 3.2385292e-06
4977.6 2.7804097e-06
&
@target G0.S7
@type xy
4 1
8 0.982558
12 0.982558
16 0.976744
20 0.97093
24 0.959302
28 0.959302
32 0.953488
36 0.953488
40 0.953488
44 0.947674
48 0.930233
52 0.924419
56 0.918605
64 0.918605
72 0.889535
80 0.877907
88 0.854651
96 0.843023
104 0.819767
112 0.813953
120 0.802326
128 0.790698
136 0.784884
144 0.77907
152 0.767442
160 0.755814
168 0.744186
176 0.738372
184 0.738372
192 0.726744
200 0.715116
208 0.715116
216 0.703488
224 0.703488
232 0.703488
240 0.703488
248 0.697674
256 0.697674
264 0.69186
272 0.686047
280 0.680233
288 0.668605
296 0.651163
304 0.645349
312 0.633721
328 0.622093
344 0.622093
360 0.610465
376 0.610465
392 0.604651
408 0.593023
424 0.587209
440 0.581395
456 0.575581
472 0.569767
488 0.55814
504 0.552326
520 0.546512
536 0.540698
552 0.534884
568 0.52907
584 0.523256
600 0.523256
616 0.517442
632 0.517442
648 0.517442
664 0.517442
680 0.517442
696 0.517442
712 0.517442
728 0.517442
744 0.517442
760 0.511628
776 0.511628
792 0.505814
808 0.5
824 0.5
856 0.5
888 0.5
920 0.488372
952 0.482558
984 0.47093
1016 0.47093
1048 0.465116
1080 0.465116
1112 0.465116
1144 0.459302
1176 0.459302
1208 0.447674
1240 0.447674
1272 0.44186
1304 0.44186
1336 0.44186
1368 0.44186
1400 0.436047
1432 0.436047
1464 0.430233
1496 0.430233
1528 0.430233
1560 0.430233
1592 0.418605
1624 0.418605
1656 0.418605
1688 0.418605
1720 0.418605
1752 0.412791
1784 0.412791
1816 0.412791
1848 0.406977
1912 0.406977
1976 0.401163
2040 0.389535
2104 0.389535
2168 0.372093
2232 0.366279
2296 0.354651
2360 0.348837
2424 0.343023
2488 0.337209
2552 0.337209
2616 0.331395
2680 0.331395
2744 0.331395
2808 0.331395
2872 0.331395
2936 0.331395
3000 0.325581
3064 0.325581
3128 0.319767
3192 0.319767
3256 0.313953
3320 0.313953
3384 0.30814
3448 0.30814
3512 0.30814
3576 0.30814
3640 0.302326
3704 0.302326
3768 0.302326
3832 0.302326
3896 0.302326
4024 0.302326
4152 0.296512
4280 0.296512
4408 0.296512
4536 0.290698
4664 0.290698
4792 0.290698
4920 0.290698
5048 0.290698
5176 0.290698
5304 0.290698
5432 0.290698
5560 0.290698
5688 0.290698
5816 0.284884
5944 0.273256
6072 0.273256
6200 0.273256
6328 0.273256
6456 0.273256
6584 0.273256
6712 0.273256
6840 0.267442
6968 0.261628
7096 0.261628
7224 0.261628
7352 0.261628
7480 0.261628
7608 0.261628
7736 0.25
7864 0.238372
7992 0.238372
8248 0.238372
8504 0.232558
8760 0.232558
9016 0.232558
9272 0.226744
9528 0.22093
9784 0.22093
10040 0.215116
10296 0.215116
10552 0.215116
10808 0.215116
11064 0.215116
11320 0.209302
11576 0.209302
11832 0.203488
12088 0.203488
12344 0.197674
12600 0.197674
12856 0.197674
13112 0.197674
13368 0.197674
13624 0.19186
13880 0.19186
14136 0.186047
14392 0.186047
14648 0.180233
14904 0.180233
15160 0.180233
15416 0.174419
15672 0.174419
15928 0.174419
16184 0.174419
16696 0.174419
17208 0.174419
17720 0.174419
18232 0.168605
18744 0.168605
19256 0.168605
19768 0.168605
20280 0.162791
20792 0.162791
21304 0.162791
21816 0.156977
22328 0.156977
22840 0.156977
23352 0.156977
23864 0.156977
24376 0.156977
24888 0.156977
25400 0.156977
25912 0.156977
26424 0.156977
26936 0.156977
27448 0.156977
27960 0.156977
28472 0.156977
28984 0.156977
29496 0.156977
&
@target G0.S8
@type xy
4 0.92093685
8 0.89838505
12 0.88250722
16 0.8698694
20 0.85921425
24 0.84992123
28 0.8416325
32 0.83412058
36 0.82723074
40 0.82085236
44 0.81490329
48 0.80932066
52 0.80405511
56 0.79906715
64 0.7898008
72 0.78132387
80 0.77349513
88 0.7662098
96 0.75938776
104 0.75296617
112 0.74689477
120 0.74113264
128 0.73564597
136 0.73040647
144 0.7253902
152 0.7205767
160 0.71594834
168 0.71148979
176 0.70718766
184 0.70303014
192 0.69900678
200 0.69510828
208 0.6913263
216 0.68765339
224 0.68408278
232 0.68060836
240 0.67722459
248 0.67392641
256 0.67070917
264 0.66756863
272 0.66450089
280 0.66150235
288 0.65856967
296 0.65569977
304 0.6528898
312 0.65013708
328 0.64479367
344 0.6396516
360 0.63469512
376 0.62991034
392 0.62528495
408 0.62080795
424 0.6164695
440 0.61226074
456 0.60817366
472 0.60420103
488 0.60033622
504 0.59657323
520 0.59290655
536 0.5893311
552 0.58584225
568 0.58243568
584 0.57910743
600 0.57585383
616 0.57267145
632 0.56955711
648 0.56650785
664 0.5635209
680 0.56059367
696 0.55772375
712 0.55490885
728 0.55214684
744 0.54943571
760 0.54677355
776 0.5441586
792 0.54158915
808 0.53906361
824 0.53658047
856 0.53173573
888 0.52704435
920 0.52249674
952 0.51808422
984 0.51379891
1016 0.5096336
1048 0.50558169
1080 0.50163715
1112 0.49779441
1144 0.49404833
1176 0.49039417
1208 0.48682754
1240 0.48334437
1272 0.47994086
1304 0.47661347
1336 0.4733589
1368 0.47017408
1400 0.46705612
1432 0.4640023
1464 0.46101009
1496 0.45807709
1528 0.45520105
1560 0.45237985
1592 0.44961148
1624 0.44689405
1656 0.44422576
1688 0.44160492
1720 0.43902991
1752 0.43649922
1784 0.43401138
1816 0.43156502
1848 0.42915882
1912 0.42446197
1976 0.4199115
2040 0.41549892
2104 0.41121644
2168 0.40705694
2232 0.40301388
2296 0.39908121
2360 0.39525337
2424 0.39152521
2488 0.38789193
2552 0.38434911
2616 0.3808926
2680 0.37751854
2744 0.37422334
2808 0.37100363
2872 0.36785625
2936 0.36477824
3000 0.36176682
3064 0.35881937
3128 0.35593342
3192 0.35310665
3256 0.35033685
3320 0.34762197
3384 0.34496003
3448 0.34234916
3512 0.33978762
3576 0.33727371
3640 0.33480586
3704 0.33238255
3768 0.33000233
3832 0.32766385
3896 0.32536578
4024 0.32088599
4152 0.31655363
4280 0.31236021
4408 0.30829792
4536 0.30435959
4664 0.30053863
4792 0.29682895
4920 0.29322491
5048 0.2897213
5176 0.28631327
5304 0.28299631
5432 0.27976622
5560 0.27661908
5688 0.27355123
5816 0.27055924
5944 0.26763989
6072 0.26479016
6200 0.26200721
6328 0.25928838
6456 0.25663114
6584 0.25403312
6712 0.25149208
6840 0.24900591
6968 0.24657258
7096 0.2441902
7224 0.24185698
7352 0.23957119
7480 0.23733121
7608 0.23513551
7736 0.2329826
7864 0.23087109
7992 0.22879965
8248 0.22477192
8504 0.22088992
8760 0.21714496
9016 0.21352908
9272 0.21003501
9528 0.20665601
9784 0.2033859
10040 0.20021895
10296 0.19714988
10552 0.19417376
10808 0.19128603
11064 0.18848245
11320 0.18575904
11576 0.18311211
11832 0.18053821
12088 0.17803408
12344 0.1755967
12600 0.17322322
12856 0.17091095
13112 0.16865737
13368 0.16646011
13624 0.16431692
13880 0.16222568
14136 0.1601844
14392 0.15819119
14648 0.15624425
14904 0.15434188
15160 0.15248247
15416 0.1506645
15672 0.1488865
15928 0.14714709
16184 0.14544497
16696 0.14214759
17208 0.13898503
17720 0.13594878
18232 0.13303105
18744 0.13022474
19256 0.12752331
19768 0.12492076
20280 0.12241155
20792 0.11999058
21304 0.11765312
21816 0.11539479
22328 0.11321152
22840 0.11109953
23352 0.1090553
23864 0.10707555
24376 0.10515721
24888 0.10329741
25400 0.10149347
25912 0.099742876
26424 0.098043255
26936 0.096392389
27448 0.09478819
27960 0.09322869
28472 0.091712032
28984 0.090236467
29496 0.08880034
&
@target G0.S9
@type xy
4 0.981818
8 0.945455
12 0.92
16 0.887273
20 0.876364
24 0.858182
28 0.854545
32 0.847273
36 0.836364
40 0.829091
44 0.821818
48 0.810909
52 0.803636
56 0.792727
64 0.767273
72 0.745455
80 0.730909
88 0.698182
96 0.68
104 0.658182
112 0.654545
120 0.647273
128 0.64
136 0.632727
144 0.632727
152 0.629091
160 0.629091
168 0.618182
176 0.610909
184 0.607273
192 0.596364
200 0.589091
208 0.585455
216 0.567273
224 0.563636
232 0.56
240 0.549091
248 0.545455
256 0.541818
264 0.541818
272 0.541818
280 0.538182
288 0.530909
296 0.527273
304 0.527273
312 0.52
328 0.516364
344 0.509091
360 0.505455
376 0.494545
392 0.483636
408 0.483636
424 0.472727
440 0.461818
456 0.458182
472 0.454545
488 0.450909
504 0.44
520 0.436364
536 0.432727
552 0.429091
568 0.429091
584 0.425455
600 0.418182
616 0.407273
632 0.403636
648 0.4
664 0.4
680 0.396364
696 0.392727
712 0.389091
728 0.389091
744 0.389091
760 0.385455
776 0.381818
792 0.381818
808 0.378182
824 0.378182
856 0.367273
888 0.367273
920 0.36
952 0.356364
984 0.356364
1016 0.349091
1048 0.345455
1080 0.334545
1112 0.334545
1144 0.323636
1176 0.323636
1208 0.323636
1240 0.309091
1272 0.305455
1304 0.305455
1336 0.294545
1368 0.283636
1400 0.28
1432 0.276364
1464 0.272727
1496 0.269091
1528 0.269091
1560 0.258182
1592 0.258182
1624 0.258182
1656 0.258182
1688 0.258182
1720 0.258182
1752 0.258182
1784 0.258182
1816 0.258182
1848 0.258182
1912 0.254545
1976 0.254545
2040 0.254545
2104 0.250909
2168 0.247273
2232 0.247273
2296 0.247273
2360 0.243636
2424 0.24
2488 0.236364
2552 0.232727
2616 0.232727
2680 0.229091
2744 0.225455
2808 0.221818
2872 0.221818
2936 0.221818
3000 0.221818
3064 0.221818
3128 0.221818
3192 0.218182
3256 0.214545
3320 0.210909
3384 0.210909
3448 0.210909
3512 0.210909
3576 0.210909
3640 0.210909
3704 0.210909
3768 0.210909
3832 0.207273
3896 0.207273
4024 0.207273
4152 0.203636
4280 0.203636
4408 0.203636
4536 0.196364
4664 0.192727
4792 0.189091
4920 0.189091
5048 0.181818
5176 0.181818
5304 0.181818
5432 0.181818
5560 0.178182
5688 0.178182
5816 0.174545
5944 0.174545
6072 0.174545
6200 0.170909
6328 0.170909
6456 0.170909
6584 0.170909
6712 0.167273
6840 0.167273
6968 0.167273
7096 0.163636
7224 0.16
7352 0.16
7480 0.156364
7608 0.156364
7736 0.156364
7864 0.152727
7992 0.152727
8248 0.149091
8504 0.145455
8760 0.145455
9016 0.145455
9272 0.145455
9528 0.141818
9784 0.141818
10040 0.141818
10296 0.141818
10552 0.141818
10808 0.138182
11064 0.130909
11320 0.130909
11576 0.130909
11832 0.130909
12088 0.130909
12344 0.130909
12600 0.130909
12856 0.127273
13112 0.127273
13368 0.116364
13624 0.116364
13880 0.116364
14136 0.116364
14392 0.116364
14648 0.116364
14904 0.116364
15160 0.116364
15416 0.116364
15672 0.116364
15928 0.116364
16184 0.116364
16696 0.116364
17208 0.116364
17720 0.112727
18232 0.105455
18744 0.105455
19256 0.105455
19768 0.105455
&
@target G0.S10
@type xy
4 0.87845725
8 0.84617697
12 0.82385665
16 0.80631423
20 0.79167091
24 0.77900583
28 0.767791
32 0.75769233
36 0.74848349
40 0.74000331
44 0.73213249
48 0.72477999
52 0.71787459
56 0.71135939
64 0.69932281
72 0.68838713
80 0.67835107
88 0.66906585
96 0.6604181
104 0.65231924
112 0.64469864
120 0.63749894
128 0.63067292
136 0.62418115
144 0.61799035
152 0.61207216
160 0.60640218
168 0.60095928
176 0.59572498
184 0.59068308
192 0.58581924
200 0.58112072
208 0.57657615
216 0.57217533
224 0.56790909
232 0.56376912
240 0.55974789
248 0.55583854
256 0.55203481
264 0.54833097
272 0.54472176
280 0.54120232
288 0.53776819
296 0.53441522
304 0.5311396
312 0.52793775
328 0.52174235
344 0.51580511
360 0.51010508
376 0.50462385
392 0.49934511
408 0.49425437
424 0.48933866
440 0.48458634
456 0.47998692
472 0.47553093
488 0.47120974
504 0.46701552
520 0.46294109
536 0.4589799
552 0.45512592
568 0.45137359
584 0.44771781
600 0.44415382
616 0.44067723
632 0.43728398
648 0.43397026
664 0.43073253
680 0.4275675
696 0.42447207
712 0.42144335
728 0.41847862
744 0.41557534
760 0.4127311
776 0.40994365
792 0.40721086
808 0.40453071
824 0.40190131
856 0.39678764
888 0.39185656
920 0.38709608
952 0.38249541
984 0.3780447
1016 0.37373504
1048 0.36955827
1080 0.36550692
1112 0.36157415
1144 0.35775366
1176 0.35403963
1208 0.35042669
1240 0.34690988
1272 0.34348458
1304 0.34014649
1336 0.33689163
1368 0.33371626
1400 0.33061691
1432 0.32759031
1464 0.3246334
1496 0.32174333
1528 0.3189174
1560 0.31615306
1592 0.31344794
1624 0.31079978
1656 0.30820645
1688 0.30566593
1720 0.30317633
1752 0.30073585
1784 0.29834276
1816 0.29599545
1848 0.29369238
1912 0.28921315
1976 0.28489416
2040 0.2807255
2104 0.27669816
2168 0.27280387
2232 0.26903508
2296 0.26538486
2360 0.26184681
2424 0.25841504
2488 0.2550841
2552 0.25184894
2616 0.24870488
2680 0.24564755
2744 0.2426729
2808 0.23977714
2872 0.23695674
2936 0.23420838
3000 0.23152896
3064 0.22891557
3128 0.22636549
3192 0.22387612
3256 0.22144505
3320 0.21907
3384 0.21674881
3448 0.21447944
3512 0.21225996
3576 0.21008854
3640 0.20796346
3704 0.20588308
3768 0.20384583
3832 0.20185023
3896 0.19989488
4024 0.19609961
4152 0.19245004
4280 0.18893707
4408 0.18555242
4536 0.1822885
4664 0.17913836
4792 0.17609559
4920 0.1731543
5048 0.17030906
5176 0.16755484
5304 0.16488697
5432 0.16230112
5560 0.15979327
5688 0.15735967
5816 0.15499682
5944 0.15270145
6072 0.15047052
6200 0.14830114
6328 0.14619065
6456 0.14413651
6584 0.14213635
6712 0.14018793
6840 0.13828916
6968 0.13643805
7096 0.13463272
7224 0.1328714
7352 0.13115241
7480 0.12947416
7608 0.12783514
7736 0.12623394
7864 0.12466918
7992 0.12313959
8248 0.12018104
8504 0.11734916
8760 0.11463568
9016 0.11203304
9272 0.10953436
9528 0.10713333
9784 0.10482416
10040 0.10260153
10296 0.10046055
10552 0.098396688
10808 0.096405763
11064 0.094483901
11320 0.092627507
11576 0.090833238
11832 0.089097984
12088 0.087418847
12344 0.085793119
12600 0.08421827
12856 0.082691932
13112 0.081211887
13368 0.079776052
13624 0.078382472
13880 0.077029307
14136 0.075714828
14392 0.074437402
14648 0.073195491
14904 0.071987643
15160 0.070812484
15416 0.069668718
15672 0.068555114
15928 0.067470508
16184 0.066413797
16696 0.06437992
17208 0.062445714
17720 0.060604153
18232 0.058848867
18744 0.057174064
19256 0.055574464
19768 0.054045246
&
@target G0.S11
@type xy
1 1
2 0.98
3 0.951
4 0.911
5 0.886
6 0.861
7 0.847
8 0.826
9 0.808
10 0.788
11 0.766
12 0.748
13 0.734
14 0.718
15 0.701
16 0.684
17 0.672
18 0.658
19 0.644
20 0.629
21 0.613
22 0.601
23 0.588
24 0.575
25 0.569
26 0.556
27 0.55
28 0.537
29 0.531
30 0.523
31 0.515
32 0.504
33 0.499
34 0.489
35 0.483
36 0.475
37 0.471
38 0.464
39 0.462
40 0.456
41 0.443
42 0.439
43 0.435
44 0.431
45 0.424
46 0.416
47 0.41
48 0.406
49 0.397
50 0.395
51 0.39
52 0.388
53 0.385
54 0.379
55 0.37
56 0.368
57 0.362
58 0.36
59 0.358
60 0.356
61 0.354
62 0.35
63 0.345
64 0.335
65 0.329
66 0.325
67 0.325
68 0.319
69 0.315
70 0.31
71 0.307
72 0.303
73 0.3
74 0.294
75 0.292
76 0.291
77 0.29
78 0.289
79 0.286
80 0.284
81 0.282
82 0.279
83 0.277
84 0.275
85 0.272
86 0.269
87 0.268
88 0.265
89 0.262
90 0.259
91 0.257
92 0.253
93 0.252
94 0.251
95 0.248
96 0.246
97 0.245
98 0.24
99 0.237
100 0.232
101 0.231
102 0.23
103 0.229
104 0.227
105 0.227
106 0.227
107 0.225
108 0.225
109 0.223
110 0.222
111 0.222
112 0.221
113 0.219
114 0.218
115 0.218
116 0.218
117 0.216
118 0.215
119 0.215
120 0.213
121 0.213
122 0.212
123 0.21
124 0.208
125 0.207
126 0.207
127 0.206
128 0.206
130 0.201
132 0.197
134 0.194
136 0.192
138 0.189
140 0.186
142 0.185
144 0.184
146 0.18
148 0.177
150 0.176
152 0.172
154 0.168
156 0.166
158 0.165
160 0.163
162 0.161
164 0.161
166 0.16
168 0.156
170 0.155
172 0.152
174 0.151
176 0.15
178 0.15
180 0.146
182 0.143
184 0.142
186 0.141
188 0.139
190 0.139
192 0.135
194 0.134
196 0.133
198 0.133
200 0.131
202 0.131
204 0.131
206 0.131
208 0.128
210 0.128
212 0.127
214 0.124
216 0.122
218 0.121
220 0.12
222 0.119
224 0.118
226 0.118
228 0.117
230 0.114
232 0.113
234 0.113
236 0.112
238 0.111
240 0.11
242 0.11
244 0.109
246 0.108
248 0.107
250 0.105
252 0.103
254 0.103
256 0.101
260 0.098
264 0.095
268 0.094
272 0.094
276 0.093
280 0.091
284 0.09
288 0.087
292 0.085
296 0.084
300 0.084
304 0.084
308 0.083
312 0.082
316 0.082
320 0.081
324 0.081
328 0.077
332 0.077
336 0.077
340 0.074
344 0.073
348 0.073
352 0.072
356 0.071
360 0.07
364 0.07
368 0.069
372 0.069
376 0.069
380 0.069
384 0.069
388 0.069
392 0.067
396 0.066
400 0.066
404 0.063
408 0.063
412 0.062
416 0.062
420 0.06
424 0.059
428 0.059
432 0.058
436 0.057
440 0.057
444 0.056
448 0.056
452 0.055
456 0.055
460 0.054
464 0.053
468 0.053
472 0.052
476 0.052
480 0.052
484 0.052
488 0.052
492 0.05
496 0.05
500 0.049
504 0.049
508 0.049
512 0.048
520 0.048
528 0.048
536 0.048
544 0.048
552 0.048
560 0.048
568 0.048
576 0.045
584 0.045
592 0.044
600 0.044
608 0.044
616 0.042
624 0.042
632 0.041
640 0.04
648 0.04
656 0.04
664 0.04
672 0.04
680 0.04
688 0.04
696 0.039
704 0.039
712 0.039
720 0.039
728 0.039
736 0.038
744 0.038
752 0.038
760 0.038
768 0.037
776 0.037
784 0.037
792 0.037
800 0.037
808 0.037
816 0.037
824 0.037
832 0.037
840 0.037
848 0.036
856 0.036
864 0.036
872 0.036
880 0.036
888 0.035
896 0.035
904 0.034
912 0.033
920 0.033
928 0.033
936 0.033
944 0.033
952 0.032
960 0.031
968 0.031
976 0.031
984 0.03
992 0.03
1000 0.029
1008 0.028
1016 0.028
1024 0.028
1040 0.027
1056 0.025
1072 0.022
1088 0.022
1104 0.021
1120 0.02
1136 0.02
1152 0.02
1168 0.02
1184 0.02
1200 0.02
1216 0.02
1232 0.02
1248 0.02
1264 0.02
1280 0.02
1296 0.02
1312 0.019
1328 0.018
1344 0.018
1360 0.018
1376 0.018
1392 0.018
1408 0.018
1424 0.018
1440 0.018
1456 0.018
1472 0.018
1488 0.018
1504 0.018
1520 0.018
1536 0.018
1552 0.018
1568 0.018
1584 0.018
1600 0.018
1616 0.018
1632 0.018
1648 0.018
1664 0.018
1680 0.018
1696 0.018
1712 0.018
1728 0.017
1744 0.017
1760 0.017
1776 0.017
1792 0.017
1808 0.017
1824 0.017
1840 0.017
1856 0.016
1872 0.016
1888 0.016
1904 0.016
1920 0.016
1936 0.016
1952 0.016
1968 0.016
1984 0.016
2000 0.016
2016 0.016
2032 0.016
2048 0.016
2080 0.016
2112 0.016
2144 0.015
2176 0.015
2208 0.015
2240 0.015
2272 0.015
2304 0.015
2336 0.015
2368 0.014
2400 0.014
2432 0.014
2464 0.014
2496 0.014
2528 0.014
2560 0.014
2592 0.014
2624 0.014
2656 0.014
2688 0.014
2720 0.014
2752 0.013
2784 0.013
2816 0.013
2848 0.013
2880 0.013
2912 0.013
2944 0.013
2976 0.013
3008 0.013
3040 0.013
3072 0.012
3104 0.012
3136 0.012
3168 0.012
3200 0.012
3232 0.012
3264 0.011
3296 0.011
3328 0.011
3360 0.011
3392 0.011
3424 0.011
3456 0.011
3488 0.011
3520 0.01
3552 0.01
3584 0.01
3616 0.01
3648 0.01
3680 0.01
3712 0.01
3744 0.01
3776 0.01
3808 0.01
3840 0.01
3872 0.01
3904 0.01
3936 0.01
3968 0.01
4000 0.01
4032 0.01
4064 0.01
4096 0.01
4160 0.01
4224 0.01
4288 0.01
4352 0.01
4416 0.01
4480 0.01
4544 0.01
4608 0.01
4672 0.01
4736 0.01
4800 0.01
4864 0.01
4928 0.01
4992 0.01
&
@target G0.S12
@type xy
1 0.92338881
2 0.88508753
3 0.85501498
4 0.82948576
5 0.80698793
6 0.78671451
7 0.76817088
8 0.75102634
9 0.73504604
10 0.72005564
11 0.70592122
12 0.69253713
13 0.67981815
14 0.66769431
15 0.65610721
16 0.64500755
17 0.63435318
18 0.62410771
19 0.61423949
20 0.60472073
21 0.5955269
22 0.58663618
23 0.57802908
24 0.5696881
25 0.56159742
26 0.55374273
27 0.54611099
28 0.53869031
29 0.53146979
30 0.5244394
31 0.51758993
32 0.51091284
33 0.50440022
34 0.49804475
35 0.4918396
36 0.48577839
37 0.4798552
38 0.47406443
39 0.46840089
40 0.46285967
41 0.45743615
42 0.452126
43 0.44692512
44 0.44182964
45 0.43683589
46 0.43194043
47 0.42713995
48 0.42243135
49 0.41781165
50 0.41327805
51 0.40882786
52 0.40445853
53 0.40016761
54 0.39595279
55 0.39181184
56 0.38774264
57 0.38374315
58 0.37981143
59 0.37594561
60 0.3721439
61 0.36840459
62 0.36472603
63 0.36110664
64 0.35754489
65 0.35403933
66 0.35058854
67 0.34719116
68 0.34384589
69 0.34055148
70 0.3373067
71 0.33411038
72 0.33096139
73 0.32785865
74 0.32480108
75 0.32178768
76 0.31881745
77 0.31588945
78 0.31300273
79 0.31015642
80 0.30734965
81 0.30458157
82 0.30185137
83 0.29915826
84 0.29650148
85 0.29388028
86 0.29129395
87 0.28874178
88 0.28622309
89 0.28373723
90 0.28128355
91 0.27886143
92 0.27647026
93 0.27410946
94 0.27177844
95 0.26947665
96 0.26720355
97 0.26495861
98 0.26274132
99 0.26055116
100 0.25838766
101 0.25625033
102 0.25413872
103 0.25205236
104 0.24999082
105 0.24795367
106 0.24594049
107 0.24395086
108 0.24198438
109 0.24004068
110 0.23811936
111 0.23622005
112 0.23434239
113 0.23248602
114 0.23065059
115 0.22883578
116 0.22704123
117 0.22526664
118 0.22351168
119 0.22177604
120 0.22005943
121 0.21836153
122 0.21668207
123 0.21502076
124 0.21337731
125 0.21175147
126 0.21014296
127 0.20855151
128 0.20697689
130 0.20387709
132 0.20084161
134 0.19786859
136 0.19495624
138 0.19210284
140 0.18930674
142 0.18656634
144 0.18388011
146 0.18124658
148 0.17866433
150 0.17613198
152 0.17364822
154 0.17121177
156 0.16882141
158 0.16647595
160 0.16417424
162 0.16191517
164 0.15969769
166 0.15752075
168 0.15538336
170 0.15328454
172 0.15122337
174 0.14919894
176 0.14721038
178 0.14525682
180 0.14333746
182 0.14145149
184 0.13959815
186 0.13777667
188 0.13598634
190 0.13422646
192 0.13249632
194 0.13079529
196 0.1291227
198 0.12747793
200 0.12586038
202 0.12426945
204 0.12270457
206 0.12116518
208 0.11965075
210 0.11816073
212 0.11669462
214 0.11525192
216 0.11383214
218 0.11243481
220 0.11105947
222 0.10970567
224 0.10837298
226 0.10706097
228 0.10576923
230 0.10449734
232 0.10324493
234 0.1020116
236 0.10079699
238 0.099600725
240 0.098422454
242 0.097261829
244 0.096118513
246 0.094992176
248 0.093882497
250 0.092789161
252 0.091711862
254 0.090650301
256 0.089604186
260 0.087557157
264 0.085568573
268 0.08363633
272 0.08175842
276 0.079932924
280 0.07815801
284 0.076431921
288 0.074752982
292 0.073119585
296 0.071530192
300 0.069983329
304 0.068477584
308 0.067011602
312 0.065584083
316 0.064193781
320 0.062839498
324 0.061520084
328 0.060234435
332 0.058981489
336 0.057760225
340 0.056569661
344 0.055408853
348 0.054276892
352 0.053172903
356 0.052096043
360 0.0510455
364 0.050020492
368 0.049020265
372 0.048044092
376 0.047091271
380 0.046161127
384 0.045253007
388 0.044366281
392 0.04350034
396 0.042654597
400 0.041828486
404 0.041021457
408 0.040232981
412 0.039462546
416 0.038709658
420 0.037973836
424 0.037254619
428 0.036551558
432 0.035864219
436 0.035192183
440 0.034535043
444 0.033892406
448 0.033263892
452 0.03264913
456 0.032047763
460 0.031459445
464 0.03088384
468 0.030320622
472 0.029769475
476 0.029230094
480 0.02870218
484 0.028185447
488 0.027679614
492 0.027184411
496 0.026699573
500 0.026224846
504 0.025759981
508 0.025304737
512 0.024858881
520 0.023994426
528 0.023164874
536 0.02236858
544 0.021603988
552 0.02086963
560 0.020164115
568 0.019486125
576 0.018834417
584 0.018207807
592 0.017605178
600 0.017025468
608 0.016467671
616 0.01593083
624 0.015414038
632 0.014916433
640 0.014437195
648 0.013975545
656 0.013530743
664 0.013102082
672 0.012688893
680 0.012290534
688 0.011906399
696 0.011535906
704 0.011178502
712 0.010833659
720 0.010500875
728 0.010179669
736 0.0098695827
744 0.0095701786
752 0.0092810384
760 0.0090017628
768 0.0087319699
776 0.0084712948
784 0.0082193885
792 0.0079759172
800 0.0077405613
808 0.0075130151
816 0.007292986
824 0.0070801937
832 0.0068743696
840 0.0066752567
848 0.0064826085
856 0.0062961886
864 0.0061157705
872 0.0059411371
880 0.0057720799
888 0.005608399
896 0.0054499025
904 0.0052964063
912 0.0051477336
920 0.0050037146
928 0.0048641861
936 0.0047289916
944 0.0045979805
952 0.0044710081
960 0.0043479354
968 0.0042286285
976 0.004112959
984 0.0040008032
992 0.003892042
1000 0.0037865611
1008 0.0036842502
1016 0.0035850033
1024 0.0034887183
1040 0.0033046446
1056 0.0031312854
1072 0.0029679508
1088 0.0028139998
1104 0.0026688371
1120 0.0025319088
1136 0.0024027
1152 0.002280731
1168 0.0021655553
1184 0.0020567565
1200 0.0019539464
1216 0.001856763
1232 0.0017648682
1248 0.0016779463
1264 0.0015957021
1280 0.0015178601
1296 0.0014441621
1312 0.0013743668
1328 0.0013082482
1344 0.0012455947
1360 0.0011862079
1376 0.0011299021
1392 0.0010765027
1408 0.0010258463
1424 0.00097777938
1440 0.00093215776
1456 0.00088884608
1472 0.00084771711
1488 0.00080865128
1504 0.00077153612
1520 0.00073626586
1536 0.00070274095
1552 0.0006708677
1568 0.00064055785
1584 0.00061172831
1600 0.00058430073
1616 0.00055820131
1632 0.00053336042
1648 0.00050971241
1664 0.00048719534
1680 0.00046575074
1696 0.00044532344
1712 0.00042586129
1728 0.00040731509
1744 0.00038963832
1760 0.00037278701
1776 0.00035671959
1792 0.00034139678
1808 0.0003267814
1824 0.00031283826
1840 0.00029953409
1856 0.00028683738
1872 0.00027471829
1888 0.00026314855
1904 0.00025210142
1920 0.00024155151
1936 0.00023147479
1952 0.00022184847
1968 0.00021265095
1984 0.00020386171
2000 0.00019546133
2016 0.00018743136
2032 0.00017975428
2048 0.00017241348
2080 0.00015867837
2112 0.00014610908
2144 0.00013460004
2176 0.00012405588
2208 0.0001143904
2240 0.00010552561
2272 9.7390883e-05
2304 8.9922255e-05
2336 8.3061715e-05
2368 7.6756634e-05
2400 7.0959229e-05
2432 6.5626089e-05
2464 6.0717745e-05
2496 5.6198298e-05
2528 5.2035066e-05
2560 4.8198286e-05
2592 4.4660831e-05
2624 4.1397967e-05
2656 3.8387124e-05
2688 3.56077e-05
2720 3.3040876e-05
2752 3.0669454e-05
2784 2.8477709e-05
2816 2.6451253e-05
2848 2.4576918e-05
2880 2.2842644e-05
2912 2.1237384e-05
2944 1.975101e-05
2976 1.8374231e-05
3008 1.7098528e-05
3040 1.5916076e-05
3072 1.4819693e-05
3104 1.3802777e-05
3136 1.2859262e-05
3168 1.1983569e-05
3200 1.1170568e-05
3232 1.0415534e-05
3264 9.7141214e-06
3296 9.0623239e-06
3328 8.456452e-06
3360 7.8931045e-06
3392 7.3691452e-06
3424 6.8816811e-06
3456 6.4280424e-06
3488 6.005765e-06
3520 5.6125729e-06
3552 5.2463639e-06
3584 4.9051953e-06
3616 4.5872712e-06
3648 4.290931e-06
3680 4.0146385e-06
3712 3.7569721e-06
3744 3.5166162e-06
3776 3.2923524e-06
3808 3.0830523e-06
3840 2.8876703e-06
3872 2.7052377e-06
3904 2.534856e-06
3936 2.3756923e-06
3968 2.2269738e-06
4000 2.0879835e-06
4032 1.958056e-06
4064 1.8365734e-06
4096 1.7229619e-06
4160 1.5172581e-06
4224 1.337117e-06
4288 1.1792304e-06
4352 1.0407361e-06
4416 9.1915546e-07
4480 8.123395e-07
4544 7.1842342e-07
4608 6.3578751e-07
4672 5.6302355e-07
4736 4.9890611e-07
4800 4.423679e-07
4864 3.9247851e-07
4928 3.4842619e-07
4992 3.0950211e-07
&
@target G0.S13
@type xy
1 0.95822619
2 0.92882058
3 0.90313005
4 0.87978379
5 0.85816712
6 0.83792826
7 0.81883823
8 0.80073546
9 0.78349936
10 0.76703621
11 0.75127083
12 0.73614145
13 0.72159627
14 0.70759116
15 0.694088
16 0.68105349
17 0.66845825
18 0.65627612
19 0.64448367
20 0.63305973
21 0.62198511
22 0.61124228
23 0.60081521
24 0.59068911
25 0.58085035
26 0.57128628
27 0.56198514
28 0.55293599
29 0.54412856
30 0.53555328
31 0.52720113
32 0.51906364
33 0.51113283
34 0.50340114
35 0.49586144
36 0.48850699
37 0.48133138
38 0.47432852
39 0.46749262
40 0.46081818
41 0.45429996
42 0.44793293
43 0.44171233
44 0.43563358
45 0.42969231
46 0.42388434
47 0.41820564
48 0.41265239
49 0.40722088
50 0.40190757
51 0.39670907
52 0.39162209
53 0.38664349
54 0.38177023
55 0.3769994
56 0.37232819
57 0.36775388
58 0.36327386
59 0.3588856
60 0.35458668
61 0.35037473
62 0.34624749
63 0.34220275
64 0.33823841
65 0.33435239
66 0.33054272
67 0.32680747
68 0.32314478
69 0.31955284
70 0.31602991
71 0.3125743
72 0.30918435
73 0.30585849
74 0.30259517
75 0.29939289
76 0.29625019
77 0.29316567
78 0.29013796
79 0.28716572
80 0.28424768
81 0.28138256
82 0.27856915
83 0.27580627
84 0.27309277
85 0.27042752
86 0.26780943
87 0.26523745
88 0.26271055
89 0.26022772
90 0.25778798
91 0.25539039
92 0.25303402
93 0.25071797
94 0.24844137
95 0.24620335
96 0.24400309
97 0.24183978
98 0.23971263
99 0.23762086
100 0.23556373
101 0.2335405
102 0.23155047
103 0.22959294
104 0.22766722
105 0.22577266
106 0.22390861
107 0.22207445
108 0.22026956
109 0.21849334
110 0.2167452
111 0.21502458
112 0.21333091
113 0.21166366
114 0.21002229
115 0.20840629
116 0.20681515
117 0.20524837
118 0.20370548
119 0.20218599
120 0.20068946
121 0.19921542
122 0.19776344
123 0.19633309
124 0.19492396
125 0.19353562
126 0.19216768
127 0.19081975
128 0.18949143
130 0.18689219
132 0.18436704
134 0.18191323
136 0.17952808
138 0.17720907
140 0.17495377
142 0.17275985
144 0.17062508
146 0.16854733
148 0.16652456
150 0.16455479
152 0.16263617
154 0.16076687
156 0.15894518
158 0.15716943
160 0.15543804
162 0.15374947
164 0.15210227
166 0.15049501
168 0.14892636
170 0.14739501
172 0.14589971
174 0.14443926
176 0.1430125
178 0.14161834
180 0.1402557
182 0.13892356
184 0.13762093
186 0.13634686
188 0.13510043
190 0.13388077
192 0.13268703
194 0.1315184
196 0.13037409
198 0.12925334
200 0.12815543
202 0.12707965
204 0.12602533
206 0.12499182
208 0.12397848
210 0.12298471
212 0.12200992
214 0.12105356
216 0.12011508
218 0.11919395
220 0.11828968
222 0.11740176
224 0.11652973
226 0.11567314
228 0.11483154
230 0.11400451
232 0.11319164
234 0.11239254
236 0.11160682
238 0.11083411
240 0.11007406
242 0.10932633
244 0.10859057
246 0.10786647
248 0.10715372
250 0.10645201
252 0.10576105
254 0.10508056
256 0.10441028
260 0.10309925
264 0.10182597
268 0.10058854
272 0.099385215
276 0.098214325
280 0.097074325
284 0.095963757
288 0.094881253
292 0.093825526
296 0.092795369
300 0.091789644
304 0.09080728
308 0.089847268
312 0.08890866
316 0.087990559
320 0.08709212
324 0.086212548
328 0.085351088
332 0.084507029
336 0.0836797
340 0.082868465
344 0.082072723
348 0.081291903
352 0.080525466
356 0.079772901
360 0.079033723
364 0.078307473
368 0.077593712
372 0.076892027
376 0.076202022
380 0.075523324
384 0.074855575
388 0.074198435
392 0.073551582
396 0.072914707
400 0.072287516
404 0.071669728
408 0.071061076
412 0.070461305
416 0.069870169
420 0.069287435
424 0.06871288
428 0.068146289
432 0.067587457
436 0.067036189
440 0.066492296
444 0.065955596
448 0.065425917
452 0.064903092
456 0.064386961
460 0.063877371
464 0.063374172
468 0.062877223
472 0.062386386
476 0.061901529
480 0.061422526
484 0.060949252
488 0.060481589
492 0.060019424
496 0.059562645
500 0.059111145
504 0.058664821
508 0.058223574
512 0.057787307
520 0.056929339
528 0.056090204
536 0.055269231
544 0.054465787
552 0.053679277
560 0.052909137
568 0.052154835
576 0.051415867
584 0.050691754
592 0.04998204
600 0.049286293
608 0.048604102
616 0.047935072
624 0.04727883
632 0.046635015
640 0.046003285
648 0.045383311
656 0.044774777
664 0.044177382
672 0.043590835
680 0.043014855
688 0.042449176
696 0.041893538
704 0.041347692
712 0.040811397
720 0.040284423
728 0.039766544
736 0.039257547
744 0.03875722
752 0.038265364
760 0.037781782
768 0.037306285
776 0.036838691
784 0.036378822
792 0.035926506
800 0.035481577
808 0.035043873
816 0.034613238
824 0.034189519
832 0.033772568
840 0.033362243
848 0.032958403
856 0.032560913
864 0.032169641
872 0.03178446
880 0.031405245
888 0.031031874
896 0.03066423
904 0.030302197
912 0.029945664
920 0.029594522
928 0.029248665
936 0.02890799
944 0.028572395
952 0.028241783
960 0.027916058
968 0.027595126
976 0.027278896
984 0.026967281
992 0.026660192
1000 0.026357545
1008 0.026059259
1016 0.025765252
1024 0.025475445
1040 0.024908129
1056 0.024356716
1072 0.023820641
1088 0.023299364
1104 0.022792367
1120 0.022299156
1136 0.021819259
1152 0.021352224
1168 0.020897619
1184 0.020455028
1200 0.020024054
1216 0.019604316
1232 0.019195449
1248 0.018797102
1264 0.018408938
1280 0.018030635
1296 0.017661881
1312 0.017302378
1328 0.01695184
1344 0.01660999
1360 0.016276563
1376 0.015951302
1392 0.015633963
1408 0.015324309
1424 0.01502211
1440 0.014727148
1456 0.014439209
1472 0.014158091
1488 0.013883594
1504 0.013615531
1520 0.013353716
1536 0.013097972
1552 0.01284813
1568 0.012604022
1584 0.01236549
1600 0.01213238
1616 0.011904542
1632 0.011681832
1648 0.011464111
1664 0.011251244
1680 0.011043101
1696 0.010839556
1712 0.010640485
1728 0.010445772
1744 0.010255302
1760 0.010068964
1776 0.0098866497
1792 0.0097082561
1808 0.0095336821
1824 0.0093628299
1840 0.0091956049
1856 0.0090319152
1872 0.0088716716
1888 0.0087147879
1904 0.0085611802
1920 0.0084107671
1936 0.0082634697
1952 0.0081192115
1968 0.007977918
1984 0.007839517
2000 0.0077039384
2016 0.0075711142
2032 0.0074409781
2048 0.0073134658
2080 0.0070660648
2112 0.0068284321
2144 0.0066001151
2176 0.0063806858
2208 0.0061697392
2240 0.005966892
2272 0.0057717811
2304 0.0055840623
2336 0.0054034094
2368 0.0052295131
2400 0.0050620796
2432 0.0049008302
2464 0.0047455
2496 0.0045958373
2528 0.0044516029
2560 0.0043125691
2592 0.0041785195
2624 0.0040492479
2656 0.0039245582
2688 0.0038042633
2720 0.003688185
2752 0.0035761536
2784 0.0034680069
2816 0.0033635907
2848 0.0032627572
2880 0.0031653659
2912 0.0030712822
2944 0.0029803778
2976 0.0028925299
3008 0.0028076213
3040 0.0027255398
3072 0.0026461781
3104 0.0025694337
3136 0.0024952084
3168 0.0024234081
3200 0.0023539428
3232 0.0022867264
3264 0.0022216762
3296 0.0021587132
3328 0.0020977615
3360 0.0020387483
3392 0.0019816039
3424 0.0019262614
3456 0.0018726566
3488 0.0018207279
3520 0.0017704162
3552 0.0017216647
3584 0.0016744189
3616 0.0016286265
3648 0.001584237
3680 0.0015412022
3712 0.0014994755
3744 0.0014590124
3776 0.0014197698
3808 0.0013817064
3840 0.0013447826
3872 0.0013089599
3904 0.0012742018
3936 0.0012404726
3968 0.0012077384
4000 0.0011759663
4032 0.0011451247
4064 0.0011151831
4096 0.0010861123
4160 0.0010304707
4224 0.00097798584
4288 0.00092845882
4352 0.00088170464
4416 0.00083755119
4480 0.00079583819
4544 0.00075641635
4608 0.00071914647
4672 0.00068389874
4736 0.000650552
4800 0.00061899314
4864 0.00058911645
4928 0.00056082316
4992 0.00053402087
&
@target G0.S14
@type xy
1 1
2 0.989
3 0.979
4 0.97
5 0.961
6 0.949
7 0.934
8 0.922
9 0.915
10 0.898
11 0.889
12 0.882
13 0.876
14 0.866
15 0.859
16 0.845
17 0.838
18 0.828
19 0.817
20 0.805
21 0.791
22 0.782
23 0.773
24 0.766
25 0.758
26 0.749
27 0.743
28 0.735
29 0.729
30 0.723
31 0.715
32 0.711
33 0.705
34 0.698
35 0.689
36 0.683
37 0.672
38 0.666
39 0.66
40 0.65
41 0.647
42 0.642
43 0.639
44 0.63
45 0.626
46 0.624
47 0.616
48 0.612
49 0.609
50 0.605
51 0.601
52 0.598
53 0.597
54 0.596
55 0.59
56 0.588
57 0.583
58 0.578
59 0.573
60 0.569
61 0.562
62 0.558
63 0.556
64 0.551
65 0.55
66 0.545
67 0.545
68 0.541
69 0.54
70 0.537
71 0.533
72 0.53
73 0.529
74 0.525
75 0.52
76 0.518
77 0.513
78 0.511
79 0.506
80 0.501
81 0.498
82 0.493
83 0.489
84 0.485
85 0.481
86 0.478
87 0.471
88 0.469
89 0.469
90 0.463
91 0.461
92 0.456
93 0.452
94 0.448
95 0.446
96 0.443
97 0.442
98 0.44
99 0.437
100 0.434
101 0.431
102 0.431
103 0.429
104 0.426
105 0.425
106 0.423
107 0.421
108 0.418
109 0.417
110 0.415
111 0.414
112 0.414
113 0.411
114 0.411
115 0.408
116 0.407
117 0.403
118 0.402
119 0.398
120 0.395
121 0.394
122 0.391
123 0.389
124 0.388
125 0.387
126 0.383
127 0.38
128 0.377
130 0.375
132 0.372
134 0.368
136 0.366
138 0.366
140 0.363
142 0.359
144 0.357
146 0.355
148 0.353
150 0.35
152 0.349
154 0.348
156 0.346
158 0.344
160 0.341
162 0.336
164 0.336
166 0.331
168 0.328
170 0.325
172 0.322
174 0.322
176 0.32
178 0.313
180 0.31
182 0.308
184 0.307
186 0.303
188 0.3
190 0.298
192 0.295
194 0.291
196 0.29
198 0.287
200 0.287
202 0.285
204 0.282
206 0.281
208 0.279
210 0.279
212 0.278
214 0.276
216 0.272
218 0.271
220 0.27
222 0.268
224 0.268
226 0.268
228 0.268
230 0.268
232 0.266
234 0.266
236 0.263
238 0.263
240 0.26
242 0.259
244 0.256
246 0.254
248 0.253
250 0.253
252 0.253
254 0.25
256 0.248
260 0.243
264 0.239
268 0.238
272 0.237
276 0.236
280 0.231
284 0.228
288 0.226
292 0.221
296 0.219
300 0.218
304 0.218
308 0.215
312 0.215
316 0.212
320 0.21
324 0.209
328 0.209
332 0.208
336 0.207
340 0.207
344 0.203
348 0.201
352 0.2
356 0.198
360 0.198
364 0.198
368 0.195
372 0.193
376 0.19
380 0.189
384 0.189
388 0.188
392 0.188
396 0.187
400 0.187
404 0.186
408 0.186
412 0.186
416 0.183
420 0.18
424 0.179
428 0.177
432 0.177
436 0.174
440 0.172
444 0.172
448 0.17
452 0.168
456 0.166
460 0.164
464 0.161
468 0.16
472 0.159
476 0.158
480 0.157
484 0.155
488 0.155
492 0.153
496 0.152
500 0.152
504 0.15
508 0.15
512 0.15
520 0.146
528 0.146
536 0.144
544 0.144
552 0.144
560 0.144
568 0.142
576 0.142
584 0.142
592 0.141
600 0.141
608 0.14
616 0.139
624 0.138
632 0.137
640 0.136
648 0.135
656 0.135
664 0.131
672 0.127
680 0.125
688 0.125
696 0.125
704 0.125
712 0.124
720 0.121
728 0.121
736 0.121
744 0.12
752 0.119
760 0.118
768 0.117
776 0.117
784 0.115
792 0.114
800 0.114
808 0.114
816 0.113
824 0.112
832 0.112
840 0.11
848 0.11
856 0.109
864 0.108
872 0.108
880 0.106
888 0.106
896 0.105
904 0.104
912 0.104
920 0.101
928 0.101
936 0.101
944 0.101
952 0.1
960 0.1
968 0.1
976 0.099
984 0.099
992 0.099
1000 0.099
1008 0.098
1016 0.098
1024 0.097
1040 0.096
1056 0.093
1072 0.092
1088 0.092
1104 0.09
1120 0.09
1136 0.09
1152 0.09
1168 0.09
1184 0.088
1200 0.088
1216 0.088
1232 0.087
1248 0.087
1264 0.086
1280 0.086
1296 0.085
1312 0.082
1328 0.082
1344 0.081
1360 0.081
1376 0.08
1392 0.08
1408 0.08
1424 0.079
1440 0.079
1456 0.079
1472 0.077
1488 0.076
1504 0.074
1520 0.074
1536 0.074
1552 0.074
1568 0.074
1584 0.074
1600 0.072
1616 0.071
1632 0.071
1648 0.07
1664 0.07
1680 0.069
1696 0.069
1712 0.068
1728 0.067
1744 0.067
1760 0.067
1776 0.067
1792 0.067
1808 0.067
1824 0.067
1840 0.067
1856 0.067
1872 0.067
1888 0.067
1904 0.067
1920 0.067
1936 0.066
1952 0.066
1968 0.066
1984 0.064
2000 0.064
2016 0.062
2032 0.062
2048 0.062
2080 0.06
2112 0.06
2144 0.06
2176 0.058
2208 0.058
2240 0.057
2272 0.057
2304 0.056
2336 0.054
2368 0.054
2400 0.053
2432 0.053
2464 0.052
2496 0.052
2528 0.051
2560 0.05
2592 0.049
2624 0.049
2656 0.049
2688 0.049
2720 0.049
2752 0.047
2784 0.047
2816 0.045
2848 0.044
2880 0.044
2912 0.044
2944 0.044
2976 0.043
3008 0.042
3040 0.042
3072 0.042
3104 0.042
3136 0.041
3168 0.041
3200 0.041
3232 0.041
3264 0.041
3296 0.04
3328 0.04
3360 0.04
3392 0.04
3424 0.039
3456 0.039
3488 0.039
3520 0.038
3552 0.038
3584 0.036
3616 0.036
3648 0.036
3680 0.035
3712 0.035
3744 0.034
3776 0.034
3808 0.034
3840 0.034
3872 0.034
3904 0.033
3936 0.033
3968 0.033
4000 0.033
4032 0.033
4064 0.032
4096 0.032
4160 0.031
4224 0.031
4288 0.031
4352 0.031
4416 0.031
4480 0.031
4544 0.031
4608 0.031
4672 0.031
4736 0.031
4800 0.03
4864 0.03
4928 0.03
4992 0.03
5056 0.03
5120 0.03
5184 0.03
5248 0.028
5312 0.027
5376 0.027
5440 0.027
5504 0.026
5568 0.026
5632 0.026
5696 0.026
5760 0.026
5824 0.026
5888 0.026
5952 0.026
6016 0.026
6080 0.025
6144 0.025
6208 0.024
6272 0.024
6336 0.024
6400 0.024
6464 0.023
6528 0.023
6592 0.022
6656 0.021
6720 0.021
6784 0.021
6848 0.021
6912 0.021
6976 0.021
7040 0.021
7104 0.021
7168 0.021
7232 0.02
7296 0.018
7360 0.018
7424 0.018
7488 0.018
7552 0.018
7616 0.018
7680 0.018
7744 0.018
7808 0.018
7872 0.018
7936 0.016
8000 0.016
8064 0.016
8128 0.016
8192 0.016
8320 0.016
8448 0.016
8576 0.016
8704 0.016
8832 0.015
8960 0.015
9088 0.015
9216 0.015
9344 0.015
9472 0.015
9600 0.015
9728 0.015
9856 0.015
9984 0.015
10112 0.015
10240 0.015
10368 0.014
10496 0.014
10624 0.014
10752 0.014
10880 0.014
11008 0.014
11136 0.014
11264 0.014
11392 0.014
11520 0.014
11648 0.014
11776 0.014
11904 0.014
&
@target G0.S15
@type xy
1 1
2 0.999
3 0.995
4 0.993
5 0.986
6 0.981
7 0.975
8 0.97
9 0.966
10 0.963
11 0.958
12 0.952
13 0.944
14 0.939
15 0.932
16 0.924
17 0.92
18 0.916
19 0.912
20 0.902
21 0.895
22 0.888
23 0.886
24 0.883
25 0.876
26 0.873
27 0.868
28 0.862
29 0.86
30 0.857
31 0.85
32 0.848
33 0.846
34 0.844
35 0.841
36 0.84
37 0.839
38 0.832
39 0.827
40 0.825
41 0.822
42 0.818
43 0.814
44 0.812
45 0.808
46 0.805
47 0.802
48 0.798
49 0.795
50 0.793
51 0.793
52 0.791
53 0.787
54 0.786
55 0.784
56 0.781
57 0.778
58 0.773
59 0.769
60 0.766
61 0.765
62 0.762
63 0.76
64 0.759
65 0.757
66 0.756
67 0.752
68 0.751
69 0.75
70 0.748
71 0.741
72 0.74
73 0.735
74 0.734
75 0.731
76 0.729
77 0.729
78 0.728
79 0.727
80 0.725
81 0.723
82 0.723
83 0.723
84 0.722
85 0.722
86 0.72
87 0.72
88 0.718
89 0.718
90 0.716
91 0.714
92 0.714
93 0.713
94 0.711
95 0.71
96 0.709
97 0.706
98 0.706
99 0.705
100 0.705
101 0.702
102 0.7
103 0.697
104 0.696
105 0.695
106 0.694
107 0.694
108 0.693
109 0.69
110 0.686
111 0.683
112 0.681
113 0.681
114 0.679
115 0.676
116 0.675
117 0.673
118 0.672
119 0.668
120 0.662
121 0.66
122 0.658
123 0.657
124 0.656
125 0.655
126 0.649
127 0.647
128 0.645
130 0.643
132 0.642
134 0.64
136 0.64
138 0.635
140 0.628
142 0.627
144 0.623
146 0.619
148 0.617
150 0.614
152 0.612
154 0.608
156 0.605
158 0.602
160 0.599
162 0.597
164 0.595
166 0.593
168 0.593
170 0.587
172 0.582
174 0.577
176 0.575
178 0.572
180 0.57
182 0.568
184 0.564
186 0.561
188 0.56
190 0.559
192 0.557
194 0.556
196 0.554
198 0.554
200 0.554
202 0.552
204 0.549
206 0.548
208 0.546
210 0.544
212 0.542
214 0.539
216 0.538
218 0.538
220 0.536
222 0.532
224 0.531
226 0.529
228 0.528
230 0.525
232 0.524
234 0.518
236 0.518
238 0.517
240 0.516
242 0.514
244 0.509
246 0.506
248 0.502
250 0.501
252 0.5
254 0.498
256 0.497
260 0.493
264 0.491
268 0.489
272 0.485
276 0.481
280 0.479
284 0.477
288 0.476
292 0.473
296 0.469
300 0.467
304 0.466
308 0.464
312 0.46
316 0.459
320 0.456
324 0.453
328 0.449
332 0.446
336 0.442
340 0.441
344 0.439
348 0.435
352 0.435
356 0.433
360 0.43
364 0.428
368 0.427
372 0.423
376 0.421
380 0.421
384 0.42
388 0.42
392 0.417
396 0.416
400 0.413
404 0.412
408 0.406
412 0.405
416 0.404
420 0.403
424 0.401
428 0.396
432 0.394
436 0.394
440 0.392
444 0.392
448 0.39
452 0.39
456 0.388
460 0.386
464 0.384
468 0.381
472 0.378
476 0.378
480 0.374
484 0.373
488 0.37
492 0.37
496 0.369
500 0.369
504 0.366
508 0.365
512 0.363
520 0.361
528 0.358
536 0.355
544 0.354
552 0.354
560 0.351
568 0.349
576 0.346
584 0.344
592 0.341
600 0.337
608 0.337
616 0.335
624 0.334
632 0.33
640 0.328
648 0.328
656 0.326
664 0.323
672 0.32
680 0.318
688 0.316
696 0.315
704 0.313
712 0.312
720 0.31
728 0.307
736 0.305
744 0.304
752 0.303
760 0.3
768 0.298
776 0.298
784 0.296
792 0.296
800 0.296
808 0.296
816 0.295
824 0.291
832 0.289
840 0.289
848 0.287
856 0.285
864 0.283
872 0.283
880 0.282
888 0.28
896 0.279
904 0.279
912 0.275
920 0.272
928 0.271
936 0.27
944 0.27
952 0.27
960 0.266
968 0.263
976 0.262
984 0.261
992 0.26
1000 0.258
1008 0.258
1016 0.257
1024 0.256
1040 0.254
1056 0.254
1072 0.251
1088 0.248
1104 0.246
1120 0.244
1136 0.244
1152 0.241
1168 0.24
1184 0.238
1200 0.232
1216 0.231
1232 0.23
1248 0.226
1264 0.226
1280 0.225
1296 0.225
1312 0.225
1328 0.224
1344 0.222
1360 0.221
1376 0.219
1392 0.215
1408 0.213
1424 0.213
1440 0.21
1456 0.208
1472 0.208
1488 0.207
1504 0.205
1520 0.205
1536 0.203
1552 0.203
1568 0.201
1584 0.199
1600 0.199
1616 0.199
1632 0.199
1648 0.198
1664 0.197
1680 0.196
1696 0.196
1712 0.195
1728 0.195
1744 0.194
1760 0.194
1776 0.193
1792 0.193
1808 0.191
1824 0.191
1840 0.191
1856 0.189
1872 0.189
1888 0.188
1904 0.187
1920 0.187
1936 0.187
1952 0.186
1968 0.185
1984 0.182
2000 0.181
2016 0.18
2032 0.18
2048 0.178
2080 0.177
2112 0.176
2144 0.176
2176 0.174
2208 0.173
2240 0.17
2272 0.17
2304 0.169
2336 0.166
2368 0.166
2400 0.164
2432 0.163
2464 0.162
2496 0.16
2528 0.159
2560 0.159
2592 0.156
2624 0.156
2656 0.153
2688 0.152
2720 0.151
2752 0.15
2784 0.149
2816 0.148
2848 0.148
2880 0.148
2912 0.146
2944 0.145
2976 0.144
3008 0.144
3040 0.142
3072 0.14
3104 0.139
3136 0.139
3168 0.139
3200 0.138
3232 0.137
3264 0.137
3296 0.137
3328 0.136
3360 0.136
3392 0.136
3424 0.135
3456 0.134
3488 0.132
3520 0.131
3552 0.13
3584 0.13
3616 0.129
3648 0.127
3680 0.126
3712 0.126
3744 0.125
3776 0.125
3808 0.125
3840 0.125
3872 0.124
3904 0.123
3936 0.123
3968 0.122
4000 0.121
4032 0.119
4064 0.118
4096 0.117
4160 0.116
4224 0.116
4288 0.116
4352 0.116
4416 0.116
4480 0.116
4544 0.116
4608 0.115
4672 0.114
4736 0.113
4800 0.112
4864 0.112
4928 0.111
4992 0.111
5056 0.108
5120 0.107
5184 0.106
5248 0.105
5312 0.104
5376 0.104
5440 0.104
5504 0.104
5568 0.103
5632 0.102
5696 0.102
5760 0.102
5824 0.101
5888 0.101
5952 0.1
6016 0.1
6080 0.099
6144 0.099
6208 0.099
6272 0.099
6336 0.099
6400 0.097
6464 0.095
6528 0.095
6592 0.092
6656 0.089
6720 0.088
6784 0.088
6848 0.088
6912 0.088
6976 0.088
7040 0.088
7104 0.088
7168 0.087
7232 0.087
7296 0.087
7360 0.086
7424 0.086
7488 0.086
7552 0.085
7616 0.085
7680 0.084
7744 0.083
7808 0.082
7872 0.082
7936 0.082
8000 0.082
8064 0.082
8128 0.082
8192 0.082
8320 0.08
8448 0.08
8576 0.078
8704 0.077
8832 0.076
8960 0.076
9088 0.075
9216 0.074
9344 0.073
9472 0.073
9600 0.072
9728 0.07
9856 0.07
9984 0.07
10112 0.069
10240 0.069
10368 0.069
10496 0.069
10624 0.068
10752 0.068
10880 0.068
11008 0.068
11136 0.068
11264 0.068
11392 0.068
11520 0.068
11648 0.068
11776 0.068
11904 0.068
12032 0.067
12160 0.066
12288 0.065
12416 0.065
12544 0.065
12672 0.065
12800 0.065
12928 0.065
13056 0.065
13184 0.065
13312 0.065
13440 0.064
13568 0.064
13696 0.064
13824 0.064
13952 0.064
14080 0.064
14208 0.064
14336 0.064
14464 0.064
14592 0.064
14720 0.064
14848 0.064
14976 0.064
15104 0.063
15232 0.062
15360 0.062
15488 0.062
15616 0.062
15744 0.062
15872 0.062
16000 0.062
16128 0.062
16256 0.062
16384 0.062
16640 0.059
16896 0.059
17152 0.059
17408 0.059
17664 0.058
17920 0.058
18176 0.058
18432 0.058
18688 0.058
18944 0.055
19200 0.055
19456 0.054
19712 0.054
19968 0.054
&
@target G0.S16
@type xy
1 0.95901689
2 0.94286897
3 0.9307187
4 0.92062696
5 0.9118458
6 0.90399275
7 0.89684114
8 0.89024355
9 0.88409779
10 0.87832955
11 0.87288282
12 0.86771413
13 0.86278897
14 0.85807937
15 0.85356232
16 0.84921861
17 0.84503199
18 0.8409886
19 0.83707648
20 0.83328523
21 0.82960576
22 0.82603005
23 0.82255097
24 0.81916219
25 0.81585802
26 0.81263334
27 0.80948353
28 0.80640438
29 0.80339207
30 0.80044311
31 0.79755428
32 0.79472265
33 0.79194549
34 0.7892203
35 0.78654475
36 0.78391668
37 0.78133408
38 0.77879508
39 0.77629793
40 0.77384099
41 0.77142273
42 0.7690417
43 0.76669655
44 0.764386
45 0.76210886
46 0.75986398
47 0.75765029
48 0.75546678
49 0.75331247
50 0.75118646
51 0.74908788
52 0.7470159
53 0.74496974
54 0.74294865
55 0.74095191
56 0.73897884
57 0.7370288
58 0.73510115
59 0.73319532
60 0.73131072
61 0.72944681
62 0.72760307
63 0.725779
64 0.72397412
65 0.72218796
66 0.72042007
67 0.71867004
68 0.71693744
69 0.71522188
70 0.71352299
71 0.71184038
72 0.71017372
73 0.70852264
74 0.70688683
75 0.70526596
76 0.70365973
77 0.70206783
78 0.70048998
79 0.69892589
80 0.6973753
81 0.69583795
82 0.69431357
83 0.69280193
84 0.69130279
85 0.68981591
86 0.68834107
87 0.68687806
88 0.68542665
89 0.68398665
90 0.68255785
91 0.68114007
92 0.67973311
93 0.67833679
94 0.67695093
95 0.67557535
96 0.67420989
97 0.67285439
98 0.67150868
99 0.67017261
100 0.66884602
101 0.66752876
102 0.6662207
103 0.66492169
104 0.66363159
105 0.66235027
106 0.6610776
107 0.65981345
108 0.65855769
109 0.65731021
110 0.65607088
111 0.65483959
112 0.65361622
113 0.65240066
114 0.65119281
115 0.64999256
116 0.6487998
117 0.64761444
118 0.64643636
119 0.64526549
120 0.64410171
121 0.64294495
122 0.6417951
123 0.64065207
124 0.63951579
125 0.63838616
126 0.6372631
127 0.63614653
128 0.63503637
130 0.63283495
132 0.63065823
134 0.62850563
136 0.62637656
138 0.6242705
140 0.62218691
142 0.62012528
144 0.61808512
146 0.61606597
148 0.61406737
150 0.61208887
152 0.61013006
154 0.60819051
156 0.60626984
158 0.60436767
160 0.60248361
162 0.6006173
164 0.59876841
166 0.59693659
168 0.59512151
170 0.59332286
172 0.59154033
174 0.58977362
176 0.58802243
178 0.58628649
180 0.58456553
182 0.58285927
184 0.58116747
186 0.57948986
188 0.5778262
190 0.57617626
192 0.5745398
194 0.5729166
196 0.57130644
198 0.5697091
200 0.56812438
202 0.56655208
204 0.56499199
206 0.56344393
208 0.5619077
210 0.56038312
212 0.55887002
214 0.55736822
216 0.55587755
218 0.55439784
220 0.55292893
222 0.55147066
224 0.55002287
226 0.54858542
228 0.54715816
230 0.54574094
232 0.54433363
234 0.54293607
236 0.54154814
238 0.54016971
240 0.53880064
242 0.53744081
244 0.53609009
246 0.53474837
248 0.53341552
250 0.53209142
252 0.53077598
254 0.52946906
256 0.52817056
260 0.52559842
264 0.5230587
268 0.5205506
272 0.51807337
276 0.51562626
280 0.51320854
284 0.51081955
288 0.50845861
292 0.50612509
296 0.50381837
300 0.50153786
304 0.49928297
308 0.49705317
312 0.4948479
316 0.49266666
320 0.49050894
324 0.48837425
328 0.48626213
332 0.48417212
336 0.48210378
340 0.48005668
344 0.47803041
348 0.47602456
352 0.47403875
356 0.4720726
360 0.47012574
364 0.46819781
368 0.46628846
372 0.46439737
376 0.46252419
380 0.46066862
384 0.45883034
388 0.45700905
392 0.45520446
396 0.45341629
400 0.45164424
404 0.44988806
408 0.44814748
412 0.44642224
416 0.44471209
420 0.44301679
424 0.4413361
428 0.43966978
432 0.43801761
436 0.43637936
440 0.43475483
444 0.4331438
448 0.43154606
452 0.42996142
456 0.42838967
460 0.42683063
464 0.4252841
468 0.4237499
472 0.42222786
476 0.4207178
480 0.41921954
484 0.41773293
488 0.41625778
492 0.41479395
496 0.41334128
500 0.41189961
504 0.41046879
508 0.40904868
512 0.40763912
520 0.40485113
528 0.40210371
536 0.39939582
544 0.39672643
552 0.39409458
560 0.39149933
568 0.38893977
576 0.38641504
584 0.3839243
592 0.38146674
600 0.37904158
608 0.37664808
616 0.3742855
624 0.37195316
632 0.36965036
640 0.36737647
648 0.36513084
656 0.36291286
664 0.36072195
672 0.35855753
680 0.35641904
688 0.35430596
696 0.35221775
704 0.35015391
712 0.34811396
720 0.34609742
728 0.34410382
736 0.34213272
744 0.34018369
752 0.3382563
760 0.33635014
768 0.33446481
776 0.33259994
784 0.33075513
792 0.32893002
800 0.32712426
808 0.32533751
816 0.32356941
824 0.32181964
832 0.32008789
840 0.31837383
848 0.31667717
856 0.31499761
864 0.31333486
872 0.31168863
880 0.31005866
888 0.30844467
896 0.30684641
904 0.30526361
912 0.30369603
920 0.30214342
928 0.30060556
936 0.29908219
944 0.2975731
952 0.29607807
960 0.29459688
968 0.29312932
976 0.29167518
984 0.29023425
992 0.28880635
1000 0.28739127
1008 0.28598883
1016 0.28459885
1024 0.28322113
1040 0.2805018
1056 0.27782948
1072 0.27520284
1088 0.27262061
1104 0.27008159
1120 0.2675846
1136 0.26512853
1152 0.26271229
1168 0.26033485
1184 0.25799521
1200 0.2556924
1216 0.25342551
1232 0.25119363
1248 0.24899591
1264 0.24683152
1280 0.24469965
1296 0.24259953
1312 0.24053041
1328 0.23849157
1344 0.23648231
1360 0.23450195
1376 0.23254985
1392 0.23062536
1408 0.22872788
1424 0.22685681
1440 0.22501158
1456 0.22319163
1472 0.22139643
1488 0.21962544
1504 0.21787816
1520 0.21615409
1536 0.21445277
1552 0.21277372
1568 0.2111165
1584 0.20948066
1600 0.20786579
1616 0.20627146
1632 0.20469727
1648 0.20314284
1664 0.20160779
1680 0.20009174
1696 0.19859433
1712 0.19711522
1728 0.19565406
1744 0.19421051
1760 0.19278427
1776 0.19137501
1792 0.18998242
1808 0.1886062
1824 0.18724607
1840 0.18590174
1856 0.18457292
1872 0.18325936
1888 0.18196078
1904 0.18067693
1920 0.17940756
1936 0.17815241
1952 0.17691126
1968 0.17568386
1984 0.17446999
2000 0.17326943
2016 0.17208195
2032 0.17090735
2048 0.16974541
2080 0.16745871
2112 0.16522028
2144 0.16302862
2176 0.16088227
2208 0.15877987
2240 0.15672007
2272 0.15470163
2304 0.1527233
2336 0.15078394
2368 0.14888242
2400 0.14701765
2432 0.14518861
2464 0.1433943
2496 0.14163376
2528 0.13990607
2560 0.13821034
2592 0.13654571
2624 0.13491137
2656 0.13330651
2688 0.13173037
2720 0.13018222
2752 0.12866133
2784 0.12716703
2816 0.12569863
2848 0.12425552
2880 0.12283705
2912 0.12144263
2944 0.12007168
2976 0.11872364
3008 0.11739796
3040 0.11609412
3072 0.11481161
3104 0.11354993
3136 0.1123086
3168 0.11108717
3200 0.10988517
3232 0.10870219
3264 0.10753778
3296 0.10639155
3328 0.10526309
3360 0.10415202
3392 0.10305796
3424 0.10198054
3456 0.10091942
3488 0.099874254
3520 0.098844698
3552 0.097830431
3584 0.096831138
3616 0.095846511
3648 0.094876251
3680 0.093920066
3712 0.092977675
3744 0.0920488
3776 0.091133174
3808 0.090230536
3840 0.089340631
3872 0.088463211
3904 0.087598034
3936 0.086744866
3968 0.085903476
4000 0.085073642
4032 0.084255145
4064 0.083447773
4096 0.082651318
4160 0.081090356
4224 0.0795707
4288 0.078090862
4352 0.076649428
4416 0.075245047
4480 0.073876429
4544 0.072542345
4608 0.071241619
4672 0.069973127
4736 0.068735795
4800 0.067528595
4864 0.066350543
4928 0.065200695
4992 0.064078148
5056 0.062982037
5120 0.061911531
5184 0.060865833
5248 0.059844178
5312 0.058845831
5376 0.057870086
5440 0.056916265
5504 0.055983715
5568 0.05507181
5632 0.054179945
5696 0.053307539
5760 0.052454033
5824 0.051618887
5888 0.050801582
5952 0.050001617
6016 0.04921851
6080 0.048451794
6144 0.047701022
6208 0.046965758
6272 0.046245584
6336 0.045540096
6400 0.044848903
6464 0.044171629
6528 0.043507907
6592 0.042857386
6656 0.042219724
6720 0.041594591
6784 0.040981669
6848 0.040380648
6912 0.039791228
6976 0.039213122
7040 0.038646047
7104 0.038089732
7168 0.037543915
7232 0.037008339
7296 0.036482757
7360 0.035966929
7424 0.035460623
7488 0.034963613
7552 0.034475679
7616 0.03399661
7680 0.033526198
7744 0.033064244
7808 0.032610554
7872 0.032164937
7936 0.031727211
8000 0.031297197
8064 0.030874722
8128 0.030459618
8192 0.03005172
8320 0.029256913
8448 0.028489078
8576 0.02774706
8704 0.027029762
8832 0.026336147
8960 0.02566523
9088 0.025016078
9216 0.024387805
9344 0.023779568
9472 0.023190567
9600 0.022620041
9728 0.022067266
9856 0.021531552
9984 0.021012242
10112 0.020508712
10240 0.020020365
10368 0.019546631
10496 0.019086967
10624 0.018640856
10752 0.018207803
10880 0.017787334
11008 0.017378996
11136 0.016982359
11264 0.016597007
11392 0.016222545
11520 0.015858594
11648 0.01550479
11776 0.015160786
11904 0.014826249
12032 0.014500858
12160 0.014184307
12288 0.013876301
12416 0.013576558
12544 0.013284808
12672 0.013000789
12800 0.01272425
12928 0.012454953
13056 0.012192665
13184 0.011937164
13312 0.011688237
13440 0.011445677
13568 0.011209287
13696 0.010978876
13824 0.01075426
13952 0.010535262
14080 0.010321713
14208 0.010113448
14336 0.0099103084
14464 0.009712142
14592 0.0095188015
14720 0.009330145
14848 0.0091460355
14976 0.0089663408
15104 0.0087909332
15232 0.0086196895
15360 0.0084524907
15488 0.0082892218
15616 0.0081297718
15744 0.0079740332
15872 0.0078219023
16000 0.0076732789
16128 0.0075280658
16256 0.0073861693
16384 0.0072474986
16640 0.0069794861
16896 0.0067233591
17152 0.0064784905
17408 0.0062442919
17664 0.0060202112
17920 0.0058057299
18176 0.0056003605
18432 0.0054036448
18688 0.0052151513
18944 0.005034474
19200 0.0048612301
19456 0.0046950589
19712 0.00453562
19968 0.0043825922
&
@target G0.S17
@type xy
0 1
1 1
2 0.999
3 0.996
4 0.993
5 0.99
6 0.984
7 0.976
8 0.972
9 0.971
10 0.97
11 0.967
12 0.964
13 0.955
14 0.953
15 0.951
16 0.945
17 0.941
18 0.937
19 0.935
20 0.934
21 0.931
22 0.925
23 0.923
24 0.92
25 0.915
26 0.915
27 0.912
28 0.911
29 0.91
30 0.907
31 0.905
32 0.901
33 0.899
34 0.894
35 0.891
36 0.887
37 0.885
38 0.884
39 0.88
40 0.877
41 0.876
42 0.875
43 0.873
44 0.871
45 0.868
46 0.866
47 0.866
48 0.866
49 0.864
50 0.861
51 0.861
52 0.858
53 0.855
54 0.852
55 0.849
56 0.847
57 0.844
58 0.839
59 0.837
60 0.833
61 0.832
62 0.831
63 0.83
64 0.829
65 0.827
66 0.824
67 0.823
68 0.819
69 0.816
70 0.815
71 0.813
72 0.813
73 0.812
74 0.81
75 0.81
76 0.809
77 0.809
78 0.808
79 0.806
80 0.805
81 0.803
82 0.801
83 0.8
84 0.8
85 0.797
86 0.796
87 0.796
88 0.795
89 0.794
90 0.794
91 0.793
92 0.792
93 0.79
94 0.788
95 0.787
96 0.784
97 0.783
98 0.783
99 0.781
100 0.779
101 0.779
102 0.779
103 0.778
104 0.778
105 0.776
106 0.775
107 0.775
108 0.772
109 0.772
110 0.77
111 0.769
112 0.769
113 0.766
114 0.762
115 0.762
116 0.76
117 0.759
118 0.758
119 0.756
120 0.755
121 0.753
122 0.752
123 0.75
124 0.747
125 0.747
126 0.744
127 0.743
128 0.74
130 0.738
132 0.734
134 0.732
136 0.727
138 0.725
140 0.725
142 0.722
144 0.719
146 0.715
148 0.71
150 0.707
152 0.706
154 0.705
156 0.702
158 0.699
160 0.697
162 0.694
164 0.689
166 0.688
168 0.687
170 0.684
172 0.683
174 0.682
176 0.681
178 0.678
180 0.676
182 0.674
184 0.673
186 0.671
188 0.669
190 0.667
192 0.666
194 0.666
196 0.663
198 0.663
200 0.661
202 0.66
204 0.658
206 0.655
208 0.652
210 0.651
212 0.649
214 0.648
216 0.645
218 0.643
220 0.642
222 0.641
224 0.638
226 0.637
228 0.637
230 0.636
232 0.634
234 0.633
236 0.632
238 0.631
240 0.631
242 0.631
244 0.629
246 0.628
248 0.626
250 0.625
252 0.623
254 0.621
256 0.621
260 0.618
264 0.617
268 0.616
272 0.614
276 0.61
280 0.608
284 0.605
288 0.602
292 0.599
296 0.599
300 0.597
304 0.594
308 0.591
312 0.588
316 0.586
320 0.585
324 0.584
328 0.582
332 0.581
336 0.579
340 0.575
344 0.574
348 0.571
352 0.567
356 0.564
360 0.561
364 0.561
368 0.559
372 0.559
376 0.554
380 0.553
384 0.55
388 0.548
392 0.547
396 0.547
400 0.543
404 0.542
408 0.541
412 0.539
416 0.536
420 0.533
424 0.532
428 0.532
432 0.531
436 0.531
440 0.526
444 0.525
448 0.524
452 0.522
456 0.521
460 0.52
464 0.518
468 0.518
472 0.517
476 0.515
480 0.515
484 0.514
488 0.513
492 0.511
496 0.509
500 0.508
504 0.503
508 0.503
512 0.502
520 0.5
528 0.499
536 0.497
544 0.491
552 0.488
560 0.483
568 0.482
576 0.479
584 0.477
592 0.475
600 0.473
608 0.472
616 0.47
624 0.469
632 0.467
640 0.466
648 0.463
656 0.462
664 0.461
672 0.458
680 0.453
688 0.453
696 0.453
704 0.451
712 0.447
720 0.445
728 0.439
736 0.436
744 0.434
752 0.432
760 0.429
768 0.428
776 0.423
784 0.421
792 0.419
800 0.418
808 0.416
816 0.413
824 0.412
832 0.409
840 0.407
848 0.407
856 0.407
864 0.405
872 0.402
880 0.402
888 0.4
896 0.4
904 0.396
912 0.395
920 0.395
928 0.393
936 0.393
944 0.393
952 0.391
960 0.389
968 0.387
976 0.387
984 0.386
992 0.386
1000 0.385
1008 0.384
1016 0.383
1024 0.383
1040 0.383
1056 0.381
1072 0.381
1088 0.38
1104 0.379
1120 0.374
1136 0.372
1152 0.366
1168 0.365
1184 0.365
1200 0.362
1216 0.36
1232 0.358
1248 0.355
1264 0.354
1280 0.352
1296 0.35
1312 0.347
1328 0.345
1344 0.344
1360 0.343
1376 0.343
1392 0.342
1408 0.341
1424 0.341
1440 0.336
1456 0.334
1472 0.331
1488 0.328
1504 0.328
1520 0.327
1536 0.324
1552 0.323
1568 0.32
1584 0.315
1600 0.315
1616 0.313
1632 0.311
1648 0.309
1664 0.308
1680 0.308
1696 0.306
1712 0.305
1728 0.305
1744 0.305
1760 0.305
1776 0.305
1792 0.305
1808 0.302
1824 0.302
1840 0.302
1856 0.299
1872 0.296
1888 0.296
1904 0.294
1920 0.292
1936 0.289
1952 0.289
1968 0.288
1984 0.288
2000 0.287
2016 0.287
2032 0.287
2048 0.286
2080 0.284
2112 0.281
2144 0.28
2176 0.279
2208 0.278
2240 0.276
2272 0.276
2304 0.275
2336 0.274
2368 0.272
2400 0.272
2432 0.271
2464 0.268
2496 0.268
2528 0.265
2560 0.264
2592 0.264
2624 0.263
2656 0.261
2688 0.259
2720 0.259
2752 0.258
2784 0.258
2816 0.258
2848 0.257
2880 0.256
2912 0.254
2944 0.254
2976 0.253
3008 0.252
3040 0.251
3072 0.249
3104 0.248
3136 0.245
3168 0.242
3200 0.241
3232 0.241
3264 0.24
3296 0.239
3328 0.239
3360 0.239
3392 0.238
3424 0.238
3456 0.237
3488 0.237
3520 0.236
3552 0.236
3584 0.232
3616 0.232
3648 0.231
3680 0.231
3712 0.23
3744 0.23
3776 0.23
3808 0.23
3840 0.23
3872 0.229
3904 0.229
3936 0.228
3968 0.227
4000 0.226
4032 0.226
4064 0.225
4096 0.225
4160 0.224
4224 0.224
4288 0.222
4352 0.218
4416 0.215
4480 0.214
4544 0.214
4608 0.211
4672 0.209
4736 0.208
4800 0.204
4864 0.204
4928 0.202
4992 0.2
5056 0.199
5120 0.198
5184 0.198
5248 0.195
5312 0.194
5376 0.193
5440 0.192
5504 0.192
5568 0.191
5632 0.189
5696 0.188
5760 0.186
5824 0.185
5888 0.184
5952 0.183
6016 0.183
6080 0.182
6144 0.181
6208 0.181
6272 0.179
6336 0.178
6400 0.178
6464 0.178
6528 0.176
6592 0.175
6656 0.174
6720 0.174
6784 0.172
6848 0.171
6912 0.169
6976 0.168
7040 0.168
7104 0.166
7168 0.163
7232 0.163
7296 0.163
7360 0.161
7424 0.16
7488 0.16
7552 0.16
7616 0.16
7680 0.16
7744 0.16
7808 0.16
7872 0.16
7936 0.159
8000 0.159
8064 0.159
8128 0.159
8192 0.158
8320 0.158
8448 0.158
8576 0.157
8704 0.156
8832 0.154
8960 0.154
9088 0.154
9216 0.154
9344 0.152
9472 0.152
9600 0.152
9728 0.152
9856 0.151
9984 0.151
10112 0.151
10240 0.149
10368 0.149
10496 0.148
10624 0.146
10752 0.146
10880 0.145
11008 0.145
11136 0.145
11264 0.145
11392 0.145
11520 0.142
11648 0.142
11776 0.142
11904 0.14
12032 0.138
12160 0.137
12288 0.137
12416 0.136
12544 0.133
12672 0.131
12800 0.131
12928 0.131
13056 0.131
13184 0.129
13312 0.127
13440 0.127
13568 0.127
13696 0.127
13824 0.127
13952 0.127
14080 0.126
14208 0.123
14336 0.123
14464 0.122
14592 0.122
14720 0.121
14848 0.121
14976 0.119
15104 0.119
15232 0.119
15360 0.118
15488 0.115
15616 0.114
15744 0.113
15872 0.112
16000 0.112
16128 0.112
16256 0.112
16384 0.112
16640 0.111
16896 0.111
17152 0.111
17408 0.111
17664 0.11
17920 0.11
18176 0.109
18432 0.107
18688 0.106
18944 0.106
19200 0.105
19456 0.104
19712 0.103
19968 0.103
20224 0.102
20480 0.102
20736 0.101
20992 0.1
21248 0.1
21504 0.1
21760 0.1
22016 0.1
22272 0.099
22528 0.099
22784 0.098
23040 0.097
23296 0.095
23552 0.095
23808 0.095
24064 0.095
24320 0.095
24576 0.095
24832 0.094
25088 0.093
25344 0.093
25600 0.092
25856 0.091
26112 0.091
26368 0.091
26624 0.09
26880 0.09
27136 0.089
27392 0.088
27648 0.087
27904 0.086
28160 0.084
28416 0.084
28672 0.083
28928 0.081
29184 0.081
29440 0.081
29696 0.08
29952 0.08
&
@target G0.S18
@type xy
0 1
1 0.95964127
2 0.94581023
3 0.93568725
4 0.9274216
5 0.92031685
6 0.91402278
7 0.90833449
8 0.90312013
9 0.89828911
10 0.89377606
11 0.88953206
12 0.88551938
13 0.88170822
14 0.87807458
15 0.87459879
16 0.87126448
17 0.86805792
18 0.86496738
19 0.86198282
20 0.85909553
21 0.85629789
22 0.85358325
23 0.85094568
24 0.84837993
25 0.84588132
26 0.84344563
27 0.84106905
28 0.83874815
29 0.83647979
30 0.83426113
31 0.83208955
32 0.82996267
33 0.82787828
34 0.82583435
35 0.823829
36 0.82186049
37 0.81992721
38 0.81802764
39 0.8161604
40 0.81432415
41 0.81251769
42 0.81073986
43 0.80898958
44 0.80726583
45 0.80556765
46 0.80389416
47 0.80224449
48 0.80061784
49 0.79901345
50 0.7974306
51 0.7958686
52 0.79432681
53 0.7928046
54 0.79130139
55 0.78981662
56 0.78834975
57 0.78690028
58 0.78546772
59 0.78405161
60 0.78265149
61 0.78126696
62 0.77989759
63 0.778543
64 0.77720282
65 0.77587668
66 0.77456424
67 0.77326517
68 0.77197915
69 0.77070588
70 0.76944506
71 0.76819639
72 0.76695962
73 0.76573448
74 0.76452071
75 0.76331806
76 0.76212631
77 0.76094521
78 0.75977455
79 0.75861411
80 0.75746369
81 0.75632308
82 0.7551921
83 0.75407054
84 0.75295824
85 0.75185501
86 0.75076069
87 0.7496751
88 0.74859809
89 0.74752949
90 0.74646917
91 0.74541696
92 0.74437273
93 0.74333633
94 0.74230764
95 0.74128652
96 0.74027284
97 0.73926647
98 0.7382673
99 0.73727521
100 0.73629009
101 0.73531181
102 0.73434027
103 0.73337537
104 0.732417
105 0.73146506
106 0.73051945
107 0.72958007
108 0.72864684
109 0.72771966
110 0.72679843
111 0.72588308
112 0.72497352
113 0.72406965
114 0.72317142
115 0.72227872
116 0.72139149
117 0.72050965
118 0.71963312
119 0.71876184
120 0.71789572
121 0.71703471
122 0.71617873
123 0.71532771
124 0.7144816
125 0.71364032
126 0.71280382
127 0.71197203
128 0.71114489
130 0.70950435
132 0.70788172
134 0.70627658
136 0.7046885
138 0.70311707
140 0.70156191
142 0.70002264
144 0.69849889
146 0.69699032
148 0.6954966
150 0.69401739
152 0.69255238
154 0.69110127
156 0.68966377
158 0.68823959
160 0.68682846
162 0.68543012
164 0.6840443
166 0.68267077
168 0.68130928
170 0.67995959
172 0.67862148
174 0.67729474
176 0.67597914
178 0.67467449
180 0.67338058
182 0.67209722
184 0.67082421
186 0.66956139
188 0.66830856
190 0.66706555
192 0.66583221
194 0.66460835
196 0.66339382
198 0.66218847
200 0.66099215
202 0.6598047
204 0.65862598
206 0.65745586
208 0.6562942
210 0.65514086
212 0.65399571
214 0.65285863
216 0.6517295
218 0.65060819
220 0.64949458
222 0.64838857
224 0.64729004
226 0.64619888
228 0.64511498
230 0.64403823
232 0.64296855
234 0.64190582
236 0.64084995
238 0.63980084
240 0.63875841
242 0.63772255
244 0.63669318
246 0.63567021
248 0.63465356
250 0.63364314
252 0.63263887
254 0.63164067
256 0.63064847
260 0.62868172
264 0.62673804
268 0.62481684
272 0.62291757
276 0.62103971
280 0.61918274
284 0.61734618
288 0.61552953
292 0.61373236
296 0.61195422
300 0.61019469
304 0.60845335
308 0.60672981
312 0.60502369
316 0.60333462
320 0.60166224
324 0.60000621
328 0.59836618
332 0.59674185
336 0.59513289
340 0.593539
344 0.59195989
348 0.59039526
352 0.58884486
356 0.5873084
360 0.58578562
364 0.58427628
368 0.58278012
372 0.58129691
376 0.57982642
380 0.57836842
384 0.57692269
388 0.57548901
392 0.57406719
396 0.57265702
400 0.5712583
404 0.56987084
408 0.56849445
412 0.56712896
416 0.56577419
420 0.56442995
424 0.5630961
428 0.56177245
432 0.56045886
436 0.55915516
440 0.5578612
444 0.55657684
448 0.55530193
452 0.55403633
456 0.55277989
460 0.55153249
464 0.550294
468 0.54906427
472 0.54784319
476 0.54663064
480 0.54542649
484 0.54423062
488 0.54304292
492 0.54186328
496 0.54069159
500 0.53952773
504 0.53837161
508 0.53722312
512 0.53608215
520 0.5338224
528 0.53159159
536 0.52938899
544 0.52721388
552 0.52506557
560 0.52294342
568 0.52084679
576 0.51877506
584 0.51672766
592 0.51470402
600 0.51270359
608 0.51072585
616 0.50877029
624 0.50683642
632 0.50492376
640 0.50303187
648 0.50116029
656 0.4993086
664 0.49747638
672 0.49566324
680 0.49386879
688 0.49209264
696 0.49033444
704 0.48859383
712 0.48687047
720 0.48516403
728 0.48347418
736 0.48180062
744 0.48014303
752 0.47850112
760 0.47687461
768 0.47526321
776 0.47366666
784 0.47208469
792 0.47051704
800 0.46896347
808 0.46742373
816 0.46589758
824 0.4643848
832 0.46288516
840 0.46139844
848 0.45992443
856 0.45846291
864 0.4570137
872 0.45557658
880 0.45415138
888 0.45273789
896 0.45133594
904 0.44994534
912 0.44856593
920 0.44719753
928 0.44583997
936 0.44449309
944 0.44315674
952 0.44183075
960 0.44051497
968 0.43920927
976 0.43791348
984 0.43662747
992 0.4353511
1000 0.43408423
1008 0.43282673
1016 0.43157847
1024 0.43033933
1040 0.42788787
1056 0.4254714
1072 0.42308898
1088 0.42073973
1104 0.41842277
1120 0.4161373
1136 0.41388252
1152 0.41165767
1168 0.40946201
1184 0.40729485
1200 0.40515549
1216 0.40304328
1232 0.4009576
1248 0.39889782
1264 0.39686337
1280 0.39485366
1296 0.39286816
1312 0.39090633
1328 0.38896765
1344 0.38705163
1360 0.38515778
1376 0.38328565
1392 0.38143477
1408 0.37960472
1424 0.37779506
1440 0.37600539
1456 0.37423531
1472 0.37248443
1488 0.37075238
1504 0.36903879
1520 0.36734331
1536 0.3656656
1552 0.36400531
1568 0.36236213
1584 0.36073575
1600 0.35912585
1616 0.35753213
1632 0.35595431
1648 0.35439211
1664 0.35284524
1680 0.35131344
1696 0.34979645
1712 0.34829402
1728 0.3468059
1744 0.34533184
1760 0.34387161
1776 0.34242499
1792 0.34099174
1808 0.33957165
1824 0.33816451
1840 0.3367701
1856 0.33538823
1872 0.3340187
1888 0.33266131
1904 0.33131588
1920 0.32998221
1936 0.32866014
1952 0.32734948
1968 0.32605006
1984 0.32476171
2000 0.32348427
2016 0.32221758
2032 0.32096148
2048 0.31971581
2080 0.31725517
2112 0.31483451
2144 0.3124527
2176 0.31010866
2208 0.30780137
2240 0.30552984
2272 0.30329311
2304 0.30109028
2336 0.29892046
2368 0.29678282
2400 0.29467653
2432 0.29260082
2464 0.29055492
2496 0.28853812
2528 0.28654972
2560 0.28458902
2592 0.28265539
2624 0.28074819
2656 0.2788668
2688 0.27701065
2720 0.27517917
2752 0.27337179
2784 0.271588
2816 0.26982726
2848 0.2680891
2880 0.26637301
2912 0.26467853
2944 0.26300522
2976 0.26135262
3008 0.25972031
3040 0.25810787
3072 0.25651492
3104 0.25494104
3136 0.25338587
3168 0.25184904
3200 0.25033019
3232 0.24882897
3264 0.24734505
3296 0.24587809
3328 0.24442778
3360 0.2429938
3392 0.24157586
3424 0.24017366
3456 0.23878691
3488 0.23741533
3520 0.23605866
3552 0.23471662
3584 0.23338896
3616 0.23207543
3648 0.23077579
3680 0.22948978
3712 0.22821719
3744 0.22695778
3776 0.22571134
3808 0.22447763
3840 0.22325647
3872 0.22204762
3904 0.22085091
3936 0.21966612
3968 0.21849308
4000 0.21733158
4032 0.21618144
4064 0.2150425
4096 0.21391456
4160 0.21169105
4224 0.20950958
4288 0.20736888
4352 0.20526774
4416 0.20320499
4480 0.20117953
4544 0.19919029
4608 0.19723623
4672 0.19531638
4736 0.1934298
4800 0.19157556
4864 0.18975281
4928 0.18796069
4992 0.1861984
5056 0.18446517
5120 0.18276024
5184 0.18108289
5248 0.17943243
5312 0.17780817
5376 0.17620948
5440 0.17463573
5504 0.17308631
5568 0.17156064
5632 0.17005815
5696 0.16857831
5760 0.16712058
5824 0.16568445
5888 0.16426942
5952 0.16287503
6016 0.1615008
6080 0.1601463
6144 0.15881107
6208 0.15749471
6272 0.15619681
6336 0.15491696
6400 0.15365479
6464 0.15240992
6528 0.15118199
6592 0.14997065
6656 0.14877555
6720 0.14759637
6784 0.14643279
6848 0.14528448
6912 0.14415115
6976 0.1430325
7040 0.14192825
7104 0.1408381
7168 0.1397618
7232 0.13869906
7296 0.13764965
7360 0.1366133
7424 0.13558977
7488 0.13457882
7552 0.13358022
7616 0.13259374
7680 0.13161917
7744 0.13065628
7808 0.12970487
7872 0.12876473
7936 0.12783566
8000 0.12691747
8064 0.12600997
8128 0.12511297
8192 0.12422629
8320 0.12248319
8448 0.12077931
8576 0.11911334
8704 0.11748404
8832 0.11589022
8960 0.11433075
9088 0.11280453
9216 0.11131054
9344 0.10984777
9472 0.10841526
9600 0.10701212
9728 0.10563745
9856 0.10429042
9984 0.10297021
10112 0.10167606
10240 0.10040722
10368 0.099162963
10496 0.097942609
10624 0.096745491
10752 0.095570971
10880 0.094418434
11008 0.093287288
11136 0.092176961
11264 0.091086902
11392 0.090016581
11520 0.088965486
11648 0.087933121
11776 0.086919009
11904 0.085922689
12032 0.084943716
12160 0.083981658
12288 0.083036099
12416 0.082106637
12544 0.081192882
12672 0.080294457
12800 0.079410997
12928 0.078542149
13056 0.07768757
13184 0.076846929
13312 0.076019905
13440 0.075206185
13568 0.074405469
13696 0.073617464
13824 0.072841884
13952 0.072078455
14080 0.071326909
14208 0.070586986
14336 0.069858433
14464 0.069141007
14592 0.068434468
14720 0.067738586
14848 0.067053136
14976 0.066377898
15104 0.065712662
15232 0.06505722
15360 0.064411371
15488 0.063774919
15616 0.063147675
15744 0.062529453
15872 0.061920072
16000 0.061319358
16128 0.060727139
16256 0.060143249
16384 0.059567525
16640 0.058439947
16896 0.057343189
17152 0.056276094
17408 0.055237561
17664 0.054226543
17920 0.053242042
18176 0.052283109
18432 0.051348837
18688 0.050438362
18944 0.049550859
19200 0.04868554
19456 0.047841652
19712 0.047018474
19968 0.046215319
20224 0.045431527
20480 0.044666468
20736 0.043919536
20992 0.043190153
21248 0.042477762
21504 0.041781832
21760 0.041101851
22016 0.040437328
22272 0.039787791
22528 0.039152788
22784 0.038531883
23040 0.037924657
23296 0.037330708
23552 0.036749649
23808 0.036181105
24064 0.035624718
24320 0.035080142
24576 0.034547043
24832 0.0340251
25088 0.033514003
25344 0.033013453
25600 0.032523162
25856 0.032042851
26112 0.03157225
26368 0.031111102
26624 0.030659155
26880 0.030216166
27136 0.029781903
27392 0.029356137
27648 0.02893865
27904 0.028529231
28160 0.028127675
28416 0.027733782
28672 0.027347362
28928 0.026968228
29184 0.026596201
29440 0.026231105
29696 0.025872772
29952 0.025521038
&
@target G0.S19
@type xy
0 1
1 1
2 0.997908
3 0.996862
4 0.993724
5 0.991632
6 0.98954
7 0.98954
8 0.985356
9 0.98431
10 0.98431
11 0.980126
12 0.979079
13 0.978033
14 0.975941
15 0.974895
16 0.974895
17 0.972803
18 0.971757
19 0.968619
20 0.965481
21 0.965481
22 0.965481
23 0.964435
24 0.962343
25 0.962343
26 0.958159
27 0.955021
28 0.952929
29 0.951883
30 0.950837
31 0.949791
32 0.948745
33 0.945607
34 0.941423
35 0.939331
36 0.938285
37 0.937239
38 0.935146
39 0.935146
40 0.932008
41 0.929916
42 0.92887
43 0.926778
44 0.924686
45 0.924686
46 0.920502
47 0.917364
48 0.915272
49 0.914226
50 0.91318
51 0.912134
52 0.912134
53 0.911088
54 0.911088
55 0.908996
56 0.90795
57 0.90795
58 0.906904
59 0.906904
60 0.905858
61 0.904812
62 0.903766
63 0.901674
64 0.900628
65 0.899582
66 0.898536
67 0.898536
68 0.898536
69 0.898536
70 0.898536
71 0.896443
72 0.894351
73 0.893305
74 0.893305
75 0.890167
76 0.890167
77 0.889121
78 0.887029
79 0.885983
80 0.883891
81 0.882845
82 0.879707
83 0.877615
84 0.874477
85 0.873431
86 0.873431
87 0.873431
88 0.872385
89 0.872385
90 0.872385
91 0.872385
92 0.871339
93 0.871339
94 0.871339
95 0.871339
96 0.871339
97 0.871339
98 0.871339
99 0.871339
100 0.870293
101 0.867155
102 0.865063
103 0.864017
104 0.864017
105 0.862971
106 0.861925
107 0.859833
108 0.858787
109 0.856695
110 0.856695
111 0.856695
112 0.856695
113 0.856695
114 0.855649
115 0.854603
116 0.85251
117 0.850418
118 0.849372
119 0.848326
120 0.846234
121 0.845188
122 0.843096
123 0.84205
124 0.841004
125 0.841004
126 0.839958
127 0.839958
128 0.838912
130 0.83682
132 0.833682
134 0.83159
136 0.830544
138 0.828452
140 0.827406
142 0.825314
144 0.824268
146 0.824268
148 0.824268
150 0.823222
152 0.82113
154 0.817992
156 0.814854
158 0.812761
160 0.809623
162 0.806485
164 0.804393
166 0.802301
168 0.802301
170 0.797071
172 0.793933
174 0.792887
176 0.792887
178 0.790795
180 0.788703
182 0.787657
184 0.785565
186 0.783473
188 0.782427
190 0.780335
192 0.778243
194 0.778243
196 0.778243
198 0.775105
200 0.775105
202 0.774059
204 0.774059
206 0.770921
208 0.769874
210 0.767782
212 0.767782
214 0.76569
216 0.763598
218 0.763598
220 0.762552
222 0.761506
224 0.76046
226 0.756276
228 0.754184
230 0.753138
232 0.75
234 0.75
236 0.75
238 0.746862
240 0.745816
242 0.74477
244 0.743724
246 0.740586
248 0.73954
250 0.737448
252 0.735356
254 0.73431
256 0.730126
260 0.725941
264 0.722803
268 0.720711
272 0.719665
276 0.716527
280 0.714435
284 0.714435
288 0.712343
292 0.709205
296 0.708159
300 0.706067
304 0.706067
308 0.705021
312 0.705021
316 0.701883
320 0.698745
324 0.696653
328 0.694561
332 0.692469
336 0.690377
340 0.688285
344 0.686192
348 0.682008
352 0.682008
356 0.680962
360 0.67887
364 0.676778
368 0.676778
372 0.676778
376 0.674686
380 0.67364
384 0.67364
388 0.67364
392 0.671548
396 0.671548
400 0.66841
404 0.667364
408 0.665272
412 0.664226
416 0.664226
420 0.664226
424 0.664226
428 0.664226
432 0.66318
436 0.662134
440 0.660042
444 0.65795
448 0.655858
452 0.653766
456 0.65272
460 0.651674
464 0.651674
468 0.64749
472 0.643305
476 0.641213
480 0.641213
484 0.641213
488 0.639121
492 0.639121
496 0.638075
500 0.635983
504 0.634937
508 0.634937
512 0.634937
520 0.629707
528 0.627615
536 0.625523
544 0.624477
552 0.621339
560 0.621339
568 0.620293
576 0.620293
584 0.616109
592 0.616109
600 0.616109
608 0.611925
616 0.606695
624 0.604603
632 0.603557
640 0.60251
648 0.599372
656 0.598326
664 0.595188
672 0.591004
680 0.589958
688 0.588912
696 0.585774
704 0.582636
712 0.58159
720 0.580544
728 0.577406
736 0.575314
744 0.574268
752 0.573222
760 0.57113
768 0.57113
776 0.569038
784 0.567992
792 0.5659
800 0.561715
808 0.561715
816 0.561715
824 0.559623
832 0.557531
840 0.554393
848 0.551255
856 0.550209
864 0.547071
872 0.544979
880 0.544979
888 0.541841
896 0.541841
904 0.540795
912 0.539749
920 0.538703
928 0.537657
936 0.533473
944 0.532427
952 0.529289
960 0.528243
968 0.527197
976 0.525105
984 0.524059
992 0.524059
1000 0.521967
1008 0.521967
1016 0.518828
1024 0.517782
1040 0.516736
1056 0.516736
1072 0.513598
1088 0.509414
1104 0.506276
1120 0.506276
1136 0.504184
1152 0.502092
1168 0.5
1184 0.496862
1200 0.492678
1216 0.48954
1232 0.488494
1248 0.487448
1264 0.485356
1280 0.48431
1296 0.476987
1312 0.474895
1328 0.474895
1344 0.471757
1360 0.470711
1376 0.469665
1392 0.468619
1408 0.467573
1424 0.466527
1440 0.464435
1456 0.464435
1472 0.461297
1488 0.460251
1504 0.460251
1520 0.459205
1536 0.459205
1552 0.458159
1568 0.458159
1584 0.457113
1600 0.456067
1616 0.453975
1632 0.453975
1648 0.451883
1664 0.450837
1680 0.450837
1696 0.448745
1712 0.446653
1728 0.446653
1744 0.446653
1760 0.443515
1776 0.441423
1792 0.441423
1808 0.440377
1824 0.438285
1840 0.438285
1856 0.435146
1872 0.435146
1888 0.4341
1904 0.433054
1920 0.432008
1936 0.432008
1952 0.42887
1968 0.42887
1984 0.426778
2000 0.425732
2016 0.425732
2032 0.425732
2048 0.42364
2080 0.422594
2112 0.421548
2144 0.417364
2176 0.414226
2208 0.411088
2240 0.408996
2272 0.406904
2304 0.404812
2336 0.403766
2368 0.40272
2400 0.40272
2432 0.401674
2464 0.399582
2496 0.399582
2528 0.396444
2560 0.395397
2592 0.394351
2624 0.390167
2656 0.387029
2688 0.384937
2720 0.381799
2752 0.381799
2784 0.380753
2816 0.380753
2848 0.380753
2880 0.377615
2912 0.374477
2944 0.374477
2976 0.374477
3008 0.373431
3040 0.371339
3072 0.371339
3104 0.369247
3136 0.368201
3168 0.362971
3200 0.360879
3232 0.358787
3264 0.355649
3296 0.354603
3328 0.354603
3360 0.351464
3392 0.349372
3424 0.349372
3456 0.349372
3488 0.349372
3520 0.34728
3552 0.346234
3584 0.346234
3616 0.346234
3648 0.345188
3680 0.345188
3712 0.34205
3744 0.34205
3776 0.341004
3808 0.338912
3840 0.33682
3872 0.335774
3904 0.333682
3936 0.332636
3968 0.33159
4000 0.33159
4032 0.328452
4064 0.325314
4096 0.325314
4160 0.324268
4224 0.324268
4288 0.322176
4352 0.32113
4416 0.319038
4480 0.316946
4544 0.312762
4608 0.310669
4672 0.309623
4736 0.308577
4800 0.305439
4864 0.300209
4928 0.298117
4992 0.297071
5056 0.296025
5120 0.296025
5184 0.293933
5248 0.293933
5312 0.292887
5376 0.289749
5440 0.287657
5504 0.287657
5568 0.286611
5632 0.284519
5696 0.282427
5760 0.281381
5824 0.280335
5888 0.278243
5952 0.276151
6016 0.276151
6080 0.274059
6144 0.273013
6208 0.271967
6272 0.269874
6336 0.268828
6400 0.268828
6464 0.268828
6528 0.267782
6592 0.267782
6656 0.266736
6720 0.266736
6784 0.264644
6848 0.264644
6912 0.262552
6976 0.262552
7040 0.262552
7104 0.26046
7168 0.26046
7232 0.26046
7296 0.258368
7360 0.257322
7424 0.25523
7488 0.254184
7552 0.253138
7616 0.253138
7680 0.252092
7744 0.251046
7808 0.251046
7872 0.251046
7936 0.25
8000 0.25
8064 0.247908
8128 0.247908
8192 0.247908
8320 0.24477
8448 0.243724
8576 0.242678
8704 0.241632
8832 0.237448
8960 0.236402
9088 0.235356
9216 0.23431
9344 0.233264
9472 0.233264
9600 0.232218
9728 0.229079
9856 0.225941
9984 0.224895
10112 0.224895
10240 0.223849
10368 0.221757
10496 0.219665
10624 0.219665
10752 0.219665
10880 0.219665
11008 0.218619
11136 0.217573
11264 0.216527
11392 0.216527
11520 0.216527
11648 0.215481
11776 0.213389
11904 0.213389
12032 0.213389
12160 0.211297
12288 0.211297
12416 0.211297
12544 0.209205
12672 0.207113
12800 0.206067
12928 0.206067
13056 0.205021
13184 0.205021
13312 0.205021
13440 0.201883
13568 0.201883
13696 0.199791
13824 0.198745
13952 0.198745
14080 0.195607
14208 0.192469
14336 0.189331
14464 0.188285
14592 0.188285
14720 0.187238
14848 0.187238
14976 0.187238
15104 0.187238
15232 0.185146
15360 0.183054
15488 0.183054
15616 0.182008
15744 0.182008
15872 0.180962
16000 0.17887
16128 0.17887
16256 0.17887
16384 0.177824
16640 0.175732
16896 0.17364
17152 0.172594
17408 0.170502
17664 0.169456
17920 0.16841
18176 0.167364
18432 0.165272
18688 0.162134
18944 0.161088
19200 0.158996
19456 0.15795
19712 0.15795
19968 0.15795
20224 0.156904
20480 0.154812
20736 0.154812
20992 0.153766
21248 0.15272
21504 0.15272
21760 0.151674
22016 0.151674
22272 0.149582
22528 0.149582
22784 0.14749
23040 0.146444
23296 0.145397
23552 0.143305
23808 0.141213
24064 0.139121
24320 0.139121
24576 0.138075
24832 0.138075
25088 0.138075
25344 0.138075
25600 0.138075
25856 0.137029
26112 0.135983
26368 0.132845
26624 0.131799
26880 0.131799
27136 0.130753
27392 0.129707
27648 0.129707
27904 0.129707
28160 0.129707
28416 0.129707
28672 0.128661
28928 0.126569
29184 0.125523
29440 0.125523
29696 0.124477
29952 0.124477
30208 0.124477
30464 0.124477
30720 0.124477
30976 0.124477
31232 0.123431
31488 0.122385
31744 0.121339
32000 0.121339
32256 0.121339
32512 0.120293
32768 0.119247
33280 0.118201
33792 0.116109
34304 0.116109
34816 0.116109
35328 0.116109
35840 0.116109
36352 0.116109
36864 0.115063
37376 0.114017
37888 0.114017
38400 0.114017
38912 0.111925
39424 0.110879
39936 0.110879
&
@target G0.S20
@type xy
0 1
1 0.97364534
2 0.96434713
3 0.95748565
4 0.95185045
5 0.94698424
6 0.94265642
7 0.93873179
8 0.9351232
9 0.93177067
10 0.92863085
11 0.92567128
12 0.92286687
13 0.92019781
14 0.9176481
15 0.91520463
16 0.91285649
17 0.91059449
18 0.90841082
19 0.90629875
20 0.90425244
21 0.90226682
22 0.9003374
23 0.89846022
24 0.89663176
25 0.89484887
26 0.89310872
27 0.89140875
28 0.88974664
29 0.8881203
30 0.8865278
31 0.88496739
32 0.88343746
33 0.88193651
34 0.88046318
35 0.87901621
36 0.87759441
37 0.8761967
38 0.87482205
39 0.87346953
40 0.87213824
41 0.87082736
42 0.8695361
43 0.86826374
44 0.86700958
45 0.86577299
46 0.86455334
47 0.86335007
48 0.86216262
49 0.86099048
50 0.85983317
51 0.85869021
52 0.85756116
53 0.8564456
54 0.85534315
55 0.8542534
56 0.85317601
57 0.85211062
58 0.85105691
59 0.85001456
60 0.84898326
61 0.84796273
62 0.84695269
63 0.84595287
64 0.84496302
65 0.8439829
66 0.84301226
67 0.84205088
68 0.84109855
69 0.84015506
70 0.8392202
71 0.83829377
72 0.8373756
73 0.83646551
74 0.8355633
75 0.83466883
76 0.83378193
77 0.83290244
78 0.8320302
79 0.83116508
80 0.83030693
81 0.82945561
82 0.82861099
83 0.82777294
84 0.82694134
85 0.82611607
86 0.825297
87 0.82448402
88 0.82367703
89 0.82287591
90 0.82208056
91 0.82129089
92 0.82050678
93 0.81972816
94 0.81895491
95 0.81818696
96 0.81742421
97 0.81666658
98 0.81591399
99 0.81516635
100 0.81442359
101 0.81368562
102 0.81295238
103 0.81222379
104 0.81149977
105 0.81078027
106 0.8100652
107 0.80935451
108 0.80864813
109 0.807946
110 0.80724805
111 0.80655422
112 0.80586446
113 0.80517871
114 0.80449692
115 0.80381901
116 0.80314496
117 0.80247469
118 0.80180816
119 0.80114532
120 0.80048613
121 0.79983052
122 0.79917846
123 0.7985299
124 0.79788479
125 0.7972431
126 0.79660477
127 0.79596976
128 0.79533804
130 0.79408427
132 0.79284316
134 0.7916144
136 0.7903977
138 0.78919277
140 0.78799935
142 0.78681717
144 0.78564599
146 0.78448556
148 0.78333564
150 0.78219602
152 0.78106647
154 0.77994679
156 0.77883677
158 0.77773621
160 0.77664492
162 0.77556273
164 0.77448944
166 0.77342489
168 0.77236892
170 0.77132135
172 0.77028204
174 0.76925082
176 0.76822755
178 0.76721209
180 0.7662043
182 0.76520403
184 0.76421117
186 0.76322558
188 0.76224714
190 0.76127572
192 0.76031121
194 0.75935349
196 0.75840245
198 0.75745799
200 0.75651999
202 0.75558836
204 0.75466299
206 0.75374378
208 0.75283065
210 0.75192349
212 0.75102221
214 0.75012674
216 0.74923697
218 0.74835283
220 0.74747423
222 0.74660109
224 0.74573334
226 0.7448709
228 0.74401368
230 0.74316163
232 0.74231466
234 0.74147271
236 0.74063571
238 0.73980359
240 0.73897628
242 0.73815373
244 0.73733586
246 0.73652262
248 0.73571395
250 0.73490978
252 0.73411006
254 0.73331474
256 0.73252375
260 0.73095457
264 0.72940211
268 0.72786595
272 0.72634571
276 0.72484101
280 0.7233515
284 0.72187681
288 0.72041663
292 0.71897062
296 0.71753847
300 0.71611989
304 0.71471458
308 0.71332227
312 0.71194267
316 0.71057554
320 0.70922061
324 0.70787764
328 0.70654639
332 0.70522664
336 0.70391816
340 0.70262073
344 0.70133415
348 0.70005821
352 0.69879271
356 0.69753746
360 0.69629229
364 0.695057
368 0.69383142
372 0.69261538
376 0.69140872
380 0.69021128
384 0.68902289
388 0.68784341
392 0.68667268
396 0.68551057
400 0.68435693
404 0.68321163
408 0.68207452
412 0.68094549
416 0.67982441
420 0.67871114
424 0.67760557
428 0.67650759
432 0.67541708
436 0.67433392
440 0.673258
444 0.67218923
448 0.67112749
452 0.67007269
456 0.66902471
460 0.66798348
464 0.66694889
468 0.66592084
472 0.66489925
476 0.66388403
480 0.66287509
484 0.66187235
488 0.66087572
492 0.65988513
496 0.65890048
500 0.65792171
504 0.65694874
508 0.65598148
512 0.65501988
520 0.65311333
528 0.65122854
536 0.64936496
544 0.64752208
552 0.64569941
560 0.64389647
568 0.64211279
576 0.64034794
584 0.63860149
592 0.63687302
600 0.63516215
608 0.63346849
616 0.63179166
624 0.63013132
632 0.62848711
640 0.6268587
648 0.62524576
656 0.623648
664 0.62206509
672 0.62049675
680 0.6189427
688 0.61740265
696 0.61587634
704 0.61436351
712 0.61286392
720 0.6113773
728 0.60990344
736 0.60844209
744 0.60699303
752 0.60555606
760 0.60413094
768 0.60271748
776 0.60131548
784 0.59992475
792 0.59854509
800 0.59717631
808 0.59581825
816 0.59447072
824 0.59313355
832 0.59180659
840 0.59048965
848 0.58918259
856 0.58788526
864 0.5865975
872 0.58531916
880 0.58405011
888 0.5827902
896 0.58153929
904 0.58029726
912 0.57906396
920 0.57783929
928 0.5766231
936 0.57541528
944 0.57421572
952 0.57302428
960 0.57184087
968 0.57066536
976 0.56949766
984 0.56833765
992 0.56718523
1000 0.56604029
1008 0.56490275
1016 0.56377249
1024 0.56264943
1040 0.56042452
1056 0.55822728
1072 0.55605702
1088 0.55391307
1104 0.55179478
1120 0.54970152
1136 0.54763271
1152 0.54558777
1168 0.54356614
1184 0.54156728
1200 0.53959069
1216 0.53763586
1232 0.53570232
1248 0.53378959
1264 0.53189724
1280 0.53002482
1296 0.52817192
1312 0.52633814
1328 0.52452307
1344 0.52272635
1360 0.52094759
1376 0.51918646
1392 0.51744259
1408 0.51571565
1424 0.51400533
1440 0.51231129
1456 0.51063325
1472 0.50897089
1488 0.50732393
1504 0.50569209
1520 0.5040751
1536 0.50247269
1552 0.5008846
1568 0.49931059
1584 0.4977504
1600 0.4962038
1616 0.49467056
1632 0.49315046
1648 0.49164326
1664 0.49014877
1680 0.48866677
1696 0.48719706
1712 0.48573944
1728 0.48429372
1744 0.4828597
1760 0.48143721
1776 0.48002607
1792 0.4786261
1808 0.47723713
1824 0.47585899
1840 0.47449151
1856 0.47313456
1872 0.47178795
1888 0.47045155
1904 0.4691252
1920 0.46780876
1936 0.46650209
1952 0.46520504
1968 0.46391749
1984 0.46263929
2000 0.46137033
2016 0.46011046
2032 0.45885957
2048 0.45761754
2080 0.45515956
2112 0.45273559
2144 0.45034474
2176 0.44798617
2208 0.44565904
2240 0.44336257
2272 0.44109601
2304 0.43885861
2336 0.43664968
2368 0.43446853
2400 0.43231452
2432 0.43018701
2464 0.4280854
2496 0.4260091
2528 0.42395754
2560 0.42193018
2592 0.41992648
2624 0.41794593
2656 0.41598804
2688 0.41405233
2720 0.41213834
2752 0.41024561
2784 0.40837371
2816 0.40652223
2848 0.40469074
2880 0.40287886
2912 0.4010862
2944 0.39931238
2976 0.39755705
3008 0.39581985
3040 0.39410044
3072 0.39239849
3104 0.39071367
3136 0.38904568
3168 0.3873942
3200 0.38575894
3232 0.38413962
3264 0.38253594
3296 0.38094764
3328 0.37937445
3360 0.37781611
3392 0.37627237
3424 0.37474298
3456 0.3732277
3488 0.3717263
3520 0.37023854
3552 0.36876422
3584 0.3673031
3616 0.36585497
3648 0.36441964
3680 0.3629969
3712 0.36158654
3744 0.36018839
3776 0.35880224
3808 0.35742793
3840 0.35606525
3872 0.35471405
3904 0.35337415
3936 0.35204538
3968 0.35072758
4000 0.34942059
4032 0.34812425
4064 0.3468384
4096 0.34556291
4160 0.34304237
4224 0.34056149
4288 0.33811919
4352 0.33571441
4416 0.33334615
4480 0.33101345
4544 0.32871536
4608 0.32645101
4672 0.32421954
4736 0.32202011
4800 0.31985193
4864 0.31771424
4928 0.31560629
4992 0.31352738
5056 0.31147681
5120 0.30945392
5184 0.30745808
5248 0.30548865
5312 0.30354505
5376 0.3016267
5440 0.29973303
5504 0.29786351
5568 0.29601761
5632 0.29419482
5696 0.29239466
5760 0.29061664
5824 0.2888603
5888 0.28712521
5952 0.28541092
6016 0.28371701
6080 0.28204308
6144 0.28038873
6208 0.27875357
6272 0.27713723
6336 0.27553935
6400 0.27395957
6464 0.27239755
6528 0.27085295
6592 0.26932546
6656 0.26781475
6720 0.26632052
6784 0.26484247
6848 0.26338031
6912 0.26193375
6976 0.26050251
7040 0.25908634
7104 0.25768496
7168 0.25629812
7232 0.25492557
7296 0.25356707
7360 0.25222238
7424 0.25089126
7488 0.2495735
7552 0.24826888
7616 0.24697717
7680 0.24569816
7744 0.24443166
7808 0.24317746
7872 0.24193537
7936 0.24070519
8000 0.23948674
8064 0.23827984
8128 0.2370843
8192 0.23589996
8320 0.23356417
8448 0.23127115
8576 0.22901964
8704 0.22680842
8832 0.22463634
8960 0.22250227
9088 0.22040516
9216 0.21834398
9344 0.21631774
9472 0.21432549
9600 0.21236634
9728 0.21043939
9856 0.20854382
9984 0.2066788
10112 0.20484356
10240 0.20303734
10368 0.20125942
10496 0.19950909
10624 0.19778569
10752 0.19608855
10880 0.19441706
11008 0.19277059
11136 0.19114857
11264 0.18955042
11392 0.18797559
11520 0.18642355
11648 0.18489378
11776 0.1833858
11904 0.1818991
12032 0.18043323
12160 0.17898773
12288 0.17756217
12416 0.17615611
12544 0.17476914
12672 0.17340086
12800 0.17205089
12928 0.17071883
13056 0.16940434
13184 0.16810704
13312 0.1668266
13440 0.16556267
13568 0.16431493
13696 0.16308307
13824 0.16186676
13952 0.16066571
14080 0.15947964
14208 0.15830824
14336 0.15715125
14464 0.15600839
14592 0.15487941
14720 0.15376404
14848 0.15266203
14976 0.15157315
15104 0.15049715
15232 0.14943381
15360 0.14838289
15488 0.14734418
15616 0.14631746
15744 0.14530253
15872 0.14429917
16000 0.1433072
16128 0.14232641
16256 0.14135662
16384 0.14039764
16640 0.13851138
16896 0.13666625
17152 0.13486089
17408 0.13309404
17664 0.13136448
17920 0.12967103
18176 0.12801258
18432 0.12638806
18688 0.12479644
18944 0.12323674
19200 0.12170801
19456 0.12020935
19712 0.11873989
19968 0.1172988
20224 0.11588526
20480 0.11449852
20736 0.11313782
20992 0.11180246
21248 0.11049174
21504 0.109205
21760 0.10794161
22016 0.10670094
22272 0.10548241
22528 0.10428544
22784 0.10310948
23040 0.101954
23296 0.10081848
23552 0.099702417
23808 0.098605338
24064 0.097526777
24320 0.096466284
24576 0.095423422
24832 0.094397773
25088 0.093388927
25344 0.092396492
25600 0.091420084
25856 0.090459334
26112 0.089513883
26368 0.088583384
26624 0.087667499
26880 0.086765901
27136 0.085878274
27392 0.08500431
27648 0.08414371
27904 0.083296184
28160 0.082461451
28416 0.081639237
28672 0.080829277
28928 0.080031312
29184 0.079245092
29440 0.078470373
29696 0.077706917
29952 0.076954494
30208 0.076212879
30464 0.075481855
30720 0.074761208
30976 0.074050732
31232 0.073350225
31488 0.072659492
31744 0.071978341
32000 0.071306587
32256 0.070644048
32512 0.069990547
32768 0.069345913
33280 0.068082577
33792 0.066852746
34304 0.065655192
34816 0.064488742
35328 0.063352283
35840 0.062244751
36352 0.061165133
36864 0.060112462
37376 0.059085814
37888 0.058084308
38400 0.057107099
38912 0.056153383
39424 0.055222387
39936 0.054313373
&
@target G0.S21
@type xy
0 1
1 1
2 0.998918
3 0.998918
4 0.998918
5 0.997836
6 0.995671
7 0.994589
8 0.993506
9 0.993506
10 0.992424
11 0.992424
12 0.992424
13 0.99026
14 0.989177
15 0.985931
16 0.985931
17 0.985931
18 0.983766
19 0.983766
20 0.983766
21 0.983766
22 0.983766
23 0.983766
24 0.983766
25 0.983766
26 0.983766
27 0.982684
28 0.981602
29 0.979437
30 0.978355
31 0.978355
32 0.977273
33 0.97619
34 0.97619
35 0.97619
36 0.975108
37 0.974026
38 0.972944
39 0.972944
40 0.972944
41 0.970779
42 0.968615
43 0.967532
44 0.96645
45 0.96645
46 0.96645
47 0.96645
48 0.965368
49 0.964286
50 0.964286
51 0.963203
52 0.961039
53 0.959957
54 0.958874
55 0.957792
56 0.955628
57 0.954545
58 0.952381
59 0.952381
60 0.950216
61 0.950216
62 0.950216
63 0.950216
64 0.950216
65 0.950216
66 0.949134
67 0.948052
68 0.94697
69 0.94697
70 0.945887
71 0.944805
72 0.944805
73 0.944805
74 0.944805
75 0.943723
76 0.942641
77 0.942641
78 0.942641
79 0.942641
80 0.942641
81 0.942641
82 0.942641
83 0.940476
84 0.940476
85 0.940476
86 0.940476
87 0.940476
88 0.938312
89 0.938312
90 0.938312
91 0.938312
92 0.938312
93 0.937229
94 0.937229
95 0.935065
96 0.9329
97 0.931818
98 0.931818
99 0.930736
100 0.930736
101 0.930736
102 0.930736
103 0.929654
104 0.929654
105 0.929654
106 0.928571
107 0.928571
108 0.928571
109 0.928571
110 0.927489
111 0.927489
112 0.924242
113 0.924242
114 0.919913
115 0.919913
116 0.919913
117 0.919913
118 0.915584
119 0.915584
120 0.915584
121 0.914502
122 0.914502
123 0.91342
124 0.91342
125 0.91342
126 0.912338
127 0.911255
128 0.910173
130 0.910173
132 0.909091
134 0.906926
136 0.904762
138 0.90368
140 0.902597
142 0.901515
144 0.901515
146 0.901515
148 0.900433
150 0.898268
152 0.897186
154 0.896104
156 0.896104
158 0.891775
160 0.88961
162 0.886364
164 0.885281
166 0.885281
168 0.884199
170 0.884199
172 0.884199
174 0.882035
176 0.882035
178 0.880952
180 0.880952
182 0.880952
184 0.87987
186 0.878788
188 0.877706
190 0.877706
192 0.876623
194 0.874459
196 0.873377
198 0.872294
200 0.871212
202 0.87013
204 0.87013
206 0.867965
208 0.867965
210 0.867965
212 0.866883
214 0.866883
216 0.865801
218 0.864719
220 0.864719
222 0.863636
224 0.862554
226 0.862554
228 0.861472
230 0.86039
232 0.859307
234 0.859307
236 0.858225
238 0.857143
240 0.856061
242 0.856061
244 0.854978
246 0.853896
248 0.853896
250 0.853896
252 0.853896
254 0.853896
256 0.852814
260 0.849567
264 0.849567
268 0.848485
272 0.847403
276 0.844156
280 0.844156
284 0.841991
288 0.839827
292 0.838745
296 0.837662
300 0.835498
304 0.834416
308 0.833333
312 0.832251
316 0.831169
320 0.827922
324 0.827922
328 0.827922
332 0.825758
336 0.825758
340 0.825758
344 0.823593
348 0.822511
352 0.822511
356 0.821429
360 0.820346
364 0.820346
368 0.819264
372 0.819264
376 0.818182
380 0.814935
384 0.812771
388 0.809524
392 0.806277
396 0.805195
400 0.805195
404 0.804113
408 0.804113
412 0.80303
416 0.801948
420 0.800866
424 0.800866
428 0.797619
432 0.797619
436 0.795455
440 0.795455
444 0.79329
448 0.79329
452 0.790043
456 0.787879
460 0.787879
464 0.786797
468 0.785714
472 0.784632
476 0.784632
480 0.784632
484 0.784632
488 0.784632
492 0.78355
496 0.78355
500 0.782468
504 0.782468
508 0.781385
512 0.781385
520 0.780303
528 0.778139
536 0.777056
544 0.774892
552 0.772727
560 0.769481
568 0.762987
576 0.75974
584 0.75974
592 0.757576
600 0.757576
608 0.754329
616 0.754329
624 0.752164
632 0.751082
640 0.747836
648 0.746753
656 0.745671
664 0.744589
672 0.743506
680 0.741342
688 0.741342
696 0.741342
704 0.738095
712 0.738095
720 0.735931
728 0.733766
736 0.729437
744 0.729437
752 0.728355
760 0.728355
768 0.728355
776 0.728355
784 0.728355
792 0.725108
800 0.722944
808 0.720779
816 0.718615
824 0.718615
832 0.717532
840 0.717532
848 0.715368
856 0.714286
864 0.714286
872 0.714286
880 0.711039
888 0.708874
896 0.705628
904 0.703463
912 0.700216
920 0.698052
928 0.69697
936 0.695887
944 0.695887
952 0.694805
960 0.693723
968 0.692641
976 0.692641
984 0.692641
992 0.692641
1000 0.691558
1008 0.688312
1016 0.688312
1024 0.685065
1040 0.6829
1056 0.681818
1072 0.681818
1088 0.677489
1104 0.676407
1120 0.67316
1136 0.67316
1152 0.672078
1168 0.669913
1184 0.668831
1200 0.665584
1216 0.66342
1232 0.661255
1248 0.659091
1264 0.656926
1280 0.655844
1296 0.652597
1312 0.651515
1328 0.650433
1344 0.649351
1360 0.648268
1376 0.647186
1392 0.646104
1408 0.645022
1424 0.643939
1440 0.640693
1456 0.640693
1472 0.638528
1488 0.637446
1504 0.637446
1520 0.636364
1536 0.635281
1552 0.635281
1568 0.633117
1584 0.632035
1600 0.628788
1616 0.625541
1632 0.624459
1648 0.623377
1664 0.622294
1680 0.622294
1696 0.619048
1712 0.617965
1728 0.613636
1744 0.612554
1760 0.61039
1776 0.609307
1792 0.604978
1808 0.603896
1824 0.603896
1840 0.602814
1856 0.602814
1872 0.601732
1888 0.600649
1904 0.600649
1920 0.597403
1936 0.59632
1952 0.594156
1968 0.593074
1984 0.593074
2000 0.591991
2016 0.591991
2032 0.591991
2048 0.591991
2080 0.587662
2112 0.58658
2144 0.583333
2176 0.582251
2208 0.580087
2240 0.57684
2272 0.575758
2304 0.573593
2336 0.571429
2368 0.569264
2400 0.568182
2432 0.5671
2464 0.563853
2496 0.561688
2528 0.559524
2560 0.557359
2592 0.556277
2624 0.555195
2656 0.554113
2688 0.554113
2720 0.551948
2752 0.549784
2784 0.549784
2816 0.546537
2848 0.546537
2880 0.544372
2912 0.544372
2944 0.542208
2976 0.540043
3008 0.538961
3040 0.537879
3072 0.535714
3104 0.529221
3136 0.529221
3168 0.524892
3200 0.52381
3232 0.522727
3264 0.521645
3296 0.521645
3328 0.520563
3360 0.517316
3392 0.516234
3424 0.512987
3456 0.512987
3488 0.511905
3520 0.510823
3552 0.507576
3584 0.506494
3616 0.506494
3648 0.505411
3680 0.504329
3712 0.501082
3744 0.5
3776 0.495671
3808 0.494589
3840 0.493506
3872 0.492424
3904 0.491342
3936 0.49026
3968 0.489177
4000 0.485931
4032 0.484848
4064 0.481602
4096 0.480519
4160 0.479437
4224 0.475108
4288 0.474026
4352 0.472944
4416 0.472944
4480 0.471861
4544 0.471861
4608 0.471861
4672 0.470779
4736 0.469697
4800 0.468615
4864 0.467532
4928 0.464286
4992 0.464286
5056 0.464286
5120 0.463203
5184 0.461039
5248 0.461039
5312 0.459957
5376 0.457792
5440 0.453463
5504 0.451299
5568 0.451299
5632 0.449134
5696 0.448052
5760 0.44697
5824 0.445887
5888 0.442641
5952 0.441558
6016 0.438312
6080 0.437229
6144 0.435065
6208 0.433983
6272 0.4329
6336 0.430736
6400 0.428571
6464 0.427489
6528 0.426407
6592 0.424242
6656 0.42316
6720 0.42316
6784 0.420996
6848 0.418831
6912 0.417749
6976 0.414502
7040 0.414502
7104 0.41342
7168 0.412338
7232 0.412338
7296 0.411255
7360 0.411255
7424 0.411255
7488 0.410173
7552 0.409091
7616 0.409091
7680 0.408009
7744 0.406926
7808 0.405844
7872 0.405844
7936 0.404762
8000 0.404762
8064 0.404762
8128 0.40368
8192 0.402597
8320 0.402597
8448 0.402597
8576 0.402597
8704 0.400433
8832 0.398268
8960 0.397186
9088 0.397186
9216 0.396104
9344 0.395022
9472 0.391775
9600 0.391775
9728 0.387446
9856 0.386364
9984 0.386364
10112 0.385281
10240 0.384199
10368 0.382035
10496 0.37987
10624 0.377706
10752 0.375541
10880 0.374459
11008 0.373377
11136 0.373377
11264 0.372294
11392 0.371212
11520 0.37013
11648 0.369048
11776 0.367965
11904 0.367965
12032 0.367965
12160 0.367965
12288 0.366883
12416 0.366883
12544 0.366883
12672 0.365801
12800 0.364719
12928 0.364719
13056 0.362554
13184 0.359307
13312 0.359307
13440 0.359307
13568 0.359307
13696 0.359307
13824 0.359307
13952 0.359307
14080 0.359307
14208 0.359307
14336 0.359307
14464 0.359307
14592 0.358225
14720 0.356061
14848 0.354978
14976 0.354978
15104 0.354978
15232 0.353896
15360 0.353896
15488 0.353896
15616 0.353896
15744 0.353896
15872 0.353896
16000 0.353896
16128 0.353896
16256 0.351732
16384 0.349567
16640 0.348485
16896 0.34632
17152 0.34632
17408 0.345238
17664 0.344156
17920 0.343074
18176 0.343074
18432 0.339827
18688 0.339827
18944 0.338745
19200 0.333333
19456 0.333333
19712 0.332251
19968 0.332251
20224 0.330087
20480 0.330087
20736 0.329004
20992 0.327922
21248 0.32684
21504 0.32684
21760 0.325758
22016 0.323593
22272 0.321429
22528 0.319264
22784 0.318182
23040 0.316017
23296 0.313853
23552 0.313853
23808 0.312771
24064 0.311688
24320 0.310606
24576 0.310606
24832 0.309524
25088 0.306277
25344 0.304113
25600 0.304113
25856 0.304113
26112 0.30303
26368 0.301948
26624 0.300866
26880 0.298701
27136 0.297619
27392 0.297619
27648 0.297619
27904 0.295455
28160 0.294372
28416 0.29329
28672 0.29329
28928 0.292208
29184 0.292208
29440 0.292208
29696 0.290043
29952 0.287879
30208 0.286797
30464 0.286797
30720 0.28355
30976 0.28355
31232 0.281385
31488 0.281385
31744 0.279221
32000 0.279221
32256 0.279221
32512 0.279221
32768 0.278139
33280 0.27381
33792 0.272727
34304 0.270563
34816 0.267316
35328 0.266234
35840 0.265152
36352 0.262987
36864 0.262987
37376 0.258658
37888 0.258658
38400 0.258658
38912 0.256494
39424 0.254329
39936 0.253247
&
@target G0.S22
@type xy
0 1
1 0.98281195
2 0.97689238
3 0.97253759
4 0.96896651
5 0.96588536
6 0.96314646
7 0.96066339
8 0.95838057
9 0.95625978
10 0.95427345
11 0.95240095
12 0.95062637
13 0.94893712
14 0.94732308
15 0.94577594
16 0.9442888
17 0.94285585
18 0.94147214
19 0.94013344
20 0.93883605
21 0.93757677
22 0.93635277
23 0.93516156
24 0.93400091
25 0.93286884
26 0.93176357
27 0.93068348
28 0.92962713
29 0.92859318
30 0.92758043
31 0.92658778
32 0.92561421
33 0.92465879
34 0.92372066
35 0.92279902
36 0.92189313
37 0.92100231
38 0.92012593
39 0.91926337
40 0.9184141
41 0.91757759
42 0.91675334
43 0.91594091
44 0.91513986
45 0.91434979
46 0.91357031
47 0.91280105
48 0.91204169
49 0.91129189
50 0.91055135
51 0.90981978
52 0.9090969
53 0.90838244
54 0.90767617
55 0.90697783
56 0.90628721
57 0.90560409
58 0.90492825
59 0.90425951
60 0.90359766
61 0.90294254
62 0.90229397
63 0.90165178
64 0.90101581
65 0.90038591
66 0.89976193
67 0.89914374
68 0.89853118
69 0.89792414
70 0.89732249
71 0.89672611
72 0.89613487
73 0.89554868
74 0.89496741
75 0.89439096
76 0.89381924
77 0.89325213
78 0.89268956
79 0.89213143
80 0.89157764
81 0.89102812
82 0.89048278
83 0.88994153
84 0.88940431
85 0.88887103
86 0.88834163
87 0.88781603
88 0.88729416
89 0.88677595
90 0.88626135
91 0.88575028
92 0.88524269
93 0.88473852
94 0.8842377
95 0.88374019
96 0.88324592
97 0.88275485
98 0.88226692
99 0.88178208
100 0.88130027
101 0.88082147
102 0.88034561
103 0.87987265
104 0.87940254
105 0.87893525
106 0.87847073
107 0.87800894
108 0.87754984
109 0.87709338
110 0.87663954
111 0.87618827
112 0.87573954
113 0.87529331
114 0.87484954
115 0.87440821
116 0.87396927
117 0.8735327
118 0.87309846
119 0.87266653
120 0.87223687
121 0.87180944
122 0.87138423
123 0.87096121
124 0.87054033
125 0.87012159
126 0.86970495
127 0.86929038
128 0.86887786
130 0.86805887
132 0.86724777
134 0.86644438
136 0.86564851
138 0.86486
140 0.86407866
142 0.86330435
144 0.8625369
146 0.86177616
148 0.86102199
150 0.86027424
152 0.85953279
154 0.8587975
156 0.85806823
158 0.85734488
160 0.85662732
162 0.85591544
164 0.85520912
166 0.85450827
168 0.85381276
170 0.85312251
172 0.85243742
174 0.85175738
176 0.85108232
178 0.85041213
180 0.84974673
182 0.84908604
184 0.84842998
186 0.84777846
188 0.84713141
190 0.84648875
192 0.84585041
194 0.84521632
196 0.8445864
198 0.8439606
200 0.84333884
202 0.84272106
204 0.84210719
206 0.84149719
208 0.84089098
210 0.84028851
212 0.83968972
214 0.83909456
216 0.83850297
218 0.83791491
220 0.83733031
222 0.83674913
224 0.83617133
226 0.83559684
228 0.83502563
230 0.83445766
232 0.83389286
234 0.83333121
236 0.83277266
238 0.83221716
240 0.83166468
242 0.83111518
244 0.83056861
246 0.83002495
248 0.82948414
250 0.82894616
252 0.82841097
254 0.82787853
256 0.82734881
260 0.82629739
264 0.82525645
268 0.82422573
272 0.823205
276 0.82219402
280 0.82119256
284 0.82020041
288 0.81921736
292 0.81824321
296 0.81727776
300 0.81632084
304 0.81537224
308 0.81443181
312 0.81349938
316 0.81257477
320 0.81165784
324 0.81074842
328 0.80984637
332 0.80895156
336 0.80806383
340 0.80718305
344 0.8063091
348 0.80544185
352 0.80458117
356 0.80372695
360 0.80287906
364 0.80203741
368 0.80120187
372 0.80037234
376 0.79954872
380 0.79873091
384 0.7979188
388 0.79711232
392 0.79631135
396 0.79551582
400 0.79472563
404 0.79394071
408 0.79316095
412 0.7923863
416 0.79161666
420 0.79085195
424 0.79009211
428 0.78933707
432 0.78858673
436 0.78784105
440 0.78709995
444 0.78636336
448 0.78563122
452 0.78490346
456 0.78418003
460 0.78346086
464 0.78274589
468 0.78203506
472 0.78132832
476 0.78062562
480 0.77992689
484 0.77923209
488 0.77854116
492 0.77785405
496 0.77717071
500 0.77649109
504 0.77581516
508 0.77514284
512 0.77447412
520 0.77314723
528 0.77183414
536 0.77053453
544 0.76924805
552 0.76797442
560 0.76671332
568 0.76546447
576 0.7642276
584 0.76300243
592 0.76178871
600 0.76058619
608 0.75939463
616 0.7582138
624 0.75704348
632 0.75588345
640 0.75473349
648 0.75359341
656 0.75246302
664 0.75134211
672 0.75023051
680 0.74912804
688 0.74803452
696 0.74694979
704 0.74587369
712 0.74480606
720 0.74374674
728 0.74269558
736 0.74165244
744 0.74061719
752 0.73958968
760 0.73856978
768 0.73755735
776 0.73655229
784 0.73555446
792 0.73456374
800 0.73358002
808 0.73260318
816 0.73163312
824 0.73066973
832 0.7297129
840 0.72876253
848 0.72781852
856 0.72688077
864 0.7259492
872 0.7250237
880 0.72410419
888 0.72319058
896 0.72228278
904 0.72138071
912 0.72048428
920 0.71959343
928 0.71870806
936 0.7178281
944 0.71695348
952 0.71608412
960 0.71521995
968 0.7143609
976 0.71350691
984 0.7126579
992 0.71181381
1000 0.71097458
1008 0.71014014
1016 0.70931043
1024 0.70848539
1040 0.70684908
1056 0.70523076
1072 0.70362998
1088 0.70204632
1104 0.70047937
1120 0.69892874
1136 0.69739404
1152 0.69587492
1168 0.69437102
1184 0.692882
1200 0.69140754
1216 0.68994732
1232 0.68850103
1248 0.68706839
1264 0.6856491
1280 0.6842429
1296 0.6828495
1312 0.68146867
1328 0.68010014
1344 0.67874368
1360 0.67739905
1376 0.67606602
1392 0.67474438
1408 0.6734339
1424 0.67213439
1440 0.67084564
1456 0.66956745
1472 0.66829964
1488 0.66704202
1504 0.66579442
1520 0.66455665
1536 0.66332855
1552 0.66210995
1568 0.6609007
1584 0.65970063
1600 0.6585096
1616 0.65732745
1632 0.65615404
1648 0.65498924
1664 0.6538329
1680 0.65268489
1696 0.65154509
1712 0.65041335
1728 0.64928957
1744 0.64817361
1760 0.64706536
1776 0.64596471
1792 0.64487154
1808 0.64378575
1824 0.64270722
1840 0.64163585
1856 0.64057153
1872 0.63951418
1888 0.63846368
1904 0.63741995
1920 0.63638289
1936 0.63535241
1952 0.63432841
1968 0.63331082
1984 0.63229954
2000 0.6312945
2016 0.6302956
2032 0.62930277
2048 0.62831593
2080 0.62635991
2112 0.62442694
2144 0.62251645
2176 0.62062787
2208 0.61876068
2240 0.61691437
2272 0.61508844
2304 0.61328241
2336 0.61149584
2368 0.60972828
2400 0.60797929
2432 0.60624848
2464 0.60453545
2496 0.60283981
2528 0.60116119
2560 0.59949924
2592 0.5978536
2624 0.59622395
2656 0.59460996
2688 0.59301131
2720 0.59142771
2752 0.58985885
2784 0.58830445
2816 0.58676424
2848 0.58523794
2880 0.5837253
2912 0.58222606
2944 0.58073997
2976 0.5792668
3008 0.57780631
3040 0.57635829
3072 0.5749225
3104 0.57349873
3136 0.57208679
3168 0.57068646
3200 0.56929755
3232 0.56791987
3264 0.56655323
3296 0.56519745
3328 0.56385235
3360 0.56251776
3392 0.56119352
3424 0.55987945
3456 0.5585754
3488 0.55728121
3520 0.55599674
3552 0.55472182
3584 0.55345632
3616 0.5522001
3648 0.55095301
3680 0.54971493
3712 0.54848571
3744 0.54726523
3776 0.54605337
3808 0.54485
3840 0.54365499
3872 0.54246824
3904 0.54128963
3936 0.54011904
3968 0.53895637
4000 0.5378015
4032 0.53665433
4064 0.53551476
4096 0.53438268
4160 0.53214062
4224 0.52992737
4288 0.5277422
4352 0.5255844
4416 0.52345328
4480 0.52134819
4544 0.51926849
4608 0.51721359
4672 0.51518289
4736 0.51317583
4800 0.51119186
4864 0.50923046
4928 0.50729113
4992 0.50537338
5056 0.50347673
5120 0.50160072
5184 0.49974492
5248 0.4979089
5312 0.49609224
5376 0.49429455
5440 0.49251543
5504 0.49075452
5568 0.48901146
5632 0.48728587
5696 0.48557744
5760 0.48388582
5824 0.48221069
5888 0.48055174
5952 0.47890868
6016 0.47728119
6080 0.475669
6144 0.47407184
6208 0.47248942
6272 0.47092149
6336 0.46936778
6400 0.46782806
6464 0.46630208
6528 0.46478961
6592 0.46329041
6656 0.46180425
6720 0.46033094
6784 0.45887024
6848 0.45742196
6912 0.45598588
6976 0.45456183
7040 0.45314959
7104 0.451749
7168 0.45035985
7232 0.44898199
7296 0.44761522
7360 0.44625938
7424 0.44491431
7488 0.44357984
7552 0.44225582
7616 0.44094208
7680 0.43963849
7744 0.43834488
7808 0.43706112
7872 0.43578706
7936 0.43452257
8000 0.4332675
8064 0.43202174
8128 0.43078514
8192 0.42955759
8320 0.4271291
8448 0.42473532
8576 0.42237533
8704 0.42004823
8832 0.41775317
8960 0.41548934
9088 0.41325595
9216 0.41105223
9344 0.40887747
9472 0.40673096
9600 0.40461202
9728 0.40252
9856 0.40045427
9984 0.39841423
10112 0.39639929
10240 0.39440889
10368 0.39244247
10496 0.39049951
10624 0.3885795
10752 0.38668194
10880 0.38480637
11008 0.3829523
11136 0.3811193
11264 0.37930694
11392 0.37751478
11520 0.37574242
11648 0.37398947
11776 0.37225555
11904 0.37054027
12032 0.36884329
12160 0.36716424
12288 0.36550279
12416 0.3638586
12544 0.36223135
12672 0.36062074
12800 0.35902645
12928 0.35744819
13056 0.35588568
13184 0.35433862
13312 0.35280675
13440 0.35128981
13568 0.34978752
13696 0.34829965
13824 0.34682595
13952 0.34536617
14080 0.34392008
14208 0.34248746
14336 0.34106809
14464 0.33966173
14592 0.3382682
14720 0.33688727
14848 0.33551876
14976 0.33416245
15104 0.33281816
15232 0.33148571
15360 0.3301649
15488 0.32885557
15616 0.32755753
15744 0.32627061
15872 0.32499465
16000 0.32372949
16128 0.32247496
16256 0.32123091
16384 0.31999718
16640 0.31756012
16896 0.3151626
17152 0.31280352
17408 0.31048182
17664 0.30819647
17920 0.30594649
18176 0.30373095
18432 0.30154894
18688 0.29939958
18944 0.29728205
19200 0.29519554
19456 0.29313927
19712 0.29111249
19968 0.28911448
20224 0.28714455
20480 0.28520203
20736 0.28328628
20992 0.28139666
21248 0.27953258
21504 0.27769344
21760 0.2758787
22016 0.2740878
22272 0.27232021
22528 0.27057543
22784 0.26885296
23040 0.26715232
23296 0.26547305
23552 0.2638147
23808 0.26217683
24064 0.26055902
24320 0.25896087
24576 0.25738197
24832 0.25582193
25088 0.25428039
25344 0.25275698
25600 0.25125134
25856 0.24976314
26112 0.24829203
26368 0.24683769
26624 0.24539981
26880 0.24397808
27136 0.24257219
27392 0.24118187
27648 0.23980682
27904 0.23844677
28160 0.23710146
28416 0.23577061
28672 0.23445397
28928 0.23315131
29184 0.23186236
29440 0.2305869
29696 0.2293247
29952 0.22807553
30208 0.22683917
30464 0.22561541
30720 0.22440404
30976 0.22320485
31232 0.22201765
31488 0.22084224
31744 0.21967844
32000 0.21852605
32256 0.2173849
32512 0.2162548
32768 0.21513559
33280 0.21292915
33792 0.21076426
34304 0.20863968
34816 0.2065542
35328 0.20450668
35840 0.20249602
36352 0.20052115
36864 0.19858107
37376 0.1966748
37888 0.19480142
38400 0.19296001
38912 0.19114973
39424 0.18936974
39936 0.18761924
&
@target G0.S23
@type xy
1 0.94192447
2 0.91585391
3 0.89576318
4 0.87885589
5 0.86402097
6 0.85067864
7 0.83847982
8 0.82719456
9 0.81666164
10 0.80676272
11 0.7974078
12 0.78852654
13 0.78006266
14 0.77197028
15 0.76421142
16 0.75675418
17 0.74957146
18 0.74264003
19 0.73593974
20 0.72945303
21 0.72316445
22 0.71706031
23 0.71112846
24 0.70535799
25 0.69973912
26 0.69426301
27 0.68892163
28 0.68370769
29 0.67861452
30 0.67363601
31 0.66876655
32 0.66400096
33 0.65933446
34 0.65476263
35 0.65028134
36 0.64588678
37 0.64157537
38 0.63734378
39 0.63318889
40 0.62910778
41 0.6250977
42 0.62115606
43 0.61728044
44 0.61346854
45 0.60971818
46 0.60602733
47 0.60239404
48 0.59881647
49 0.59529287
50 0.59182159
51 0.58840104
52 0.58502973
53 0.58170622
54 0.57842914
55 0.57519721
56 0.57200915
57 0.5688638
58 0.56576001
59 0.56269668
60 0.55967277
61 0.55668728
62 0.55373925
63 0.55082775
64 0.54795189
65 0.54511082
66 0.54230372
67 0.53952979
68 0.53678827
69 0.53407844
70 0.53139958
71 0.528751
72 0.52613205
73 0.52354209
74 0.52098051
75 0.51844671
76 0.51594011
77 0.51346016
78 0.51100633
79 0.50857808
80 0.50617491
81 0.50379634
82 0.50144188
83 0.49911109
84 0.49680351
85 0.4945187
86 0.49225625
87 0.49001575
88 0.4877968
89 0.48559902
90 0.48342203
91 0.48126547
92 0.47912897
93 0.47701221
94 0.47491483
95 0.47283652
96 0.47077695
97 0.46873582
98 0.46671282
99 0.46470765
100 0.46272004
101 0.4607497
102 0.45879636
103 0.45685975
104 0.45493961
105 0.45303568
106 0.45114773
107 0.44927551
108 0.44741878
109 0.44557731
110 0.44375087
111 0.44193926
112 0.44014224
113 0.43835961
114 0.43659117
115 0.43483671
116 0.43309604
117 0.43136896
118 0.42965528
119 0.42795483
120 0.42626741
121 0.42459286
122 0.422931
123 0.42128166
124 0.41964467
125 0.41801988
126 0.41640711
127 0.41480622
128 0.41321706
130 0.4100733
132 0.40697466
134 0.40392003
136 0.40090833
138 0.3979385
140 0.39500956
142 0.39212054
144 0.3892705
146 0.38645855
148 0.38368382
150 0.38094546
152 0.37824269
154 0.3755747
156 0.37294074
158 0.37034008
160 0.36777202
162 0.36523587
164 0.36273095
166 0.36025664
168 0.3578123
170 0.35539733
172 0.35301115
174 0.35065318
176 0.34832287
178 0.34601968
180 0.3437431
182 0.34149262
184 0.33926774
186 0.33706799
188 0.33489291
190 0.33274203
192 0.33061492
194 0.32851116
196 0.32643032
198 0.324372
200 0.3223358
202 0.32032135
204 0.31832825
206 0.31635616
208 0.31440471
210 0.31247355
212 0.31056234
214 0.30867076
216 0.30679848
218 0.30494518
220 0.30311057
222 0.30129433
224 0.29949618
226 0.29771582
228 0.29595299
230 0.2942074
232 0.29247879
234 0.29076689
236 0.28907146
238 0.28739225
240 0.285729
242 0.28408148
244 0.28244945
246 0.2808327
248 0.27923098
250 0.27764409
252 0.27607182
254 0.27451394
256 0.27297025
260 0.26992467
264 0.2669335
268 0.26399525
272 0.26110848
276 0.2582718
280 0.25548387
284 0.25274343
288 0.25004923
292 0.24740009
296 0.24479486
300 0.24223244
304 0.23971177
308 0.23723181
312 0.23479159
316 0.23239013
320 0.23002652
324 0.22769987
328 0.22540931
332 0.223154
336 0.22093313
340 0.21874593
344 0.21659163
348 0.21446951
352 0.21237885
356 0.21031896
360 0.20828917
364 0.20628885
368 0.20431735
372 0.20237407
376 0.20045842
380 0.19856983
384 0.19670773
388 0.19487158
392 0.19306086
396 0.19127506
400 0.18951367
404 0.18777622
408 0.18606223
412 0.18437125
416 0.18270282
420 0.18105653
424 0.17943193
428 0.17782863
432 0.17624622
436 0.17468431
440 0.17314253
444 0.17162049
448 0.17011785
452 0.16863424
456 0.16716933
460 0.16572277
464 0.16429425
468 0.16288344
472 0.16149004
476 0.16011373
480 0.15875422
484 0.15741123
488 0.15608447
492 0.15477365
496 0.15347853
500 0.15219882
504 0.15093427
508 0.14968463
512 0.14844966
520 0.14602274
528 0.14365166
536 0.14133463
544 0.13906994
552 0.13685596
560 0.13469112
568 0.13257393
576 0.13050293
584 0.12847675
592 0.12649406
600 0.12455358
608 0.12265409
616 0.1207944
624 0.11897338
632 0.11718995
640 0.11544304
648 0.11373165
656 0.1120548
664 0.11041155
672 0.108801
680 0.10722226
688 0.1056745
696 0.10415689
704 0.10266866
712 0.10120904
720 0.099777292
728 0.098372715
736 0.096994619
744 0.09564234
752 0.094315236
760 0.093012684
768 0.091734084
776 0.090478853
784 0.089246426
792 0.088036256
800 0.086847815
808 0.085680588
816 0.084534077
824 0.083407799
832 0.082301287
840 0.081214085
848 0.080145753
856 0.079095863
864 0.078063998
872 0.077049755
880 0.076052743
888 0.075072579
896 0.074108894
904 0.073161328
912 0.072229531
920 0.071313164
928 0.070411894
936 0.069525401
944 0.068653371
952 0.0677955
960 0.066951491
968 0.066121056
976 0.065303914
984 0.06449979
992 0.063708419
1000 0.06292954
1008 0.062162902
1016 0.061408257
1024 0.060665365
1040 0.05921391
1056 0.057806734
1072 0.05644212
1088 0.055118438
1104 0.053834132
1120 0.052587722
1136 0.051377797
1152 0.050203011
1168 0.04906208
1184 0.047953779
1200 0.046876935
1216 0.045830431
1232 0.044813197
1248 0.04382421
1264 0.042862491
1280 0.041927102
1296 0.041017147
1312 0.040131766
1328 0.039270134
1344 0.038431463
1360 0.037614992
1376 0.036819997
1392 0.036045778
1408 0.035291665
1424 0.034557014
1440 0.033841207
1456 0.033143649
1472 0.032463768
1488 0.031801015
1504 0.031154859
1520 0.030524792
1536 0.029910323
1552 0.02931098
1568 0.028726309
1584 0.02815587
1600 0.027599242
1616 0.027056017
1632 0.026525802
1648 0.026008219
1664 0.025502901
1680 0.025009497
1696 0.024527666
1712 0.024057078
1728 0.023597416
1744 0.023148373
1760 0.022709653
1776 0.022280969
1792 0.021862045
1808 0.021452612
1824 0.021052411
1840 0.020661191
1856 0.020278711
1872 0.019904736
1888 0.019539038
1904 0.019181398
1920 0.018831602
1936 0.018489445
1952 0.018154727
1968 0.017827255
1984 0.01750684
2000 0.017193301
2016 0.016886462
2032 0.016586152
2048 0.016292206
2080 0.015722765
2112 0.015176911
2144 0.014653487
2176 0.014151403
2208 0.013669631
2240 0.013207201
2272 0.012763198
2304 0.012336758
2336 0.011927063
2368 0.011533341
2400 0.011154861
2432 0.010790932
2464 0.010440897
2496 0.010104137
2528 0.0097800635
2560 0.0094681175
2592 0.0091677698
2624 0.0088785179
2656 0.0085998844
2688 0.0083314157
2720 0.0080726808
2752 0.0078232698
2784 0.0075827926
2816 0.0073508784
2848 0.0071271738
2880 0.0069113424
2912 0.0067030637
2944 0.0065020322
2976 0.0063079567
3008 0.0061205594
3040 0.0059395754
3072 0.0057647516
3104 0.0055958468
3136 0.0054326303
3168 0.0052748818
3200 0.0051223909
3232 0.0049749564
3264 0.0048323858
3296 0.0046944952
3328 0.0045611085
3360 0.0044320573
3392 0.0043071802
3424 0.004186323
3456 0.0040693376
3488 0.0039560824
3520 0.0038464216
3552 0.0037402251
3584 0.003637368
3616 0.0035377308
3648 0.0034411985
3680 0.0033476611
3712 0.0032570128
3744 0.0031691523
3776 0.003083982
3808 0.0030014085
3840 0.0029213418
3872 0.0028436956
3904 0.0027683869
3936 0.002695336
3968 0.0026244662
4000 0.0025557038
4032 0.0024889778
4064 0.0024242201
4096 0.002361365
4160 0.0022411123
4224 0.0021277422
4288 0.002020812
4352 0.0019199109
4416 0.0018246575
4480 0.0017346973
4544 0.001649701
4608 0.0015693619
4672 0.0014933946
4736 0.0014215332
4800 0.00135353
4864 0.0012891538
4928 0.0012281887
4992 0.0011704336
5056 0.0011157
5120 0.0010638121
5184 0.0010146055
5248 0.00096792597
5312 0.00092362953
5376 0.0008815811
5440 0.00084165414
5504 0.00080372998
5568 0.00076769733
5632 0.00073345172
5696 0.00070089508
5760 0.00066993527
5824 0.00064048573
5888 0.00061246507
5952 0.00058579674
6016 0.0005604087
6080 0.00053623318
6144 0.00051320633
6208 0.00049126801
6272 0.00047036156
6336 0.00045043355
6400 0.0004314336
6464 0.00041331419
6528 0.00039603047
6592 0.00037954008
6656 0.00036380305
6720 0.00034878159
6784 0.00033444001
6848 0.00032074456
6912 0.00030766333
6976 0.00029516615
7040 0.00028322445
7104 0.0002718112
7168 0.00026090082
7232 0.00025046906
7296 0.00024049297
7360 0.0002309508
7424 0.00022182192
7488 0.00021308679
7552 0.00020472686
7616 0.00019672455
7680 0.00018906317
7744 0.00018172688
7808 0.00017470065
7872 0.00016797019
7936 0.00016152194
8000 0.00015534302
8064 0.00014942119
8128 0.0001437448
8192 0.00013830278
8320 0.00012808031
8448 0.00011867558
8576 0.0001100178
8704 0.0001020428
8832 9.4692362e-05
8960 8.7913646e-05
9088 8.1658628e-05
9216 7.5883642e-05
9344 7.0548948e-05
9472 6.5618355e-05
9600 6.1058876e-05
9728 5.6840425e-05
9856 5.2935543e-05
9984 4.9319148e-05
10112 4.5968317e-05
10240 4.2862086e-05
10368 3.9981269e-05
10496 3.7308296e-05
10624 3.4827068e-05
10752 3.2522824e-05
10880 3.0382022e-05
11008 2.8392231e-05
11136 2.6542035e-05
11264 2.4820941e-05
11392 2.32193e-05
11520 2.1728239e-05
11648 2.0339586e-05
11776 1.9045817e-05
11904 1.7840001e-05
&
@target G0.S24
@type xy
1 0.98527261
2 0.97639622
3 0.96886742
4 0.96210617
5 0.95586982
6 0.95002698
7 0.94449612
8 0.93922217
9 0.93416561
10 0.92929687
11 0.92459304
12 0.92003589
13 0.91561062
14 0.91130498
15 0.90710868
16 0.90301297
17 0.89901032
18 0.89509419
19 0.89125885
20 0.88749923
21 0.88381085
22 0.88018969
23 0.87663213
24 0.8731349
25 0.86969504
26 0.86630984
27 0.86297683
28 0.85969375
29 0.85645849
30 0.85326913
31 0.85012387
32 0.84702104
33 0.8439591
34 0.84093659
35 0.83795217
36 0.83500456
37 0.83209256
38 0.82921507
39 0.82637101
40 0.82355938
41 0.82077925
42 0.81802972
43 0.81530994
44 0.8126191
45 0.80995644
46 0.80732123
47 0.80471277
48 0.8021304
49 0.79957349
50 0.79704143
51 0.79453364
52 0.79204958
53 0.7895887
54 0.7871505
55 0.78473448
56 0.78234019
57 0.77996715
58 0.77761495
59 0.77528316
60 0.77297137
61 0.77067919
62 0.76840626
63 0.76615221
64 0.76391668
65 0.76169933
66 0.75949985
67 0.75731791
68 0.7551532
69 0.75300543
70 0.7508743
71 0.74875955
72 0.74666089
73 0.74457807
74 0.74251083
75 0.74045892
76 0.73842209
77 0.73640013
78 0.73439279
79 0.73239985
80 0.7304211
81 0.72845634
82 0.72650535
83 0.72456793
84 0.72264389
85 0.72073305
86 0.71883521
87 0.7169502
88 0.71507785
89 0.71321797
90 0.7113704
91 0.70953498
92 0.70771155
93 0.70589996
94 0.70410004
95 0.70231166
96 0.70053466
97 0.6987689
98 0.69701425
99 0.69527056
100 0.69353771
101 0.69181556
102 0.69010398
103 0.68840285
104 0.68671205
105 0.68503146
106 0.68336095
107 0.68170041
108 0.68004973
109 0.6784088
110 0.67677751
111 0.67515575
112 0.67354342
113 0.67194041
114 0.67034662
115 0.66876196
116 0.66718632
117 0.66561962
118 0.66406175
119 0.66251262
120 0.66097215
121 0.65944025
122 0.65791682
123 0.65640178
124 0.65489505
125 0.65339655
126 0.65190618
127 0.65042388
128 0.64894956
130 0.64602456
132 0.64313058
134 0.64026703
136 0.63743334
138 0.63462895
140 0.63185335
142 0.62910599
144 0.62638639
146 0.62369405
148 0.6210285
150 0.61838928
152 0.61577594
154 0.61318804
156 0.61062516
158 0.60808689
160 0.60557282
162 0.60308257
164 0.60061575
166 0.59817199
168 0.59575094
170 0.59335223
172 0.59097552
174 0.58862049
176 0.58628679
178 0.58397411
180 0.58168214
182 0.57941058
184 0.57715912
186 0.57492747
188 0.57271536
190 0.5705225
192 0.56834862
194 0.56619346
196 0.56405675
198 0.56193824
200 0.55983768
202 0.55775483
204 0.55568945
206 0.5536413
208 0.55161016
210 0.54959581
212 0.54759801
214 0.54561657
216 0.54365126
218 0.54170188
220 0.53976823
222 0.53785011
224 0.53594732
226 0.53405967
228 0.53218697
230 0.53032905
232 0.52848571
234 0.52665679
236 0.5248421
238 0.52304148
240 0.52125476
242 0.51948177
244 0.51772235
246 0.51597635
248 0.5142436
250 0.51252395
252 0.51081725
254 0.50912336
256 0.50744212
260 0.50411704
264 0.5008409
268 0.4976126
272 0.49443111
276 0.49129541
280 0.48820451
284 0.48515746
288 0.48215335
292 0.47919127
296 0.47627036
300 0.47338977
304 0.47054869
308 0.46774632
312 0.46498189
316 0.46225465
320 0.45956388
324 0.45690885
328 0.4542889
332 0.45170333
336 0.44915151
340 0.44663279
344 0.44414656
348 0.44169221
352 0.43926916
356 0.43687684
360 0.43451469
364 0.43218216
368 0.42987873
372 0.42760387
376 0.42535709
380 0.42313789
384 0.42094579
388 0.41878033
392 0.41664104
396 0.41452747
400 0.4124392
404 0.41037579
408 0.40833684
412 0.40632192
416 0.40433064
420 0.40236262
424 0.40041746
428 0.39849481
432 0.39659429
436 0.39471555
440 0.39285824
444 0.39102202
448 0.38920656
452 0.38741152
456 0.38563659
460 0.38388145
464 0.38214581
468 0.38042935
472 0.37873178
476 0.37705281
480 0.37539217
484 0.37374957
488 0.37212474
492 0.37051742
496 0.36892734
500 0.36735425
504 0.3657979
508 0.36425804
512 0.36273443
520 0.35973503
528 0.35679784
536 0.3539211
544 0.3511031
552 0.34834219
560 0.34563679
568 0.34298536
576 0.34038644
584 0.3378386
592 0.33534046
600 0.33289069
608 0.33048802
616 0.3281312
624 0.32581904
632 0.32355037
640 0.32132408
648 0.31913908
656 0.31699432
664 0.31488878
672 0.31282149
680 0.31079149
688 0.30879785
696 0.30683968
704 0.30491612
712 0.30302632
720 0.30116947
728 0.29934478
736 0.29755147
744 0.29578881
752 0.29405608
760 0.29235256
768 0.29067759
776 0.28903049
784 0.28741063
792 0.28581739
800 0.28425014
808 0.28270831
816 0.28119133
824 0.27969862
832 0.27822966
840 0.27678392
848 0.27536087
856 0.27396003
864 0.27258091
872 0.27122303
880 0.26988594
888 0.26856918
896 0.26727233
904 0.26599495
912 0.26473664
920 0.26349698
928 0.2622756
936 0.2610721
944 0.25988611
952 0.25871727
960 0.25756522
968 0.25642963
976 0.25531015
984 0.25420645
992 0.25311822
1000 0.25204515
1008 0.25098692
1016 0.24994324
1024 0.24891383
1040 0.24689665
1056 0.24493322
1072 0.24302144
1088 0.24115934
1104 0.23934503
1120 0.23757669
1136 0.23585261
1152 0.23417114
1168 0.23253071
1184 0.23092983
1200 0.22936705
1216 0.227841
1232 0.22635038
1248 0.22489392
1264 0.22347043
1280 0.22207875
1296 0.22071779
1312 0.21938647
1328 0.2180838
1344 0.2168088
1360 0.21556054
1376 0.21433813
1392 0.21314071
1408 0.21196747
1424 0.2108176
1440 0.20969035
1456 0.208585
1472 0.20750084
1488 0.20643721
1504 0.20539346
1520 0.20436896
1536 0.20336311
1552 0.20237536
1568 0.20140513
1584 0.2004519
1600 0.19951515
1616 0.1985944
1632 0.19768917
1648 0.19679899
1664 0.19592344
1680 0.19506208
1696 0.1942145
1712 0.19338032
1728 0.19255914
1744 0.19175061
1760 0.19095436
1776 0.19017006
1792 0.18939738
1808 0.188636
1824 0.1878856
1840 0.1871459
1856 0.18641661
1872 0.18569745
1888 0.18498815
1904 0.18428846
1920 0.18359812
1936 0.18291689
1952 0.18224455
1968 0.18158086
1984 0.1809256
2000 0.18027857
2016 0.17963957
2032 0.17900838
2048 0.17838483
2080 0.17715988
2112 0.17596331
2144 0.17479379
2176 0.17365008
2208 0.17253101
2240 0.17143549
2272 0.17036248
2304 0.16931101
2336 0.16828017
2368 0.16726909
2400 0.16627697
2432 0.16530303
2464 0.16434655
2496 0.16340685
2528 0.16248329
2560 0.16157525
2592 0.16068215
2624 0.15980346
2656 0.15893865
2688 0.15808723
2720 0.15724873
2752 0.15642272
2784 0.15560877
2816 0.15480649
2848 0.1540155
2880 0.15323543
2912 0.15246595
2944 0.15170673
2976 0.15095746
3008 0.15021784
3040 0.14948758
3072 0.14876643
3104 0.14805412
3136 0.14735041
3168 0.14665506
3200 0.14596785
3232 0.14528856
3264 0.14461699
3296 0.14395293
3328 0.14329621
3360 0.14264664
3392 0.14200405
3424 0.14136826
3456 0.14073913
3488 0.14011649
3520 0.1395002
3552 0.13889012
3584 0.1382861
3616 0.13768803
3648 0.13709577
3680 0.13650919
3712 0.13592819
3744 0.13535265
3776 0.13478245
3808 0.1342175
3840 0.13365769
3872 0.13310292
3904 0.1325531
3936 0.13200813
3968 0.13146793
4000 0.13093241
4032 0.13040148
4064 0.12987507
4096 0.12935309
4160 0.12832214
4224 0.12730805
4288 0.12631027
4352 0.12532829
4416 0.1243616
4480 0.12340976
4544 0.12247232
4608 0.12154887
4672 0.120639
4736 0.11974235
4800 0.11885856
4864 0.11798728
4928 0.11712818
4992 0.11628096
5056 0.11544532
5120 0.11462097
5184 0.11380763
5248 0.11300505
5312 0.11221296
5376 0.11143114
5440 0.11065934
5504 0.10989734
5568 0.10914493
5632 0.10840188
5696 0.10766801
5760 0.10694312
5824 0.10622703
5888 0.10551953
5952 0.10482048
6016 0.10412968
6080 0.10344699
6144 0.10277224
6208 0.10210527
6272 0.10144593
6336 0.10079409
6400 0.10014959
6464 0.099512307
6528 0.098882102
6592 0.098258846
6656 0.097642414
6720 0.097032684
6784 0.096429536
6848 0.095832855
6912 0.095242529
6976 0.094658447
7040 0.094080503
7104 0.093508593
7168 0.092942615
7232 0.09238247
7296 0.091828062
7360 0.091279297
7424 0.090736082
7488 0.090198329
7552 0.08966595
7616 0.089138859
7680 0.088616973
7744 0.088100211
7808 0.087588492
7872 0.08708174
7936 0.086579878
8000 0.086082831
8064 0.085590527
8128 0.085102895
8192 0.084619866
8320 0.083667342
8448 0.08273243
8576 0.081814624
8704 0.080913439
8832 0.08002841
8960 0.079159092
9088 0.078305055
9216 0.077465887
9344 0.076641193
9472 0.07583059
9600 0.075033711
9728 0.074250204
9856 0.073479726
9984 0.07272195
10112 0.071976559
10240 0.071243247
10368 0.070521719
10496 0.06981169
10624 0.069112884
10752 0.068425036
10880 0.067747888
11008 0.067081192
11136 0.066424705
11264 0.065778197
11392 0.06514144
11520 0.064514216
11648 0.063896314
11776 0.063287529
11904 0.062687661
12032 0.062096517
12160 0.061513911
12288 0.060939661
12416 0.060373591
12544 0.059815529
12672 0.059265309
12800 0.058722771
12928 0.058187757
13056 0.057660114
13184 0.057139695
13312 0.056626356
13440 0.056119956
13568 0.05562036
13696 0.055127434
13824 0.054641049
13952 0.05416108
14080 0.053687405
14208 0.053219904
14336 0.052758461
14464 0.052302963
14592 0.051853299
14720 0.051409364
14848 0.05097105
14976 0.050538258
15104 0.050110886
15232 0.049688838
15360 0.049272019
15488 0.048860337
15616 0.048453701
15744 0.048052022
15872 0.047655216
16000 0.047263198
16128 0.046875886
16256 0.0464932
16384 0.046115061
16640 0.045372121
16896 0.044646475
17152 0.043937559
17408 0.04324483
17664 0.042567772
17920 0.04190589
18176 0.041258709
18432 0.040625775
18688 0.040006653
18944 0.039400924
19200 0.038808186
19456 0.038228055
19712 0.037660161
19968 0.037104147
&
@target G0.S25
@type xy
0 1
1 0.98849817
2 0.98184142
3 0.97625949
4 0.97128136
5 0.96671191
6 0.96244621
7 0.95841956
8 0.95458845
9 0.95092184
10 0.94739657
11 0.94399478
12 0.94070231
13 0.9375077
14 0.9344015
15 0.93137579
16 0.92842387
17 0.92553997
18 0.9227191
19 0.91995691
20 0.91724956
21 0.91459364
22 0.91198613
23 0.90942429
24 0.90690568
25 0.90442806
26 0.90198943
27 0.89958792
28 0.89722185
29 0.89488967
30 0.89258993
31 0.89032131
32 0.88808259
33 0.8858726
34 0.8836903
35 0.88153468
36 0.87940481
37 0.87729982
38 0.87521888
39 0.87316123
40 0.87112613
41 0.8691129
42 0.86712089
43 0.86514948
44 0.8631981
45 0.86126618
46 0.85935319
47 0.85745865
48 0.85558207
49 0.853723
50 0.851881
51 0.85005565
52 0.84824657
53 0.84645338
54 0.84467569
55 0.84291318
56 0.84116551
57 0.83943234
58 0.83771338
59 0.83600833
60 0.83431689
61 0.8326388
62 0.83097379
63 0.82932161
64 0.827682
65 0.82605472
66 0.82443956
67 0.82283628
68 0.82124467
69 0.81966452
70 0.81809563
71 0.81653781
72 0.81499086
73 0.8134546
74 0.81192885
75 0.81041345
76 0.80890822
77 0.807413
78 0.80592763
79 0.80445196
80 0.80298584
81 0.80152912
82 0.80008167
83 0.79864334
84 0.797214
85 0.79579353
86 0.79438179
87 0.79297866
88 0.79158401
89 0.79019774
90 0.78881973
91 0.78744986
92 0.78608803
93 0.78473413
94 0.78338805
95 0.78204969
96 0.78071896
97 0.77939575
98 0.77807998
99 0.77677154
100 0.77547036
101 0.77417633
102 0.77288937
103 0.7716094
104 0.77033634
105 0.76907009
106 0.76781059
107 0.76655776
108 0.76531151
109 0.76407177
110 0.76283847
111 0.76161154
112 0.76039091
113 0.7591765
114 0.75796826
115 0.7567661
116 0.75556997
117 0.75437981
118 0.75319555
119 0.75201712
120 0.75084447
121 0.74967754
122 0.74851627
123 0.7473606
124 0.74621047
125 0.74506584
126 0.74392664
127 0.74279282
128 0.74166434
130 0.73942314
132 0.73720266
134 0.73500249
136 0.73282225
138 0.7306616
140 0.72852015
142 0.72639759
144 0.72429357
146 0.72220776
148 0.72013986
150 0.71808957
152 0.71605658
154 0.7140406
156 0.71204137
158 0.71005861
160 0.70809205
162 0.70614145
164 0.70420654
166 0.70228709
168 0.70038285
170 0.69849361
172 0.69661912
174 0.69475918
176 0.69291357
178 0.69108209
180 0.68926452
182 0.68746067
184 0.68567034
186 0.68389335
188 0.68212952
190 0.68037865
192 0.67864058
194 0.67691512
196 0.67520213
198 0.67350141
200 0.67181283
202 0.67013621
204 0.6684714
206 0.66681826
208 0.66517663
210 0.66354637
212 0.66192734
214 0.6603194
216 0.6587224
218 0.65713623
220 0.65556074
222 0.65399581
224 0.65244131
226 0.65089712
228 0.64936312
230 0.64783918
232 0.6463252
234 0.64482106
236 0.64332664
238 0.64184184
240 0.64036655
242 0.63890066
244 0.63744406
246 0.63599666
248 0.63455835
250 0.63312904
252 0.63170862
254 0.63029701
256 0.62889411
260 0.62611405
264 0.62336774
268 0.62065448
272 0.61797359
276 0.61532442
280 0.61270634
284 0.61011874
288 0.60756103
292 0.60503262
296 0.60253297
300 0.60006152
304 0.59761776
308 0.59520117
312 0.59281126
316 0.59044754
320 0.58810954
324 0.58579682
328 0.58350891
332 0.5812454
336 0.57900586
340 0.57678989
344 0.57459708
348 0.57242704
352 0.5702794
356 0.56815378
360 0.56604983
364 0.56396719
368 0.56190553
372 0.55986451
376 0.55784379
380 0.55584307
384 0.55386202
388 0.55190035
392 0.54995777
396 0.54803396
400 0.54612867
404 0.5442416
408 0.54237248
412 0.54052105
416 0.53868705
420 0.53687023
424 0.53507034
428 0.53328712
432 0.53152035
436 0.52976979
440 0.52803522
444 0.5263164
448 0.52461312
452 0.52292516
456 0.52125232
460 0.51959439
464 0.51795115
468 0.51632243
472 0.51470801
476 0.51310772
480 0.51152136
484 0.50994875
488 0.5083897
492 0.50684405
496 0.50531162
500 0.50379223
504 0.50228573
508 0.50079194
512 0.49931071
520 0.49638529
528 0.49350822
536 0.49067832
544 0.48789444
552 0.48515547
560 0.48246034
568 0.479808
576 0.47719746
584 0.47462775
592 0.47209793
600 0.46960708
608 0.46715433
616 0.46473882
624 0.46235972
632 0.46001624
640 0.45770759
648 0.45543302
656 0.45319179
664 0.45098321
672 0.44880656
680 0.44666119
688 0.44454644
696 0.44246167
704 0.44040628
712 0.43837966
720 0.43638123
728 0.43441042
736 0.43246668
744 0.43054948
752 0.42865828
760 0.42679259
768 0.4249519
776 0.42313574
784 0.42134363
792 0.41957511
800 0.41782974
808 0.41610708
816 0.4144067
824 0.4127282
832 0.41107116
840 0.40943519
848 0.40781991
856 0.40622494
864 0.40464991
872 0.40309446
880 0.40155825
888 0.40004093
896 0.39854217
904 0.39706164
912 0.39559902
920 0.39415401
928 0.39272629
936 0.39131557
944 0.38992157
952 0.38854398
960 0.38718254
968 0.38583697
976 0.38450701
984 0.38319239
992 0.38189286
1000 0.38060818
1008 0.37933809
1016 0.37808236
1024 0.37684075
1040 0.37439898
1056 0.37201102
1072 0.36967516
1088 0.36738976
1104 0.36515324
1120 0.3629641
1136 0.36082088
1152 0.3587222
1168 0.35666671
1184 0.35465312
1200 0.35268019
1216 0.35074671
1232 0.34885155
1248 0.34699359
1264 0.34517176
1280 0.34338503
1296 0.34163241
1312 0.33991294
1328 0.33822568
1344 0.33656976
1360 0.3349443
1376 0.33334848
1392 0.33178149
1408 0.33024255
1424 0.32873092
1440 0.32724585
1456 0.32578667
1472 0.32435267
1488 0.32294322
1504 0.32155766
1520 0.32019539
1536 0.31885582
1552 0.31753835
1568 0.31624244
1584 0.31496755
1600 0.31371314
1616 0.31247871
1632 0.31126378
1648 0.31006785
1664 0.30889047
1680 0.30773119
1696 0.30658957
1712 0.30546519
1728 0.30435765
1744 0.30326653
1760 0.30219146
1776 0.30113206
1792 0.30008796
1808 0.29905882
1824 0.29804428
1840 0.29704402
1856 0.29605771
1872 0.29508503
1888 0.29412567
1904 0.29317935
1920 0.29224576
1936 0.29132464
1952 0.29041569
1968 0.28951866
1984 0.28863329
2000 0.28775933
2016 0.28689652
2032 0.28604464
2048 0.28520344
2080 0.2835522
2112 0.28194108
2144 0.28036841
2176 0.27883263
2208 0.27733225
2240 0.27586587
2272 0.27443212
2304 0.27302975
2336 0.27165753
2368 0.27031431
2400 0.26899899
2432 0.26771051
2464 0.26644789
2496 0.26521017
2528 0.26399644
2560 0.26280584
2592 0.26163755
2624 0.26049076
2656 0.25936474
2688 0.25825876
2720 0.25717213
2752 0.25610421
2784 0.25505435
2816 0.25402195
2848 0.25300646
2880 0.2520073
2912 0.25102396
2944 0.25005593
2976 0.24910272
3008 0.24816388
3040 0.24723895
3072 0.24632752
3104 0.24542916
3136 0.2445435
3168 0.24367014
3200 0.24280874
3232 0.24195893
3264 0.2411204
3296 0.24029281
3328 0.23947585
3360 0.23866924
3392 0.23787268
3424 0.2370859
3456 0.23630864
3488 0.23554064
3520 0.23478165
3552 0.23403145
3584 0.23328979
3616 0.23255647
3648 0.23183127
3680 0.23111399
3712 0.23040443
3744 0.2297024
3776 0.22900771
3808 0.2283202
3840 0.22763969
3872 0.22696602
3904 0.22629903
3936 0.22563856
3968 0.22498446
4000 0.2243366
4032 0.22369483
4064 0.22305901
4096 0.22242903
4160 0.22118605
4224 0.21996493
4288 0.21876478
4352 0.21758474
4416 0.21642404
4480 0.21528191
4544 0.21415768
4608 0.21305067
4672 0.21196026
4736 0.21088588
4800 0.20982696
4864 0.20878298
4928 0.20775346
4992 0.20673791
5056 0.2057359
5120 0.204747
5184 0.20377082
5248 0.20280698
5312 0.20185511
5376 0.20091488
5440 0.19998596
5504 0.19906803
5568 0.1981608
5632 0.19726399
5696 0.19637732
5760 0.19550054
5824 0.1946334
5888 0.19377567
5952 0.19292712
6016 0.19208752
6080 0.19125668
6144 0.19043439
6208 0.18962047
6272 0.18881472
6336 0.18801698
6400 0.18722706
6464 0.18644481
6528 0.18567007
6592 0.18490269
6656 0.18414251
6720 0.1833894
6784 0.18264322
6848 0.18190384
6912 0.18117113
6976 0.18044497
7040 0.17972523
7104 0.17901181
7168 0.17830459
7232 0.17760345
7296 0.17690831
7360 0.17621904
7424 0.17553557
7488 0.17485778
7552 0.17418558
7616 0.17351889
7680 0.17285762
7744 0.17220168
7808 0.17155098
7872 0.17090545
7936 0.17026501
8000 0.16962957
8064 0.16899907
8128 0.16837344
8192 0.16775259
8320 0.166525
8448 0.16531575
8576 0.16412435
8704 0.1629503
8832 0.16179315
8960 0.16065243
9088 0.15952774
9216 0.15841866
9344 0.15732481
9472 0.1562458
9600 0.15518128
9728 0.15413091
9856 0.15309434
9984 0.15207127
10112 0.15106137
10240 0.15006436
10368 0.14907995
10496 0.14810786
10624 0.14714782
10752 0.14619957
10880 0.14526288
11008 0.14433748
11136 0.14342315
11264 0.14251967
11392 0.14162681
11520 0.14074436
11648 0.13987212
11776 0.13900988
11904 0.13815745
12032 0.13731465
12160 0.13648129
12288 0.13565719
12416 0.13484219
12544 0.1340361
12672 0.13323878
12800 0.13245005
12928 0.13166978
13056 0.1308978
13184 0.13013397
13312 0.12937815
13440 0.12863021
13568 0.12788999
13696 0.12715738
13824 0.12643224
13952 0.12571446
14080 0.1250039
14208 0.12430045
14336 0.12360399
14464 0.12291441
14592 0.1222316
14720 0.12155545
14848 0.12088586
14976 0.12022271
15104 0.11956592
15232 0.11891538
15360 0.118271
15488 0.11763267
15616 0.11700032
15744 0.11637385
15872 0.11575318
16000 0.1151382
16128 0.11452886
16256 0.11392505
16384 0.1133267
16640 0.11214607
16896 0.11098635
17152 0.10984695
17408 0.10872733
17664 0.10762692
17920 0.10654522
18176 0.10548172
18432 0.10443594
18688 0.10340743
18944 0.10239574
19200 0.10140043
19456 0.1004211
19712 0.099457349
19968 0.098508791
20224 0.097575057
20480 0.096655788
20736 0.09575064
20992 0.094859278
21248 0.093981381
21504 0.093116635
21760 0.09226474
22016 0.091425403
22272 0.090598341
22528 0.089783283
22784 0.088979961
23040 0.08818812
23296 0.08740751
23552 0.086637891
23808 0.085879028
24064 0.085130695
24320 0.08439267
24576 0.083664741
24832 0.082946699
25088 0.082238343
25344 0.081539477
25600 0.080849911
25856 0.080169459
26112 0.079497942
26368 0.078835184
26624 0.078181016
26880 0.077535272
27136 0.076897791
27392 0.076268416
27648 0.075646993
27904 0.075033376
28160 0.074427417
28416 0.073828978
28672 0.073237919
28928 0.072654106
29184 0.07207741
29440 0.071507702
29696 0.070944859
29952 0.070388759
&
@target G0.S26
@type xy
1 0.97789593
2 0.96252429
3 0.94890735
4 0.93635224
5 0.92455989
6 0.91336408
7 0.9026593
8 0.89237268
9 0.88245092
10 0.8728533
11 0.86354769
12 0.8545081
13 0.84571298
14 0.83714424
15 0.82878641
16 0.82062612
17 0.81265166
18 0.80485273
19 0.79722014
20 0.78974567
21 0.78242189
22 0.77524208
23 0.7682001
24 0.76129032
25 0.75450755
26 0.74784703
27 0.74130432
28 0.73487528
29 0.72855608
30 0.72234311
31 0.716233
32 0.71022256
33 0.70430882
34 0.69848893
35 0.69276024
36 0.6871202
37 0.68156641
38 0.67609658
39 0.67070854
40 0.6654002
41 0.66016959
42 0.6550148
43 0.64993402
44 0.6449255
45 0.63998759
46 0.63511866
47 0.6303172
48 0.6255817
49 0.62091074
50 0.61630295
51 0.61175699
52 0.60727159
53 0.60284552
54 0.59847756
55 0.59416656
56 0.58991142
57 0.58571103
58 0.58156435
59 0.57747036
60 0.57342808
61 0.56943653
62 0.5654948
63 0.56160198
64 0.55775718
65 0.55395955
66 0.55020827
67 0.54650252
68 0.54284151
69 0.53922448
70 0.53565068
71 0.53211938
72 0.52862987
73 0.52518147
74 0.52177348
75 0.51840526
76 0.51507616
77 0.51178555
78 0.50853282
79 0.50531737
80 0.50213862
81 0.49899599
82 0.49588892
83 0.49281687
84 0.48977929
85 0.48677568
86 0.4838055
87 0.48086827
88 0.47796349
89 0.47509068
90 0.47224937
91 0.4694391
92 0.46665942
93 0.46390987
94 0.46119004
95 0.4584995
96 0.45583782
97 0.4532046
98 0.45059943
99 0.44802193
100 0.44547171
101 0.44294839
102 0.44045159
103 0.43798096
104 0.43553613
105 0.43311676
106 0.43072249
107 0.42835299
108 0.42600793
109 0.42368698
110 0.42138981
111 0.41911612
112 0.41686559
113 0.41463792
114 0.41243281
115 0.41024996
116 0.40808908
117 0.4059499
118 0.40383212
119 0.40173548
120 0.39965971
121 0.39760453
122 0.3955697
123 0.39355494
124 0.39156001
125 0.38958465
126 0.38762863
127 0.3856917
128 0.38377362
130 0.3799931
132 0.37628523
134 0.37264825
136 0.36908045
138 0.36558015
140 0.36214575
142 0.35877568
144 0.35546841
146 0.35222249
148 0.34903646
150 0.34590895
152 0.34283859
154 0.33982408
156 0.33686414
158 0.33395753
160 0.33110304
162 0.3282995
164 0.32554576
166 0.32284072
168 0.32018329
170 0.31757242
172 0.3150071
174 0.31248631
176 0.31000909
178 0.3075745
180 0.30518161
182 0.30282952
184 0.30051736
186 0.29824429
188 0.29600946
190 0.29381206
192 0.29165132
194 0.28952645
196 0.28743671
198 0.28538137
200 0.2833597
202 0.28137102
204 0.27941464
206 0.27748991
208 0.27559616
210 0.27373277
212 0.27189912
214 0.27009462
216 0.26831866
218 0.26657068
220 0.26485012
222 0.26315643
224 0.26148906
226 0.25984751
228 0.25823126
230 0.25663981
232 0.25507267
234 0.25352936
236 0.25200942
238 0.2505124
240 0.24903785
242 0.24758533
244 0.24615443
246 0.24474471
248 0.24335578
250 0.24198724
252 0.2406387
254 0.23930978
256 0.2380001
260 0.23543704
264 0.23294671
268 0.2305264
272 0.22817353
276 0.22588563
280 0.22366032
284 0.22149533
288 0.21938849
292 0.21733771
296 0.21534098
300 0.21339639
304 0.21150209
308 0.2096563
312 0.20785735
316 0.20610358
320 0.20439344
324 0.20272543
328 0.20109809
332 0.19951005
336 0.19795997
340 0.19644656
344 0.19496859
348 0.19352488
352 0.19211429
356 0.19073572
360 0.18938812
364 0.18807047
368 0.18678179
372 0.18552114
376 0.18428762
380 0.18308036
384 0.18189851
388 0.18074128
392 0.17960787
396 0.17849754
400 0.17740956
404 0.17634325
408 0.17529792
412 0.17427293
416 0.17326766
420 0.1722815
424 0.17131388
428 0.17036422
432 0.169432
436 0.1685167
440 0.1676178
444 0.16673482
448 0.1658673
452 0.16501478
456 0.16417682
460 0.16335302
464 0.16254294
468 0.16174622
472 0.16096246
476 0.16019129
480 0.15943237
484 0.15868536
488 0.15794991
492 0.15722571
496 0.15651246
500 0.15580984
504 0.15511758
508 0.1544354
512 0.15376302
520 0.15244663
528 0.15116643
536 0.14992056
544 0.14870727
552 0.14752493
560 0.146372
568 0.14524704
576 0.14414872
584 0.14307576
592 0.14202698
600 0.14100125
608 0.13999753
616 0.13901482
624 0.13805221
632 0.13710882
640 0.13618381
648 0.13527643
656 0.13438592
664 0.13351162
672 0.13265285
680 0.13180902
688 0.13097953
696 0.13016384
704 0.12936143
712 0.12857181
720 0.12779452
728 0.12702912
736 0.12627519
744 0.12553233
752 0.12480017
760 0.12407836
768 0.12336655
776 0.12266444
784 0.12197171
792 0.12128807
800 0.12061326
808 0.119947
816 0.11928905
824 0.11863917
832 0.11799713
840 0.11736273
848 0.11673574
856 0.11611598
864 0.11550326
872 0.11489739
880 0.1142982
888 0.11370554
896 0.11311924
904 0.11253914
912 0.11196512
920 0.11139702
928 0.11083471
936 0.11027807
944 0.10972698
952 0.1091813
960 0.10864094
968 0.10810578
976 0.10757571
984 0.10705064
992 0.10653046
1000 0.10601509
1008 0.10550443
1016 0.10499839
1024 0.10449688
1040 0.10350717
1056 0.10253465
1072 0.10157876
1088 0.10063893
1104 0.099714649
1120 0.098805436
1136 0.09791083
1152 0.097030397
1168 0.096163725
1184 0.095310427
1200 0.094470132
1216 0.093642487
1232 0.092827159
1248 0.092023827
1264 0.091232186
1280 0.090451944
1296 0.089682822
1312 0.088924551
1328 0.088176876
1344 0.087439548
1360 0.086712332
1376 0.085994997
1392 0.085287326
1408 0.084589105
1424 0.08390013
1440 0.083220204
1456 0.082549136
1472 0.081886743
1488 0.081232844
1504 0.080587269
1520 0.07994985
1536 0.079320424
1552 0.078698836
1568 0.078084932
1584 0.077478564
1600 0.076879591
1616 0.07628787
1632 0.075703269
1648 0.075125654
1664 0.074554897
1680 0.073990875
1696 0.073433465
1712 0.07288255
1728 0.072338015
1744 0.071799747
1760 0.071267638
1776 0.070741581
1792 0.070221473
1808 0.069707212
1824 0.069198699
1840 0.068695839
1856 0.068198538
1872 0.067706703
1888 0.067220245
1904 0.066739076
1920 0.066263112
1936 0.065792269
1952 0.065326464
1968 0.064865619
1984 0.064409655
2000 0.063958496
2016 0.063512067
2032 0.063070296
2048 0.062633111
2080 0.061772222
2112 0.060928858
2144 0.060102502
2176 0.059292655
2208 0.058498841
2240 0.057720601
2272 0.056957496
2304 0.056209102
2336 0.055475013
2368 0.054754837
2400 0.054048198
2432 0.053354733
2464 0.052674092
2496 0.052005939
2528 0.051349949
2560 0.050705808
2592 0.050073215
2624 0.049451877
2656 0.048841512
2688 0.048241849
2720 0.047652624
2752 0.047073582
2784 0.046504478
2816 0.045945074
2848 0.045395138
2880 0.044854449
2912 0.04432279
2944 0.043799951
2976 0.043285731
3008 0.042779932
3040 0.042282364
3072 0.041792843
3104 0.041311189
3136 0.040837228
3168 0.040370792
3200 0.039911716
3232 0.039459843
3264 0.039015016
3296 0.038577086
3328 0.038145907
3360 0.037721338
3392 0.03730324
3424 0.036891479
3456 0.036485926
3488 0.036086452
3520 0.035692935
3552 0.035305255
3584 0.034923294
3616 0.034546939
3648 0.034176079
3680 0.033810606
3712 0.033450414
3744 0.033095402
3776 0.032745469
3808 0.032400517
3840 0.032060453
3872 0.031725182
3904 0.031394616
3936 0.031068666
3968 0.030747246
4000 0.030430271
4032 0.030117661
4064 0.029809336
4096 0.029505217
4160 0.028909296
4224 0.02832931
4288 0.027764699
4352 0.027214926
4416 0.026679481
4480 0.026157875
4544 0.025649639
4608 0.025154327
4672 0.024671512
4736 0.024200781
4800 0.023741744
4864 0.023294022
4928 0.022857256
4992 0.022431099
5056 0.022015217
5120 0.021609292
5184 0.021213017
5248 0.020826097
5312 0.020448248
5376 0.020079199
5440 0.019718686
5504 0.019366458
5568 0.019022271
5632 0.018685891
5696 0.018357094
5760 0.01803566
5824 0.017721382
5888 0.017414057
5952 0.017113489
6016 0.016819492
6080 0.016531883
6144 0.016250487
6208 0.015975135
6272 0.015705663
6336 0.015441914
6400 0.015183734
6464 0.014930976
6528 0.014683497
6592 0.014441159
6656 0.014203828
6720 0.013971375
6784 0.013743674
6848 0.013520604
6912 0.013302049
6976 0.013087893
7040 0.012878027
7104 0.012672344
7168 0.012470741
7232 0.012273116
7296 0.012079374
7360 0.011889418
7424 0.011703158
7488 0.011520504
7552 0.011341371
7616 0.011165674
7680 0.010993333
7744 0.010824268
7808 0.010658402
7872 0.010495662
7936 0.010335974
8000 0.010179269
8064 0.010025478
8128 0.0098745338
8192 0.009726373
8320 0.0094381504
8448 0.0091603277
8576 0.0088924482
8704 0.0086340796
8832 0.0083848124
8960 0.008144258
9088 0.007912048
9216 0.0076878325
9344 0.0074712795
9472 0.0072620731
9600 0.0070599135
9728 0.0068645151
9856 0.0066756063
9984 0.0064929286
10112 0.0063162355
10240 0.0061452925
10368 0.0059798758
10496 0.0058197719
10624 0.0056647773
10752 0.0055146975
10880 0.0053693471
11008 0.0052285486
11136 0.0050921328
11264 0.0049599375
11392 0.004831808
11520 0.0047075961
11648 0.0045871598
11776 0.0044703635
11904 0.0043570772
&
@target G0.S27
@type xy
0 1
1 0.99348068
2 0.98967762
3 0.98645906
4 0.9835668
5 0.98089454
6 0.97838535
7 0.97600424
8 0.97372774
9 0.97153916
10 0.96942603
11 0.96737879
12 0.96538985
13 0.96345307
14 0.96156341
15 0.95971665
16 0.95790919
17 0.95613798
18 0.95440036
19 0.95269401
20 0.95101689
21 0.9493672
22 0.94774332
23 0.94614381
24 0.94456737
25 0.94301281
26 0.94147908
27 0.93996519
28 0.93847024
29 0.93699342
30 0.93553396
31 0.93409117
32 0.93266439
33 0.93125301
34 0.92985649
35 0.92847429
36 0.92710591
37 0.92575091
38 0.92440884
39 0.9230793
40 0.9217619
41 0.92045629
42 0.91916211
43 0.91787906
44 0.91660681
45 0.91534508
46 0.91409359
47 0.91285208
48 0.9116203
49 0.910398
50 0.90918496
51 0.90798097
52 0.9067858
53 0.90559927
54 0.90442118
55 0.90325134
56 0.90208959
57 0.90093575
58 0.89978966
59 0.89865117
60 0.89752011
61 0.89639636
62 0.89527976
63 0.89417019
64 0.89306752
65 0.89197161
66 0.89088235
67 0.88979963
68 0.88872332
69 0.88765332
70 0.88658952
71 0.88553183
72 0.88448013
73 0.88343433
74 0.88239435
75 0.88136009
76 0.88033146
77 0.87930837
78 0.87829075
79 0.87727851
80 0.87627157
81 0.87526986
82 0.8742733
83 0.87328182
84 0.87229535
85 0.87131382
86 0.87033717
87 0.86936533
88 0.86839823
89 0.86743581
90 0.86647802
91 0.8655248
92 0.86457608
93 0.8636318
94 0.86269193
95 0.8617564
96 0.86082515
97 0.85989815
98 0.85897533
99 0.85805665
100 0.85714207
101 0.85623152
102 0.85532498
103 0.85442239
104 0.85352371
105 0.8526289
106 0.85173791
107 0.8508507
108 0.84996724
109 0.84908748
110 0.84821139
111 0.84733892
112 0.84647004
113 0.84560471
114 0.8447429
115 0.84388457
116 0.84302968
117 0.84217821
118 0.84133012
119 0.84048537
120 0.83964394
121 0.83880579
122 0.83797089
123 0.83713922
124 0.83631073
125 0.83548541
126 0.83466322
127 0.83384413
128 0.83302813
130 0.83140523
132 0.82979431
134 0.82819517
136 0.8266076
138 0.82503142
140 0.82346642
142 0.82191243
144 0.82036927
146 0.81883677
148 0.81731476
150 0.81580308
152 0.81430157
154 0.81281008
156 0.81132845
158 0.80985655
160 0.80839423
162 0.80694135
164 0.80549779
166 0.8040634
168 0.80263807
170 0.80122167
172 0.79981407
174 0.79841517
176 0.79702483
178 0.79564297
180 0.79426945
182 0.79290418
184 0.79154705
186 0.79019795
188 0.7888568
190 0.78752349
192 0.78619792
194 0.78488
196 0.78356964
198 0.78226675
200 0.78097125
202 0.77968304
204 0.77840205
206 0.77712818
208 0.77586137
210 0.77460152
212 0.77334857
214 0.77210244
216 0.77086304
218 0.76963032
220 0.7684042
222 0.7671846
224 0.76597146
226 0.76476471
228 0.76356429
230 0.76237012
232 0.76118215
234 0.76000031
236 0.75882454
238 0.75765478
240 0.75649097
242 0.75533305
244 0.75418097
246 0.75303466
248 0.75189407
250 0.75075915
252 0.74962983
254 0.74850608
256 0.74738784
260 0.74516767
264 0.74296892
268 0.7407912
272 0.73863414
276 0.73649738
280 0.73438056
284 0.73228333
288 0.73020537
292 0.72814634
296 0.72610594
300 0.72408385
304 0.72207979
308 0.72009346
312 0.71812457
316 0.71617286
320 0.71423806
324 0.7123199
328 0.71041814
332 0.70853252
336 0.7066628
340 0.70480876
344 0.70297015
348 0.70114675
352 0.69933836
356 0.69754474
360 0.6957657
364 0.69400102
368 0.69225052
372 0.69051399
376 0.68879124
380 0.68708209
384 0.68538636
388 0.68370386
392 0.68203442
396 0.68037788
400 0.67873405
404 0.67710279
408 0.67548392
412 0.67387729
416 0.67228275
420 0.67070014
424 0.66912931
428 0.66757013
432 0.66602245
436 0.66448613
440 0.66296102
444 0.661447
448 0.65994394
452 0.6584517
456 0.65697016
460 0.65549919
464 0.65403867
468 0.65258847
472 0.65114849
476 0.6497186
480 0.64829869
484 0.64688865
488 0.64548836
492 0.64409773
496 0.64271663
500 0.64134497
504 0.63998264
508 0.63862955
512 0.63728559
520 0.63462467
528 0.63199912
536 0.62940819
544 0.62685118
552 0.62432738
560 0.62183611
568 0.61937673
576 0.61694859
584 0.61455107
592 0.61218359
600 0.60984555
608 0.60753638
616 0.60525555
624 0.60300251
632 0.60077674
640 0.59857774
648 0.59640502
656 0.59425808
664 0.59213647
672 0.59003974
680 0.58796743
688 0.58591911
696 0.58389437
704 0.58189279
712 0.57991397
720 0.57795751
728 0.57602305
736 0.5741102
744 0.5722186
752 0.5703479
760 0.56849774
768 0.5666678
776 0.56485773
784 0.56306721
792 0.56129594
800 0.55954359
808 0.55780986
816 0.55609447
824 0.55439712
832 0.55271752
840 0.5510554
848 0.54941049
856 0.54778252
864 0.54617123
872 0.54457638
880 0.5429977
888 0.54143495
896 0.5398879
904 0.53835631
912 0.53683996
920 0.5353386
928 0.53385204
936 0.53238004
944 0.5309224
952 0.52947891
960 0.52804936
968 0.52663356
976 0.52523131
984 0.52384241
992 0.52246669
1000 0.52110394
1008 0.519754
1016 0.51841667
1024 0.5170918
1040 0.51447871
1056 0.51191338
1072 0.50939452
1088 0.50692089
1104 0.50449129
1120 0.50210456
1136 0.49975957
1152 0.49745525
1168 0.49519054
1184 0.49296444
1200 0.49077597
1216 0.48862418
1232 0.48650815
1248 0.484427
1264 0.48237987
1280 0.48036593
1296 0.47838437
1312 0.47643442
1328 0.47451531
1344 0.47262631
1360 0.47076672
1376 0.46893584
1392 0.467133
1408 0.46535755
1424 0.46360886
1440 0.46188632
1456 0.46018934
1472 0.45851733
1488 0.45686974
1504 0.45524601
1520 0.45364563
1536 0.45206807
1552 0.45051284
1568 0.44897944
1584 0.4474674
1600 0.44597627
1616 0.44450558
1632 0.44305492
1648 0.44162384
1664 0.44021195
1680 0.43881883
1696 0.43744409
1712 0.43608735
1728 0.43474824
1744 0.4334264
1760 0.43212147
1776 0.43083312
1792 0.42956099
1808 0.42830477
1824 0.42706414
1840 0.42583879
1856 0.42462842
1872 0.42343272
1888 0.42225141
1904 0.42108421
1920 0.41993084
1936 0.41879104
1952 0.41766455
1968 0.41655111
1984 0.41545046
2000 0.41436238
2016 0.41328661
2032 0.41222294
2048 0.41117112
2080 0.4091022
2112 0.40707814
2144 0.40509732
2176 0.40315816
2208 0.40125919
2240 0.39939898
2272 0.39757618
2304 0.39578948
2336 0.39403765
2368 0.39231948
2400 0.39063384
2432 0.38897964
2464 0.38735584
2496 0.38576142
2528 0.38419543
2560 0.38265695
2592 0.38114509
2624 0.37965901
2656 0.37819788
2688 0.37676093
2720 0.37534741
2752 0.3739566
2784 0.37258779
2816 0.37124034
2848 0.36991358
2880 0.36860692
2912 0.36731975
2944 0.3660515
2976 0.36480164
3008 0.36356962
3040 0.36235493
3072 0.3611571
3104 0.35997564
3136 0.3588101
3168 0.35766005
3200 0.35652505
3232 0.35540471
3264 0.35429862
3296 0.35320642
3328 0.35212772
3360 0.35106219
3392 0.35000947
3424 0.34896924
3456 0.34794118
3488 0.34692499
3520 0.34592036
3552 0.34492701
3584 0.34394466
3616 0.34297305
3648 0.34201191
3680 0.341061
3712 0.34012007
3744 0.33918888
3776 0.33826722
3808 0.33735485
3840 0.33645157
3872 0.33555718
3904 0.33467146
3936 0.33379423
3968 0.33292531
4000 0.33206451
4032 0.33121164
4064 0.33036656
4096 0.32952908
4160 0.32787631
4224 0.32625211
4288 0.32465534
4352 0.3230849
4416 0.32153976
4480 0.32001897
4544 0.31852161
4608 0.31704683
4672 0.31559379
4736 0.31416175
4800 0.31274996
4864 0.31135773
4928 0.30998442
4992 0.3086294
5056 0.30729209
5120 0.30597191
5184 0.30466835
5248 0.30338089
5312 0.30210906
5376 0.30085239
5440 0.29961045
5504 0.29838283
5568 0.29716913
5632 0.29596897
5696 0.29478198
5760 0.29360782
5824 0.29244617
5888 0.2912967
5952 0.29015912
6016 0.28903313
6080 0.28791845
6144 0.28681482
6208 0.28572198
6272 0.28463969
6336 0.28356771
6400 0.28250581
6464 0.28145378
6528 0.28041141
6592 0.27937849
6656 0.27835483
6720 0.27734024
6784 0.27633454
6848 0.27533756
6912 0.27434913
6976 0.27336909
7040 0.27239727
7104 0.27143353
7168 0.27047772
7232 0.2695297
7296 0.26858933
7360 0.26765648
7424 0.26673101
7488 0.26581281
7552 0.26490175
7616 0.26399771
7680 0.26310058
7744 0.26221025
7808 0.26132661
7872 0.26044956
7936 0.25957899
8000 0.25871481
8064 0.25785692
8128 0.25700522
8192 0.25615963
8320 0.25448641
8448 0.25283656
8576 0.25120945
8704 0.24960445
8832 0.24802097
8960 0.24645846
9088 0.24491637
9216 0.24339419
9344 0.24189143
9472 0.24040762
9600 0.23894231
9728 0.23749506
9856 0.23606547
9984 0.23465312
10112 0.23325764
10240 0.23187865
10368 0.2305158
10496 0.22916874
10624 0.22783714
10752 0.22652068
10880 0.22521904
11008 0.22393194
11136 0.22265907
11264 0.22140016
11392 0.22015493
11520 0.21892313
11648 0.21770449
11776 0.21649877
11904 0.21530573
12032 0.21412513
12160 0.21295676
12288 0.21180037
12416 0.21065578
12544 0.20952275
12672 0.2084011
12800 0.20729063
12928 0.20619114
13056 0.20510245
13184 0.20402438
13312 0.20295674
13440 0.20189938
13568 0.20085211
13696 0.19981477
13824 0.19878721
13952 0.19776927
14080 0.1967608
14208 0.19576165
14336 0.19477167
14464 0.19379072
14592 0.19281866
14720 0.19185537
14848 0.1909007
14976 0.18995452
15104 0.18901672
15232 0.18808717
15360 0.18716574
15488 0.18625232
15616 0.1853468
15744 0.18444906
15872 0.18355899
16000 0.18267648
16128 0.18180142
16256 0.18093372
16384 0.18007327
16640 0.17837373
16896 0.17670203
17152 0.17505742
17408 0.1734392
17664 0.17184667
17920 0.17027918
18176 0.1687361
18432 0.16721681
18688 0.16572073
18944 0.16424729
19200 0.16279594
19456 0.16136615
19712 0.15995742
19968 0.15856925
20224 0.15720117
20480 0.15585272
20736 0.15452345
20992 0.15321293
21248 0.15192075
21504 0.1506465
21760 0.1493898
22016 0.14815027
22272 0.14692753
22528 0.14572125
22784 0.14453107
23040 0.14335665
23296 0.14219768
23552 0.14105384
23808 0.13992483
24064 0.13881034
24320 0.1377101
24576 0.13662382
24832 0.13555122
25088 0.13449205
25344 0.13344605
25600 0.13241297
25856 0.13139256
26112 0.13038459
26368 0.12938882
26624 0.12840503
26880 0.12743301
27136 0.12647254
27392 0.12552341
27648 0.12458542
27904 0.12365838
28160 0.12274208
28416 0.12183635
28672 0.120941
28928 0.12005585
29184 0.11918072
29440 0.11831546
29696 0.11745988
29952 0.11661383
30208 0.11577716
30464 0.1149497
30720 0.11413131
30976 0.11332183
31232 0.11252113
31488 0.11172906
31744 0.11094548
32000 0.11017027
32256 0.10940328
32512 0.10864439
32768 0.10789348
33280 0.10641508
33792 0.10496713
34304 0.10354872
34816 0.10215896
35328 0.10079701
35840 0.099462076
36352 0.098153371
36864 0.096870154
37376 0.095611708
37888 0.094377346
38400 0.093166406
38912 0.09197825
39424 0.090812265
39936 0.08966786
&
@target G0.S28
@type xy
0 1
1 0.99686635
2 0.99486943
3 0.99315753
4 0.99160908
5 0.99017254
6 0.98881982
7 0.98753341
8 0.98630147
9 0.98511547
10 0.98396905
11 0.98285726
12 0.98177618
13 0.98072261
14 0.97969393
15 0.97868791
16 0.97770268
17 0.97673662
18 0.97578834
19 0.97485661
20 0.97394034
21 0.97303859
22 0.97215049
23 0.97127527
24 0.97041225
25 0.96956079
26 0.96872033
27 0.96789035
28 0.96707035
29 0.96625992
30 0.96545863
31 0.96466611
32 0.96388202
33 0.96310603
34 0.96233785
35 0.96157718
36 0.96082376
37 0.96007736
38 0.95933773
39 0.95860466
40 0.95787794
41 0.95715737
42 0.95644278
43 0.95573399
44 0.95503084
45 0.95433316
46 0.95364082
47 0.95295366
48 0.95227156
49 0.95159438
50 0.95092201
51 0.95025432
52 0.94959121
53 0.94893257
54 0.94827829
55 0.94762828
56 0.94698244
57 0.94634068
58 0.94570292
59 0.94506907
60 0.94443905
61 0.94381278
62 0.94319019
63 0.94257122
64 0.94195577
65 0.9413438
66 0.94073524
67 0.94013002
68 0.93952809
69 0.93892937
70 0.93833383
71 0.9377414
72 0.93715204
73 0.93656568
74 0.93598228
75 0.9354018
76 0.93482418
77 0.93424938
78 0.93367735
79 0.93310806
80 0.93254145
81 0.9319775
82 0.93141616
83 0.93085739
84 0.93030116
85 0.92974742
86 0.92919615
87 0.9286473
88 0.92810086
89 0.92755677
90 0.92701502
91 0.92647556
92 0.92593838
93 0.92540343
94 0.9248707
95 0.92434015
96 0.92381175
97 0.92328548
98 0.92276131
99 0.92223922
100 0.92171918
101 0.92120117
102 0.92068515
103 0.92017112
104 0.91965904
105 0.9191489
106 0.91864066
107 0.91813432
108 0.91762984
109 0.91712721
110 0.91662641
111 0.91612742
112 0.91563021
113 0.91513478
114 0.91464109
115 0.91414913
116 0.91365889
117 0.91317035
118 0.91268348
119 0.91219827
120 0.91171471
121 0.91123278
122 0.91075246
123 0.91027374
124 0.9097966
125 0.90932102
126 0.908847
127 0.90837451
128 0.90790354
130 0.90696612
132 0.90603461
134 0.90510892
136 0.90418894
138 0.90327456
140 0.9023657
142 0.90146226
144 0.90056415
146 0.89967127
148 0.89878355
150 0.8979009
152 0.89702324
154 0.89615049
156 0.89528258
158 0.89441943
160 0.89356097
162 0.89270712
164 0.89185784
166 0.89101303
168 0.89017265
170 0.88933663
172 0.88850491
174 0.88767743
176 0.88685412
178 0.88603494
180 0.88521983
182 0.88440873
184 0.8836016
186 0.88279838
188 0.88199901
190 0.88120346
192 0.88041168
194 0.87962361
196 0.87883921
198 0.87805845
200 0.87728126
202 0.87650761
204 0.87573747
206 0.87497078
208 0.87420751
210 0.87344762
212 0.87269107
214 0.87193783
216 0.87118785
218 0.8704411
220 0.86969754
222 0.86895715
224 0.86821988
226 0.8674857
228 0.86675459
230 0.8660265
232 0.86530141
234 0.86457928
236 0.8638601
238 0.86314381
240 0.86243041
242 0.86171985
244 0.86101211
246 0.86030717
248 0.85960499
250 0.85890555
252 0.85820882
254 0.85751478
256 0.8568234
260 0.85544853
264 0.85408401
268 0.85272965
272 0.85138528
276 0.85005072
280 0.8487258
284 0.84741035
288 0.84610421
292 0.84480723
296 0.84351926
300 0.84224015
304 0.84096975
308 0.83970795
312 0.83845458
316 0.83720954
320 0.83597269
324 0.8347439
328 0.83352306
332 0.83231006
336 0.83110477
340 0.82990709
344 0.8287169
348 0.82753411
352 0.82635861
356 0.82519029
360 0.82402907
364 0.82287485
368 0.82172753
372 0.82058703
376 0.81945324
380 0.8183261
384 0.8172055
388 0.81609138
392 0.81498364
396 0.81388221
400 0.81278701
404 0.81169797
408 0.81061501
412 0.80953806
416 0.80846704
420 0.80740189
424 0.80634254
428 0.80528892
432 0.80424096
436 0.80319861
440 0.8021618
444 0.80113046
448 0.80010454
452 0.79908398
456 0.79806871
460 0.79705869
464 0.79605385
468 0.79505414
472 0.79405951
476 0.7930699
480 0.79208526
484 0.79110554
488 0.79013069
492 0.78916066
496 0.7881954
500 0.78723487
504 0.78627901
508 0.78532778
512 0.78438114
520 0.78250143
528 0.78063954
536 0.77879512
544 0.77696786
552 0.77515744
560 0.77336355
568 0.77158589
576 0.76982418
584 0.76807815
592 0.76634751
600 0.76463201
608 0.76293139
616 0.76124541
624 0.75957381
632 0.75791638
640 0.75627287
648 0.75464308
656 0.75302677
664 0.75142374
672 0.7498338
680 0.74825672
688 0.74669233
696 0.74514043
704 0.74360084
712 0.74207337
720 0.74055785
728 0.73905411
736 0.73756198
744 0.73608129
752 0.73461189
760 0.73315362
768 0.73170632
776 0.73026985
784 0.72884405
792 0.72742879
800 0.72602393
808 0.72462932
816 0.72324484
824 0.72187035
832 0.72050573
840 0.71915084
848 0.71780557
856 0.71646979
864 0.71514339
872 0.71382625
880 0.71251826
888 0.7112193
896 0.70992926
904 0.70864804
912 0.70737554
920 0.70611165
928 0.70485626
936 0.70360929
944 0.70237062
952 0.70114017
960 0.69991785
968 0.69870355
976 0.69749719
984 0.69629868
992 0.69510794
1000 0.69392487
1008 0.69274939
1016 0.69158143
1024 0.69042089
1040 0.68812177
1056 0.68585142
1072 0.68360923
1088 0.68139462
1104 0.67920701
1120 0.67704586
1136 0.67491065
1152 0.67280084
1168 0.67071595
1184 0.66865549
1200 0.66661899
1216 0.66460599
1232 0.66261605
1248 0.66064874
1264 0.65870363
1280 0.65678033
1296 0.65487844
1312 0.65299757
1328 0.65113735
1344 0.64929741
1360 0.64747739
1376 0.64567696
1392 0.64389578
1408 0.64213351
1424 0.64038984
1440 0.63866445
1456 0.63695704
1472 0.63526732
1488 0.63359499
1504 0.63193977
1520 0.63030139
1536 0.62867958
1552 0.62707407
1568 0.6254846
1584 0.62391093
1600 0.6223528
1616 0.62080999
1632 0.61928225
1648 0.61776936
1664 0.61627109
1680 0.61478722
1696 0.61331753
1712 0.61186183
1728 0.61041989
1744 0.60899152
1760 0.60757653
1776 0.60617472
1792 0.6047859
1808 0.60340988
1824 0.60204649
1840 0.60069554
1856 0.59935686
1872 0.59803029
1888 0.59671565
1904 0.59541278
1920 0.59412152
1936 0.5928417
1952 0.59157319
1968 0.59031582
1984 0.58906944
2000 0.58783391
2016 0.58660909
2032 0.58539483
2048 0.584191
2080 0.58181407
2112 0.57947725
2144 0.57717951
2176 0.57491988
2208 0.5726974
2240 0.57051116
2272 0.56836026
2304 0.56624386
2336 0.56416113
2368 0.56211125
2400 0.56009347
2432 0.55810702
2464 0.55615118
2496 0.55422525
2528 0.55232854
2560 0.5504604
2592 0.54862018
2624 0.54680726
2656 0.54502103
2688 0.54326092
2720 0.54152634
2752 0.53981676
2784 0.53813164
2816 0.53647044
2848 0.53483268
2880 0.53321785
2912 0.53162547
2944 0.53005509
2976 0.52850625
3008 0.52697851
3040 0.52547144
3072 0.52398462
3104 0.52251765
3136 0.52107013
3168 0.51964169
3200 0.51823193
3232 0.5168405
3264 0.51546704
3296 0.5141112
3328 0.51277265
3360 0.51145106
3392 0.51014609
3424 0.50885745
3456 0.50758482
3488 0.5063279
3520 0.50508641
3552 0.50386005
3584 0.50264855
3616 0.50145164
3648 0.50026906
3680 0.49910053
3712 0.49794582
3744 0.49680468
3776 0.49567685
3808 0.49456212
3840 0.49346024
3872 0.49237099
3904 0.49129415
3936 0.4902295
3968 0.48917685
4000 0.48813597
4032 0.48710666
4064 0.48608874
4096 0.485082
4160 0.48310134
4224 0.48116321
4288 0.47926622
4352 0.47740902
4416 0.47559031
4480 0.47380888
4544 0.47206353
4608 0.47035312
4672 0.46867656
4736 0.46703279
4800 0.46542082
4864 0.46383966
4928 0.46228838
4992 0.46076609
5056 0.45927192
5120 0.45780503
5184 0.45636462
5248 0.45494992
5312 0.45356019
5376 0.4521947
5440 0.45085276
5504 0.44953371
5568 0.4482369
5632 0.44696171
5696 0.44570753
5760 0.44447379
5824 0.44325993
5888 0.4420654
5952 0.44088968
6016 0.43973228
6080 0.43859269
6144 0.43747045
6208 0.43636509
6272 0.43527619
6336 0.4342033
6400 0.43314602
6464 0.43210394
6528 0.43107668
6592 0.43006386
6656 0.42906511
6720 0.42808009
6784 0.42710845
6848 0.42614986
6912 0.425204
6976 0.42427056
7040 0.42334924
7104 0.42243974
7168 0.42154178
7232 0.42065509
7296 0.41977939
7360 0.41891443
7424 0.41805995
7488 0.41721572
7552 0.41638149
7616 0.41555704
7680 0.41474213
7744 0.41393656
7808 0.41314011
7872 0.41235257
7936 0.41157375
8000 0.41080345
8064 0.41004149
8128 0.40928767
8192 0.40854183
8320 0.40707337
8448 0.40563478
8576 0.4042248
8704 0.40284223
8832 0.40148595
8960 0.40015488
9088 0.39884801
9216 0.39756437
9344 0.39630304
9472 0.39506316
9600 0.3938439
9728 0.39264448
9856 0.39146415
9984 0.39030219
10112 0.38915793
10240 0.38803073
10368 0.38691997
10496 0.38582508
10624 0.38474548
10752 0.38368065
10880 0.38263009
11008 0.3815933
11136 0.38056983
11264 0.37955924
11392 0.3785611
11520 0.37757501
11648 0.37660058
11776 0.37563745
11904 0.37468527
12032 0.3737437
12160 0.37281241
12288 0.37189109
12416 0.37097945
12544 0.37007721
12672 0.36918409
12800 0.36829983
12928 0.36742418
13056 0.3665569
13184 0.36569776
13312 0.36484654
13440 0.36400303
13568 0.36316702
13696 0.36233831
13824 0.36151672
13952 0.36070207
14080 0.35989417
14208 0.35909287
14336 0.358298
14464 0.35750941
14592 0.35672694
14720 0.35595045
14848 0.35517981
14976 0.35441487
15104 0.35365551
15232 0.35290161
15360 0.35215305
15488 0.3514097
15616 0.35067146
15744 0.34993822
15872 0.34920987
16000 0.34848631
16128 0.34776746
16256 0.3470532
16384 0.34634346
16640 0.34493716
16896 0.34354789
17152 0.34217502
17408 0.34081796
17664 0.33947616
17920 0.33814911
18176 0.33683631
18432 0.33553731
18688 0.33425168
18944 0.33297901
19200 0.3317189
19456 0.33047101
19712 0.32923498
19968 0.32801049
20224 0.32679723
20480 0.3255949
20736 0.32440323
20992 0.32322196
21248 0.32205082
21504 0.32088959
21760 0.31973803
22016 0.31859592
22272 0.31746306
22528 0.31633925
22784 0.31522429
23040 0.31411801
23296 0.31302022
23552 0.31193077
23808 0.31084948
24064 0.30977622
24320 0.30871082
24576 0.30765314
24832 0.30660305
25088 0.30556042
25344 0.30452511
25600 0.30349701
25856 0.30247599
26112 0.30146195
26368 0.30045476
26624 0.29945432
26880 0.29846053
27136 0.29747329
27392 0.29649249
27648 0.29551805
27904 0.29454988
28160 0.29358788
28416 0.29263196
28672 0.29168205
28928 0.29073806
29184 0.28979991
29440 0.28886752
29696 0.28794083
29952 0.28701975
30208 0.28610421
30464 0.28519415
30720 0.2842895
30976 0.28339019
31232 0.28249615
31488 0.28160732
31744 0.28072365
32000 0.27984506
32256 0.27897151
32512 0.27810293
32768 0.27723926
33280 0.27552647
33792 0.2738327
34304 0.27215753
34816 0.27050058
35328 0.26886148
35840 0.26723984
36352 0.26563532
36864 0.26404759
37376 0.26247632
37888 0.26092118
38400 0.25938189
38912 0.25785813
39424 0.25634963
39936 0.25485611
&
