# Supplementary material for: Molecular dynamics simulations of atmospherically relevant molecular clusters: a case study of nitrate ion complexes
Source: Phys Chem Chem Phys. 2025 May 1;27(20):10804–14. doi: 10.1039/d5cp00908a (PMC12067874; doi:10.1039/d5cp00908a)
Supplement: CP-027-D5CP00908A-s002 [file CP-027-D5CP00908A-s002.zip › graphs/Ptot.14+nit.Tdep.final.agr]

# Grace project file
#
@version 50125
@page size 595, 842
@page scroll 5%
@page inout 5%
@link page off
@map font 0 to "Times-Roman", "Times-Roman"
@map font 1 to "Times-Italic", "Times-Italic"
@map font 2 to "Times-Bold", "Times-Bold"
@map font 3 to "Times-BoldItalic", "Times-BoldItalic"
@map font 4 to "Helvetica", "Helvetica"
@map font 5 to "Helvetica-Oblique", "Helvetica-Oblique"
@map font 6 to "Helvetica-Bold", "Helvetica-Bold"
@map font 7 to "Helvetica-BoldOblique", "Helvetica-BoldOblique"
@map font 8 to "Courier", "Courier"
@map font 9 to "Courier-Oblique", "Courier-Oblique"
@map font 10 to "Courier-Bold", "Courier-Bold"
@map font 11 to "Courier-BoldOblique", "Courier-BoldOblique"
@map font 12 to "Symbol", "Symbol"
@map font 13 to "ZapfDingbats", "ZapfDingbats"
@map color 0 to (255, 255, 255), "white"
@map color 1 to (0, 0, 0), "black"
@map color 2 to (255, 0, 0), "red"
@map color 3 to (0, 255, 0), "green"
@map color 4 to (0, 0, 255), "blue"
@map color 5 to (255, 255, 0), "yellow"
@map color 6 to (188, 143, 143), "brown"
@map color 7 to (220, 220, 220), "grey"
@map color 8 to (148, 0, 211), "violet"
@map color 9 to (0, 255, 255), "cyan"
@map color 10 to (255, 0, 255), "magenta"
@map color 11 to (255, 165, 0), "orange"
@map color 12 to (114, 33, 188), "indigo"
@map color 13 to (103, 7, 72), "maroon"
@map color 14 to (64, 224, 208), "turquoise"
@map color 15 to (0, 139, 0), "green4"
@reference date 0
@date wrap off
@date wrap year 1950
@default linewidth 1.0
@default linestyle 1
@default color 1
@default pattern 1
@default font 0
@default char size 1.000000
@default symbol size 1.000000
@default sformat "%.8g"
@background color 0
@page background fill on
@timestamp off
@timestamp 0.03, 0.03
@timestamp color 1
@timestamp rot 0
@timestamp font 0
@timestamp char size 1.000000
@timestamp def "Fri Jan  3 18:06:42 2025"
@with string
@    string on
@    string loctype view
@    string 0.203203026482, 0.229684741488
@    string color 1
@    string rot 0
@    string font 0
@    string just 0
@    string char size 1.250000
@    string def "hydroquinone"
@r0 off
@link r0 to g0
@r0 type below
@r0 linestyle 1
@r0 linewidth 1.0
@r0 color 1
@r0 line 1.07210120374, 0.845006934813, 1.09109879883, 0.00242718446602
@r1 off
@link r1 to g0
@r1 type left
@r1 linestyle 1
@r1 linewidth 1.0
@r1 color 1
@r1 line 991.745410191, 0.0415240497208, 975.425916555, 0.780129706359
@r2 off
@link r2 to g0
@r2 type left
@r2 linestyle 1
@r2 linewidth 1.0
@r2 color 1
@r2 line 290.511243076, 0.0415240497208, 285.730785981, 0.787335615204
@r3 off
@link r3 to g0
@r3 type above
@r3 linestyle 1
@r3 linewidth 1.0
@r3 color 1
@r3 line 0, 0, 0, 0
@r4 off
@link r4 to g0
@r4 type above
@r4 linestyle 1
@r4 linewidth 1.0
@r4 color 1
@r4 line 0, 0, 0, 0
@g0 on
@g0 hidden false
@g0 type XY
@g0 stacked false
@g0 bar hgap 0.000000
@g0 fixedpoint off
@g0 fixedpoint type 0
@g0 fixedpoint xy 0.000000, 0.000000
@g0 fixedpoint format general general
@g0 fixedpoint prec 6, 6
@with g0
@    world 1, 0, 41000, 1
@    stack world 0, 0, 0, 0
@    znorm 1
@    view 0.150000, 0.150000, 0.850000, 0.850000
@    title ""
@    title font 0
@    title size 1.500000
@    title color 1
@    subtitle ""
@    subtitle font 0
@    subtitle size 1.000000
@    subtitle color 1
@    xaxes scale Logarithmic
@    yaxes scale Normal
@    xaxes invert off
@    yaxes invert off
@    xaxis  on
@    xaxis  type zero false
@    xaxis  offset 0.000000 , 0.000000
@    xaxis  bar on
@    xaxis  bar color 1
@    xaxis  bar linestyle 1
@    xaxis  bar linewidth 1.0
@    xaxis  label "t / ps"
@    xaxis  label layout para
@    xaxis  label place auto
@    xaxis  label char size 1.500000
@    xaxis  label font 0
@    xaxis  label color 1
@    xaxis  label place normal
@    xaxis  tick on
@    xaxis  tick major 10
@    xaxis  tick minor ticks 9
@    xaxis  tick default 6
@    xaxis  tick place rounded true
@    xaxis  tick in
@    xaxis  tick major size 0.750000
@    xaxis  tick major color 1
@    xaxis  tick major linewidth 2.0
@    xaxis  tick major linestyle 1
@    xaxis  tick major grid off
@    xaxis  tick minor color 1
@    xaxis  tick minor linewidth 2.0
@    xaxis  tick minor linestyle 1
@    xaxis  tick minor grid off
@    xaxis  tick minor size 0.250000
@    xaxis  ticklabel on
@    xaxis  ticklabel format general
@    xaxis  ticklabel prec 5
@    xaxis  ticklabel formula ""
@    xaxis  ticklabel append ""
@    xaxis  ticklabel prepend ""
@    xaxis  ticklabel angle 0
@    xaxis  ticklabel skip 0
@    xaxis  ticklabel stagger 0
@    xaxis  ticklabel place normal
@    xaxis  ticklabel offset auto
@    xaxis  ticklabel offset 0.000000 , 0.010000
@    xaxis  ticklabel start type auto
@    xaxis  ticklabel start 0.000000
@    xaxis  ticklabel stop type auto
@    xaxis  ticklabel stop 0.000000
@    xaxis  ticklabel char size 1.250000
@    xaxis  ticklabel font 0
@    xaxis  ticklabel color 1
@    xaxis  tick place both
@    xaxis  tick spec type none
@    yaxis  on
@    yaxis  type zero false
@    yaxis  offset 0.000000 , 0.000000
@    yaxis  bar on
@    yaxis  bar color 1
@    yaxis  bar linestyle 1
@    yaxis  bar linewidth 1.0
@    yaxis  label "P(t)"
@    yaxis  label layout para
@    yaxis  label place auto
@    yaxis  label char size 1.500000
@    yaxis  label font 0
@    yaxis  label color 1
@    yaxis  label place normal
@    yaxis  tick on
@    yaxis  tick major 0.2
@    yaxis  tick minor ticks 9
@    yaxis  tick default 6
@    yaxis  tick place rounded true
@    yaxis  tick in
@    yaxis  tick major size 0.750000
@    yaxis  tick major color 1
@    yaxis  tick major linewidth 2.0
@    yaxis  tick major linestyle 1
@    yaxis  tick major grid off
@    yaxis  tick minor color 1
@    yaxis  tick minor linewidth 2.0
@    yaxis  tick minor linestyle 1
@    yaxis  tick minor grid off
@    yaxis  tick minor size 0.250000
@    yaxis  ticklabel on
@    yaxis  ticklabel format general
@    yaxis  ticklabel prec 5
@    yaxis  ticklabel formula ""
@    yaxis  ticklabel append ""
@    yaxis  ticklabel prepend ""
@    yaxis  ticklabel angle 0
@    yaxis  ticklabel skip 0
@    yaxis  ticklabel stagger 0
@    yaxis  ticklabel place normal
@    yaxis  ticklabel offset auto
@    yaxis  ticklabel offset 0.000000 , 0.010000
@    yaxis  ticklabel start type auto
@    yaxis  ticklabel start 0.000000
@    yaxis  ticklabel stop type auto
@    yaxis  ticklabel stop 0.000000
@    yaxis  ticklabel char size 1.250000
@    yaxis  ticklabel font 0
@    yaxis  ticklabel color 1
@    yaxis  tick place both
@    yaxis  tick spec type both
@    yaxis  tick spec 11
@    yaxis  tick major 0, 0.1
@    yaxis  ticklabel 0, "0.1"
@    yaxis  tick major 1, 0.25
@    yaxis  ticklabel 1, "0.25"
@    yaxis  tick major 2, 0.5
@    yaxis  ticklabel 2, "0.5"
@    yaxis  tick major 3, 0.75
@    yaxis  ticklabel 3, "0.75"
@    yaxis  tick major 4, 0.9
@    yaxis  ticklabel 4, "0.9"
@    yaxis  tick major 5, 0.05
@    yaxis  ticklabel 5, "0.05"
@    yaxis  tick minor 6, 0.7
@    yaxis  tick minor 7, 0.8
@    yaxis  tick minor 8, 0.9
@    yaxis  tick minor 9, 1
@    yaxis  tick major 10, 1
@    yaxis  ticklabel 10, "1"
@    altxaxis  off
@    altyaxis  off
@    legend on
@    legend loctype view
@    legend 0.67, 0.83
@    legend box color 1
@    legend box pattern 0
@    legend box linewidth 1.0
@    legend box linestyle 1
@    legend box fill color 0
@    legend box fill pattern 1
@    legend font 0
@    legend char size 0.930000
@    legend color 1
@    legend length 4
@    legend vgap 1
@    legend hgap 1
@    legend invert false
@    frame type 0
@    frame linestyle 1
@    frame linewidth 2.0
@    frame color 1
@    frame pattern 1
@    frame background color 0
@    frame background pattern 0
@    s11 hidden false
@    s11 type xy
@    s11 symbol 4
@    s11 symbol size 0.330000
@    s11 symbol color 1
@    s11 symbol pattern 1
@    s11 symbol fill color 1
@    s11 symbol fill pattern 0
@    s11 symbol linewidth 2.0
@    s11 symbol linestyle 1
@    s11 symbol char 65
@    s11 symbol char font 0
@    s11 symbol skip 3
@    s11 line type 1
@    s11 line linestyle 1
@    s11 line linewidth 2.0
@    s11 line color 1
@    s11 line pattern 1
@    s11 baseline type 0
@    s11 baseline off
@    s11 dropline off
@    s11 fill type 0
@    s11 fill rule 0
@    s11 fill color 1
@    s11 fill pattern 1
@    s11 avalue off
@    s11 avalue type 2
@    s11 avalue char size 1.000000
@    s11 avalue font 0
@    s11 avalue color 1
@    s11 avalue rot 0
@    s11 avalue format general
@    s11 avalue prec 3
@    s11 avalue prepend ""
@    s11 avalue append ""
@    s11 avalue offset 0.000000 , 0.000000
@    s11 errorbar on
@    s11 errorbar place both
@    s11 errorbar color 1
@    s11 errorbar pattern 1
@    s11 errorbar size 1.000000
@    s11 errorbar linewidth 1.0
@    s11 errorbar linestyle 1
@    s11 errorbar riser linewidth 1.0
@    s11 errorbar riser linestyle 1
@    s11 errorbar riser clip off
@    s11 errorbar riser clip length 0.100000
@    s11 comment "Sample, 200, 1 set #0"
@    s11 legend  "1100 K"
@    s12 hidden false
@    s12 type xy
@    s12 symbol 0
@    s12 symbol size 1.000000
@    s12 symbol color 1
@    s12 symbol pattern 1
@    s12 symbol fill color 1
@    s12 symbol fill pattern 0
@    s12 symbol linewidth 1.0
@    s12 symbol linestyle 1
@    s12 symbol char 65
@    s12 symbol char font 0
@    s12 symbol skip 0
@    s12 line type 1
@    s12 line linestyle 3
@    s12 line linewidth 2.0
@    s12 line color 1
@    s12 line pattern 1
@    s12 baseline type 0
@    s12 baseline off
@    s12 dropline off
@    s12 fill type 0
@    s12 fill rule 0
@    s12 fill color 1
@    s12 fill pattern 1
@    s12 avalue off
@    s12 avalue type 2
@    s12 avalue char size 1.000000
@    s12 avalue font 0
@    s12 avalue color 1
@    s12 avalue rot 0
@    s12 avalue format general
@    s12 avalue prec 3
@    s12 avalue prepend ""
@    s12 avalue append ""
@    s12 avalue offset 0.000000 , 0.000000
@    s12 errorbar on
@    s12 errorbar place both
@    s12 errorbar color 1
@    s12 errorbar pattern 1
@    s12 errorbar size 1.000000
@    s12 errorbar linewidth 1.0
@    s12 errorbar linestyle 1
@    s12 errorbar riser linewidth 1.0
@    s12 errorbar riser linestyle 1
@    s12 errorbar riser clip off
@    s12 errorbar riser clip length 0.100000
@    s12 comment "y = exp(-(x/A0)^A1)"
@    s12 legend  "P\ss\N(t)"
@    s13 hidden false
@    s13 type xy
@    s13 symbol 0
@    s13 symbol size 1.000000
@    s13 symbol color 13
@    s13 symbol pattern 1
@    s13 symbol fill color 13
@    s13 symbol fill pattern 0
@    s13 symbol linewidth 1.0
@    s13 symbol linestyle 1
@    s13 symbol char 65
@    s13 symbol char font 0
@    s13 symbol skip 0
@    s13 line type 1
@    s13 line linestyle 5
@    s13 line linewidth 2.0
@    s13 line color 13
@    s13 line pattern 1
@    s13 baseline type 0
@    s13 baseline off
@    s13 dropline off
@    s13 fill type 0
@    s13 fill rule 0
@    s13 fill color 1
@    s13 fill pattern 1
@    s13 avalue off
@    s13 avalue type 2
@    s13 avalue char size 1.000000
@    s13 avalue font 0
@    s13 avalue color 1
@    s13 avalue rot 0
@    s13 avalue format general
@    s13 avalue prec 3
@    s13 avalue prepend ""
@    s13 avalue append ""
@    s13 avalue offset 0.000000 , 0.000000
@    s13 errorbar on
@    s13 errorbar place both
@    s13 errorbar color 13
@    s13 errorbar pattern 1
@    s13 errorbar size 1.000000
@    s13 errorbar linewidth 1.0
@    s13 errorbar linestyle 1
@    s13 errorbar riser linewidth 1.0
@    s13 errorbar riser linestyle 1
@    s13 errorbar riser clip off
@    s13 errorbar riser clip length 0.100000
@    s13 comment "y = (1/(1+A2))*(exp(-(x/A0)^A1)+A2*exp(-(x/A3)^A4))"
@    s13 legend  "P\ss2\N(t)"
@    s14 hidden false
@    s14 type xy
@    s14 symbol 3
@    s14 symbol size 0.330000
@    s14 symbol color 2
@    s14 symbol pattern 1
@    s14 symbol fill color 2
@    s14 symbol fill pattern 0
@    s14 symbol linewidth 2.0
@    s14 symbol linestyle 1
@    s14 symbol char 65
@    s14 symbol char font 0
@    s14 symbol skip 4
@    s14 line type 1
@    s14 line linestyle 1
@    s14 line linewidth 2.0
@    s14 line color 2
@    s14 line pattern 1
@    s14 baseline type 0
@    s14 baseline off
@    s14 dropline off
@    s14 fill type 0
@    s14 fill rule 0
@    s14 fill color 1
@    s14 fill pattern 1
@    s14 avalue off
@    s14 avalue type 2
@    s14 avalue char size 1.000000
@    s14 avalue font 0
@    s14 avalue color 1
@    s14 avalue rot 0
@    s14 avalue format general
@    s14 avalue prec 3
@    s14 avalue prepend ""
@    s14 avalue append ""
@    s14 avalue offset 0.000000 , 0.000000
@    s14 errorbar on
@    s14 errorbar place both
@    s14 errorbar color 2
@    s14 errorbar pattern 1
@    s14 errorbar size 1.000000
@    s14 errorbar linewidth 1.0
@    s14 errorbar linestyle 1
@    s14 errorbar riser linewidth 1.0
@    s14 errorbar riser linestyle 1
@    s14 errorbar riser clip off
@    s14 errorbar riser clip length 0.100000
@    s14 comment "Sample, 200, 1 set #0"
@    s14 legend  "1000 K"
@    s15 hidden false
@    s15 type xy
@    s15 symbol 1
@    s15 symbol size 0.330000
@    s15 symbol color 4
@    s15 symbol pattern 1
@    s15 symbol fill color 4
@    s15 symbol fill pattern 0
@    s15 symbol linewidth 2.0
@    s15 symbol linestyle 1
@    s15 symbol char 65
@    s15 symbol char font 0
@    s15 symbol skip 5
@    s15 line type 1
@    s15 line linestyle 1
@    s15 line linewidth 2.0
@    s15 line color 4
@    s15 line pattern 1
@    s15 baseline type 0
@    s15 baseline off
@    s15 dropline off
@    s15 fill type 0
@    s15 fill rule 0
@    s15 fill color 1
@    s15 fill pattern 1
@    s15 avalue off
@    s15 avalue type 2
@    s15 avalue char size 1.000000
@    s15 avalue font 0
@    s15 avalue color 1
@    s15 avalue rot 0
@    s15 avalue format general
@    s15 avalue prec 3
@    s15 avalue prepend ""
@    s15 avalue append ""
@    s15 avalue offset 0.000000 , 0.000000
@    s15 errorbar on
@    s15 errorbar place both
@    s15 errorbar color 4
@    s15 errorbar pattern 1
@    s15 errorbar size 1.000000
@    s15 errorbar linewidth 1.0
@    s15 errorbar linestyle 1
@    s15 errorbar riser linewidth 1.0
@    s15 errorbar riser linestyle 1
@    s15 errorbar riser clip off
@    s15 errorbar riser clip length 0.100000
@    s15 comment "Sample, 200, 1 set #0"
@    s15 legend  "900 K"
@    s16 hidden false
@    s16 type xy
@    s16 symbol 0
@    s16 symbol size 1.000000
@    s16 symbol color 4
@    s16 symbol pattern 1
@    s16 symbol fill color 4
@    s16 symbol fill pattern 0
@    s16 symbol linewidth 1.0
@    s16 symbol linestyle 1
@    s16 symbol char 65
@    s16 symbol char font 0
@    s16 symbol skip 0
@    s16 line type 1
@    s16 line linestyle 3
@    s16 line linewidth 2.0
@    s16 line color 4
@    s16 line pattern 1
@    s16 baseline type 0
@    s16 baseline off
@    s16 dropline off
@    s16 fill type 0
@    s16 fill rule 0
@    s16 fill color 1
@    s16 fill pattern 1
@    s16 avalue off
@    s16 avalue type 2
@    s16 avalue char size 1.000000
@    s16 avalue font 0
@    s16 avalue color 1
@    s16 avalue rot 0
@    s16 avalue format general
@    s16 avalue prec 3
@    s16 avalue prepend ""
@    s16 avalue append ""
@    s16 avalue offset 0.000000 , 0.000000
@    s16 errorbar on
@    s16 errorbar place both
@    s16 errorbar color 4
@    s16 errorbar pattern 1
@    s16 errorbar size 1.000000
@    s16 errorbar linewidth 1.0
@    s16 errorbar linestyle 1
@    s16 errorbar riser linewidth 1.0
@    s16 errorbar riser linestyle 1
@    s16 errorbar riser clip off
@    s16 errorbar riser clip length 0.100000
@    s16 comment "y = exp(-(x/A0)^A1)"
@    s16 legend  ""
@    s17 hidden false
@    s17 type xy
@    s17 symbol 3
@    s17 symbol size 0.330000
@    s17 symbol color 11
@    s17 symbol pattern 1
@    s17 symbol fill color 11
@    s17 symbol fill pattern 0
@    s17 symbol linewidth 2.0
@    s17 symbol linestyle 1
@    s17 symbol char 65
@    s17 symbol char font 0
@    s17 symbol skip 7
@    s17 line type 1
@    s17 line linestyle 1
@    s17 line linewidth 2.0
@    s17 line color 11
@    s17 line pattern 1
@    s17 baseline type 0
@    s17 baseline off
@    s17 dropline off
@    s17 fill type 0
@    s17 fill rule 0
@    s17 fill color 1
@    s17 fill pattern 1
@    s17 avalue off
@    s17 avalue type 2
@    s17 avalue char size 1.000000
@    s17 avalue font 0
@    s17 avalue color 1
@    s17 avalue rot 0
@    s17 avalue format general
@    s17 avalue prec 3
@    s17 avalue prepend ""
@    s17 avalue append ""
@    s17 avalue offset 0.000000 , 0.000000
@    s17 errorbar on
@    s17 errorbar place both
@    s17 errorbar color 11
@    s17 errorbar pattern 1
@    s17 errorbar size 1.000000
@    s17 errorbar linewidth 1.0
@    s17 errorbar linestyle 1
@    s17 errorbar riser linewidth 1.0
@    s17 errorbar riser linestyle 1
@    s17 errorbar riser clip off
@    s17 errorbar riser clip length 0.100000
@    s17 comment "Sample, 200, 1 set #0"
@    s17 legend  "850 K"
@    s18 hidden false
@    s18 type xy
@    s18 symbol 0
@    s18 symbol size 1.000000
@    s18 symbol color 11
@    s18 symbol pattern 1
@    s18 symbol fill color 11
@    s18 symbol fill pattern 0
@    s18 symbol linewidth 1.0
@    s18 symbol linestyle 1
@    s18 symbol char 65
@    s18 symbol char font 0
@    s18 symbol skip 0
@    s18 line type 1
@    s18 line linestyle 3
@    s18 line linewidth 2.0
@    s18 line color 11
@    s18 line pattern 1
@    s18 baseline type 0
@    s18 baseline off
@    s18 dropline off
@    s18 fill type 0
@    s18 fill rule 0
@    s18 fill color 1
@    s18 fill pattern 1
@    s18 avalue off
@    s18 avalue type 2
@    s18 avalue char size 1.000000
@    s18 avalue font 0
@    s18 avalue color 1
@    s18 avalue rot 0
@    s18 avalue format general
@    s18 avalue prec 3
@    s18 avalue prepend ""
@    s18 avalue append ""
@    s18 avalue offset 0.000000 , 0.000000
@    s18 errorbar on
@    s18 errorbar place both
@    s18 errorbar color 11
@    s18 errorbar pattern 1
@    s18 errorbar size 1.000000
@    s18 errorbar linewidth 1.0
@    s18 errorbar linestyle 1
@    s18 errorbar riser linewidth 1.0
@    s18 errorbar riser linestyle 1
@    s18 errorbar riser clip off
@    s18 errorbar riser clip length 0.100000
@    s18 comment "y = exp(-(x/A0)^A1)"
@    s18 legend  ""
@    s19 hidden false
@    s19 type xy
@    s19 symbol 2
@    s19 symbol size 0.330000
@    s19 symbol color 10
@    s19 symbol pattern 1
@    s19 symbol fill color 10
@    s19 symbol fill pattern 0
@    s19 symbol linewidth 2.0
@    s19 symbol linestyle 1
@    s19 symbol char 65
@    s19 symbol char font 0
@    s19 symbol skip 8
@    s19 line type 1
@    s19 line linestyle 1
@    s19 line linewidth 2.0
@    s19 line color 10
@    s19 line pattern 1
@    s19 baseline type 0
@    s19 baseline off
@    s19 dropline off
@    s19 fill type 0
@    s19 fill rule 0
@    s19 fill color 1
@    s19 fill pattern 1
@    s19 avalue off
@    s19 avalue type 2
@    s19 avalue char size 1.000000
@    s19 avalue font 0
@    s19 avalue color 1
@    s19 avalue rot 0
@    s19 avalue format general
@    s19 avalue prec 3
@    s19 avalue prepend ""
@    s19 avalue append ""
@    s19 avalue offset 0.000000 , 0.000000
@    s19 errorbar on
@    s19 errorbar place both
@    s19 errorbar color 10
@    s19 errorbar pattern 1
@    s19 errorbar size 1.000000
@    s19 errorbar linewidth 1.0
@    s19 errorbar linestyle 1
@    s19 errorbar riser linewidth 1.0
@    s19 errorbar riser linestyle 1
@    s19 errorbar riser clip off
@    s19 errorbar riser clip length 0.100000
@    s19 comment "Sample, 200, 1 set #0"
@    s19 legend  "800 K"
@    s20 hidden false
@    s20 type xy
@    s20 symbol 0
@    s20 symbol size 1.000000
@    s20 symbol color 10
@    s20 symbol pattern 1
@    s20 symbol fill color 10
@    s20 symbol fill pattern 0
@    s20 symbol linewidth 1.0
@    s20 symbol linestyle 1
@    s20 symbol char 65
@    s20 symbol char font 0
@    s20 symbol skip 0
@    s20 line type 1
@    s20 line linestyle 3
@    s20 line linewidth 2.0
@    s20 line color 10
@    s20 line pattern 1
@    s20 baseline type 0
@    s20 baseline off
@    s20 dropline off
@    s20 fill type 0
@    s20 fill rule 0
@    s20 fill color 1
@    s20 fill pattern 1
@    s20 avalue off
@    s20 avalue type 2
@    s20 avalue char size 1.000000
@    s20 avalue font 0
@    s20 avalue color 1
@    s20 avalue rot 0
@    s20 avalue format general
@    s20 avalue prec 3
@    s20 avalue prepend ""
@    s20 avalue append ""
@    s20 avalue offset 0.000000 , 0.000000
@    s20 errorbar on
@    s20 errorbar place both
@    s20 errorbar color 10
@    s20 errorbar pattern 1
@    s20 errorbar size 1.000000
@    s20 errorbar linewidth 1.0
@    s20 errorbar linestyle 1
@    s20 errorbar riser linewidth 1.0
@    s20 errorbar riser linestyle 1
@    s20 errorbar riser clip off
@    s20 errorbar riser clip length 0.100000
@    s20 comment "y = exp(-(x/A0)^A1)"
@    s20 legend  ""
@    s21 hidden false
@    s21 type xy
@    s21 symbol 1
@    s21 symbol size 0.330000
@    s21 symbol color 13
@    s21 symbol pattern 1
@    s21 symbol fill color 13
@    s21 symbol fill pattern 0
@    s21 symbol linewidth 2.0
@    s21 symbol linestyle 1
@    s21 symbol char 65
@    s21 symbol char font 0
@    s21 symbol skip 10
@    s21 line type 1
@    s21 line linestyle 1
@    s21 line linewidth 2.0
@    s21 line color 13
@    s21 line pattern 1
@    s21 baseline type 0
@    s21 baseline off
@    s21 dropline off
@    s21 fill type 0
@    s21 fill rule 0
@    s21 fill color 1
@    s21 fill pattern 1
@    s21 avalue off
@    s21 avalue type 2
@    s21 avalue char size 1.000000
@    s21 avalue font 0
@    s21 avalue color 1
@    s21 avalue rot 0
@    s21 avalue format general
@    s21 avalue prec 3
@    s21 avalue prepend ""
@    s21 avalue append ""
@    s21 avalue offset 0.000000 , 0.000000
@    s21 errorbar on
@    s21 errorbar place both
@    s21 errorbar color 13
@    s21 errorbar pattern 1
@    s21 errorbar size 1.000000
@    s21 errorbar linewidth 1.0
@    s21 errorbar linestyle 1
@    s21 errorbar riser linewidth 1.0
@    s21 errorbar riser linestyle 1
@    s21 errorbar riser clip off
@    s21 errorbar riser clip length 0.100000
@    s21 comment "Sample, 200, 1 set #0"
@    s21 legend  "750 K"
@    s22 hidden false
@    s22 type xy
@    s22 symbol 0
@    s22 symbol size 1.000000
@    s22 symbol color 13
@    s22 symbol pattern 1
@    s22 symbol fill color 13
@    s22 symbol fill pattern 0
@    s22 symbol linewidth 1.0
@    s22 symbol linestyle 1
@    s22 symbol char 65
@    s22 symbol char font 0
@    s22 symbol skip 0
@    s22 line type 1
@    s22 line linestyle 3
@    s22 line linewidth 2.0
@    s22 line color 13
@    s22 line pattern 1
@    s22 baseline type 0
@    s22 baseline off
@    s22 dropline off
@    s22 fill type 0
@    s22 fill rule 0
@    s22 fill color 1
@    s22 fill pattern 1
@    s22 avalue off
@    s22 avalue type 2
@    s22 avalue char size 1.000000
@    s22 avalue font 0
@    s22 avalue color 1
@    s22 avalue rot 0
@    s22 avalue format general
@    s22 avalue prec 3
@    s22 avalue prepend ""
@    s22 avalue append ""
@    s22 avalue offset 0.000000 , 0.000000
@    s22 errorbar on
@    s22 errorbar place both
@    s22 errorbar color 13
@    s22 errorbar pattern 1
@    s22 errorbar size 1.000000
@    s22 errorbar linewidth 1.0
@    s22 errorbar linestyle 1
@    s22 errorbar riser linewidth 1.0
@    s22 errorbar riser linestyle 1
@    s22 errorbar riser clip off
@    s22 errorbar riser clip length 0.100000
@    s22 comment "y = exp(-(x/A0)^A1)"
@    s22 legend  ""
@    s23 hidden false
@    s23 type xy
@    s23 symbol 0
@    s23 symbol size 1.000000
@    s23 symbol color 2
@    s23 symbol pattern 1
@    s23 symbol fill color 2
@    s23 symbol fill pattern 0
@    s23 symbol linewidth 1.0
@    s23 symbol linestyle 1
@    s23 symbol char 65
@    s23 symbol char font 0
@    s23 symbol skip 0
@    s23 line type 1
@    s23 line linestyle 3
@    s23 line linewidth 2.0
@    s23 line color 2
@    s23 line pattern 1
@    s23 baseline type 0
@    s23 baseline off
@    s23 dropline off
@    s23 fill type 0
@    s23 fill rule 0
@    s23 fill color 1
@    s23 fill pattern 1
@    s23 avalue off
@    s23 avalue type 2
@    s23 avalue char size 1.000000
@    s23 avalue font 0
@    s23 avalue color 1
@    s23 avalue rot 0
@    s23 avalue format general
@    s23 avalue prec 3
@    s23 avalue prepend ""
@    s23 avalue append ""
@    s23 avalue offset 0.000000 , 0.000000
@    s23 errorbar on
@    s23 errorbar place both
@    s23 errorbar color 2
@    s23 errorbar pattern 1
@    s23 errorbar size 1.000000
@    s23 errorbar linewidth 1.0
@    s23 errorbar linestyle 1
@    s23 errorbar riser linewidth 1.0
@    s23 errorbar riser linestyle 1
@    s23 errorbar riser clip off
@    s23 errorbar riser clip length 0.100000
@    s23 comment "y = exp(-(x/A0)^A1)"
@    s23 legend  ""
@    s24 hidden false
@    s24 type xy
@    s24 symbol 0
@    s24 symbol size 1.000000
@    s24 symbol color 2
@    s24 symbol pattern 1
@    s24 symbol fill color 2
@    s24 symbol fill pattern 0
@    s24 symbol linewidth 1.0
@    s24 symbol linestyle 1
@    s24 symbol char 65
@    s24 symbol char font 0
@    s24 symbol skip 0
@    s24 line type 1
@    s24 line linestyle 5
@    s24 line linewidth 2.0
@    s24 line color 2
@    s24 line pattern 1
@    s24 baseline type 0
@    s24 baseline off
@    s24 dropline off
@    s24 fill type 0
@    s24 fill rule 0
@    s24 fill color 1
@    s24 fill pattern 1
@    s24 avalue off
@    s24 avalue type 2
@    s24 avalue char size 1.000000
@    s24 avalue font 0
@    s24 avalue color 1
@    s24 avalue rot 0
@    s24 avalue format general
@    s24 avalue prec 3
@    s24 avalue prepend ""
@    s24 avalue append ""
@    s24 avalue offset 0.000000 , 0.000000
@    s24 errorbar on
@    s24 errorbar place both
@    s24 errorbar color 2
@    s24 errorbar pattern 1
@    s24 errorbar size 1.000000
@    s24 errorbar linewidth 1.0
@    s24 errorbar linestyle 1
@    s24 errorbar riser linewidth 1.0
@    s24 errorbar riser linestyle 1
@    s24 errorbar riser clip off
@    s24 errorbar riser clip length 0.100000
@    s24 comment "y = (1/(1+A2))*(exp(-(x/A0)^A1)+A2*exp(-(x/A3)^A4))"
@    s24 legend  ""
@    s25 hidden false
@    s25 type xy
@    s25 symbol 0
@    s25 symbol size 1.000000
@    s25 symbol color 4
@    s25 symbol pattern 1
@    s25 symbol fill color 4
@    s25 symbol fill pattern 0
@    s25 symbol linewidth 1.0
@    s25 symbol linestyle 1
@    s25 symbol char 65
@    s25 symbol char font 0
@    s25 symbol skip 0
@    s25 line type 1
@    s25 line linestyle 5
@    s25 line linewidth 2.0
@    s25 line color 4
@    s25 line pattern 1
@    s25 baseline type 0
@    s25 baseline off
@    s25 dropline off
@    s25 fill type 0
@    s25 fill rule 0
@    s25 fill color 1
@    s25 fill pattern 1
@    s25 avalue off
@    s25 avalue type 2
@    s25 avalue char size 1.000000
@    s25 avalue font 0
@    s25 avalue color 1
@    s25 avalue rot 0
@    s25 avalue format general
@    s25 avalue prec 3
@    s25 avalue prepend ""
@    s25 avalue append ""
@    s25 avalue offset 0.000000 , 0.000000
@    s25 errorbar on
@    s25 errorbar place both
@    s25 errorbar color 4
@    s25 errorbar pattern 1
@    s25 errorbar size 1.000000
@    s25 errorbar linewidth 1.0
@    s25 errorbar linestyle 1
@    s25 errorbar riser linewidth 1.0
@    s25 errorbar riser linestyle 1
@    s25 errorbar riser clip off
@    s25 errorbar riser clip length 0.100000
@    s25 comment "y = (1/(1+A2))*(exp(-(x/A0)^A1)+A2*exp(-(x/A3)^A4))"
@    s25 legend  ""
@    s26 hidden false
@    s26 type xy
@    s26 symbol 0
@    s26 symbol size 1.000000
@    s26 symbol color 11
@    s26 symbol pattern 1
@    s26 symbol fill color 11
@    s26 symbol fill pattern 0
@    s26 symbol linewidth 1.0
@    s26 symbol linestyle 1
@    s26 symbol char 65
@    s26 symbol char font 0
@    s26 symbol skip 0
@    s26 line type 1
@    s26 line linestyle 5
@    s26 line linewidth 2.0
@    s26 line color 11
@    s26 line pattern 1
@    s26 baseline type 0
@    s26 baseline off
@    s26 dropline off
@    s26 fill type 0
@    s26 fill rule 0
@    s26 fill color 1
@    s26 fill pattern 1
@    s26 avalue off
@    s26 avalue type 2
@    s26 avalue char size 1.000000
@    s26 avalue font 0
@    s26 avalue color 1
@    s26 avalue rot 0
@    s26 avalue format general
@    s26 avalue prec 3
@    s26 avalue prepend ""
@    s26 avalue append ""
@    s26 avalue offset 0.000000 , 0.000000
@    s26 errorbar on
@    s26 errorbar place both
@    s26 errorbar color 11
@    s26 errorbar pattern 1
@    s26 errorbar size 1.000000
@    s26 errorbar linewidth 1.0
@    s26 errorbar linestyle 1
@    s26 errorbar riser linewidth 1.0
@    s26 errorbar riser linestyle 1
@    s26 errorbar riser clip off
@    s26 errorbar riser clip length 0.100000
@    s26 comment "y = (1/(1+A2))*(exp(-(x/A0)^A1)+A2*exp(-(x/A3)^A4))"
@    s26 legend  ""
@    s27 hidden false
@    s27 type xy
@    s27 symbol 0
@    s27 symbol size 1.000000
@    s27 symbol color 10
@    s27 symbol pattern 1
@    s27 symbol fill color 10
@    s27 symbol fill pattern 0
@    s27 symbol linewidth 1.0
@    s27 symbol linestyle 1
@    s27 symbol char 65
@    s27 symbol char font 0
@    s27 symbol skip 0
@    s27 line type 1
@    s27 line linestyle 5
@    s27 line linewidth 2.0
@    s27 line color 10
@    s27 line pattern 1
@    s27 baseline type 0
@    s27 baseline off
@    s27 dropline off
@    s27 fill type 0
@    s27 fill rule 0
@    s27 fill color 1
@    s27 fill pattern 1
@    s27 avalue off
@    s27 avalue type 2
@    s27 avalue char size 1.000000
@    s27 avalue font 0
@    s27 avalue color 1
@    s27 avalue rot 0
@    s27 avalue format general
@    s27 avalue prec 3
@    s27 avalue prepend ""
@    s27 avalue append ""
@    s27 avalue offset 0.000000 , 0.000000
@    s27 errorbar on
@    s27 errorbar place both
@    s27 errorbar color 10
@    s27 errorbar pattern 1
@    s27 errorbar size 1.000000
@    s27 errorbar linewidth 1.0
@    s27 errorbar linestyle 1
@    s27 errorbar riser linewidth 1.0
@    s27 errorbar riser linestyle 1
@    s27 errorbar riser clip off
@    s27 errorbar riser clip length 0.100000
@    s27 comment "y = (1/(1+A2))*(exp(-(x/A0)^A1)+A2*exp(-(x/A3)^A4))"
@    s27 legend  ""
@    s28 hidden false
@    s28 type xy
@    s28 symbol 0
@    s28 symbol size 1.000000
@    s28 symbol color 1
@    s28 symbol pattern 1
@    s28 symbol fill color 1
@    s28 symbol fill pattern 0
@    s28 symbol linewidth 1.0
@    s28 symbol linestyle 1
@    s28 symbol char 65
@    s28 symbol char font 0
@    s28 symbol skip 0
@    s28 line type 1
@    s28 line linestyle 5
@    s28 line linewidth 2.0
@    s28 line color 1
@    s28 line pattern 1
@    s28 baseline type 0
@    s28 baseline off
@    s28 dropline off
@    s28 fill type 0
@    s28 fill rule 0
@    s28 fill color 1
@    s28 fill pattern 1
@    s28 avalue off
@    s28 avalue type 2
@    s28 avalue char size 1.000000
@    s28 avalue font 0
@    s28 avalue color 1
@    s28 avalue rot 0
@    s28 avalue format general
@    s28 avalue prec 3
@    s28 avalue prepend ""
@    s28 avalue append ""
@    s28 avalue offset 0.000000 , 0.000000
@    s28 errorbar on
@    s28 errorbar place both
@    s28 errorbar color 1
@    s28 errorbar pattern 1
@    s28 errorbar size 1.000000
@    s28 errorbar linewidth 1.0
@    s28 errorbar linestyle 1
@    s28 errorbar riser linewidth 1.0
@    s28 errorbar riser linestyle 1
@    s28 errorbar riser clip off
@    s28 errorbar riser clip length 0.100000
@    s28 comment "y = (1/(1+A2))*(exp(-(x/A0)^A1)+A2*exp(-(x/A3)^A4))"
@    s28 legend  ""
@target G0.S11
@type xy
1 1
2 0.972
3 0.925
4 0.901
5 0.876
6 0.855
7 0.835
8 0.806
9 0.784
10 0.764
11 0.739
12 0.718
13 0.699
14 0.687
15 0.666
16 0.644
17 0.624
18 0.613
19 0.598
20 0.58
21 0.568
22 0.547
23 0.533
24 0.52
25 0.511
26 0.501
27 0.49
28 0.483
29 0.479
30 0.469
31 0.46
32 0.449
33 0.438
34 0.429
35 0.424
36 0.413
37 0.411
38 0.403
39 0.397
40 0.39
41 0.38
42 0.373
43 0.365
44 0.358
45 0.346
46 0.337
47 0.332
48 0.329
49 0.325
50 0.318
51 0.313
52 0.309
53 0.306
54 0.303
55 0.294
56 0.287
57 0.282
58 0.278
59 0.273
60 0.268
61 0.268
62 0.265
63 0.26
64 0.256
65 0.253
66 0.249
67 0.247
68 0.243
69 0.24
70 0.237
71 0.235
72 0.234
73 0.231
74 0.225
75 0.224
76 0.223
77 0.222
78 0.219
79 0.214
80 0.211
81 0.208
82 0.207
83 0.203
84 0.202
85 0.198
86 0.197
87 0.19
88 0.186
89 0.185
90 0.182
91 0.18
92 0.177
93 0.173
94 0.169
95 0.167
96 0.164
97 0.162
98 0.158
99 0.158
100 0.156
101 0.155
102 0.155
103 0.153
104 0.153
105 0.149
106 0.147
107 0.146
108 0.145
109 0.142
110 0.142
111 0.139
112 0.136
113 0.135
114 0.134
115 0.132
116 0.132
117 0.13
118 0.129
119 0.128
120 0.124
121 0.123
122 0.122
123 0.122
124 0.122
125 0.122
126 0.121
127 0.12
128 0.117
130 0.114
132 0.112
134 0.111
136 0.109
138 0.107
140 0.105
142 0.105
144 0.104
146 0.102
148 0.096
150 0.096
152 0.095
154 0.094
156 0.091
158 0.091
160 0.091
162 0.089
164 0.088
166 0.088
168 0.088
170 0.087
172 0.086
174 0.085
176 0.084
178 0.082
180 0.08
182 0.079
184 0.078
186 0.077
188 0.077
190 0.076
192 0.076
194 0.074
196 0.071
198 0.069
200 0.069
202 0.067
204 0.066
206 0.066
208 0.065
210 0.065
212 0.063
214 0.062
216 0.062
218 0.06
220 0.057
222 0.057
224 0.057
226 0.057
228 0.057
230 0.057
232 0.056
234 0.055
236 0.054
238 0.054
240 0.054
242 0.054
244 0.054
246 0.053
248 0.051
250 0.051
252 0.051
254 0.049
256 0.049
260 0.047
264 0.047
268 0.047
272 0.047
276 0.046
280 0.045
284 0.042
288 0.042
292 0.04
296 0.039
300 0.039
304 0.039
308 0.039
312 0.038
316 0.035
320 0.035
324 0.034
328 0.034
332 0.033
336 0.032
340 0.031
344 0.031
348 0.031
352 0.031
356 0.031
360 0.031
364 0.03
368 0.03
372 0.03
376 0.03
380 0.029
384 0.029
388 0.028
392 0.028
396 0.028
400 0.026
404 0.025
408 0.025
412 0.025
416 0.024
420 0.023
424 0.023
428 0.023
432 0.022
436 0.022
440 0.022
444 0.022
448 0.022
452 0.022
456 0.022
460 0.022
464 0.022
468 0.021
472 0.021
476 0.02
480 0.02
484 0.02
488 0.02
492 0.02
496 0.02
500 0.02
504 0.02
508 0.02
512 0.02
520 0.02
528 0.02
536 0.02
544 0.019
552 0.019
560 0.019
568 0.019
576 0.019
584 0.019
592 0.019
600 0.019
608 0.019
616 0.018
624 0.016
632 0.016
640 0.016
648 0.016
656 0.016
664 0.016
672 0.016
680 0.015
688 0.015
696 0.015
704 0.015
712 0.015
720 0.015
728 0.015
736 0.015
744 0.015
752 0.015
760 0.015
768 0.014
776 0.014
784 0.014
792 0.014
800 0.014
808 0.014
816 0.014
824 0.014
832 0.014
840 0.014
848 0.013
856 0.012
864 0.012
872 0.012
880 0.012
888 0.012
896 0.012
904 0.012
912 0.012
920 0.012
928 0.012
936 0.012
944 0.012
952 0.012
960 0.012
968 0.011
976 0.011
984 0.011
992 0.011
1000 0.011
1008 0.01
1016 0.01
1024 0.01
1040 0.01
1056 0.01
1072 0.01
1088 0.01
1104 0.01
1120 0.01
1136 0.01
1152 0.009
1168 0.009
1184 0.009
1200 0.009
1216 0.009
1232 0.009
1248 0.009
1264 0.009
1280 0.009
1296 0.009
1312 0.008
1328 0.008
1344 0.008
1360 0.008
1376 0.008
1392 0.008
1408 0.008
1424 0.007
1440 0.007
1456 0.007
1472 0.007
1488 0.007
1504 0.006
1520 0.006
1536 0.006
1552 0.006
1568 0.006
1584 0.006
1600 0.005
1616 0.005
1632 0.005
1648 0.005
1664 0.005
1680 0.004
1696 0.004
1712 0.004
1728 0.004
1744 0.004
1760 0.004
1776 0.004
1792 0.004
1808 0.004
1824 0.004
1840 0.003
1856 0.003
1872 0.003
1888 0.003
1904 0.003
1920 0.003
1936 0.003
1952 0.003
1968 0.003
1984 0.003
2000 0.003
2016 0.003
2032 0.003
2048 0.003
2080 0.003
2112 0.003
2144 0.003
2176 0.003
2208 0.003
2240 0.003
2272 0.002
2304 0.002
2336 0.002
2368 0.002
2400 0.002
2432 0.002
2464 0.002
2496 0.002
2528 0.002
2560 0.002
2592 0.002
2624 0.002
2656 0.002
2688 0.002
2720 0.002
2752 0.002
2784 0.002
2816 0.002
2848 0.002
2880 0.002
2912 0.002
2944 0.002
2976 0.002
3008 0.002
3040 0.002
3072 0.002
3104 0.002
3136 0.002
3168 0.002
3200 0.002
3232 0.002
3264 0.002
3296 0.002
3328 0.002
3360 0.002
3392 0.002
3424 0.002
3456 0.002
3488 0.002
3520 0.002
3552 0.002
3584 0.002
3616 0.002
3648 0.002
3680 0.002
3712 0.002
3744 0.002
3776 0.002
3808 0.002
3840 0.002
3872 0.002
3904 0.002
3936 0.002
3968 0.002
4000 0.002
4032 0.002
4064 0.002
4096 0.002
4160 0.002
4224 0.002
4288 0.002
4352 0.002
4416 0.002
4480 0.002
4544 0.002
4608 0.002
4672 0.002
4736 0.002
4800 0.002
4864 0.002
4928 0.002
4992 0.002
&
@target G0.S12
@type xy
1 0.94037076
2 0.902858
3 0.87148257
4 0.84378813
5 0.81869896
6 0.79561275
7 0.77414559
8 0.75403196
9 0.73507759
10 0.71713431
11 0.70008549
12 0.68383699
13 0.66831125
14 0.65344329
15 0.63917792
16 0.62546767
17 0.61227129
18 0.59955264
19 0.58727975
20 0.5754242
21 0.56396053
22 0.55286582
23 0.54211933
24 0.53170219
25 0.52159719
26 0.51178857
27 0.50226182
28 0.49300356
29 0.48400142
30 0.47524392
31 0.46672039
32 0.45842087
33 0.45033608
34 0.44245731
35 0.43477641
36 0.42728571
37 0.41997799
38 0.41284645
39 0.40588469
40 0.39908662
41 0.3924465
42 0.3859589
43 0.37961864
44 0.37342081
45 0.36736076
46 0.36143403
47 0.35563639
48 0.34996381
49 0.34441242
50 0.33897854
51 0.33365865
52 0.32844937
53 0.32334748
54 0.31834988
55 0.31345361
56 0.3086558
57 0.30395372
58 0.29934476
59 0.29482636
60 0.29039611
61 0.28605165
62 0.28179074
63 0.2776112
64 0.27351094
65 0.26948792
66 0.26554021
67 0.26166592
68 0.25786322
69 0.25413036
70 0.25046565
71 0.24686743
72 0.24333412
73 0.23986417
74 0.23645611
75 0.23310848
76 0.22981989
77 0.22658898
78 0.22341444
79 0.22029499
80 0.21722941
81 0.21421648
82 0.21125506
83 0.208344
84 0.20548221
85 0.20266862
86 0.19990221
87 0.19718195
88 0.19450687
89 0.19187603
90 0.18928849
91 0.18674335
92 0.18423974
93 0.18177681
94 0.17935372
95 0.17696966
96 0.17462386
97 0.17231553
98 0.17004393
99 0.16780834
100 0.16560804
101 0.16344234
102 0.16131057
103 0.15921207
104 0.15714619
105 0.15511232
106 0.15310983
107 0.15113813
108 0.14919665
109 0.1472848
110 0.14540204
111 0.14354783
112 0.14172163
113 0.13992292
114 0.13815121
115 0.136406
116 0.13468681
117 0.13299316
118 0.13132459
119 0.12968066
120 0.12806093
121 0.12646496
122 0.12489232
123 0.12334262
124 0.12181545
125 0.12031041
126 0.11882711
127 0.11736518
128 0.11592426
130 0.11310396
132 0.11036342
134 0.10769995
136 0.10511096
138 0.102594
140 0.10014668
142 0.097766721
144 0.095451939
146 0.093200227
148 0.091009565
150 0.088878006
152 0.086803681
154 0.084784789
156 0.082819598
158 0.08090644
160 0.079043709
162 0.077229857
164 0.075463392
166 0.073742877
168 0.072066927
170 0.070434203
172 0.068843417
174 0.067293324
176 0.065782723
178 0.064310454
180 0.062875399
182 0.061476475
184 0.060112638
186 0.058782878
188 0.057486221
190 0.056221722
192 0.054988469
194 0.053785582
196 0.052612206
198 0.051467516
200 0.050350714
202 0.049261027
204 0.048197707
206 0.047160029
208 0.046147291
210 0.045158814
212 0.044193941
214 0.043252033
216 0.042332472
218 0.04143466
220 0.040558016
222 0.039701978
224 0.038865998
226 0.03804955
228 0.037252118
230 0.036473206
232 0.03571233
234 0.034969022
236 0.034242826
238 0.033533301
240 0.032840018
242 0.032162562
244 0.031500528
246 0.030853524
248 0.030221169
250 0.029603093
252 0.028998936
254 0.028408348
256 0.027830991
260 0.026714657
264 0.025647404
268 0.02462684
272 0.023650706
276 0.022716862
280 0.021823286
284 0.020968062
288 0.020149375
292 0.019365508
296 0.018614832
300 0.017895803
304 0.017206955
308 0.0165469
312 0.015914319
316 0.01530796
320 0.014726634
324 0.014169212
328 0.013634619
332 0.013121837
336 0.012629895
340 0.012157869
344 0.011704883
348 0.011270101
352 0.010852728
356 0.010452006
360 0.010067215
364 0.0096976669
368 0.0093427079
372 0.0090017139
376 0.00867409
380 0.0083592691
384 0.0080567103
388 0.0077658974
392 0.007486338
396 0.0072175621
400 0.006959121
404 0.0067105863
408 0.0064715489
412 0.006241618
416 0.0060204202
420 0.0058075986
424 0.0056028122
428 0.0054057351
432 0.0052160556
436 0.0050334754
440 0.0048577096
444 0.0046884854
448 0.0045255417
452 0.0043686289
456 0.0042175078
460 0.0040719497
464 0.0039317354
468 0.003796655
472 0.0036665077
476 0.0035411008
480 0.0034202501
484 0.0033037786
488 0.0031915171
492 0.0030833032
496 0.0029789812
500 0.002878402
504 0.0027814225
508 0.0026879053
512 0.002597719
520 0.0024268387
528 0.0022678314
536 0.0021198222
544 0.0019820047
552 0.0018536353
560 0.0017340285
568 0.0016225513
576 0.0015186193
584 0.001421693
592 0.0013312735
600 0.0012468997
608 0.0011681452
616 0.0010946151
624 0.0010259444
632 0.00096179455
640 0.0009018523
648 0.00084582716
656 0.00079344986
664 0.00074447066
672 0.00069865786
680 0.00065579642
688 0.00061568667
696 0.00057814319
704 0.00054299371
712 0.00051007812
720 0.00047924759
728 0.00045036369
736 0.00042329769
744 0.00039792975
752 0.00037414838
760 0.00035184972
768 0.0003309371
776 0.00031132041
784 0.00029291572
792 0.00027564477
800 0.0002594346
808 0.00024421719
816 0.00022992906
824 0.00021651098
832 0.00020390768
840 0.00019206756
848 0.00018094243
856 0.00017048729
864 0.00016066009
872 0.00015142154
880 0.00014273491
888 0.00013456589
896 0.00012688236
904 0.00011965429
912 0.0001128536
920 0.00010645401
928 0.00010043091
936 9.4761279e-05
944 8.942356e-05
952 8.4397561e-05
960 7.9664371e-05
968 7.5206274e-05
976 7.1006668e-05
984 6.7049993e-05
992 6.3321665e-05
1000 5.980801e-05
1008 5.6496205e-05
1016 5.3374222e-05
1024 5.043078e-05
1040 4.5037825e-05
1056 4.0240231e-05
1072 3.5970046e-05
1088 3.2167349e-05
1104 2.8779264e-05
1120 2.5759104e-05
1136 2.3065618e-05
1152 2.0662338e-05
1168 1.8517003e-05
1184 1.6601056e-05
1200 1.4889207e-05
1216 1.3359043e-05
1232 1.1990693e-05
1248 1.0766527e-05
1264 9.6708979e-06
1280 8.6899085e-06
1296 7.8112109e-06
1312 7.0238279e-06
1328 6.3179961e-06
1344 5.6850271e-06
1360 5.1171861e-06
1376 4.6075833e-06
1392 4.1500791e-06
1408 3.7392002e-06
1424 3.3700644e-06
1440 3.0383157e-06
1456 2.7400651e-06
1472 2.4718398e-06
1488 2.2305369e-06
1504 2.0133828e-06
1520 1.8178978e-06
1536 1.6418635e-06
1552 1.4832948e-06
1568 1.3404145e-06
1584 1.2116312e-06
1600 1.095519e-06
1616 9.9080003e-07
1632 8.9632868e-07
1648 8.1107745e-07
1664 7.341245e-07
1680 6.6464248e-07
1696 6.0188861e-07
1712 5.4519579e-07
1728 4.9396471e-07
1744 4.4765678e-07
1760 4.0578779e-07
1776 3.6792235e-07
1792 3.3366876e-07
1808 3.026746e-07
1824 2.7462262e-07
1840 2.4922721e-07
1856 2.262311e-07
1872 2.0540253e-07
1888 1.8653267e-07
1904 1.6943322e-07
1920 1.5393445e-07
1936 1.3988323e-07
1952 1.2714143e-07
1968 1.155844e-07
1984 1.050996e-07
2000 9.5585432e-08
2016 8.695014e-08
2032 7.9110822e-08
2048 7.1992569e-08
2080 5.9654929e-08
2112 4.946974e-08
2144 4.1054536e-08
2176 3.4096099e-08
2208 2.8337679e-08
2240 2.3568618e-08
2272 1.9615916e-08
2304 1.6337375e-08
2336 1.3616013e-08
2368 1.1355505e-08
2400 9.4764771e-09
2432 7.9134618e-09
2464 6.6124226e-09
2496 5.5287211e-09
2528 4.625454e-09
2560 3.8720897e-09
2592 3.243349e-09
2624 2.7182861e-09
2656 2.2795333e-09
2688 1.9126796e-09
2720 1.6057588e-09
2752 1.3488281e-09
2784 1.1336202e-09
2816 9.532567e-10
2848 8.0201061e-10
2880 6.7511084e-10
2912 5.6858005e-10
2944 4.7910051e-10
2976 4.0390305e-10
3008 3.4067493e-10
3040 2.8748349e-10
3072 2.4271272e-10
3104 2.0501061e-10
3136 1.7324537e-10
3168 1.4646904e-10
3200 1.2388719e-10
3232 1.0483369e-10
3264 8.874967e-11
3296 7.5166047e-11
3328 6.3688852e-11
3360 5.3987052e-11
3392 4.5782348e-11
3424 3.8840658e-11
3456 3.2964998e-11
3488 2.7989516e-11
3520 2.3774509e-11
3552 2.020224e-11
3584 1.7173443e-11
3616 1.4604381e-11
3648 1.2424388e-11
3680 1.05738e-11
3712 9.0022192e-12
3744 7.6670574e-12
3776 6.5323094e-12
3808 5.5675224e-12
3840 4.746929e-12
3872 4.0487166e-12
3904 3.4544134e-12
3936 2.9483696e-12
3968 2.5173216e-12
4000 2.1500229e-12
4032 1.8369343e-12
4064 1.5699608e-12
4096 1.3422308e-12
4160 9.8203744e-13
4224 7.1942428e-13
4288 5.2770072e-13
4352 3.8754804e-13
4416 2.8496315e-13
4480 2.0978167e-13
4544 1.5461539e-13
4608 1.1408676e-13
4672 8.4276477e-14
4736 6.2324333e-14
4800 4.6140345e-14
4864 3.4195425e-14
4928 2.5369472e-14
4992 1.8840985e-14
&
@target G0.S13
@type xy
1 0.96361064
2 0.93366254
3 0.90621161
4 0.88052313
5 0.85624585
6 0.8331674
7 0.81114238
8 0.79006316
9 0.76984574
10 0.75042198
11 0.73173496
12 0.7137361
13 0.69638319
14 0.67963898
15 0.6634703
16 0.64784724
17 0.63274266
18 0.61813175
19 0.60399172
20 0.59030148
21 0.57704147
22 0.56419347
23 0.55174043
24 0.53966639
25 0.52795632
26 0.51659608
27 0.5055723
28 0.49487234
29 0.48448421
30 0.47439655
31 0.46459854
32 0.45507989
33 0.4458308
34 0.43684191
35 0.42810429
36 0.4196094
37 0.41134907
38 0.40331549
39 0.39550115
40 0.38789888
41 0.38050178
42 0.37330323
43 0.36629688
44 0.35947662
45 0.35283657
46 0.34637108
47 0.34007472
48 0.33394224
49 0.3279686
50 0.32214895
51 0.31647858
52 0.310953
53 0.30556783
54 0.30031886
55 0.29520205
56 0.29021347
57 0.28534933
58 0.28060598
59 0.27597988
60 0.27146763
61 0.26706591
62 0.26277153
63 0.25858142
64 0.25449257
65 0.25050211
66 0.24660723
67 0.24280524
68 0.2390935
69 0.23546949
70 0.23193074
71 0.22847488
72 0.22509961
73 0.22180268
74 0.21858195
75 0.2154353
76 0.21236071
77 0.2093562
78 0.20641988
79 0.20354988
80 0.2007444
81 0.19800172
82 0.19532013
83 0.192698
84 0.19013374
85 0.18762581
86 0.1851727
87 0.18277297
88 0.1804252
89 0.17812803
90 0.17588012
91 0.17368018
92 0.17152697
93 0.16941926
94 0.16735588
95 0.16533567
96 0.16335752
97 0.16142034
98 0.15952309
99 0.15766475
100 0.15584431
101 0.15406081
102 0.15231332
103 0.15060093
104 0.14892274
105 0.1472779
106 0.14566557
107 0.14408493
108 0.1425352
109 0.1410156
110 0.13952538
111 0.13806383
112 0.13663023
113 0.13522388
114 0.13384414
115 0.13249033
116 0.13116183
117 0.12985803
118 0.12857831
119 0.12732211
120 0.12608885
121 0.12487798
122 0.12368896
123 0.12252128
124 0.12137441
125 0.12024787
126 0.11914118
127 0.11805385
128 0.11698545
130 0.11490362
132 0.11289228
134 0.11094819
136 0.10906826
138 0.10724958
140 0.1054894
142 0.10378507
144 0.10213412
146 0.10053419
148 0.098983013
150 0.097478474
152 0.096018544
154 0.094601301
156 0.093224915
158 0.091887651
160 0.090587856
162 0.089323961
164 0.088094473
166 0.086897971
168 0.085733104
170 0.084598586
172 0.083493194
174 0.082415762
176 0.081365181
178 0.080340395
180 0.079340397
182 0.078364229
184 0.077410977
186 0.076479769
188 0.075569777
190 0.074680208
192 0.073810307
194 0.072959353
196 0.07212666
198 0.071311572
200 0.070513461
202 0.069731731
204 0.06896581
206 0.068215153
208 0.067479239
210 0.066757569
212 0.066049667
214 0.065355078
216 0.064673367
218 0.064004117
220 0.06334693
222 0.062701424
224 0.062067233
226 0.061444009
228 0.060831416
230 0.060229133
232 0.059636853
234 0.059054281
236 0.058481134
238 0.057917142
240 0.057362043
242 0.056815589
244 0.05627754
246 0.055747665
248 0.055225745
250 0.054711566
252 0.054204925
254 0.053705625
256 0.053213478
260 0.052249925
264 0.051312894
268 0.050401116
272 0.049513412
276 0.048648686
280 0.04780592
284 0.046984165
288 0.046182534
292 0.045400203
296 0.044636396
300 0.043890391
304 0.043161508
308 0.04244911
312 0.041752599
316 0.041071409
320 0.040405011
324 0.039752901
328 0.039114608
332 0.038489681
336 0.037877696
340 0.037278251
344 0.036690963
348 0.036115468
352 0.035551421
356 0.034998491
360 0.034456365
364 0.033924741
368 0.033403333
372 0.032891867
376 0.032390077
380 0.031897714
384 0.031414534
388 0.030940305
392 0.030474804
396 0.030017815
400 0.029569131
404 0.029128554
408 0.02869589
412 0.028270954
416 0.027853566
420 0.027443554
424 0.02704075
428 0.026644991
432 0.026256122
436 0.025873989
440 0.025498446
444 0.025129349
448 0.024766562
452 0.024409947
456 0.024059377
460 0.023714723
464 0.023375862
468 0.023042674
472 0.022715044
476 0.022392857
480 0.022076004
484 0.021764377
488 0.021457871
492 0.021156385
496 0.020859819
500 0.020568077
504 0.020281064
508 0.019998689
512 0.019720861
520 0.019178501
528 0.018653308
536 0.01814464
544 0.017651882
552 0.01717445
560 0.016711783
568 0.016263347
576 0.015828631
584 0.015407146
592 0.014998422
600 0.014602013
608 0.014217487
616 0.013844433
624 0.013482457
632 0.013131178
640 0.012790233
648 0.012459272
656 0.012137961
664 0.011825977
672 0.01152301
680 0.011228762
688 0.010942947
696 0.01066529
704 0.010395525
712 0.010133397
720 0.0098786606
728 0.0096310794
736 0.0093904255
744 0.0091564794
752 0.0089290297
760 0.0087078725
768 0.0084928112
776 0.0082836563
784 0.0080802251
792 0.0078823413
800 0.0076898346
808 0.0075025408
816 0.0073203016
824 0.0071429638
832 0.0069703796
840 0.0068024064
848 0.0066389063
856 0.006479746
864 0.0063247969
872 0.0061739346
880 0.0060270388
888 0.0058839932
896 0.0057446853
904 0.0056090066
912 0.0054768517
920 0.005348119
928 0.0052227099
936 0.0051005293
944 0.0049814849
952 0.0048654874
960 0.0047524505
968 0.0046422905
976 0.0045349262
984 0.0044302794
992 0.0043282738
1000 0.004228836
1008 0.0041318945
1016 0.0040373802
1024 0.003945226
1040 0.0037677404
1056 0.0035989415
1072 0.0034383627
1088 0.0032855652
1104 0.0031401362
1120 0.0030016869
1136 0.0028698512
1152 0.002744284
1168 0.0026246602
1184 0.0025106732
1200 0.0024020336
1216 0.0022984686
1232 0.0021997202
1248 0.0021055453
1264 0.0020157137
1280 0.0019300083
1296 0.0018482236
1312 0.0017701653
1328 0.0016956496
1344 0.0016245027
1360 0.0015565599
1376 0.0014916653
1392 0.0014296714
1408 0.0013704382
1424 0.0013138332
1440 0.0012597309
1456 0.001208012
1472 0.0011585635
1488 0.0011112783
1504 0.0010660546
1520 0.001022796
1536 0.00098141062
1552 0.00094181154
1568 0.00090391605
1584 0.00086764558
1600 0.00083292547
1616 0.00079968477
1632 0.000767856
1648 0.00073737501
1664 0.00070818078
1680 0.00068021525
1696 0.00065342318
1712 0.00062775199
1728 0.00060315163
1744 0.00057957446
1760 0.0005569751
1776 0.00053531031
1792 0.00051453893
1808 0.00049462172
1824 0.00047552128
1840 0.00045720198
1856 0.00043962983
1872 0.00042277243
1888 0.00040659888
1904 0.00039107972
1920 0.00037618681
1936 0.00036189334
1952 0.00034817368
1968 0.00033500342
1984 0.0003223592
2000 0.00031021877
2016 0.00029856084
2032 0.0002873651
2048 0.00027661214
2080 0.00025636125
2112 0.0002376695
2144 0.00022041024
2176 0.0002044677
2208 0.00018973601
2240 0.0001761183
2272 0.00016352589
2304 0.00015187755
2336 0.00014109885
2368 0.00013112154
2400 0.00012188301
2432 0.00011332583
2464 0.00010539725
2496 9.8048818e-05
2528 9.1236022e-05
2560 8.4917935e-05
2592 7.9056917e-05
2624 7.3618336e-05
2656 6.8570317e-05
2688 6.3883507e-05
2720 5.953087e-05
2752 5.548749e-05
2784 5.1730399e-05
2816 4.8238417e-05
2848 4.4992003e-05
2880 4.1973127e-05
2912 3.9165142e-05
2944 3.6552675e-05
2976 3.4121527e-05
3008 3.1858574e-05
3040 2.9751688e-05
3072 2.7789653e-05
3104 2.5962093e-05
3136 2.425941e-05
3168 2.2672721e-05
3200 2.1193801e-05
3232 1.9815034e-05
3264 1.8529365e-05
3296 1.7330257e-05
3328 1.621165e-05
3360 1.5167928e-05
3392 1.4193882e-05
3424 1.328468e-05
3456 1.2435838e-05
3488 1.1643197e-05
3520 1.0902894e-05
3552 1.0211342e-05
3584 9.565211e-06
3616 8.9614064e-06
3648 8.3970529e-06
3680 7.8694781e-06
3712 7.3761975e-06
3744 6.914901e-06
3776 6.48344e-06
3808 6.0798156e-06
3840 5.702168e-06
3872 5.348766e-06
3904 5.0179983e-06
3936 4.7083645e-06
3968 4.4184675e-06
4000 4.1470056e-06
4032 3.8927662e-06
4064 3.6546194e-06
4096 3.431512e-06
4160 3.0265544e-06
4224 2.6708074e-06
4288 2.3581061e-06
4352 2.0830826e-06
4416 1.8410595e-06
4480 1.6279586e-06
4544 1.4402211e-06
4608 1.2747396e-06
4672 1.128799e-06
4736 1.0000256e-06
4800 8.8634227e-07
4864 7.8593093e-07
4928 6.971988e-07
4992 6.187498e-07
&
@target G0.S14
@type xy
1 1
2 0.983
3 0.956
4 0.938
5 0.918
6 0.899
7 0.884
8 0.865
9 0.855
10 0.847
11 0.829
12 0.816
13 0.804
14 0.792
15 0.779
16 0.765
17 0.758
18 0.747
19 0.736
20 0.726
21 0.712
22 0.701
23 0.69
24 0.683
25 0.669
26 0.665
27 0.654
28 0.647
29 0.64
30 0.629
31 0.619
32 0.612
33 0.605
34 0.596
35 0.59
36 0.584
37 0.581
38 0.574
39 0.568
40 0.562
41 0.552
42 0.544
43 0.531
44 0.529
45 0.523
46 0.519
47 0.511
48 0.507
49 0.5
50 0.493
51 0.486
52 0.48
53 0.475
54 0.467
55 0.459
56 0.457
57 0.447
58 0.44
59 0.438
60 0.434
61 0.433
62 0.432
63 0.427
64 0.419
65 0.415
66 0.409
67 0.406
68 0.403
69 0.4
70 0.397
71 0.396
72 0.393
73 0.391
74 0.388
75 0.382
76 0.381
77 0.379
78 0.374
79 0.373
80 0.372
81 0.371
82 0.37
83 0.365
84 0.362
85 0.36
86 0.357
87 0.353
88 0.35
89 0.343
90 0.34
91 0.339
92 0.339
93 0.336
94 0.332
95 0.332
96 0.326
97 0.323
98 0.321
99 0.32
100 0.319
101 0.315
102 0.314
103 0.312
104 0.309
105 0.307
106 0.306
107 0.305
108 0.303
109 0.302
110 0.3
111 0.297
112 0.294
113 0.294
114 0.291
115 0.289
116 0.285
117 0.28
118 0.274
119 0.272
120 0.268
121 0.265
122 0.264
123 0.264
124 0.261
125 0.261
126 0.257
127 0.255
128 0.255
130 0.252
132 0.247
134 0.242
136 0.24
138 0.238
140 0.235
142 0.233
144 0.23
146 0.226
148 0.223
150 0.222
152 0.216
154 0.212
156 0.21
158 0.208
160 0.208
162 0.206
164 0.204
166 0.2
168 0.196
170 0.192
172 0.187
174 0.184
176 0.182
178 0.182
180 0.181
182 0.18
184 0.178
186 0.178
188 0.177
190 0.177
192 0.177
194 0.175
196 0.172
198 0.17
200 0.168
202 0.167
204 0.167
206 0.165
208 0.162
210 0.159
212 0.156
214 0.156
216 0.156
218 0.155
220 0.152
222 0.152
224 0.152
226 0.152
228 0.15
230 0.147
232 0.145
234 0.143
236 0.142
238 0.139
240 0.137
242 0.137
244 0.137
246 0.133
248 0.133
250 0.133
252 0.131
254 0.131
256 0.131
260 0.129
264 0.126
268 0.121
272 0.119
276 0.115
280 0.111
284 0.11
288 0.108
292 0.104
296 0.103
300 0.102
304 0.099
308 0.098
312 0.097
316 0.096
320 0.096
324 0.095
328 0.094
332 0.093
336 0.093
340 0.091
344 0.09
348 0.088
352 0.088
356 0.086
360 0.083
364 0.082
368 0.081
372 0.08
376 0.079
380 0.079
384 0.078
388 0.077
392 0.076
396 0.074
400 0.073
404 0.072
408 0.071
412 0.071
416 0.069
420 0.069
424 0.069
428 0.069
432 0.067
436 0.067
440 0.065
444 0.064
448 0.064
452 0.064
456 0.064
460 0.064
464 0.064
468 0.064
472 0.064
476 0.064
480 0.063
484 0.062
488 0.062
492 0.062
496 0.061
500 0.061
504 0.061
508 0.06
512 0.06
520 0.059
528 0.057
536 0.056
544 0.055
552 0.054
560 0.053
568 0.053
576 0.052
584 0.052
592 0.052
600 0.051
608 0.049
616 0.048
624 0.047
632 0.047
640 0.047
648 0.046
656 0.046
664 0.045
672 0.045
680 0.045
688 0.045
696 0.044
704 0.043
712 0.042
720 0.041
728 0.041
736 0.041
744 0.04
752 0.04
760 0.039
768 0.039
776 0.036
784 0.036
792 0.036
800 0.036
808 0.036
816 0.035
824 0.034
832 0.034
840 0.034
848 0.032
856 0.031
864 0.031
872 0.031
880 0.03
888 0.03
896 0.03
904 0.029
912 0.029
920 0.028
928 0.028
936 0.028
944 0.028
952 0.027
960 0.027
968 0.027
976 0.027
984 0.027
992 0.027
1000 0.027
1008 0.026
1016 0.026
1024 0.026
1040 0.025
1056 0.025
1072 0.023
1088 0.023
1104 0.023
1120 0.023
1136 0.023
1152 0.023
1168 0.023
1184 0.022
1200 0.022
1216 0.022
1232 0.022
1248 0.022
1264 0.022
1280 0.022
1296 0.021
1312 0.021
1328 0.021
1344 0.02
1360 0.019
1376 0.019
1392 0.019
1408 0.019
1424 0.019
1440 0.019
1456 0.019
1472 0.019
1488 0.019
1504 0.019
1520 0.017
1536 0.017
1552 0.017
1568 0.016
1584 0.016
1600 0.016
1616 0.016
1632 0.016
1648 0.016
1664 0.016
1680 0.016
1696 0.016
1712 0.016
1728 0.016
1744 0.015
1760 0.015
1776 0.015
1792 0.014
1808 0.014
1824 0.014
1840 0.014
1856 0.014
1872 0.014
1888 0.014
1904 0.014
1920 0.013
1936 0.013
1952 0.013
1968 0.013
1984 0.013
2000 0.013
2016 0.013
2032 0.013
2048 0.013
2080 0.013
2112 0.013
2144 0.012
2176 0.011
2208 0.011
2240 0.011
2272 0.01
2304 0.01
2336 0.01
2368 0.01
2400 0.01
2432 0.01
2464 0.01
2496 0.01
2528 0.01
2560 0.01
2592 0.009
2624 0.009
2656 0.009
2688 0.009
2720 0.009
2752 0.008
2784 0.008
2816 0.008
2848 0.008
2880 0.008
2912 0.008
2944 0.008
2976 0.008
3008 0.008
3040 0.008
3072 0.008
3104 0.008
3136 0.008
3168 0.008
3200 0.008
3232 0.008
3264 0.008
3296 0.008
3328 0.008
3360 0.008
3392 0.008
3424 0.008
3456 0.008
3488 0.008
3520 0.008
3552 0.008
3584 0.008
3616 0.008
3648 0.008
3680 0.008
3712 0.008
3744 0.008
3776 0.008
3808 0.008
3840 0.008
3872 0.008
3904 0.008
3936 0.008
3968 0.008
4000 0.008
4032 0.008
4064 0.008
4096 0.008
4160 0.008
4224 0.008
4288 0.007
4352 0.006
4416 0.006
4480 0.006
4544 0.006
4608 0.006
4672 0.006
4736 0.006
4800 0.006
4864 0.006
4928 0.006
4992 0.006
5056 0.006
5120 0.005
5184 0.005
5248 0.005
5312 0.005
5376 0.005
5440 0.005
5504 0.005
5568 0.005
5632 0.004
5696 0.004
5760 0.004
5824 0.004
5888 0.004
5952 0.004
6016 0.004
6080 0.004
6144 0.004
6208 0.004
6272 0.004
6336 0.004
6400 0.004
6464 0.004
6528 0.004
6592 0.004
6656 0.004
6720 0.004
6784 0.004
6848 0.003
6912 0.003
6976 0.003
7040 0.003
7104 0.003
7168 0.003
7232 0.003
7296 0.003
7360 0.003
7424 0.003
7488 0.003
7552 0.003
7616 0.003
7680 0.003
7744 0.003
7808 0.003
7872 0.003
7936 0.003
8000 0.003
8064 0.003
8128 0.003
8192 0.003
8320 0.003
8448 0.003
8576 0.003
8704 0.003
8832 0.003
8960 0.003
9088 0.003
9216 0.003
9344 0.003
9472 0.003
9600 0.003
9728 0.003
9856 0.003
9984 0.003
10112 0.003
10240 0.003
10368 0.003
10496 0.003
10624 0.003
10752 0.003
10880 0.003
11008 0.003
11136 0.002
11264 0.002
11392 0.002
11520 0.002
11648 0.002
11776 0.001
11904 0.001
&
@target G0.S15
@type xy
0 1
1 1
2 0.988
3 0.977
4 0.968
5 0.955
6 0.951
7 0.946
8 0.94
9 0.935
10 0.924
11 0.913
12 0.904
13 0.895
14 0.888
15 0.877
16 0.866
17 0.86
18 0.851
19 0.843
20 0.837
21 0.829
22 0.823
23 0.817
24 0.811
25 0.807
26 0.8
27 0.796
28 0.787
29 0.778
30 0.769
31 0.765
32 0.758
33 0.752
34 0.746
35 0.744
36 0.738
37 0.73
38 0.723
39 0.713
40 0.707
41 0.705
42 0.698
43 0.694
44 0.69
45 0.687
46 0.683
47 0.679
48 0.674
49 0.67
50 0.665
51 0.661
52 0.659
53 0.652
54 0.643
55 0.639
56 0.633
57 0.625
58 0.623
59 0.616
60 0.613
61 0.61
62 0.607
63 0.606
64 0.605
65 0.603
66 0.601
67 0.594
68 0.589
69 0.586
70 0.582
71 0.577
72 0.575
73 0.574
74 0.57
75 0.569
76 0.565
77 0.561
78 0.556
79 0.554
80 0.553
81 0.551
82 0.55
83 0.546
84 0.545
85 0.545
86 0.543
87 0.542
88 0.538
89 0.535
90 0.532
91 0.529
92 0.526
93 0.524
94 0.516
95 0.513
96 0.513
97 0.508
98 0.505
99 0.502
100 0.501
101 0.5
102 0.498
103 0.497
104 0.496
105 0.493
106 0.489
107 0.488
108 0.486
109 0.485
110 0.479
111 0.474
112 0.472
113 0.469
114 0.464
115 0.464
116 0.464
117 0.463
118 0.461
119 0.459
120 0.458
121 0.453
122 0.452
123 0.452
124 0.452
125 0.45
126 0.448
127 0.446
128 0.444
130 0.441
132 0.436
134 0.433
136 0.429
138 0.427
140 0.424
142 0.42
144 0.418
146 0.415
148 0.414
150 0.413
152 0.408
154 0.404
156 0.403
158 0.4
160 0.395
162 0.394
164 0.388
166 0.386
168 0.383
170 0.377
172 0.372
174 0.37
176 0.367
178 0.366
180 0.365
182 0.361
184 0.359
186 0.355
188 0.354
190 0.35
192 0.348
194 0.348
196 0.346
198 0.344
200 0.343
202 0.342
204 0.338
206 0.336
208 0.334
210 0.334
212 0.332
214 0.33
216 0.327
218 0.325
220 0.324
222 0.322
224 0.321
226 0.32
228 0.318
230 0.318
232 0.318
234 0.317
236 0.313
238 0.311
240 0.308
242 0.305
244 0.305
246 0.302
248 0.301
250 0.301
252 0.301
254 0.3
256 0.299
260 0.295
264 0.293
268 0.287
272 0.285
276 0.282
280 0.278
284 0.274
288 0.271
292 0.268
296 0.266
300 0.265
304 0.264
308 0.262
312 0.258
316 0.257
320 0.256
324 0.251
328 0.251
332 0.249
336 0.247
340 0.246
344 0.244
348 0.241
352 0.237
356 0.235
360 0.232
364 0.231
368 0.231
372 0.228
376 0.228
380 0.228
384 0.227
388 0.226
392 0.225
396 0.225
400 0.221
404 0.22
408 0.219
412 0.219
416 0.219
420 0.218
424 0.218
428 0.216
432 0.213
436 0.212
440 0.21
444 0.208
448 0.208
452 0.208
456 0.207
460 0.207
464 0.205
468 0.204
472 0.203
476 0.203
480 0.202
484 0.2
488 0.198
492 0.197
496 0.197
500 0.197
504 0.195
508 0.195
512 0.194
520 0.19
528 0.186
536 0.183
544 0.182
552 0.18
560 0.18
568 0.179
576 0.179
584 0.178
592 0.174
600 0.171
608 0.168
616 0.168
624 0.166
632 0.161
640 0.158
648 0.158
656 0.156
664 0.152
672 0.15
680 0.15
688 0.148
696 0.146
704 0.144
712 0.144
720 0.144
728 0.143
736 0.142
744 0.14
752 0.139
760 0.134
768 0.133
776 0.133
784 0.132
792 0.132
800 0.132
808 0.132
816 0.132
824 0.131
832 0.129
840 0.128
848 0.125
856 0.125
864 0.125
872 0.121
880 0.12
888 0.118
896 0.117
904 0.117
912 0.116
920 0.116
928 0.115
936 0.114
944 0.113
952 0.112
960 0.112
968 0.11
976 0.11
984 0.11
992 0.109
1000 0.109
1008 0.108
1016 0.107
1024 0.107
1040 0.105
1056 0.105
1072 0.102
1088 0.1
1104 0.095
1120 0.094
1136 0.091
1152 0.091
1168 0.089
1184 0.087
1200 0.087
1216 0.086
1232 0.085
1248 0.08
1264 0.074
1280 0.074
1296 0.074
1312 0.073
1328 0.072
1344 0.071
1360 0.07
1376 0.07
1392 0.07
1408 0.069
1424 0.068
1440 0.068
1456 0.068
1472 0.068
1488 0.068
1504 0.065
1520 0.065
1536 0.064
1552 0.063
1568 0.063
1584 0.063
1600 0.063
1616 0.062
1632 0.062
1648 0.062
1664 0.062
1680 0.061
1696 0.061
1712 0.061
1728 0.06
1744 0.059
1760 0.059
1776 0.058
1792 0.057
1808 0.057
1824 0.057
1840 0.057
1856 0.056
1872 0.056
1888 0.056
1904 0.056
1920 0.056
1936 0.056
1952 0.056
1968 0.056
1984 0.056
2000 0.056
2016 0.055
2032 0.054
2048 0.054
2080 0.052
2112 0.052
2144 0.052
2176 0.051
2208 0.051
2240 0.05
2272 0.049
2304 0.049
2336 0.049
2368 0.049
2400 0.047
2432 0.047
2464 0.047
2496 0.046
2528 0.044
2560 0.044
2592 0.044
2624 0.044
2656 0.044
2688 0.043
2720 0.041
2752 0.04
2784 0.04
2816 0.04
2848 0.04
2880 0.039
2912 0.038
2944 0.038
2976 0.038
3008 0.037
3040 0.036
3072 0.034
3104 0.034
3136 0.034
3168 0.034
3200 0.031
3232 0.031
3264 0.031
3296 0.03
3328 0.029
3360 0.029
3392 0.029
3424 0.029
3456 0.029
3488 0.029
3520 0.029
3552 0.029
3584 0.029
3616 0.028
3648 0.028
3680 0.028
3712 0.027
3744 0.026
3776 0.026
3808 0.026
3840 0.026
3872 0.026
3904 0.026
3936 0.026
3968 0.026
4000 0.026
4032 0.026
4064 0.025
4096 0.025
4160 0.024
4224 0.024
4288 0.024
4352 0.024
4416 0.024
4480 0.024
4544 0.024
4608 0.024
4672 0.024
4736 0.023
4800 0.022
4864 0.021
4928 0.021
4992 0.021
5056 0.021
5120 0.021
5184 0.021
5248 0.021
5312 0.021
5376 0.02
5440 0.02
5504 0.019
5568 0.019
5632 0.018
5696 0.018
5760 0.018
5824 0.018
5888 0.018
5952 0.018
6016 0.018
6080 0.018
6144 0.018
6208 0.018
6272 0.017
6336 0.016
6400 0.016
6464 0.016
6528 0.016
6592 0.016
6656 0.016
6720 0.016
6784 0.015
6848 0.015
6912 0.015
6976 0.015
7040 0.015
7104 0.015
7168 0.015
7232 0.015
7296 0.015
7360 0.014
7424 0.014
7488 0.014
7552 0.014
7616 0.014
7680 0.014
7744 0.014
7808 0.014
7872 0.014
7936 0.014
8000 0.013
8064 0.013
8128 0.012
8192 0.012
8320 0.012
8448 0.012
8576 0.012
8704 0.012
8832 0.011
8960 0.01
9088 0.01
9216 0.01
9344 0.01
9472 0.01
9600 0.01
9728 0.009
9856 0.009
9984 0.009
10112 0.009
10240 0.009
10368 0.009
10496 0.009
10624 0.009
10752 0.009
10880 0.009
11008 0.009
11136 0.009
11264 0.009
11392 0.007
11520 0.006
11648 0.006
11776 0.006
11904 0.006
12032 0.006
12160 0.006
12288 0.006
12416 0.006
12544 0.006
12672 0.006
12800 0.006
12928 0.006
13056 0.006
13184 0.006
13312 0.006
13440 0.006
13568 0.005
13696 0.005
13824 0.005
13952 0.005
14080 0.005
14208 0.005
14336 0.005
14464 0.005
14592 0.005
14720 0.005
14848 0.005
14976 0.005
15104 0.005
15232 0.005
15360 0.004
15488 0.004
15616 0.004
15744 0.004
15872 0.004
16000 0.004
16128 0.004
16256 0.004
16384 0.004
16640 0.004
16896 0.004
17152 0.004
17408 0.004
17664 0.004
17920 0.004
18176 0.004
18432 0.004
18688 0.004
18944 0.004
19200 0.004
19456 0.004
19712 0.004
19968 0.004
&
@target G0.S16
@type xy
0 1
1 0.95532472
2 0.93398289
3 0.91723916
4 0.90297627
5 0.89034356
6 0.87889365
7 0.86835555
8 0.85854981
9 0.84935009
10 0.84066327
11 0.83241829
12 0.82455943
13 0.81704196
14 0.80982934
15 0.80289123
16 0.79620209
17 0.78974016
18 0.78348677
19 0.77742567
20 0.77154267
21 0.76582527
22 0.76026238
23 0.75484412
24 0.74956163
25 0.74440693
26 0.7393728
27 0.73445269
28 0.72964061
29 0.72493111
30 0.72031916
31 0.71580015
32 0.71136982
33 0.70702422
34 0.7027597
35 0.69857286
36 0.69446052
37 0.69041973
38 0.68644773
39 0.68254192
40 0.67869987
41 0.67491929
42 0.67119803
43 0.66753405
44 0.66392545
45 0.6603704
46 0.65686719
47 0.65341419
48 0.65000986
49 0.64665273
50 0.64334141
51 0.64007457
52 0.63685093
53 0.6336693
54 0.63052853
55 0.6274275
56 0.62436517
57 0.62134053
58 0.61835261
59 0.61540049
60 0.61248329
61 0.60960014
62 0.60675023
63 0.60393277
64 0.60114701
65 0.59839222
66 0.59566769
67 0.59297276
68 0.59030676
69 0.58766908
70 0.5850591
71 0.58247624
72 0.57991993
73 0.57738964
74 0.57488482
75 0.57240497
76 0.56994959
77 0.56751821
78 0.56511035
79 0.56272558
80 0.56036345
81 0.55802354
82 0.55570544
83 0.55340876
84 0.5511331
85 0.54887809
86 0.54664337
87 0.54442858
88 0.54223338
89 0.54005743
90 0.53790041
91 0.535762
92 0.53364189
93 0.53153978
94 0.52945538
95 0.52738841
96 0.52533857
97 0.52330561
98 0.52128927
99 0.51928927
100 0.51730538
101 0.51533734
102 0.51338492
103 0.51144788
104 0.509526
105 0.50761905
106 0.50572682
107 0.50384909
108 0.50198566
109 0.50013632
110 0.49830088
111 0.49647913
112 0.4946709
113 0.49287599
114 0.49109423
115 0.48932543
116 0.48756942
117 0.48582603
118 0.4840951
119 0.48237646
120 0.48066995
121 0.47897542
122 0.47729271
123 0.47562167
124 0.47396215
125 0.47231401
126 0.47067711
127 0.46905131
128 0.46743647
130 0.46423914
132 0.4610841
134 0.45797032
136 0.45489687
138 0.45186279
140 0.4488672
142 0.44590924
144 0.44298806
146 0.44010287
148 0.43725287
150 0.43443733
152 0.43165551
154 0.4289067
156 0.42619022
158 0.42350542
160 0.42085164
162 0.41822828
164 0.41563473
166 0.41307041
168 0.41053474
170 0.40802719
172 0.40554721
174 0.40309429
176 0.40066794
178 0.39826764
180 0.39589294
182 0.39354337
184 0.39121848
186 0.38891784
188 0.38664101
190 0.38438758
192 0.38215715
194 0.37994933
196 0.37776373
198 0.37559998
200 0.37345772
202 0.37133659
204 0.36923624
206 0.36715634
208 0.36509656
210 0.36305658
212 0.36103608
214 0.35903476
216 0.35705231
218 0.35508846
220 0.3531429
222 0.35121537
224 0.34930558
226 0.34741328
228 0.3455382
230 0.34368009
232 0.3418387
234 0.34001379
236 0.33820511
238 0.33641243
240 0.33463553
242 0.33287419
244 0.33112817
246 0.32939728
248 0.32768129
250 0.32598001
252 0.32429323
254 0.32262075
256 0.32096239
260 0.31768723
264 0.3144663
268 0.31129817
272 0.30818148
276 0.30511493
280 0.30209724
284 0.2991272
288 0.29620364
292 0.29332544
296 0.29049149
300 0.28770075
304 0.2849522
308 0.28224486
312 0.27957778
316 0.27695004
320 0.27436074
324 0.27180905
328 0.26929411
332 0.26681513
336 0.26437132
340 0.26196193
344 0.25958623
348 0.25724351
352 0.25493307
356 0.25265425
360 0.2504064
364 0.24818888
368 0.24600109
372 0.24384244
376 0.24171233
380 0.23961022
384 0.23753555
388 0.23548779
392 0.23346643
396 0.23147097
400 0.22950091
404 0.22755578
408 0.22563512
412 0.22373846
416 0.22186539
420 0.22001545
424 0.21818824
428 0.21638336
432 0.21460039
436 0.21283896
440 0.21109868
444 0.2093792
448 0.20768014
452 0.20600116
456 0.20434191
460 0.20270206
464 0.20108129
468 0.19947927
472 0.19789569
476 0.19633025
480 0.19478265
484 0.1932526
488 0.19173981
492 0.19024401
496 0.18876493
500 0.18730229
504 0.18585584
508 0.18442532
512 0.18301049
520 0.18022692
528 0.17750322
536 0.17483759
544 0.1722283
552 0.16967368
560 0.16717213
568 0.16472211
576 0.16232216
584 0.15997084
592 0.15766679
600 0.1554087
608 0.15319531
616 0.1510254
624 0.14889779
632 0.14681135
640 0.14476499
648 0.14275766
656 0.14078835
664 0.13885606
672 0.13695986
680 0.13509883
688 0.13327209
696 0.13147878
704 0.12971807
712 0.12798916
720 0.12629129
728 0.1246237
736 0.12298566
744 0.12137648
752 0.11979547
760 0.11824197
768 0.11671534
776 0.11521497
784 0.11374026
792 0.11229061
800 0.11086546
808 0.10946427
816 0.10808651
824 0.10673164
832 0.10539917
840 0.10408862
848 0.1027995
856 0.10153135
864 0.10028374
872 0.09905621
880 0.097848348
888 0.096659738
896 0.09548998
904 0.094338683
912 0.093205466
920 0.092089958
928 0.0909918
936 0.089910641
944 0.088846137
952 0.087797956
960 0.086765774
968 0.085749273
976 0.084748146
984 0.083762091
992 0.082790816
1000 0.081834035
1008 0.080891469
1016 0.079962846
1024 0.0790479
1040 0.07725801
1056 0.075519802
1072 0.073831372
1088 0.072190902
1104 0.070596661
1120 0.069046995
1136 0.067540323
1152 0.066075136
1168 0.06464999
1184 0.063263506
1200 0.061914362
1216 0.060601293
1232 0.059323087
1248 0.058078584
1264 0.056866671
1280 0.05568628
1296 0.054536387
1312 0.05341601
1328 0.052324205
1344 0.051260065
1360 0.05022272
1376 0.049211332
1392 0.048225097
1408 0.04726324
1424 0.046325016
1440 0.045409709
1456 0.044516627
1472 0.043645107
1488 0.042794506
1504 0.04196421
1520 0.041153621
1536 0.040362166
1552 0.039589293
1568 0.038834466
1584 0.038097172
1600 0.037376912
1616 0.036673206
1632 0.035985591
1648 0.035313618
1664 0.034656855
1680 0.034014882
1696 0.033387297
1712 0.032773706
1728 0.032173733
1744 0.031587012
1760 0.031013187
1776 0.030451917
1792 0.029902869
1808 0.029365723
1824 0.028840167
1840 0.028325901
1856 0.027822632
1872 0.027330077
1888 0.026847962
1904 0.026376022
1920 0.025913999
1936 0.025461643
1952 0.025018712
1968 0.02458497
1984 0.02416019
2000 0.023744151
2016 0.023336637
2032 0.022937439
2048 0.022546357
2080 0.021787755
2112 0.021059324
2144 0.020359644
2176 0.019687371
2208 0.019041238
2240 0.018420046
2272 0.017822658
2304 0.017248003
2336 0.016695062
2368 0.016162873
2400 0.01565052
2432 0.015157139
2464 0.014681906
2496 0.014224041
2528 0.013782802
2560 0.013357485
2592 0.012947421
2624 0.012551971
2656 0.01217053
2688 0.011802522
2720 0.011447396
2752 0.01110463
2784 0.010773724
2816 0.010454204
2848 0.010145616
2880 0.0098475271
2912 0.0095595256
2944 0.0092812169
2976 0.0090122249
3008 0.00875219
3040 0.008500769
3072 0.0082576333
3104 0.0080224692
3136 0.0077949763
3168 0.0075748673
3200 0.0073618674
3232 0.0071557132
3264 0.0069561528
3296 0.0067629446
3328 0.0065758575
3360 0.0063946698
3392 0.0062191688
3424 0.0060491509
3456 0.0058844205
3488 0.0057247903
3520 0.0055700803
3552 0.0054201178
3584 0.005274737
3616 0.0051337787
3648 0.00499709
3680 0.0048645241
3712 0.0047359396
3744 0.004611201
3776 0.0044901777
3808 0.0043727445
3840 0.0042587807
3872 0.0041481701
3904 0.0040408013
3936 0.0039365667
3968 0.003835363
4000 0.0037370906
4032 0.0036416537
4064 0.0035489598
4096 0.0034589201
4160 0.0032864638
4224 0.0031236359
4288 0.0029698336
4352 0.0028244965
4416 0.0026871028
4480 0.0025571672
4544 0.0024342371
4608 0.0023178909
4672 0.002207735
4736 0.0021034025
4800 0.0020045502
4864 0.0019108579
4928 0.0018220259
4992 0.001737774
5056 0.0016578399
5120 0.001581978
5184 0.0015099583
5248 0.0014415651
5312 0.001376596
5376 0.0013148614
5440 0.0012561831
5504 0.0012003938
5568 0.0011473365
5632 0.0010968633
5696 0.0010488355
5760 0.0010031223
5824 0.00095960083
5888 0.0009181553
5952 0.00087867672
6016 0.00084106237
6080 0.00080521545
6144 0.00077104466
6208 0.00073846392
6272 0.00070739199
6336 0.00067775219
6400 0.00064947211
6464 0.00062248338
6528 0.00059672138
6592 0.00057212504
6656 0.00054863662
6720 0.00052620151
6784 0.00050476805
6848 0.00048428736
6912 0.00046471315
6976 0.00044600161
7040 0.00042811122
7104 0.00041100266
7168 0.00039463866
7232 0.00037898388
7296 0.00036400483
7360 0.00034966973
7424 0.00033594843
7488 0.00032281232
7552 0.00031023424
7616 0.00029818841
7680 0.00028665034
7744 0.00027559676
7808 0.00026500557
7872 0.00025485577
7936 0.00024512737
8000 0.00023580139
8064 0.00022685978
8128 0.00021828534
8192 0.00021006174
8320 0.00019460554
8448 0.00018037548
8576 0.00016726661
8704 0.00015518367
8832 0.00014404014
8960 0.00013375735
9088 0.00012426375
9216 0.00011549417
9344 0.00010738924
9472 9.9894816e-05
9600 9.2961511e-05
9728 8.6544219e-05
9856 8.0601729e-05
9984 7.5096364e-05
10112 6.9993653e-05
10240 6.5262041e-05
10368 6.0872621e-05
10496 5.67989e-05
10624 5.3016582e-05
10752 4.950337e-05
10880 4.6238794e-05
11008 4.3204048e-05
11136 4.0381848e-05
11264 3.7756297e-05
11392 3.531277e-05
11520 3.3037802e-05
11648 3.0918991e-05
11776 2.894491e-05
11904 2.7105021e-05
12032 2.5389606e-05
12160 2.3789697e-05
12288 2.2297014e-05
12416 2.0903909e-05
12544 1.9603315e-05
12672 1.8388697e-05
12800 1.7254014e-05
12928 1.6193675e-05
13056 1.5202503e-05
13184 1.4275708e-05
13312 1.3408849e-05
13440 1.2597812e-05
13568 1.1838783e-05
13696 1.1128224e-05
13824 1.0462851e-05
13952 9.8396197e-06
14080 9.2557e-06
14208 8.7084647e-06
14336 8.1954726e-06
14464 7.7144545e-06
14592 7.2633004e-06
14720 6.840048e-06
14848 6.4428715e-06
14976 6.0700712e-06
15104 5.7200651e-06
15232 5.3913796e-06
15360 5.0826419e-06
15488 4.7925725e-06
15616 4.5199789e-06
15744 4.263749e-06
15872 4.0228455e-06
16000 3.7963005e-06
16128 3.5832108e-06
16256 3.382733e-06
16384 3.1940795e-06
16640 2.8493518e-06
16896 2.5437021e-06
17152 2.2724766e-06
17408 2.0316035e-06
17664 1.817517e-06
17920 1.627091e-06
18176 1.4575823e-06
18432 1.3065814e-06
18688 1.1719699e-06
18944 1.0518835e-06
19200 9.4468038e-07
19456 8.4891291e-07
19712 7.6330397e-07
19968 6.8672576e-07
&
@target G0.S17
@type xy
0 1
1 1
2 0.993994
3 0.988989
4 0.981982
5 0.978979
6 0.971972
7 0.966967
8 0.958959
9 0.948949
10 0.946947
11 0.938939
12 0.927928
13 0.924925
14 0.918919
15 0.912913
16 0.905906
17 0.901902
18 0.897898
19 0.893894
20 0.888889
21 0.885886
22 0.882883
23 0.877878
24 0.873874
25 0.867868
26 0.864865
27 0.861862
28 0.857858
29 0.852853
30 0.84985
31 0.847848
32 0.840841
33 0.835836
34 0.832833
35 0.82983
36 0.825826
37 0.818819
38 0.815816
39 0.813814
40 0.810811
41 0.808809
42 0.806807
43 0.797798
44 0.795796
45 0.78979
46 0.783784
47 0.782783
48 0.777778
49 0.772773
50 0.76977
51 0.763764
52 0.760761
53 0.756757
54 0.754755
55 0.751752
56 0.748749
57 0.746747
58 0.742743
59 0.736737
60 0.732733
61 0.728729
62 0.725726
63 0.720721
64 0.718719
65 0.717718
66 0.715716
67 0.712713
68 0.711712
69 0.706707
70 0.705706
71 0.703704
72 0.702703
73 0.700701
74 0.696697
75 0.694695
76 0.690691
77 0.686687
78 0.684685
79 0.683684
80 0.676677
81 0.673674
82 0.670671
83 0.664665
84 0.662663
85 0.65966
86 0.658659
87 0.653654
88 0.653654
89 0.651652
90 0.64965
91 0.644645
92 0.643644
93 0.638639
94 0.637638
95 0.636637
96 0.634635
97 0.633634
98 0.633634
99 0.632633
100 0.627628
101 0.625626
102 0.622623
103 0.621622
104 0.621622
105 0.621622
106 0.61962
107 0.617618
108 0.613614
109 0.612613
110 0.611612
111 0.60961
112 0.606607
113 0.604605
114 0.602603
115 0.601602
116 0.595596
117 0.592593
118 0.58959
119 0.587588
120 0.585586
121 0.583584
122 0.583584
123 0.581582
124 0.580581
125 0.575576
126 0.572573
127 0.570571
128 0.568569
130 0.564565
132 0.561562
134 0.561562
136 0.561562
138 0.558559
140 0.555556
142 0.553554
144 0.552553
146 0.545546
148 0.545546
150 0.544545
152 0.541542
154 0.538539
156 0.533534
158 0.531532
160 0.527528
162 0.524525
164 0.51952
166 0.51952
168 0.515516
170 0.513514
172 0.510511
174 0.50951
176 0.506507
178 0.504505
180 0.501502
182 0.500501
184 0.498498
186 0.497497
188 0.495495
190 0.49049
192 0.488488
194 0.488488
196 0.486486
198 0.486486
200 0.482482
202 0.48048
204 0.475475
206 0.473473
208 0.473473
210 0.471471
212 0.471471
214 0.47047
216 0.469469
218 0.466466
220 0.465465
222 0.462462
224 0.46046
226 0.455455
228 0.454454
230 0.452452
232 0.452452
234 0.45045
236 0.45045
238 0.45045
240 0.446446
242 0.444444
244 0.444444
246 0.443443
248 0.44044
250 0.439439
252 0.439439
254 0.435435
256 0.434434
260 0.431431
264 0.426426
268 0.424424
272 0.423423
276 0.415415
280 0.412412
284 0.411411
288 0.409409
292 0.407407
296 0.403403
300 0.399399
304 0.394394
308 0.389389
312 0.387387
316 0.387387
320 0.382382
324 0.38038
328 0.379379
332 0.376376
336 0.372372
340 0.371371
344 0.368368
348 0.366366
352 0.365365
356 0.363363
360 0.363363
364 0.359359
368 0.358358
372 0.355355
376 0.354354
380 0.352352
384 0.348348
388 0.346346
392 0.343343
396 0.341341
400 0.339339
404 0.338338
408 0.333333
412 0.332332
416 0.33033
420 0.328328
424 0.327327
428 0.324324
432 0.324324
436 0.321321
440 0.319319
444 0.318318
448 0.318318
452 0.318318
456 0.317317
460 0.316316
464 0.314314
468 0.313313
472 0.313313
476 0.311311
480 0.309309
484 0.308308
488 0.306306
492 0.305305
496 0.303303
500 0.302302
504 0.301301
508 0.3003
512 0.299299
520 0.298298
528 0.295295
536 0.293293
544 0.287287
552 0.285285
560 0.285285
568 0.28028
576 0.279279
584 0.274274
592 0.27027
600 0.268268
608 0.264264
616 0.263263
624 0.26026
632 0.257257
640 0.255255
648 0.254254
656 0.252252
664 0.251251
672 0.25025
680 0.248248
688 0.245245
696 0.241241
704 0.239239
712 0.238238
720 0.234234
728 0.233233
736 0.23023
744 0.23023
752 0.228228
760 0.226226
768 0.225225
776 0.223223
784 0.223223
792 0.221221
800 0.221221
808 0.221221
816 0.22022
824 0.217217
832 0.217217
840 0.217217
848 0.215215
856 0.214214
864 0.213213
872 0.212212
880 0.212212
888 0.212212
896 0.208208
904 0.208208
912 0.207207
920 0.205205
928 0.204204
936 0.204204
944 0.203203
952 0.201201
960 0.199199
968 0.198198
976 0.195195
984 0.195195
992 0.193193
1000 0.193193
1008 0.191191
1016 0.19019
1024 0.189189
1040 0.189189
1056 0.187187
1072 0.186186
1088 0.184184
1104 0.184184
1120 0.184184
1136 0.183183
1152 0.181181
1168 0.181181
1184 0.18018
1200 0.178178
1216 0.177177
1232 0.177177
1248 0.176176
1264 0.174174
1280 0.173173
1296 0.172172
1312 0.171171
1328 0.166166
1344 0.166166
1360 0.165165
1376 0.164164
1392 0.163163
1408 0.162162
1424 0.159159
1440 0.159159
1456 0.159159
1472 0.158158
1488 0.155155
1504 0.154154
1520 0.151151
1536 0.15015
1552 0.149149
1568 0.148148
1584 0.148148
1600 0.148148
1616 0.147147
1632 0.147147
1648 0.147147
1664 0.147147
1680 0.146146
1696 0.146146
1712 0.146146
1728 0.144144
1744 0.143143
1760 0.142142
1776 0.142142
1792 0.14014
1808 0.139139
1824 0.139139
1840 0.139139
1856 0.137137
1872 0.137137
1888 0.135135
1904 0.134134
1920 0.133133
1936 0.131131
1952 0.131131
1968 0.131131
1984 0.13013
2000 0.13013
2016 0.129129
2032 0.129129
2048 0.127127
2080 0.126126
2112 0.122122
2144 0.12012
2176 0.119119
2208 0.119119
2240 0.118118
2272 0.118118
2304 0.115115
2336 0.114114
2368 0.114114
2400 0.114114
2432 0.11011
2464 0.109109
2496 0.108108
2528 0.106106
2560 0.106106
2592 0.106106
2624 0.105105
2656 0.104104
2688 0.104104
2720 0.101101
2752 0.101101
2784 0.101101
2816 0.1001
2848 0.1001
2880 0.1001
2912 0.099099
2944 0.098098
2976 0.098098
3008 0.098098
3040 0.098098
3072 0.097097
3104 0.096096
3136 0.095095
3168 0.094094
3200 0.092092
3232 0.092092
3264 0.09009
3296 0.089089
3328 0.088088
3360 0.087087
3392 0.087087
3424 0.085085
3456 0.085085
3488 0.082082
3520 0.081081
3552 0.081081
3584 0.08008
3616 0.079079
3648 0.079079
3680 0.079079
3712 0.078078
3744 0.078078
3776 0.077077
3808 0.077077
3840 0.076076
3872 0.076076
3904 0.076076
3936 0.076076
3968 0.076076
4000 0.076076
4032 0.076076
4064 0.076076
4096 0.076076
4160 0.075075
4224 0.075075
4288 0.073073
4352 0.072072
4416 0.071071
4480 0.071071
4544 0.069069
4608 0.067067
4672 0.064064
4736 0.063063
4800 0.062062
4864 0.062062
4928 0.062062
4992 0.061061
5056 0.061061
5120 0.061061
5184 0.061061
5248 0.061061
5312 0.061061
5376 0.06006
5440 0.059059
5504 0.059059
5568 0.059059
5632 0.057057
5696 0.055055
5760 0.055055
5824 0.054054
5888 0.052052
5952 0.052052
6016 0.052052
6080 0.051051
6144 0.05005
6208 0.049049
6272 0.048048
6336 0.048048
6400 0.048048
6464 0.047047
6528 0.047047
6592 0.047047
6656 0.047047
6720 0.047047
6784 0.046046
6848 0.044044
6912 0.043043
6976 0.043043
7040 0.043043
7104 0.043043
7168 0.043043
7232 0.043043
7296 0.043043
7360 0.043043
7424 0.042042
7488 0.041041
7552 0.041041
7616 0.041041
7680 0.04004
7744 0.04004
7808 0.04004
7872 0.04004
7936 0.04004
8000 0.04004
8064 0.04004
8128 0.04004
8192 0.04004
8320 0.04004
8448 0.04004
8576 0.037037
8704 0.036036
8832 0.035035
8960 0.035035
9088 0.035035
9216 0.035035
9344 0.035035
9472 0.034034
9600 0.033033
9728 0.032032
9856 0.032032
9984 0.032032
10112 0.032032
10240 0.032032
10368 0.032032
10496 0.032032
10624 0.032032
10752 0.031031
10880 0.029029
11008 0.028028
11136 0.028028
11264 0.028028
11392 0.028028
11520 0.027027
11648 0.027027
11776 0.026026
11904 0.024024
12032 0.024024
12160 0.024024
12288 0.023023
12416 0.022022
12544 0.022022
12672 0.021021
12800 0.02002
12928 0.02002
13056 0.019019
13184 0.019019
13312 0.018018
13440 0.018018
13568 0.017017
13696 0.016016
13824 0.016016
13952 0.016016
14080 0.016016
14208 0.016016
14336 0.016016
14464 0.016016
14592 0.016016
14720 0.016016
14848 0.016016
14976 0.016016
15104 0.016016
15232 0.016016
15360 0.016016
15488 0.016016
15616 0.016016
15744 0.015015
15872 0.014014
16000 0.013013
16128 0.013013
16256 0.013013
16384 0.013013
16640 0.013013
16896 0.013013
17152 0.013013
17408 0.012012
17664 0.012012
17920 0.012012
18176 0.012012
18432 0.012012
18688 0.012012
18944 0.012012
19200 0.012012
19456 0.012012
19712 0.012012
19968 0.012012
20224 0.012012
20480 0.012012
20736 0.011011
20992 0.011011
21248 0.011011
21504 0.011011
21760 0.011011
22016 0.011011
22272 0.011011
22528 0.011011
22784 0.011011
23040 0.01001
23296 0.01001
23552 0.01001
23808 0.01001
24064 0.01001
24320 0.01001
24576 0.01001
24832 0.01001
25088 0.01001
25344 0.01001
25600 0.01001
25856 0.01001
26112 0.009009
26368 0.009009
26624 0.009009
26880 0.009009
27136 0.009009
27392 0.009009
27648 0.009009
27904 0.009009
28160 0.009009
28416 0.009009
28672 0.008008
28928 0.007007
29184 0.007007
29440 0.007007
29696 0.007007
29952 0.007007
&
@target G0.S18
@type xy
0 1
1 0.96106545
2 0.94405038
3 0.93095127
4 0.91991539
5 0.91021353
6 0.90146765
7 0.89345129
8 0.88601589
9 0.87905765
10 0.87250062
11 0.86628721
12 0.86037248
13 0.85472059
14 0.84930237
15 0.8440937
16 0.83907437
17 0.83422726
18 0.82953766
19 0.82499288
20 0.82058184
21 0.81629482
22 0.81212323
23 0.80805942
24 0.80409655
25 0.8002285
26 0.79644971
27 0.79275518
28 0.78914034
29 0.78560102
30 0.7821334
31 0.77873399
32 0.77539956
33 0.77212712
34 0.76891391
35 0.76575739
36 0.76265515
37 0.75960499
38 0.75660483
39 0.75365273
40 0.75074687
41 0.74788556
42 0.74506718
43 0.74229022
44 0.73955326
45 0.73685496
46 0.73419405
47 0.73156932
48 0.72897962
49 0.72642389
50 0.72390108
51 0.72141023
52 0.7189504
53 0.71652071
54 0.71412031
55 0.71174839
56 0.70940418
57 0.70708695
58 0.70479599
59 0.70253063
60 0.70029021
61 0.69807412
62 0.69588177
63 0.69371257
64 0.69156599
65 0.68944148
66 0.68733856
67 0.68525671
68 0.68319548
69 0.68115441
70 0.67913306
71 0.67713101
72 0.67514785
73 0.67318318
74 0.67123663
75 0.66930782
76 0.66739641
77 0.66550205
78 0.6636244
79 0.66176313
80 0.65991795
81 0.65808854
82 0.65627462
83 0.65447589
84 0.65269208
85 0.65092292
86 0.64916815
87 0.64742752
88 0.64570078
89 0.64398769
90 0.64228803
91 0.64060155
92 0.63892806
93 0.63726732
94 0.63561914
95 0.6339833
96 0.63235962
97 0.6307479
98 0.62914795
99 0.62755959
100 0.62598264
101 0.62441693
102 0.62286228
103 0.62131854
104 0.61978554
105 0.61826313
106 0.61675114
107 0.61524944
108 0.61375786
109 0.61227628
110 0.61080454
111 0.60934252
112 0.60789008
113 0.60644708
114 0.6050134
115 0.60358892
116 0.60217351
117 0.60076705
118 0.59936942
119 0.59798051
120 0.59660021
121 0.59522841
122 0.59386499
123 0.59250986
124 0.5911629
125 0.58982402
126 0.58849312
127 0.5871701
128 0.58585487
130 0.58324738
132 0.58066992
134 0.5781218
136 0.57560234
138 0.57311088
140 0.57064681
142 0.5682095
144 0.56579839
146 0.56341291
148 0.56105251
150 0.55871666
152 0.55640486
154 0.55411661
156 0.55185144
158 0.54960889
160 0.54738851
162 0.54518987
164 0.54301254
166 0.54085613
168 0.53872023
170 0.53660447
172 0.53450848
174 0.53243188
176 0.53037434
178 0.52833552
180 0.52631507
182 0.52431268
184 0.52232804
186 0.52036085
188 0.5184108
190 0.51647761
192 0.514561
194 0.5126607
196 0.51077643
198 0.50890795
200 0.50705499
202 0.50521731
204 0.50339467
206 0.50158684
208 0.49979358
210 0.49801468
212 0.49624991
214 0.49449907
216 0.49276195
218 0.49103833
220 0.48932803
222 0.48763086
224 0.48594661
226 0.48427511
228 0.48261617
230 0.48096963
232 0.4793353
234 0.47771302
236 0.47610262
238 0.47450393
240 0.47291681
242 0.47134109
244 0.46977663
246 0.46822327
248 0.46668086
250 0.46514928
252 0.46362836
254 0.46211799
256 0.46061802
260 0.45764876
264 0.45471957
268 0.45182946
272 0.44897748
276 0.44616272
280 0.4433843
284 0.44064137
288 0.43793312
292 0.43525876
296 0.43261753
300 0.43000869
304 0.42743153
308 0.42488537
312 0.42236955
316 0.41988341
320 0.41742634
324 0.41499774
328 0.41259703
332 0.41022364
336 0.40787702
340 0.40555665
344 0.40326201
348 0.40099259
352 0.39874792
356 0.39652753
360 0.39433095
364 0.39215775
368 0.39000749
372 0.38787975
376 0.38577413
380 0.38369022
384 0.38162764
388 0.37958603
392 0.377565
396 0.3755642
400 0.37358329
404 0.37162194
408 0.3696798
412 0.36775656
416 0.3658519
420 0.36396553
424 0.36209713
428 0.36024643
432 0.35841314
436 0.35659698
440 0.35479768
444 0.35301498
448 0.35124862
452 0.34949835
456 0.34776392
460 0.34604509
464 0.34434163
468 0.34265331
472 0.3409799
476 0.33932119
480 0.33767695
484 0.33604698
488 0.33443108
492 0.33282904
496 0.33124066
500 0.32966576
504 0.32810414
508 0.32655561
512 0.32502001
520 0.32198685
528 0.31900327
536 0.31606796
544 0.31317965
552 0.31033711
560 0.30753917
568 0.3047847
576 0.30207261
584 0.29940185
592 0.2967714
600 0.2941803
608 0.29162759
616 0.28911238
624 0.28663379
632 0.28419096
640 0.28178307
648 0.27940935
656 0.27706901
664 0.27476131
672 0.27248555
680 0.27024102
688 0.26802706
696 0.265843
704 0.26368822
712 0.2615621
720 0.25946406
728 0.2573935
736 0.25534988
744 0.25333264
752 0.25134126
760 0.24937523
768 0.24743405
776 0.24551724
784 0.24362431
792 0.24175483
800 0.23990833
808 0.23808439
816 0.23628258
824 0.2345025
832 0.23274374
840 0.23100592
848 0.22928865
856 0.22759156
864 0.22591431
872 0.22425652
880 0.22261787
888 0.22099802
896 0.21939664
904 0.21781341
912 0.21624803
920 0.21470019
928 0.2131696
936 0.21165596
944 0.21015901
952 0.20867845
960 0.20721403
968 0.20576548
976 0.20433254
984 0.20291497
992 0.20151251
1000 0.20012494
1008 0.198752
1016 0.19739349
1024 0.19604916
1040 0.19340221
1056 0.19080945
1072 0.18826926
1088 0.18578007
1104 0.18334039
1120 0.18094879
1136 0.17860388
1152 0.17630434
1168 0.1740489
1184 0.17183634
1200 0.16966548
1216 0.16753519
1232 0.16544437
1248 0.16339197
1264 0.16137699
1280 0.15939844
1296 0.15745538
1312 0.15554692
1328 0.15367216
1344 0.15183026
1360 0.15002041
1376 0.14824182
1392 0.14649371
1408 0.14477536
1424 0.14308604
1440 0.14142507
1456 0.13979177
1472 0.13818551
1488 0.13660564
1504 0.13505157
1520 0.13352271
1536 0.13201847
1552 0.13053832
1568 0.12908171
1584 0.12764812
1600 0.12623705
1616 0.124848
1632 0.1234805
1648 0.12213408
1664 0.1208083
1680 0.11950273
1696 0.11821692
1712 0.11695048
1728 0.115703
1744 0.11447409
1760 0.11326337
1776 0.11207048
1792 0.11089504
1808 0.10973672
1824 0.10859518
1840 0.10747007
1856 0.10636109
1872 0.1052679
1888 0.10419022
1904 0.10312773
1920 0.10208015
1936 0.1010472
1952 0.10002859
1968 0.09902406
1984 0.098033345
2000 0.097056188
2016 0.096092338
2032 0.095141552
2048 0.09420359
2080 0.092365216
2112 0.090575418
2144 0.088832483
2176 0.087134775
2208 0.085480732
2240 0.083868863
2272 0.082297741
2304 0.080766004
2336 0.079272345
2368 0.077815515
2400 0.076394318
2432 0.075007606
2464 0.073654282
2496 0.072333289
2528 0.071043616
2560 0.069784291
2592 0.068554383
2624 0.067352993
2656 0.066179262
2688 0.06503236
2720 0.06391149
2752 0.062815887
2784 0.061744811
2816 0.060697552
2848 0.059673426
2880 0.058671773
2912 0.057691956
2944 0.056733363
2976 0.055795402
3008 0.054877503
3040 0.053979114
3072 0.053099705
3104 0.052238761
3136 0.051395786
3168 0.050570302
3200 0.049761844
3232 0.048969966
3264 0.048194234
3296 0.047434229
3328 0.046689545
3360 0.045959791
3392 0.045244587
3424 0.044543564
3456 0.043856367
3488 0.043182652
3520 0.042522082
3552 0.041874336
3584 0.041239098
3616 0.040616065
3648 0.04000494
3680 0.039405438
3712 0.038817281
3744 0.038240199
3776 0.03767393
3808 0.03711822
3840 0.036572823
3872 0.036037499
3904 0.035512016
3936 0.034996146
3968 0.034489672
4000 0.033992378
4032 0.033504059
4064 0.033024511
4096 0.032553539
4160 0.031636565
4224 0.030751672
4288 0.029897474
4352 0.029072656
4416 0.028275975
4480 0.027506248
4544 0.026762356
4608 0.026043235
4672 0.025347872
4736 0.024675309
4800 0.02402463
4864 0.023394967
4928 0.02278549
4992 0.022195412
5056 0.021623982
5120 0.021070483
5184 0.020534231
5248 0.020014575
5312 0.019510893
5376 0.019022589
5440 0.018549098
5504 0.018089874
5568 0.017644401
5632 0.017212181
5696 0.016792739
5760 0.016385622
5824 0.015990393
5888 0.015606636
5952 0.01523395
6016 0.014871954
6080 0.01452028
6144 0.014178575
6208 0.013846502
6272 0.013523736
6336 0.013209967
6400 0.012904894
6464 0.01260823
6528 0.0123197
6592 0.012039038
6656 0.011765989
6720 0.011500308
6784 0.011241758
6848 0.010990113
6912 0.010745153
6976 0.010506669
7040 0.010274459
7104 0.010048325
7168 0.0098280819
7232 0.0096135468
7296 0.0094045456
7360 0.0092009098
7424 0.0090024771
7488 0.0088090908
7552 0.0086205999
7616 0.0084368586
7680 0.0082577261
7744 0.0080830665
7808 0.0079127489
7872 0.0077466464
7936 0.0075846367
8000 0.0074266016
8064 0.0072724269
8128 0.0071220022
8192 0.0069752207
8320 0.0066921782
8448 0.0064225139
8576 0.0061654927
8704 0.0059204262
8832 0.0056866696
8960 0.0054636177
9088 0.0052507031
9216 0.0050473929
9344 0.0048531863
9472 0.0046676128
9600 0.0044902296
9728 0.0043206202
9856 0.0041583923
9984 0.0040031762
10112 0.0038546236
10240 0.0037124059
10368 0.003576213
10496 0.0034457523
10624 0.0033207473
10752 0.0032009368
10880 0.0030860737
11008 0.0029759247
11136 0.0028702686
11264 0.0027688961
11392 0.0026716093
11520 0.0025782203
11648 0.0024885513
11776 0.0024024335
11904 0.002319707
12032 0.0022402199
12160 0.0021638281
12288 0.0020903948
12416 0.0020197898
12544 0.0019518897
12672 0.0018865771
12800 0.0018237401
12928 0.0017632727
13056 0.0017050737
13184 0.0016490469
13312 0.0015951007
13440 0.0015431478
13568 0.0014931051
13696 0.0014448933
13824 0.0013984369
13952 0.0013536639
14080 0.0013105055
14208 0.0012688963
14336 0.0012287736
14464 0.0011900777
14592 0.0011527516
14720 0.0011167407
14848 0.0010819932
14976 0.0010484591
15104 0.0010160911
15232 0.00098484347
15360 0.00095467291
15488 0.00092553778
15616 0.0008973983
15744 0.00087021637
15872 0.00084395553
16000 0.00081858089
16128 0.00079405901
16256 0.00077035786
16384 0.00074744677
16640 0.00070387837
16896 0.00066313288
17152 0.00062500716
17408 0.00058931427
17664 0.00055588205
17920 0.00052455182
18176 0.00049517721
18432 0.00046762313
18688 0.0004417648
18944 0.00041748685
19200 0.00039468262
19456 0.00037325334
19712 0.00035310757
19968 0.00033416054
20224 0.00031633366
20480 0.00029955401
20736 0.00028375388
20992 0.00026887036
21248 0.00025484501
21504 0.00024162346
21760 0.00022915511
22016 0.00021739287
22272 0.00020629288
22528 0.00019581424
22784 0.00018591885
23040 0.00017657113
23296 0.00016773791
23552 0.0001593882
23808 0.00015149304
24064 0.00014402539
24320 0.00013695994
24576 0.00013027303
24832 0.00012394252
25088 0.00011794769
25344 0.00011226911
25600 0.00010688858
25856 0.00010178907
26112 9.6954581e-05
26368 9.2370108e-05
26624 8.802158e-05
26880 8.3895781e-05
27136 7.9980303e-05
27392 7.6263487e-05
27648 7.2734377e-05
27904 6.9382674e-05
28160 6.6198691e-05
28416 6.3173317e-05
28672 6.0297975e-05
28928 5.7564594e-05
29184 5.4965571e-05
29440 5.2493747e-05
29696 5.0142374e-05
29952 4.7905093e-05
&
@target G0.S19
@type xy
0 1
1 1
2 0.995876
3 0.990722
4 0.987629
5 0.982474
6 0.978351
7 0.97732
8 0.973196
9 0.969072
10 0.968041
11 0.964948
12 0.961856
13 0.956701
14 0.951546
15 0.949485
16 0.948454
17 0.947423
18 0.943299
19 0.940206
20 0.939175
21 0.936082
22 0.934021
23 0.930928
24 0.925773
25 0.920619
26 0.916495
27 0.91134
28 0.907216
29 0.906186
30 0.904124
31 0.902062
32 0.897938
33 0.892784
34 0.891753
35 0.889691
36 0.887629
37 0.882474
38 0.880412
39 0.874227
40 0.874227
41 0.869072
42 0.86701
43 0.861856
44 0.858763
45 0.853608
46 0.849485
47 0.848454
48 0.843299
49 0.838144
50 0.836082
51 0.836082
52 0.834021
53 0.829897
54 0.826804
55 0.824742
56 0.820619
57 0.819588
58 0.818557
59 0.816495
60 0.815464
61 0.812371
62 0.810309
63 0.804124
64 0.8
65 0.797938
66 0.797938
67 0.795876
68 0.793814
69 0.791753
70 0.789691
71 0.78866
72 0.786598
73 0.784536
74 0.784536
75 0.782474
76 0.778351
77 0.775258
78 0.772165
79 0.772165
80 0.770103
81 0.769072
82 0.763918
83 0.763918
84 0.758763
85 0.758763
86 0.757732
87 0.754639
88 0.751546
89 0.750515
90 0.748454
91 0.748454
92 0.746392
93 0.746392
94 0.74433
95 0.742268
96 0.740206
97 0.739175
98 0.736082
99 0.73299
100 0.73299
101 0.731959
102 0.730928
103 0.729897
104 0.729897
105 0.728866
106 0.727835
107 0.723711
108 0.721649
109 0.721649
110 0.720619
111 0.717526
112 0.715464
113 0.712371
114 0.710309
115 0.710309
116 0.709278
117 0.709278
118 0.707217
119 0.706186
120 0.706186
121 0.706186
122 0.702062
123 0.702062
124 0.702062
125 0.702062
126 0.7
127 0.7
128 0.7
130 0.698969
132 0.697938
134 0.696907
136 0.695876
138 0.692784
140 0.687629
142 0.683505
144 0.681443
146 0.679381
148 0.676289
150 0.675258
152 0.673196
154 0.670103
156 0.668041
158 0.66701
160 0.665979
162 0.662887
164 0.659794
166 0.659794
168 0.658763
170 0.656701
172 0.653608
174 0.653608
176 0.652577
178 0.650515
180 0.649485
182 0.643299
184 0.642268
186 0.640206
188 0.638144
190 0.636082
192 0.630928
194 0.629897
196 0.625773
198 0.623711
200 0.619588
202 0.616495
204 0.615464
206 0.613402
208 0.613402
210 0.61134
212 0.608247
214 0.605155
216 0.601031
218 0.6
220 0.596907
222 0.595876
224 0.593814
226 0.593814
228 0.593814
230 0.590722
232 0.590722
234 0.586598
236 0.584536
238 0.582474
240 0.579381
242 0.57732
244 0.575258
246 0.573196
248 0.572165
250 0.570103
252 0.569072
254 0.565979
256 0.563918
260 0.557732
264 0.554639
268 0.548454
272 0.542268
276 0.538144
280 0.534021
284 0.534021
288 0.530928
292 0.530928
296 0.528866
300 0.526804
304 0.52268
308 0.514433
312 0.51134
316 0.510309
320 0.509278
324 0.508247
328 0.506186
332 0.503093
336 0.502062
340 0.501031
344 0.496907
348 0.495876
352 0.490722
356 0.48866
360 0.48866
364 0.484536
368 0.483505
372 0.479381
376 0.47732
380 0.47732
384 0.475258
388 0.474227
392 0.471134
396 0.471134
400 0.469072
404 0.463918
408 0.460825
412 0.459794
416 0.459794
420 0.45567
424 0.45567
428 0.453608
432 0.450515
436 0.447423
440 0.445361
444 0.443299
448 0.440206
452 0.439175
456 0.438144
460 0.437113
464 0.434021
468 0.43299
472 0.430928
476 0.427835
480 0.427835
484 0.423711
488 0.423711
492 0.42268
496 0.418557
500 0.414433
504 0.413402
508 0.410309
512 0.410309
520 0.408247
528 0.407216
536 0.405155
544 0.404124
552 0.4
560 0.397938
568 0.395876
576 0.391753
584 0.38866
592 0.387629
600 0.386598
608 0.385567
616 0.382474
624 0.37732
632 0.376289
640 0.373196
648 0.370103
656 0.36701
664 0.363918
672 0.361856
680 0.360825
688 0.359794
696 0.359794
704 0.359794
712 0.358763
720 0.356701
728 0.356701
736 0.351546
744 0.350515
752 0.349485
760 0.349485
768 0.347423
776 0.34433
784 0.342268
792 0.341237
800 0.334021
808 0.33299
816 0.328866
824 0.325773
832 0.325773
840 0.323711
848 0.321649
856 0.318557
864 0.317526
872 0.315464
880 0.313402
888 0.310309
896 0.310309
904 0.306186
912 0.306186
920 0.305155
928 0.303093
936 0.303093
944 0.302062
952 0.301031
960 0.301031
968 0.301031
976 0.298969
984 0.298969
992 0.298969
1000 0.297938
1008 0.295876
1016 0.294845
1024 0.294845
1040 0.290722
1056 0.285567
1072 0.283505
1088 0.282474
1104 0.281443
1120 0.279381
1136 0.27732
1152 0.276289
1168 0.273196
1184 0.272165
1200 0.271134
1216 0.26701
1232 0.263918
1248 0.262887
1264 0.259794
1280 0.25567
1296 0.254639
1312 0.253608
1328 0.252577
1344 0.252577
1360 0.249485
1376 0.245361
1392 0.243299
1408 0.243299
1424 0.243299
1440 0.241237
1456 0.240206
1472 0.239175
1488 0.238144
1504 0.238144
1520 0.237113
1536 0.234021
1552 0.234021
1568 0.23299
1584 0.231959
1600 0.230928
1616 0.227835
1632 0.227835
1648 0.225773
1664 0.22268
1680 0.22268
1696 0.22268
1712 0.221649
1728 0.219588
1744 0.217526
1760 0.217526
1776 0.215464
1792 0.212371
1808 0.212371
1824 0.212371
1840 0.212371
1856 0.212371
1872 0.21134
1888 0.209278
1904 0.208247
1920 0.207217
1936 0.206186
1952 0.206186
1968 0.205155
1984 0.205155
2000 0.205155
2016 0.204124
2032 0.202062
2048 0.201031
2080 0.197938
2112 0.195876
2144 0.194845
2176 0.193814
2208 0.191753
2240 0.190722
2272 0.190722
2304 0.189691
2336 0.18866
2368 0.187629
2400 0.186598
2432 0.185567
2464 0.184536
2496 0.184536
2528 0.183505
2560 0.183505
2592 0.182474
2624 0.182474
2656 0.180412
2688 0.180412
2720 0.179381
2752 0.178351
2784 0.17732
2816 0.176289
2848 0.174227
2880 0.174227
2912 0.171134
2944 0.168041
2976 0.168041
3008 0.168041
3040 0.16701
3072 0.16701
3104 0.165979
3136 0.164948
3168 0.162887
3200 0.162887
3232 0.162887
3264 0.162887
3296 0.161856
3328 0.160825
3360 0.158763
3392 0.158763
3424 0.156701
3456 0.15567
3488 0.153608
3520 0.153608
3552 0.151546
3584 0.151546
3616 0.150515
3648 0.150515
3680 0.150515
3712 0.148454
3744 0.147423
3776 0.146392
3808 0.14433
3840 0.142268
3872 0.142268
3904 0.140206
3936 0.140206
3968 0.140206
4000 0.140206
4032 0.139175
4064 0.139175
4096 0.139175
4160 0.139175
4224 0.139175
4288 0.138144
4352 0.137113
4416 0.135052
4480 0.131959
4544 0.128866
4608 0.125773
4672 0.125773
4736 0.125773
4800 0.123711
4864 0.12268
4928 0.12268
4992 0.12268
5056 0.12268
5120 0.121649
5184 0.120619
5248 0.119588
5312 0.119588
5376 0.119588
5440 0.119588
5504 0.119588
5568 0.118557
5632 0.118557
5696 0.118557
5760 0.118557
5824 0.118557
5888 0.117526
5952 0.117526
6016 0.116495
6080 0.116495
6144 0.116495
6208 0.114433
6272 0.113402
6336 0.113402
6400 0.112371
6464 0.11134
6528 0.110309
6592 0.110309
6656 0.110309
6720 0.109278
6784 0.109278
6848 0.108247
6912 0.108247
6976 0.108247
7040 0.108247
7104 0.106186
7168 0.106186
7232 0.105155
7296 0.105155
7360 0.105155
7424 0.104124
7488 0.103093
7552 0.103093
7616 0.103093
7680 0.102062
7744 0.102062
7808 0.102062
7872 0.102062
7936 0.102062
8000 0.101031
8064 0.1
8128 0.1
8192 0.098969
8320 0.098969
8448 0.097938
8576 0.094845
8704 0.094845
8832 0.093814
8960 0.093814
9088 0.093814
9216 0.093814
9344 0.091753
9472 0.08866
9600 0.087629
9728 0.087629
9856 0.087629
9984 0.086598
10112 0.083505
10240 0.082474
10368 0.081443
10496 0.081443
10624 0.081443
10752 0.080412
10880 0.080412
11008 0.079381
11136 0.079381
11264 0.07732
11392 0.07732
11520 0.07732
11648 0.07732
11776 0.076289
11904 0.075258
12032 0.074227
12160 0.072165
12288 0.071134
12416 0.071134
12544 0.071134
12672 0.069072
12800 0.069072
12928 0.069072
13056 0.069072
13184 0.069072
13312 0.069072
13440 0.068041
13568 0.06701
13696 0.06701
13824 0.06701
13952 0.065979
14080 0.065979
14208 0.065979
14336 0.065979
14464 0.065979
14592 0.064948
14720 0.064948
14848 0.063918
14976 0.063918
15104 0.062887
15232 0.061856
15360 0.060825
15488 0.060825
15616 0.060825
15744 0.060825
15872 0.060825
16000 0.060825
16128 0.060825
16256 0.060825
16384 0.060825
16640 0.058763
16896 0.058763
17152 0.058763
17408 0.058763
17664 0.057732
17920 0.056701
18176 0.056701
18432 0.05567
18688 0.05567
18944 0.05567
19200 0.05567
19456 0.054639
19712 0.054639
19968 0.053608
20224 0.053608
20480 0.053608
20736 0.053608
20992 0.053608
21248 0.053608
21504 0.053608
21760 0.053608
22016 0.053608
22272 0.053608
22528 0.053608
22784 0.053608
23040 0.053608
23296 0.051546
23552 0.050515
23808 0.050515
24064 0.050515
24320 0.050515
24576 0.050515
24832 0.050515
25088 0.050515
25344 0.050515
25600 0.050515
25856 0.050515
26112 0.050515
26368 0.049485
26624 0.049485
26880 0.049485
27136 0.049485
27392 0.048454
27648 0.047423
27904 0.046392
28160 0.046392
28416 0.045361
28672 0.045361
28928 0.045361
29184 0.045361
29440 0.04433
29696 0.04433
29952 0.04433
30208 0.04433
30464 0.04433
30720 0.04433
30976 0.04433
31232 0.04433
31488 0.04433
31744 0.043299
32000 0.043299
32256 0.042268
32512 0.042268
32768 0.042268
33280 0.041237
33792 0.041237
34304 0.041237
34816 0.041237
35328 0.039175
35840 0.039175
36352 0.039175
36864 0.038144
37376 0.038144
37888 0.038144
38400 0.038144
38912 0.037113
39424 0.037113
39936 0.037113
&
@target G0.S20
@type xy
0 1
1 0.96771666
2 0.95441338
3 0.94428785
4 0.93581276
5 0.92839459
6 0.92172829
7 0.91563237
8 0.90998841
9 0.90471407
10 0.89974934
11 0.89504888
12 0.89057744
13 0.88630699
14 0.88221476
15 0.87828199
16 0.87449299
17 0.8708345
18 0.86729516
19 0.86386516
20 0.860536
21 0.85730017
22 0.8541511
23 0.85108293
24 0.84809042
25 0.8451689
26 0.84231412
27 0.83952228
28 0.8367899
29 0.83411381
30 0.83149111
31 0.82891915
32 0.82639549
33 0.82391787
34 0.82148421
35 0.81909257
36 0.81674115
37 0.81442829
38 0.81215242
39 0.80991208
40 0.80770591
41 0.80553263
42 0.80339103
43 0.80127998
44 0.79919842
45 0.79714534
46 0.79511978
47 0.79312085
48 0.7911477
49 0.78919951
50 0.78727553
51 0.78537502
52 0.78349728
53 0.78164167
54 0.77980755
55 0.77799432
56 0.7762014
57 0.77442826
58 0.77267436
59 0.7709392
60 0.76922232
61 0.76752324
62 0.76584152
63 0.76417675
64 0.76252851
65 0.76089641
66 0.75928008
67 0.75767916
68 0.7560933
69 0.75452216
70 0.75296542
71 0.75142276
72 0.7498939
73 0.74837853
74 0.74687637
75 0.74538716
76 0.74391064
77 0.74244654
78 0.74099463
79 0.73955467
80 0.73812642
81 0.73670967
82 0.73530419
83 0.73390979
84 0.73252625
85 0.73115338
86 0.72979099
87 0.7284389
88 0.72709691
89 0.72576487
90 0.72444259
91 0.72312991
92 0.72182668
93 0.72053273
94 0.71924791
95 0.71797208
96 0.71670509
97 0.71544679
98 0.71419706
99 0.71295575
100 0.71172275
101 0.71049791
102 0.70928113
103 0.70807227
104 0.70687122
105 0.70567786
106 0.70449209
107 0.70331379
108 0.70214285
109 0.70097918
110 0.69982266
111 0.69867321
112 0.69753071
113 0.69639509
114 0.69526623
115 0.69414406
116 0.69302848
117 0.69191941
118 0.69081676
119 0.68972044
120 0.68863038
121 0.68754649
122 0.6864687
123 0.68539693
124 0.68433111
125 0.68327115
126 0.68221699
127 0.68116856
128 0.68012579
130 0.67805695
132 0.67600993
134 0.67398424
136 0.67197939
138 0.66999489
140 0.6680303
142 0.66608518
144 0.66415911
146 0.66225167
148 0.66036247
150 0.65849114
152 0.6566373
154 0.65480059
156 0.65298069
158 0.65117724
160 0.64938992
162 0.64761844
164 0.64586247
166 0.64412174
168 0.64239595
170 0.64068482
172 0.6389881
174 0.63730551
176 0.63563682
178 0.63398176
180 0.63234011
182 0.63071162
184 0.62909609
186 0.62749328
188 0.62590298
190 0.62432499
192 0.6227591
194 0.62120512
196 0.61966285
198 0.61813211
200 0.61661272
202 0.61510449
204 0.61360726
206 0.61212086
208 0.61064512
210 0.60917988
212 0.60772498
214 0.60628028
216 0.60484562
218 0.60342085
220 0.60200584
222 0.60060044
224 0.59920453
226 0.59781795
228 0.59644059
230 0.59507232
232 0.59371301
234 0.59236255
236 0.5910208
238 0.58968766
240 0.58836302
242 0.58704675
244 0.58573876
246 0.58443892
248 0.58314715
250 0.58186334
252 0.58058738
254 0.57931917
256 0.57805863
260 0.57556015
264 0.57309119
268 0.57065106
272 0.56823907
276 0.56585456
280 0.5634969
284 0.56116548
288 0.55885972
292 0.55657905
296 0.55432291
300 0.5520908
304 0.54988218
308 0.54769658
312 0.54553351
316 0.54339251
320 0.54127313
324 0.53917495
328 0.53709754
332 0.53504049
336 0.53300342
340 0.53098594
344 0.52898768
348 0.52700828
352 0.5250474
356 0.52310468
360 0.52117982
364 0.51927247
368 0.51738235
372 0.51550913
376 0.51365253
380 0.51181226
384 0.50998805
388 0.50817962
392 0.5063867
396 0.50460905
400 0.50284641
404 0.50109854
408 0.4993652
412 0.49764615
416 0.49594118
420 0.49425006
424 0.49257257
428 0.49090851
432 0.48925767
436 0.48761986
440 0.48599487
444 0.48438251
448 0.4827826
452 0.48119496
456 0.47961941
460 0.47805577
464 0.47650387
468 0.47496356
472 0.47343465
476 0.47191701
480 0.47041046
484 0.46891486
488 0.46743006
492 0.46595591
496 0.46449228
500 0.46303901
504 0.46159597
508 0.46016303
512 0.45874005
520 0.45592349
528 0.45314528
536 0.45040445
544 0.44770008
552 0.44503129
560 0.4423972
568 0.43979701
576 0.4372299
584 0.43469512
592 0.43219192
600 0.42971959
608 0.42727744
616 0.4248648
624 0.42248103
632 0.42012551
640 0.41779763
648 0.41549681
656 0.41322249
664 0.41097412
672 0.40875117
680 0.40655312
688 0.40437949
696 0.40222979
704 0.40010354
712 0.39800031
720 0.39591964
728 0.39386111
736 0.3918243
744 0.38980881
752 0.38781424
760 0.38584022
768 0.38388638
776 0.38195234
784 0.38003777
792 0.37814231
800 0.37626564
808 0.37440742
816 0.37256736
824 0.37074513
832 0.36894044
840 0.36715299
848 0.3653825
856 0.3636287
864 0.3618913
872 0.36017005
880 0.35846469
888 0.35677496
896 0.35510063
904 0.35344144
912 0.35179716
920 0.35016757
928 0.34855245
936 0.34695156
944 0.3453647
952 0.34379166
960 0.34223224
968 0.34068623
976 0.33915344
984 0.33763367
992 0.33612675
1000 0.33463248
1008 0.33315069
1016 0.3316812
1024 0.33022383
1040 0.32734483
1056 0.32451236
1072 0.32172518
1088 0.31898208
1104 0.3162819
1120 0.31362353
1136 0.3110059
1152 0.30842798
1168 0.30588878
1184 0.30338733
1200 0.30092273
1216 0.29849408
1232 0.29610051
1248 0.29374122
1264 0.29141538
1280 0.28912224
1296 0.28686105
1312 0.28463108
1328 0.28243164
1344 0.28026205
1360 0.27812166
1376 0.27600984
1392 0.27392597
1408 0.27186945
1424 0.26983972
1440 0.26783621
1456 0.26585839
1472 0.26390572
1488 0.2619777
1504 0.26007384
1520 0.25819365
1536 0.25633666
1552 0.25450242
1568 0.2526905
1584 0.25090045
1600 0.24913187
1616 0.24738436
1632 0.2456575
1648 0.24395093
1664 0.24226427
1680 0.24059715
1696 0.23894922
1712 0.23732013
1728 0.23570956
1744 0.23411716
1760 0.23254262
1776 0.23098563
1792 0.22944589
1808 0.2279231
1824 0.22641697
1840 0.22492721
1856 0.22345356
1872 0.22199574
1888 0.2205535
1904 0.21912657
1920 0.2177147
1936 0.21631766
1952 0.2149352
1968 0.21356709
1984 0.2122131
2000 0.210873
2016 0.20954659
2032 0.20823364
2048 0.20693395
2080 0.20437354
2112 0.20186377
2144 0.19940312
2176 0.19699016
2208 0.19462349
2240 0.19230177
2272 0.19002373
2304 0.18778814
2336 0.18559382
2368 0.18343962
2400 0.18132447
2432 0.17924731
2464 0.17720712
2496 0.17520293
2528 0.17323381
2560 0.17129884
2592 0.16939716
2624 0.16752793
2656 0.16569032
2688 0.16388356
2720 0.16210688
2752 0.16035956
2784 0.15864089
2816 0.15695018
2848 0.15528677
2880 0.15365002
2912 0.15203931
2944 0.15045403
2976 0.14889362
3008 0.1473575
3040 0.14584512
3072 0.14435597
3104 0.14288951
3136 0.14144527
3168 0.14002275
3200 0.13862149
3232 0.13724103
3264 0.13588093
3296 0.13454076
3328 0.1332201
3360 0.13191855
3392 0.13063572
3424 0.12937122
3456 0.12812468
3488 0.12689573
3520 0.12568404
3552 0.12448924
3584 0.12331102
3616 0.12214904
3648 0.12100299
3680 0.11987256
3712 0.11875746
3744 0.11765738
3776 0.11657205
3808 0.11550118
3840 0.11444452
3872 0.11340179
3904 0.11237273
3936 0.1113571
3968 0.11035465
4000 0.10936514
4032 0.10838834
4064 0.10742403
4096 0.10647197
4160 0.10460378
4224 0.1027821
4288 0.10100533
4352 0.09927194
4416 0.097580484
4480 0.095929567
4544 0.094317859
4608 0.092744087
4672 0.091207031
4736 0.089705524
4800 0.088238447
4864 0.086804727
4928 0.085403334
4992 0.084033282
5056 0.082693621
5120 0.081383442
5184 0.080101868
5248 0.078848058
5312 0.077621203
5376 0.076420524
5440 0.075245272
5504 0.074094724
5568 0.072968187
5632 0.071864989
5696 0.070784486
5760 0.069726055
5824 0.068689094
5888 0.067673026
5952 0.06667729
6016 0.065701347
6080 0.064744675
6144 0.063806769
6208 0.062887144
6272 0.061985328
6336 0.061100866
6400 0.060233318
6464 0.059382258
6528 0.058547274
6592 0.057727966
6656 0.056923948
6720 0.056134846
6784 0.055360297
6848 0.054599951
6912 0.053853466
6976 0.053120512
7040 0.052400769
7104 0.051693928
7168 0.050999685
7232 0.05031775
7296 0.049647838
7360 0.048989675
7424 0.048342992
7488 0.04770753
7552 0.047083037
7616 0.046469267
7680 0.045865983
7744 0.045272953
7808 0.044689952
7872 0.04411676
7936 0.043553167
8000 0.042998963
8064 0.042453948
8128 0.041917927
8192 0.041390707
8320 0.040361938
8448 0.039366214
8576 0.038402182
8704 0.037468558
8832 0.036564123
8960 0.035687719
9088 0.034838243
9216 0.03401465
9344 0.03321594
9472 0.032441166
9600 0.031689422
9728 0.030959847
9856 0.030251617
9984 0.029563948
10112 0.028896091
10240 0.028247331
10368 0.027616982
10496 0.027004392
10624 0.026408936
10752 0.025830016
10880 0.025267059
11008 0.024719516
11136 0.024186863
11264 0.023668597
11392 0.023164235
11520 0.022673313
11648 0.02219539
11776 0.021730037
11904 0.021276848
12032 0.020835427
12160 0.020405399
12288 0.019986401
12416 0.019578084
12544 0.019180112
12672 0.018792164
12800 0.018413929
12928 0.018045109
13056 0.017685415
13184 0.017334572
13312 0.016992311
13440 0.016658378
13568 0.016332522
13696 0.016014507
13824 0.015704101
13952 0.015401083
14080 0.015105237
14208 0.014816358
14336 0.014534245
14464 0.014258706
14592 0.013989554
14720 0.01372661
14848 0.0134697
14976 0.013218656
15104 0.012973316
15232 0.012733522
15360 0.012499123
15488 0.012269972
15616 0.012045927
15744 0.011826851
15872 0.01161261
16000 0.011403076
16128 0.011198124
16256 0.010997634
16384 0.010801488
16640 0.01042178
16896 0.010058135
17152 0.0097097414
17408 0.0093758346
17664 0.0090556959
17920 0.0087486489
18176 0.0084540562
18432 0.008171317
18688 0.0078998647
18944 0.0076391644
19200 0.0073887111
19456 0.0071480278
19712 0.0069166633
19968 0.006694191
20224 0.0064802073
20480 0.0062743298
20736 0.0060761964
20992 0.0058854638
21248 0.0057018067
21504 0.0055249164
21760 0.0053544998
22016 0.0051902786
22272 0.0050319887
22528 0.0048793788
22784 0.0047322102
23040 0.0045902557
23296 0.0044532993
23552 0.0043211353
23808 0.0041935677
24064 0.0040704101
24320 0.0039514846
24576 0.0038366216
24832 0.0037256597
25088 0.0036184444
25344 0.0035148288
25600 0.0034146723
25856 0.0033178407
26112 0.003224206
26368 0.0031336457
26624 0.0030460428
26880 0.0029612853
27136 0.0028792662
27392 0.0027998832
27648 0.0027230382
27904 0.0026486375
28160 0.0025765913
28416 0.0025068134
28672 0.0024392216
28928 0.0023737368
29184 0.0023102833
29440 0.0022487886
29696 0.0021891829
29952 0.0021313996
30208 0.0020753746
30464 0.0020210463
30720 0.0019683557
30976 0.0019172462
31232 0.0018676632
31488 0.0018195545
31744 0.0017728698
32000 0.0017275608
32256 0.0016835811
32512 0.0016408859
32768 0.0015994325
33280 0.0015200869
33792 0.0014452322
34304 0.0013745794
34816 0.0013078604
35328 0.0012448264
35840 0.0011852466
36352 0.0011289064
36864 0.0010756061
37376 0.0010251602
37888 0.00097739564
38400 0.0009321514
38912 0.00088927724
39424 0.00084863303
39936 0.00081008793
&
@target G0.S21
@type xy
0 1
1 1
2 0.997
3 0.992
4 0.992
5 0.987
6 0.987
7 0.986
8 0.984
9 0.98
10 0.979
11 0.977
12 0.977
13 0.973
14 0.971
15 0.968
16 0.968
17 0.962
18 0.958
19 0.955
20 0.949
21 0.948
22 0.944
23 0.941
24 0.938
25 0.936
26 0.936
27 0.935
28 0.934
29 0.933
30 0.93
31 0.929
32 0.929
33 0.928
34 0.928
35 0.928
36 0.926
37 0.924
38 0.922
39 0.921
40 0.921
41 0.919
42 0.918
43 0.914
44 0.911
45 0.91
46 0.909
47 0.908
48 0.907
49 0.905
50 0.903
51 0.9
52 0.9
53 0.9
54 0.898
55 0.894
56 0.893
57 0.891
58 0.89
59 0.89
60 0.89
61 0.888
62 0.887
63 0.887
64 0.885
65 0.884
66 0.883
67 0.882
68 0.878
69 0.877
70 0.877
71 0.876
72 0.875
73 0.872
74 0.871
75 0.87
76 0.87
77 0.87
78 0.868
79 0.864
80 0.862
81 0.861
82 0.861
83 0.859
84 0.857
85 0.857
86 0.856
87 0.855
88 0.854
89 0.852
90 0.849
91 0.847
92 0.845
93 0.845
94 0.845
95 0.845
96 0.845
97 0.844
98 0.841
99 0.84
100 0.838
101 0.836
102 0.835
103 0.835
104 0.835
105 0.835
106 0.834
107 0.833
108 0.831
109 0.83
110 0.83
111 0.83
112 0.83
113 0.83
114 0.829
115 0.827
116 0.827
117 0.825
118 0.825
119 0.824
120 0.822
121 0.819
122 0.818
123 0.816
124 0.816
125 0.815
126 0.814
127 0.814
128 0.812
130 0.81
132 0.809
134 0.808
136 0.807
138 0.805
140 0.804
142 0.804
144 0.802
146 0.801
148 0.797
150 0.797
152 0.795
154 0.791
156 0.789
158 0.788
160 0.785
162 0.783
164 0.779
166 0.778
168 0.775
170 0.773
172 0.768
174 0.766
176 0.763
178 0.763
180 0.76
182 0.759
184 0.755
186 0.755
188 0.753
190 0.753
192 0.75
194 0.747
196 0.744
198 0.742
200 0.739
202 0.738
204 0.737
206 0.734
208 0.733
210 0.731
212 0.73
214 0.729
216 0.727
218 0.727
220 0.726
222 0.726
224 0.723
226 0.721
228 0.718
230 0.716
232 0.715
234 0.715
236 0.712
238 0.711
240 0.71
242 0.708
244 0.708
246 0.704
248 0.702
250 0.7
252 0.7
254 0.699
256 0.699
260 0.699
264 0.696
268 0.696
272 0.695
276 0.693
280 0.691
284 0.689
288 0.688
292 0.687
296 0.686
300 0.682
304 0.68
308 0.676
312 0.675
316 0.674
320 0.67
324 0.669
328 0.666
332 0.663
336 0.66
340 0.657
344 0.655
348 0.654
352 0.654
356 0.652
360 0.652
364 0.65
368 0.649
372 0.649
376 0.648
380 0.643
384 0.642
388 0.641
392 0.635
396 0.632
400 0.629
404 0.627
408 0.626
412 0.626
416 0.621
420 0.619
424 0.617
428 0.616
432 0.613
436 0.613
440 0.609
444 0.608
448 0.608
452 0.605
456 0.602
460 0.602
464 0.6
468 0.597
472 0.595
476 0.595
480 0.591
484 0.591
488 0.588
492 0.587
496 0.586
500 0.586
504 0.584
508 0.584
512 0.583
520 0.582
528 0.582
536 0.579
544 0.577
552 0.572
560 0.569
568 0.567
576 0.566
584 0.562
592 0.56
600 0.559
608 0.553
616 0.551
624 0.548
632 0.545
640 0.536
648 0.534
656 0.529
664 0.527
672 0.526
680 0.524
688 0.52
696 0.517
704 0.514
712 0.512
720 0.507
728 0.505
736 0.503
744 0.499
752 0.498
760 0.497
768 0.496
776 0.494
784 0.49
792 0.487
800 0.483
808 0.483
816 0.48
824 0.478
832 0.473
840 0.472
848 0.47
856 0.466
864 0.464
872 0.461
880 0.46
888 0.457
896 0.456
904 0.456
912 0.454
920 0.45
928 0.446
936 0.441
944 0.44
952 0.44
960 0.438
968 0.436
976 0.433
984 0.431
992 0.43
1000 0.43
1008 0.428
1016 0.425
1024 0.423
1040 0.42
1056 0.416
1072 0.414
1088 0.412
1104 0.41
1120 0.406
1136 0.401
1152 0.398
1168 0.396
1184 0.393
1200 0.391
1216 0.389
1232 0.387
1248 0.384
1264 0.382
1280 0.379
1296 0.379
1312 0.376
1328 0.375
1344 0.371
1360 0.37
1376 0.369
1392 0.367
1408 0.365
1424 0.359
1440 0.358
1456 0.356
1472 0.354
1488 0.354
1504 0.352
1520 0.347
1536 0.346
1552 0.346
1568 0.344
1584 0.34
1600 0.337
1616 0.335
1632 0.333
1648 0.332
1664 0.332
1680 0.33
1696 0.327
1712 0.327
1728 0.327
1744 0.326
1760 0.325
1776 0.322
1792 0.321
1808 0.32
1824 0.319
1840 0.315
1856 0.314
1872 0.312
1888 0.311
1904 0.311
1920 0.309
1936 0.308
1952 0.304
1968 0.303
1984 0.301
2000 0.301
2016 0.3
2032 0.295
2048 0.295
2080 0.294
2112 0.292
2144 0.291
2176 0.289
2208 0.288
2240 0.288
2272 0.288
2304 0.285
2336 0.284
2368 0.28
2400 0.279
2432 0.277
2464 0.276
2496 0.274
2528 0.271
2560 0.271
2592 0.27
2624 0.269
2656 0.269
2688 0.268
2720 0.266
2752 0.261
2784 0.26
2816 0.259
2848 0.258
2880 0.257
2912 0.254
2944 0.253
2976 0.252
3008 0.25
3040 0.248
3072 0.248
3104 0.248
3136 0.248
3168 0.245
3200 0.242
3232 0.24
3264 0.238
3296 0.238
3328 0.235
3360 0.234
3392 0.233
3424 0.233
3456 0.231
3488 0.228
3520 0.227
3552 0.225
3584 0.225
3616 0.223
3648 0.22
3680 0.22
3712 0.22
3744 0.218
3776 0.218
3808 0.218
3840 0.218
3872 0.216
3904 0.214
3936 0.213
3968 0.212
4000 0.211
4032 0.21
4064 0.208
4096 0.206
4160 0.206
4224 0.204
4288 0.203
4352 0.201
4416 0.199
4480 0.198
4544 0.194
4608 0.193
4672 0.192
4736 0.191
4800 0.189
4864 0.189
4928 0.188
4992 0.185
5056 0.184
5120 0.181
5184 0.178
5248 0.178
5312 0.175
5376 0.174
5440 0.173
5504 0.173
5568 0.172
5632 0.172
5696 0.169
5760 0.168
5824 0.168
5888 0.168
5952 0.166
6016 0.165
6080 0.164
6144 0.162
6208 0.161
6272 0.16
6336 0.159
6400 0.159
6464 0.158
6528 0.158
6592 0.158
6656 0.157
6720 0.156
6784 0.156
6848 0.156
6912 0.156
6976 0.156
7040 0.156
7104 0.156
7168 0.154
7232 0.152
7296 0.152
7360 0.151
7424 0.151
7488 0.149
7552 0.147
7616 0.147
7680 0.146
7744 0.144
7808 0.144
7872 0.144
7936 0.143
8000 0.142
8064 0.142
8128 0.139
8192 0.139
8320 0.137
8448 0.135
8576 0.133
8704 0.131
8832 0.13
8960 0.13
9088 0.128
9216 0.128
9344 0.128
9472 0.127
9600 0.12
9728 0.119
9856 0.118
9984 0.117
10112 0.116
10240 0.113
10368 0.113
10496 0.112
10624 0.111
10752 0.11
10880 0.107
11008 0.106
11136 0.106
11264 0.105
11392 0.104
11520 0.103
11648 0.103
11776 0.102
11904 0.102
12032 0.1
12160 0.099
12288 0.099
12416 0.097
12544 0.096
12672 0.094
12800 0.094
12928 0.09
13056 0.09
13184 0.09
13312 0.09
13440 0.09
13568 0.089
13696 0.089
13824 0.089
13952 0.088
14080 0.088
14208 0.086
14336 0.084
14464 0.084
14592 0.084
14720 0.084
14848 0.084
14976 0.083
15104 0.081
15232 0.081
15360 0.081
15488 0.081
15616 0.081
15744 0.08
15872 0.08
16000 0.079
16128 0.077
16256 0.077
16384 0.077
16640 0.076
16896 0.076
17152 0.076
17408 0.075
17664 0.075
17920 0.074
18176 0.073
18432 0.073
18688 0.073
18944 0.072
19200 0.071
19456 0.07
19712 0.069
19968 0.069
20224 0.068
20480 0.068
20736 0.068
20992 0.068
21248 0.067
21504 0.066
21760 0.066
22016 0.065
22272 0.065
22528 0.064
22784 0.064
23040 0.064
23296 0.064
23552 0.063
23808 0.063
24064 0.063
24320 0.063
24576 0.063
24832 0.063
25088 0.063
25344 0.062
25600 0.062
25856 0.062
26112 0.062
26368 0.062
26624 0.062
26880 0.062
27136 0.062
27392 0.062
27648 0.062
27904 0.061
28160 0.061
28416 0.061
28672 0.061
28928 0.061
29184 0.06
29440 0.059
29696 0.059
29952 0.058
30208 0.058
30464 0.058
30720 0.058
30976 0.058
31232 0.058
31488 0.058
31744 0.057
32000 0.057
32256 0.057
32512 0.057
32768 0.057
33280 0.056
33792 0.055
34304 0.055
34816 0.053
35328 0.053
35840 0.052
36352 0.052
36864 0.052
37376 0.052
37888 0.051
38400 0.051
38912 0.051
39424 0.051
39936 0.051
&
@target G0.S22
@type xy
0 1
1 0.98207699
2 0.97407234
3 0.96784757
4 0.96256148
5 0.95788278
6 0.95363963
7 0.94972908
8 0.94608354
9 0.9426558
10 0.93941131
11 0.93632385
12 0.93337296
13 0.93054233
14 0.92781866
15 0.92519099
16 0.9226501
17 0.92018818
18 0.91779854
19 0.91547539
20 0.91321368
21 0.91100899
22 0.90885738
23 0.90675537
24 0.90469985
25 0.90268801
26 0.90071734
27 0.89878552
28 0.89689049
29 0.89503034
30 0.89320333
31 0.89140785
32 0.88964244
33 0.88790573
34 0.88619646
35 0.88451346
36 0.88285564
37 0.88122198
38 0.87961155
39 0.87802344
40 0.87645683
41 0.87491094
42 0.87338503
43 0.87187842
44 0.87039045
45 0.8689205
46 0.86746799
47 0.86603237
48 0.86461313
49 0.86320975
50 0.86182178
51 0.86044876
52 0.85909026
53 0.85774588
54 0.85641524
55 0.85509795
56 0.85379367
57 0.85250206
58 0.8512228
59 0.84995557
60 0.84870008
61 0.84745604
62 0.84622318
63 0.84500123
64 0.84378995
65 0.84258909
66 0.84139841
67 0.8402177
68 0.83904673
69 0.83788529
70 0.83673319
71 0.83559023
72 0.83445621
73 0.83333097
74 0.83221432
75 0.83110609
76 0.83000612
77 0.82891426
78 0.82783034
79 0.82675422
80 0.82568576
81 0.8246248
82 0.82357123
83 0.82252491
84 0.8214857
85 0.82045349
86 0.81942815
87 0.81840958
88 0.81739764
89 0.81639224
90 0.81539327
91 0.81440062
92 0.81341419
93 0.81243388
94 0.81145959
95 0.81049124
96 0.80952873
97 0.80857196
98 0.80762086
99 0.80667534
100 0.80573531
101 0.8048007
102 0.80387143
103 0.80294742
104 0.80202859
105 0.80111487
106 0.8002062
107 0.7993025
108 0.7984037
109 0.79750973
110 0.79662054
111 0.79573605
112 0.79485621
113 0.79398096
114 0.79311023
115 0.79224396
116 0.79138211
117 0.79052461
118 0.7896714
119 0.78882245
120 0.78797768
121 0.78713706
122 0.78630053
123 0.78546804
124 0.78463955
125 0.783815
126 0.78299435
127 0.78217756
128 0.78136457
130 0.77974986
132 0.77814987
134 0.77656428
136 0.77499276
138 0.77343503
140 0.77189078
142 0.77035973
144 0.7688416
146 0.76733613
148 0.76584308
150 0.76436218
152 0.7628932
154 0.76143591
156 0.75999009
158 0.75855552
160 0.75713199
162 0.75571929
164 0.75431723
166 0.75292562
168 0.75154427
170 0.75017301
172 0.74881164
174 0.74746002
176 0.74611796
178 0.74478532
180 0.74346192
182 0.74214763
184 0.7408423
186 0.73954577
188 0.73825791
190 0.73697858
192 0.73570766
194 0.734445
196 0.73319049
198 0.731944
200 0.73070541
202 0.72947461
204 0.72825147
206 0.7270359
208 0.72582777
210 0.72462698
212 0.72343343
214 0.72224703
216 0.72106765
218 0.71989523
220 0.71872964
222 0.71757082
224 0.71641866
226 0.71527307
228 0.71413397
230 0.71300128
232 0.71187491
234 0.71075478
236 0.70964081
238 0.70853292
240 0.70743104
242 0.7063351
244 0.70524501
246 0.70416071
248 0.70308213
250 0.7020092
252 0.70094185
254 0.69988002
256 0.69882364
260 0.69672697
264 0.69465136
268 0.69259633
272 0.69056143
276 0.6885462
280 0.68655023
284 0.68457311
288 0.68261443
292 0.68067381
296 0.67875089
300 0.6768453
304 0.6749567
308 0.67308476
312 0.67122915
316 0.66938955
320 0.66756567
324 0.6657572
328 0.66396386
332 0.66218538
336 0.66042148
340 0.65867191
344 0.6569364
348 0.65521472
352 0.65350663
356 0.65181188
360 0.65013026
364 0.64846154
368 0.64680552
372 0.64516198
376 0.64353072
380 0.64191154
384 0.64030425
388 0.63870867
392 0.6371246
396 0.63555188
400 0.63399032
404 0.63243977
408 0.63090005
412 0.629371
416 0.62785247
420 0.6263443
424 0.62484635
428 0.62335846
432 0.62188049
436 0.62041231
440 0.61895377
444 0.61750474
448 0.6160651
452 0.61463472
456 0.61321346
460 0.61180121
464 0.61039785
468 0.60900326
472 0.60761733
476 0.60623994
480 0.60487099
484 0.60351037
488 0.60215796
492 0.60081368
496 0.59947741
500 0.59814907
504 0.59682854
508 0.59551574
512 0.59421058
520 0.59162279
528 0.58906445
536 0.58653488
544 0.58403343
552 0.58155946
560 0.57911235
568 0.57669152
576 0.57429639
584 0.57192642
592 0.56958107
600 0.56725983
608 0.56496219
616 0.56268769
624 0.56043586
632 0.55820623
640 0.55599839
648 0.55381191
656 0.55164637
664 0.54950137
672 0.54737655
680 0.54527151
688 0.5431859
696 0.54111936
704 0.53907156
712 0.53704215
720 0.53503082
728 0.53303725
736 0.53106114
744 0.52910218
752 0.5271601
760 0.5252346
768 0.52332541
776 0.52143227
784 0.51955491
792 0.51769308
800 0.51584654
808 0.51401504
816 0.51219834
824 0.51039622
832 0.50860846
840 0.50683483
848 0.50507513
856 0.50332913
864 0.50159665
872 0.49987748
880 0.49817143
888 0.4964783
896 0.49479792
904 0.4931301
912 0.49147466
920 0.48983144
928 0.48820026
936 0.48658095
944 0.48497335
952 0.48337731
960 0.48179267
968 0.48021928
976 0.47865698
984 0.47710564
992 0.4755651
1000 0.47403523
1008 0.4725159
1016 0.47100696
1024 0.46950829
1040 0.46654122
1056 0.4636137
1072 0.46072475
1088 0.45787345
1104 0.4550589
1120 0.45228024
1136 0.44953664
1152 0.44682729
1168 0.44415143
1184 0.4415083
1200 0.43889719
1216 0.43631739
1232 0.43376823
1248 0.43124907
1264 0.42875927
1280 0.42629822
1296 0.42386532
1312 0.42146002
1328 0.41908175
1344 0.41672997
1360 0.41440417
1376 0.41210383
1392 0.40982847
1408 0.40757761
1424 0.40535079
1440 0.40314756
1456 0.40096747
1472 0.39881012
1488 0.39667508
1504 0.39456195
1520 0.39247034
1536 0.39039988
1552 0.38835019
1568 0.38632091
1584 0.3843117
1600 0.3823222
1616 0.38035209
1632 0.37840105
1648 0.37646875
1664 0.37455489
1680 0.37265917
1696 0.3707813
1712 0.36892098
1728 0.36707794
1744 0.36525191
1760 0.36344262
1776 0.3616498
1792 0.35987322
1808 0.35811261
1824 0.35636774
1840 0.35463837
1856 0.35292426
1872 0.3512252
1888 0.34954096
1904 0.34787131
1920 0.34621606
1936 0.344575
1952 0.34294791
1968 0.34133461
1984 0.33973489
2000 0.33814857
2016 0.33657547
2032 0.33501539
2048 0.33346816
2080 0.33041156
2112 0.3274043
2144 0.32444508
2176 0.32153264
2208 0.31866578
2240 0.31584334
2272 0.3130642
2304 0.31032728
2336 0.30763154
2368 0.30497598
2400 0.30235965
2432 0.2997816
2464 0.29724094
2496 0.2947368
2528 0.29226834
2560 0.28983475
2592 0.28743525
2624 0.28506908
2656 0.2827355
2688 0.2804338
2720 0.2781633
2752 0.27592332
2784 0.27371322
2816 0.27153238
2848 0.26938018
2880 0.26725604
2912 0.26515939
2944 0.26308966
2976 0.26104633
3008 0.25902886
3040 0.25703674
3072 0.25506949
3104 0.25312662
3136 0.25120767
3168 0.24931218
3200 0.2474397
3232 0.24558981
3264 0.24376209
3296 0.24195613
3328 0.24017153
3360 0.23840791
3392 0.23666489
3424 0.2349421
3456 0.23323918
3488 0.23155579
3520 0.22989159
3552 0.22824623
3584 0.22661941
3616 0.22501079
3648 0.22342009
3680 0.22184698
3712 0.22029119
3744 0.21875241
3776 0.21723038
3808 0.21572482
3840 0.21423546
3872 0.21276204
3904 0.2113043
3936 0.209862
3968 0.20843489
4000 0.20702273
4032 0.20562528
4064 0.20424233
4096 0.20287365
4160 0.2001782
4224 0.19753726
4288 0.1949492
4352 0.19241247
4416 0.18992557
4480 0.18748706
4544 0.18509558
4608 0.18274981
4672 0.18044846
4736 0.17819032
4800 0.17597422
4864 0.17379902
4928 0.17166363
4992 0.16956701
5056 0.16750813
5120 0.16548602
5184 0.16349975
5248 0.1615484
5312 0.15963109
5376 0.15774698
5440 0.15589524
5504 0.1540751
5568 0.15228577
5632 0.15052653
5696 0.14879665
5760 0.14709544
5824 0.14542224
5888 0.14377639
5952 0.14215726
6016 0.14056424
6080 0.13899674
6144 0.1374542
6208 0.13593604
6272 0.13444175
6336 0.13297078
6400 0.13152263
6464 0.13009681
6528 0.12869285
6592 0.12731027
6656 0.12594863
6720 0.12460748
6784 0.1232864
6848 0.12198497
6912 0.12070279
6976 0.11943948
7040 0.11819463
7104 0.11696789
7168 0.1157589
7232 0.11456729
7296 0.11339273
7360 0.11223489
7424 0.11109343
7488 0.10996805
7552 0.10885843
7616 0.10776427
7680 0.10668528
7744 0.10562117
7808 0.10457166
7872 0.10353649
7936 0.10251538
8000 0.10150808
8064 0.10051434
8128 0.099533902
8192 0.098566533
8320 0.096670062
8448 0.094823112
8576 0.093023952
8704 0.091270928
8832 0.089562463
8960 0.087897048
9088 0.086273241
9216 0.084689662
9344 0.08314499
9472 0.081637961
9600 0.080167362
9728 0.078732032
9856 0.077330858
9984 0.075962769
10112 0.074626741
10240 0.073321789
10368 0.072046964
10496 0.070801359
10624 0.069584099
10752 0.068394342
10880 0.06723128
11008 0.066094133
11136 0.064982152
11264 0.063894613
11392 0.062830821
11520 0.061790106
11648 0.060771819
11776 0.059775337
11904 0.058800058
12032 0.057845402
12160 0.056910806
12288 0.05599573
12416 0.055099651
12544 0.054222062
12672 0.053362475
12800 0.052520418
12928 0.051695435
13056 0.050887082
13184 0.050094933
13312 0.049318574
13440 0.048557604
13568 0.047811636
13696 0.047080294
13824 0.046363214
13952 0.045660044
14080 0.044970441
14208 0.044294076
14336 0.043630626
14464 0.04297978
14592 0.042341237
14720 0.041714702
14848 0.041099892
14976 0.04049653
15104 0.039904349
15232 0.039323088
15360 0.038752494
15488 0.038192323
15616 0.037642335
15744 0.037102299
15872 0.036571989
16000 0.036051187
16128 0.03553968
16256 0.03503726
16384 0.034543727
16640 0.033582541
16896 0.032654619
17152 0.031758536
17408 0.030892942
17664 0.030056557
17920 0.029248166
18176 0.028466617
18432 0.027710813
18688 0.026979715
18944 0.026272331
19200 0.02558772
19456 0.024924985
19712 0.024283272
19968 0.023661768
20224 0.023059697
20480 0.02247632
20736 0.02191093
20992 0.021362854
21248 0.020831449
21504 0.020316099
21760 0.019816218
22016 0.019331244
22272 0.01886064
22528 0.018403891
22784 0.017960506
23040 0.017530014
23296 0.017111963
23552 0.016705921
23808 0.016311474
24064 0.015928224
24320 0.015555789
24576 0.015193805
24832 0.01484192
25088 0.014499796
25344 0.014167111
25600 0.013843553
25856 0.013528824
26112 0.013222636
26368 0.012924714
26624 0.012634791
26880 0.012352612
27136 0.012077931
27392 0.011810512
27648 0.011550126
27904 0.011296555
28160 0.011049587
28416 0.010809019
28672 0.010574654
28928 0.010346302
29184 0.010123783
29440 0.009906919
29696 0.0096955415
29952 0.0094894865
30208 0.009288596
30464 0.0090927177
30720 0.0089017043
30976 0.0087154137
31232 0.0085337087
31488 0.0083564567
31744 0.0081835295
32000 0.0080148033
32256 0.0078501585
32512 0.0076894793
32768 0.007532654
33280 0.0072301354
33792 0.0069417789
34304 0.006666813
34816 0.0064045151
35328 0.0061542074
35840 0.0059152541
36352 0.0056870584
36864 0.0054690597
37376 0.0052607309
37888 0.0050615763
38400 0.0048711296
38912 0.0046889515
39424 0.0045146284
39936 0.0043477702
&
@target G0.S23
@type xy
1 0.95305154
2 0.92578183
3 0.90333878
4 0.88366864
5 0.86590239
6 0.84956588
7 0.83436332
8 0.82009394
9 0.80661324
10 0.79381268
11 0.78160795
12 0.76993188
13 0.75872977
14 0.74795627
15 0.73757327
16 0.72754828
17 0.71785334
18 0.70846414
19 0.69935935
20 0.69052015
21 0.6819298
22 0.6735733
23 0.66543721
24 0.65750933
25 0.64977863
26 0.64223503
27 0.63486931
28 0.62767301
29 0.62063834
30 0.6137581
31 0.60702563
32 0.60043473
33 0.59397964
34 0.58765497
35 0.58145572
36 0.57537715
37 0.56941486
38 0.56356468
39 0.55782271
40 0.55218525
41 0.54664882
42 0.54121011
43 0.53586601
44 0.53061355
45 0.52544991
46 0.52037242
47 0.51537854
48 0.51046584
49 0.50563201
50 0.50087483
51 0.49619221
52 0.49158211
53 0.48704262
54 0.48257188
55 0.47816812
56 0.47382964
57 0.46955479
58 0.46534202
59 0.46118982
60 0.45709673
61 0.45306135
62 0.44908235
63 0.44515841
64 0.4412883
65 0.4374708
66 0.43370475
67 0.42998902
68 0.42632253
69 0.42270423
70 0.41913308
71 0.41560813
72 0.4121284
73 0.40869297
74 0.40530096
75 0.40195149
76 0.39864372
77 0.39537684
78 0.39215006
79 0.3889626
80 0.38581373
81 0.38270271
82 0.37962884
83 0.37659144
84 0.37358984
85 0.37062338
86 0.36769145
87 0.36479343
88 0.36192871
89 0.35909673
90 0.3562969
91 0.35352868
92 0.35079153
93 0.34808493
94 0.34540836
95 0.34276132
96 0.34014333
97 0.33755391
98 0.33499259
99 0.33245893
100 0.32995248
101 0.32747281
102 0.3250195
103 0.32259213
104 0.3201903
105 0.31781362
106 0.3154617
107 0.31313417
108 0.31083065
109 0.30855079
110 0.30629423
111 0.30406063
112 0.30184965
113 0.29966096
114 0.29749423
115 0.29534915
116 0.29322541
117 0.2911227
118 0.28904073
119 0.2869792
120 0.28493782
121 0.28291633
122 0.28091443
123 0.27893186
124 0.27696836
125 0.27502367
126 0.27309753
127 0.27118969
128 0.26929991
130 0.26557356
132 0.26191663
134 0.25832729
136 0.25480383
138 0.25134456
140 0.24794786
142 0.24461218
144 0.24133601
146 0.23811789
148 0.23495642
150 0.23185024
152 0.22879803
154 0.22579852
156 0.22285047
158 0.2199527
160 0.21710404
162 0.21430338
164 0.21154963
166 0.20884174
168 0.20617869
170 0.20355948
172 0.20098316
174 0.19844879
176 0.19595547
178 0.19350232
180 0.19108848
182 0.18871312
184 0.18637544
186 0.18407465
188 0.18180998
190 0.1795807
192 0.17738607
194 0.17522541
196 0.17309802
198 0.17100324
200 0.16894042
202 0.16690892
204 0.16490814
206 0.16293746
208 0.16099632
210 0.15908413
212 0.15720035
214 0.15534442
216 0.15351583
218 0.15171405
220 0.14993858
222 0.14818894
224 0.14646464
226 0.14476522
228 0.14309022
230 0.14143919
232 0.1398117
234 0.13820733
236 0.13662565
238 0.13506626
240 0.13352878
242 0.1320128
244 0.13051795
246 0.12904386
248 0.12759017
250 0.12615652
252 0.12474256
254 0.12334797
256 0.1219724
260 0.11927706
264 0.11665402
268 0.11410089
272 0.11161535
276 0.10919519
280 0.1068383
284 0.10454264
288 0.10230626
292 0.10012727
296 0.098003885
300 0.095934363
304 0.093917038
308 0.091950308
312 0.090032631
316 0.088162522
320 0.086338552
324 0.084559343
328 0.082823568
332 0.081129949
336 0.079477252
340 0.077864289
344 0.076289912
348 0.074753014
352 0.073252526
356 0.071787418
360 0.070356692
364 0.068959385
368 0.067594569
372 0.066261343
376 0.064958838
380 0.063686215
384 0.06244266
388 0.061227388
392 0.060039636
396 0.058878669
400 0.057743774
404 0.05663426
408 0.055549459
412 0.054488723
416 0.053451425
420 0.052436957
424 0.051444728
428 0.050474169
432 0.049524724
436 0.048595857
440 0.047687047
444 0.046797787
448 0.045927588
452 0.045075974
456 0.044242482
460 0.043426664
464 0.042628084
468 0.041846319
472 0.041080959
476 0.040331604
480 0.039597868
484 0.038879372
488 0.038175752
492 0.03748665
496 0.036811723
500 0.036150632
504 0.035503051
508 0.034868662
512 0.034247156
520 0.033041596
528 0.03188406
536 0.030772359
544 0.029704421
552 0.028678279
560 0.02769207
568 0.026744025
576 0.025832465
584 0.024955797
592 0.024112504
600 0.023301148
608 0.022520361
616 0.02176884
624 0.021045347
632 0.020348703
640 0.019677785
648 0.019031524
656 0.018408901
664 0.017808943
672 0.017230726
680 0.016673365
688 0.016136018
696 0.015617881
704 0.015118184
712 0.014636195
720 0.014171214
728 0.01372257
736 0.013289623
744 0.012871763
752 0.012468403
760 0.012078984
768 0.011702971
776 0.011339851
784 0.010989134
792 0.01065035
800 0.010323048
808 0.010006799
816 0.0097011883
824 0.009405821
832 0.0091203174
840 0.0088443138
848 0.0085774613
856 0.0083194251
864 0.0080698843
872 0.0078285306
880 0.0075950684
888 0.0073692137
896 0.0071506939
904 0.0069392472
912 0.0067346221
920 0.006536577
928 0.0063448797
936 0.0061593071
944 0.0059796447
952 0.0058056862
960 0.0056372335
968 0.0054740958
976 0.0053160897
984 0.0051630387
992 0.005014773
1000 0.0048711291
1008 0.0047319499
1016 0.0045970839
1024 0.0044663852
1040 0.0042169337
1056 0.0039825332
1072 0.003762198
1088 0.0035550126
1104 0.0033601265
1120 0.0031767491
1136 0.0030041449
1152 0.0028416296
1168 0.002688566
1184 0.0025443605
1200 0.0024084601
1216 0.002280349
1232 0.0021595461
1248 0.0020456025
1264 0.001938099
1280 0.0018366442
1296 0.0017408724
1312 0.0016504415
1328 0.0015650318
1344 0.0014843441
1360 0.0014080985
1376 0.001336033
1392 0.001267902
1408 0.0012034756
1424 0.0011425382
1440 0.0010848878
1456 0.0010303347
1472 0.00097870134
1488 0.00092982071
1504 0.00088353618
1520 0.00083970065
1536 0.00079817594
1552 0.0007588322
1568 0.00072154738
1584 0.00068620673
1600 0.00065270233
1616 0.00062093266
1632 0.00059080219
1648 0.00056222099
1664 0.0005351044
1680 0.00050937269
1696 0.00048495074
1712 0.00046176779
1728 0.00043975713
1744 0.00041885589
1760 0.00039900477
1776 0.00038014784
1792 0.00036223234
1808 0.0003452085
1824 0.00032902931
1840 0.00031365042
1856 0.00029902994
1872 0.00028512831
1888 0.00027190814
1904 0.00025933413
1920 0.00024737291
1936 0.00023599291
1952 0.00022516431
1968 0.0002148589
1984 0.00020505
2000 0.00019571238
2016 0.00018682213
2032 0.00017835666
2048 0.00017029457
2080 0.00015530057
2112 0.00014169059
2144 0.00012933045
2176 0.00011809965
2208 0.00010788991
2240 9.8603869e-05
2272 9.0153912e-05
2304 8.2461153e-05
2336 7.5454518e-05
2368 6.9069933e-05
2400 6.3249599e-05
2432 5.7941345e-05
2464 5.3098056e-05
2496 4.8677157e-05
2528 4.4640153e-05
2560 4.0952223e-05
2592 3.7581846e-05
2624 3.4500482e-05
2656 3.168227e-05
2688 2.9103767e-05
2720 2.6743711e-05
2752 2.4582811e-05
2784 2.2603553e-05
2816 2.0790031e-05
2848 1.9127791e-05
2880 1.7603695e-05
2912 1.6205792e-05
2944 1.4923211e-05
2976 1.3746055e-05
3008 1.2665312e-05
3040 1.1672773e-05
3072 1.0760956e-05
3104 9.9230394e-06
3136 9.1528006e-06
3168 8.444563e-06
3200 7.7931446e-06
3232 7.1938138e-06
3264 6.6422481e-06
3296 6.1344982e-06
3328 5.6669534e-06
3360 5.2363125e-06
3392 4.8395552e-06
3424 4.4739183e-06
3456 4.1368719e-06
3488 3.8260998e-06
3520 3.5394803e-06
3552 3.2750694e-06
3584 3.0310853e-06
3616 2.8058943e-06
3648 2.5979982e-06
3680 2.4060225e-06
3712 2.2287059e-06
3744 2.0648905e-06
3776 1.9135131e-06
3808 1.7735973e-06
3840 1.6442459e-06
3872 1.5246343e-06
3904 1.4140048e-06
3936 1.3116604e-06
3968 1.21696e-06
4000 1.129314e-06
4032 1.0481798e-06
4064 9.7305771e-07
4096 9.0348788e-07
4160 7.7934408e-07
4224 6.7274429e-07
4288 5.8113685e-07
4352 5.0235229e-07
4416 4.3454435e-07
4480 3.7614035e-07
4544 3.2579948e-07
4608 2.8237759e-07
4672 2.4489749e-07
4736 2.125239e-07
4800 1.8454223e-07
4864 1.6034064e-07
4928 1.393949e-07
4992 1.2125543e-07
5056 1.055364e-07
5120 9.1906466e-08
5184 8.0080825e-08
5248 6.9814531e-08
5312 6.0896756e-08
5376 5.3145913e-08
5440 4.6405494e-08
5504 4.0540517e-08
5568 3.5434487e-08
5632 3.0986799e-08
5696 2.7110516e-08
5760 2.3730465e-08
5824 2.0781604e-08
5888 1.8207624e-08
5952 1.5959747e-08
6016 1.3995694e-08
6080 1.2278798e-08
6144 1.077724e-08
6208 9.463394e-09
6272 8.3132614e-09
6336 7.3059821e-09
6400 6.4234152e-09
6464 5.649776e-09
6528 4.9713232e-09
6592 4.3760878e-09
6656 3.8536397e-09
6720 3.394885e-09
6784 2.9918912e-09
6848 2.6377353e-09
6912 2.3263728e-09
6976 2.0525233e-09
7040 1.811572e-09
7104 1.5994843e-09
7168 1.4127305e-09
7232 1.248222e-09
7296 1.1032545e-09
7360 9.7545946e-10
7424 8.6276129e-10
7488 7.6334052e-10
7552 6.7560144e-10
7616 5.9814406e-10
7680 5.2973957e-10
7744 4.69309e-10
7808 4.1590455e-10
7872 3.6869333e-10
7936 3.2694316e-10
8000 2.9001012e-10
8064 2.5732772e-10
8128 2.2839737e-10
8192 2.0278014e-10
8320 1.5998454e-10
8448 1.263671e-10
8576 9.9927105e-11
8704 7.9107243e-11
8832 6.2693639e-11
8960 4.9738874e-11
9088 3.950253e-11
9216 3.1405226e-11
9344 2.4993022e-11
9472 1.990983e-11
9600 1.5875981e-11
9728 1.2671569e-11
9856 1.0123479e-11
9984 8.0952783e-12
10112 6.479322e-12
10240 5.1905877e-12
10368 4.1618488e-12
10496 3.3398937e-12
10624 2.6825604e-12
10752 2.1564085e-12
10880 1.7348883e-12
11008 1.3969002e-12
11136 1.1256599e-12
11264 9.0780327e-13
11392 7.3267921e-13
11520 5.9179132e-13
11648 4.7835579e-13
11776 3.8695144e-13
11904 3.132422e-13
&
@target G0.S24
@type xy
1 0.97174167
2 0.95068167
3 0.93190405
4 0.9145769
5 0.89832426
6 0.88293047
7 0.86825514
8 0.85419933
9 0.84068932
10 0.82766795
11 0.81508946
12 0.80291634
13 0.79111719
14 0.77966532
15 0.76853773
16 0.75771432
17 0.74717741
18 0.73691128
19 0.72690182
20 0.71713635
21 0.70760332
22 0.69829223
23 0.68919345
24 0.6802981
25 0.67159798
26 0.6630855
27 0.65475359
28 0.64659564
29 0.63860548
30 0.63077733
31 0.62310572
32 0.61558553
33 0.60821191
34 0.60098028
35 0.59388629
36 0.58692582
37 0.58009495
38 0.57338995
39 0.56680725
40 0.56034348
41 0.55399537
42 0.54775984
43 0.5416339
44 0.53561471
45 0.52969953
46 0.52388575
47 0.51817083
48 0.51255235
49 0.50702797
50 0.50159544
51 0.49625259
52 0.49099734
53 0.48582764
54 0.48074157
55 0.47573722
56 0.47081277
57 0.46596646
58 0.46119657
59 0.45650146
60 0.45187952
61 0.4473292
62 0.44284898
63 0.4384374
64 0.43409305
65 0.42981454
66 0.42560053
67 0.42144973
68 0.41736087
69 0.41333271
70 0.40936406
71 0.40545376
72 0.40160068
73 0.3978037
74 0.39406176
75 0.3903738
76 0.38673881
77 0.3831558
78 0.37962378
79 0.37614183
80 0.37270901
81 0.36932443
82 0.3659872
83 0.36269648
84 0.35945142
85 0.35625121
86 0.35309505
87 0.34998216
88 0.34691178
89 0.34388317
90 0.34089559
91 0.33794835
92 0.33504073
93 0.33217206
94 0.32934169
95 0.32654895
96 0.32379321
97 0.32107385
98 0.31839025
99 0.31574183
100 0.313128
101 0.31054818
102 0.30800182
103 0.30548837
104 0.3030073
105 0.30055806
106 0.29814016
107 0.29575308
108 0.29339634
109 0.29106944
110 0.28877191
111 0.28650328
112 0.2842631
113 0.28205092
114 0.2798663
115 0.27770881
116 0.27557803
117 0.27347354
118 0.27139494
119 0.26934182
120 0.2673138
121 0.2653105
122 0.26333152
123 0.26137652
124 0.25944511
125 0.25753695
126 0.25565169
127 0.25378897
128 0.25194848
130 0.24833281
132 0.24480211
134 0.24135389
136 0.23798574
138 0.23469534
140 0.23148048
142 0.22833897
144 0.22526874
146 0.22226777
148 0.2193341
150 0.21646587
152 0.21366124
154 0.21091845
156 0.2082358
158 0.20561164
160 0.20304438
162 0.20053246
164 0.1980744
166 0.19566874
168 0.19331408
170 0.19100906
172 0.18875237
174 0.18654272
176 0.18437889
178 0.18225968
180 0.18018391
182 0.17815047
184 0.17615826
186 0.17420621
188 0.17229331
190 0.17041855
192 0.16858096
194 0.16677961
196 0.16501357
198 0.16328197
200 0.16158394
202 0.15991865
204 0.15828528
206 0.15668304
208 0.15511118
210 0.15356894
212 0.15205561
214 0.15057047
216 0.14911285
218 0.14768209
220 0.14627752
222 0.14489854
224 0.14354453
226 0.14221489
228 0.14090904
230 0.13962644
232 0.13836652
234 0.13712876
236 0.13591263
238 0.13471765
240 0.13354331
242 0.13238914
244 0.13125468
246 0.13013947
248 0.12904308
250 0.12796507
252 0.12690503
254 0.12586256
256 0.12483725
260 0.12283661
264 0.12090015
268 0.11902505
272 0.11720865
276 0.1154484
280 0.1137419
284 0.11208686
288 0.1104811
292 0.10892255
296 0.10740925
300 0.10593931
304 0.10451096
308 0.1031225
312 0.10177231
316 0.10045885
320 0.099180658
324 0.097936331
328 0.096724539
332 0.095544009
336 0.094393531
340 0.093271947
344 0.092178155
348 0.0911111
352 0.090069778
356 0.089053229
360 0.088060534
364 0.087090818
368 0.086143244
372 0.085217011
376 0.084311354
380 0.083425541
384 0.082558873
388 0.081710678
392 0.080880318
396 0.080067178
400 0.07927067
404 0.078490234
408 0.077725329
412 0.076975441
416 0.076240074
420 0.075518755
424 0.074811029
428 0.07411646
432 0.073434632
436 0.072765142
440 0.072107606
444 0.071461656
448 0.070826936
452 0.070203106
456 0.069589841
460 0.068986825
464 0.068393757
468 0.067810347
472 0.067236317
476 0.066671399
480 0.066115334
484 0.065567876
488 0.065028786
492 0.064497834
496 0.0639748
500 0.06345947
504 0.062951641
508 0.062451114
512 0.0619577
520 0.060991485
528 0.060051607
536 0.059136777
544 0.058245794
552 0.057377539
560 0.056530968
568 0.055705107
576 0.054899047
584 0.054111936
592 0.053342978
600 0.052591425
608 0.051856578
616 0.051137779
624 0.050434411
632 0.049745891
640 0.049071672
648 0.04841124
656 0.047764107
664 0.047129812
672 0.046507923
680 0.045898028
688 0.045299737
696 0.044712682
704 0.044136512
712 0.043570895
720 0.043015514
728 0.042470068
736 0.041934272
744 0.041407851
752 0.040890545
760 0.040382106
768 0.039882294
776 0.039390884
784 0.038907657
792 0.038432405
800 0.037964926
808 0.03750503
816 0.037052532
824 0.036607255
832 0.036169027
840 0.035737686
848 0.035313073
856 0.034895036
864 0.034483428
872 0.034078107
880 0.033678937
888 0.033285785
896 0.032898523
904 0.032517027
912 0.032141179
920 0.031770862
928 0.031405963
936 0.031046374
944 0.030691989
952 0.030342706
960 0.029998425
968 0.02965905
976 0.029324486
984 0.028994643
992 0.028669431
1000 0.028348765
1008 0.028032559
1016 0.027720734
1024 0.027413208
1040 0.026810746
1056 0.026224577
1072 0.025654132
1088 0.025098869
1104 0.024558274
1120 0.024031853
1136 0.023519136
1152 0.023019675
1168 0.022533039
1184 0.022058817
1200 0.021596614
1216 0.021146052
1232 0.020706768
1248 0.020278415
1264 0.019860657
1280 0.019453173
1296 0.019055654
1312 0.018667802
1328 0.018289331
1344 0.017919965
1360 0.017559438
1376 0.017207495
1392 0.016863888
1408 0.016528379
1424 0.016200738
1440 0.015880744
1456 0.015568183
1472 0.015262847
1488 0.014964538
1504 0.014673061
1520 0.01438823
1536 0.014109865
1552 0.013837791
1568 0.013571839
1584 0.013311846
1600 0.013057654
1616 0.012809109
1632 0.012566064
1648 0.012328374
1664 0.0120959
1680 0.011868508
1696 0.011646067
1712 0.011428449
1728 0.011215533
1744 0.0110072
1760 0.010803332
1776 0.01060382
1792 0.010408553
1808 0.010217426
1824 0.010030337
1840 0.0098471859
1856 0.0096678766
1872 0.0094923151
1888 0.0093204103
1904 0.0091520736
1920 0.0089872192
1936 0.0088257634
1952 0.0086676249
1968 0.0085127249
1984 0.0083609866
2000 0.0082123354
2016 0.0080666986
2032 0.0079240057
2048 0.0077841881
2080 0.0075129132
2112 0.0072523607
2144 0.0070020449
2176 0.0067615051
2208 0.0065303048
2240 0.0063080298
2272 0.0060942872
2304 0.0058887037
2336 0.005690925
2368 0.0055006143
2400 0.0053174515
2432 0.0051411321
2464 0.0049713666
2496 0.0048078793
2528 0.0046504077
2560 0.0044987019
2592 0.0043525237
2624 0.0042116462
2656 0.0040758529
2688 0.0039449376
2720 0.0038187032
2752 0.0036969619
2784 0.0035795342
2816 0.003466249
2848 0.0033569425
2880 0.0032514585
2912 0.0031496474
2944 0.0030513665
2976 0.0029564791
3008 0.0028648546
3040 0.0027763678
3072 0.0026908993
3104 0.0026083344
3136 0.0025285635
3168 0.0024514815
3200 0.0023769877
3232 0.0023049858
3264 0.0022353834
3296 0.0021680918
3328 0.0021030261
3360 0.0020401049
3392 0.0019792499
3424 0.0019203863
3456 0.0018634419
3488 0.0018083479
3520 0.0017550378
3552 0.0017034479
3584 0.0016535172
3616 0.0016051868
3648 0.0015584004
3680 0.0015131036
3712 0.0014692444
3744 0.0014267726
3776 0.00138564
3808 0.0013458003
3840 0.0013072089
3872 0.0012698229
3904 0.0012336011
3936 0.0011985038
3968 0.0011644927
4000 0.0011315311
4032 0.0010995835
4064 0.001068616
4096 0.0010385955
4160 0.00098127055
4224 0.00092736927
4288 0.00087666935
4352 0.00082896421
4416 0.00078406183
4480 0.00074178359
4544 0.00070196328
4608 0.00066444615
4672 0.00062908803
4736 0.00059575455
4800 0.00056432043
4864 0.00053466879
4928 0.00050669056
4992 0.00048028387
5056 0.00045535359
5120 0.00043181081
5184 0.00040957239
5248 0.00038856061
5312 0.00036870271
5376 0.0003499306
5440 0.00033218053
5504 0.00031539277
5568 0.00029951137
5632 0.00028448384
5696 0.00027026101
5760 0.00025679672
5824 0.00024404766
5888 0.00023197319
5952 0.00022053513
6016 0.00020969762
6080 0.00019942699
6144 0.00018969156
6208 0.00018046157
6272 0.00017170901
6336 0.00016340756
6400 0.00015553243
6464 0.00014806028
6528 0.00014096916
6592 0.00013423839
6656 0.00012784846
6720 0.00012178103
6784 0.00011601878
6848 0.00011054541
6912 0.00010534551
6976 0.00010040458
7040 9.5708925e-05
7104 9.1245622e-05
7168 8.7002472e-05
7232 8.2967958e-05
7296 7.9131203e-05
7360 7.5481935e-05
7424 7.2010445e-05
7488 6.8707561e-05
7552 6.5564614e-05
7616 6.2573404e-05
7680 5.9726181e-05
7744 5.7015614e-05
7808 5.4434766e-05
7872 5.1977076e-05
7936 4.9636331e-05
8000 4.7406654e-05
8064 4.5282478e-05
8128 4.3258532e-05
8192 4.1329824e-05
8320 3.7739453e-05
8448 3.4476432e-05
8576 3.1509374e-05
8704 2.8810067e-05
8832 2.6353126e-05
8960 2.4115701e-05
9088 2.2077207e-05
9216 2.021909e-05
9344 1.8524612e-05
9472 1.6978667e-05
9600 1.5567615e-05
9728 1.4279128e-05
9856 1.3102061e-05
9984 1.202633e-05
10112 1.1042811e-05
10240 1.0143237e-05
10368 9.3201186e-06
10496 8.5666663e-06
10624 7.8767209e-06
10752 7.2446929e-06
10880 6.6655074e-06
11008 6.1345541e-06
11136 5.6476431e-06
11264 5.2009648e-06
11392 4.7910535e-06
11520 4.4147552e-06
11648 4.0691984e-06
11776 3.7517671e-06
11904 3.460078e-06
&
@target G0.S25
@type xy
0 1
1 0.98264177
2 0.97061737
3 0.95985742
4 0.94984054
5 0.94034886
6 0.93126423
7 0.92251311
8 0.91404554
9 0.90582551
10 0.89782584
11 0.89002533
12 0.88240696
13 0.87495674
14 0.86766302
15 0.86051587
16 0.85350677
17 0.84662828
18 0.83987386
19 0.83323773
20 0.82671469
21 0.82030006
22 0.8139896
23 0.80777946
24 0.80166608
25 0.79564621
26 0.78971682
27 0.78387511
28 0.77811847
29 0.77244446
30 0.76685079
31 0.7613353
32 0.75589595
33 0.75053084
34 0.74523813
35 0.7400161
36 0.73486311
37 0.72977759
38 0.72475805
39 0.71980305
40 0.71491122
41 0.71008126
42 0.70531189
43 0.70060192
44 0.69595017
45 0.69135551
46 0.68681687
47 0.68233319
48 0.67790347
49 0.67352671
50 0.66920199
51 0.66492837
52 0.66070498
53 0.65653093
54 0.6524054
55 0.64832757
56 0.64429664
57 0.64031186
58 0.63637246
59 0.63247771
60 0.62862691
61 0.62481936
62 0.62105439
63 0.61733133
64 0.61364954
65 0.61000839
66 0.60640727
67 0.60284558
68 0.59932273
69 0.59583814
70 0.59239126
71 0.58898154
72 0.58560844
73 0.58227143
74 0.57897
75 0.57570364
76 0.57247186
77 0.56927417
78 0.56611011
79 0.56297919
80 0.55988098
81 0.55681501
82 0.55378085
83 0.55077807
84 0.54780625
85 0.54486496
86 0.5419538
87 0.53907238
88 0.53622029
89 0.53339715
90 0.53060257
91 0.5278362
92 0.52509765
93 0.52238657
94 0.51970261
95 0.51704541
96 0.51441464
97 0.51180994
98 0.50923101
99 0.5066775
100 0.5041491
101 0.50164548
102 0.49916635
103 0.4967114
104 0.49428031
105 0.49187281
106 0.48948858
107 0.48712736
108 0.48478885
109 0.48247279
110 0.48017888
111 0.47790687
112 0.47565648
113 0.47342746
114 0.47121954
115 0.46903248
116 0.46686602
117 0.46471992
118 0.46259393
119 0.46048781
120 0.45840133
121 0.45633425
122 0.45428635
123 0.45225739
124 0.45024716
125 0.44825543
126 0.44628199
127 0.44432663
128 0.44238913
130 0.43856689
132 0.43481365
134 0.43112783
136 0.42750788
138 0.4239523
140 0.42045964
142 0.41702848
144 0.41365743
146 0.41034514
148 0.40709031
150 0.40389165
152 0.40074793
154 0.39765793
156 0.39462047
158 0.39163439
160 0.38869858
162 0.38581194
164 0.3829734
166 0.38018193
168 0.3774365
170 0.37473613
172 0.37207986
174 0.36946674
176 0.36689585
178 0.3643663
180 0.36187722
182 0.35942774
184 0.35701704
186 0.3546443
188 0.35230873
190 0.35000956
192 0.34774602
194 0.34551739
196 0.34332293
198 0.34116195
200 0.33903375
202 0.33693766
204 0.33487304
206 0.33283923
208 0.3308356
210 0.32886156
212 0.3269165
214 0.32499983
216 0.32311099
218 0.32124942
220 0.31941457
222 0.31760591
224 0.31582291
226 0.31406508
228 0.31233191
230 0.31062291
232 0.30893762
234 0.30727556
236 0.30563628
238 0.30401933
240 0.30242429
242 0.30085073
244 0.29929822
246 0.29776637
248 0.29625478
250 0.29476305
252 0.29329081
254 0.29183769
256 0.29040332
260 0.28758942
264 0.28484635
268 0.28217148
272 0.27956227
276 0.27701632
280 0.27453129
284 0.27210498
288 0.26973525
292 0.26742008
296 0.26515749
300 0.26294563
304 0.2607827
308 0.25866698
312 0.25659682
316 0.25457063
320 0.25258689
324 0.25064416
328 0.24874103
332 0.24687616
336 0.24504827
340 0.24325611
344 0.24149851
348 0.23977431
352 0.23808243
356 0.23642182
360 0.23479147
364 0.2331904
368 0.23161769
372 0.23007243
376 0.22855377
380 0.22706088
384 0.22559297
388 0.22414926
392 0.22272902
396 0.22133154
400 0.21995614
404 0.21860217
408 0.21726899
412 0.215956
416 0.21466262
420 0.21338827
424 0.21213242
428 0.21089455
432 0.20967414
436 0.20847073
440 0.20728384
444 0.20611302
448 0.20495784
452 0.20381789
456 0.20269275
460 0.20158204
464 0.20048538
468 0.19940242
472 0.1983328
476 0.19727619
480 0.19623227
484 0.19520071
488 0.19418123
492 0.19317352
496 0.1921773
500 0.1911923
504 0.19021827
508 0.18925493
512 0.18830205
520 0.18642673
528 0.18459048
536 0.18279162
544 0.18102856
552 0.17929982
560 0.17760401
568 0.17593982
576 0.17430602
584 0.17270148
592 0.1711251
600 0.16957585
608 0.1680528
616 0.16655501
624 0.16508165
632 0.1636319
640 0.162205
648 0.16080023
656 0.1594169
664 0.15805436
672 0.15671201
680 0.15538925
688 0.15408553
696 0.15280032
704 0.15153312
712 0.15028346
720 0.14905086
728 0.14783491
736 0.14663518
744 0.14545127
752 0.1442828
760 0.14312941
768 0.14199075
776 0.14086648
784 0.13975628
792 0.13865985
800 0.13757687
808 0.13650708
816 0.13545019
824 0.13440594
832 0.13337406
840 0.13235432
848 0.13134648
856 0.13035031
864 0.12936557
872 0.12839207
880 0.12742958
888 0.12647791
896 0.12553686
904 0.12460625
912 0.12368588
920 0.12277558
928 0.12187518
936 0.1209845
944 0.12010338
952 0.11923167
960 0.11836921
968 0.11751585
976 0.11667143
984 0.11583583
992 0.11500889
1000 0.11419048
1008 0.11338047
1016 0.11257873
1024 0.11178514
1040 0.11022189
1056 0.10868976
1072 0.10718786
1088 0.1057153
1104 0.10427126
1120 0.10285493
1136 0.10146556
1152 0.1001024
1168 0.098764758
1184 0.097451947
1200 0.096163318
1216 0.094898242
1232 0.093656114
1248 0.092436352
1264 0.091238391
1280 0.090061691
1296 0.088905726
1312 0.087769991
1328 0.086653997
1344 0.08555727
1360 0.084479353
1376 0.083419804
1392 0.082378194
1408 0.081354109
1424 0.080347145
1440 0.079356915
1456 0.07838304
1472 0.077425154
1488 0.076482902
1504 0.07555594
1520 0.074643933
1536 0.073746556
1552 0.072863494
1568 0.071994441
1584 0.0711391
1600 0.07029718
1616 0.069468402
1632 0.06865249
1648 0.067849181
1664 0.067058214
1680 0.066279339
1696 0.06551231
1712 0.064756889
1728 0.064012843
1744 0.063279948
1760 0.062557982
1776 0.061846731
1792 0.061145985
1808 0.060455542
1824 0.059775203
1840 0.059104774
1856 0.058444065
1872 0.057792894
1888 0.057151081
1904 0.056518449
1920 0.055894829
1936 0.055280053
1952 0.054673959
1968 0.054076387
1984 0.053487182
2000 0.052906192
2016 0.05233327
2032 0.05176827
2048 0.051211052
2080 0.05011941
2112 0.049057276
2144 0.04802363
2176 0.047017496
2208 0.04603794
2240 0.04508407
2272 0.044155031
2304 0.043250003
2336 0.042368201
2368 0.041508871
2400 0.040671293
2432 0.039854772
2464 0.039058644
2496 0.038282269
2528 0.037525032
2560 0.036786345
2592 0.036065639
2624 0.035362368
2656 0.034676007
2688 0.03400605
2720 0.03335201
2752 0.032713419
2784 0.032089824
2816 0.031480789
2848 0.030885895
2880 0.030304736
2912 0.029736923
2944 0.029182077
2976 0.028639834
3008 0.028109844
3040 0.027591767
3072 0.027085274
3104 0.026590049
3136 0.026105785
3168 0.025632187
3200 0.025168968
3232 0.024715851
3264 0.024272568
3296 0.02383886
3328 0.023414475
3360 0.02299917
3392 0.022592711
3424 0.022194868
3456 0.021805422
3488 0.021424158
3520 0.021050869
3552 0.020685353
3584 0.020327415
3616 0.019976867
3648 0.019633526
3680 0.019297212
3712 0.018967754
3744 0.018644983
3776 0.018328738
3808 0.01801886
3840 0.017715196
3872 0.017417598
3904 0.017125919
3936 0.016840021
3968 0.016559766
4000 0.016285022
4032 0.016015659
4064 0.015751553
4096 0.015492581
4160 0.01498957
4224 0.014505716
4288 0.014040158
4352 0.013592081
4416 0.013160712
4480 0.012745318
4544 0.012345206
4608 0.011959716
4672 0.011588222
4736 0.01123013
4800 0.010884875
4864 0.01055192
4928 0.010230755
4992 0.0099208937
5056 0.009621873
5120 0.0093332524
5184 0.0090546124
5248 0.0087855528
5312 0.0085256921
5376 0.0082746665
5440 0.0080321288
5504 0.0077977477
5568 0.0075712068
5632 0.0073522037
5696 0.0071404497
5760 0.0069356689
5824 0.0067375972
5888 0.0065459822
5952 0.0063605826
6016 0.006181167
6080 0.0060075144
6144 0.0058394129
6208 0.0056766595
6272 0.0055190598
6336 0.0053664275
6400 0.005218584
6464 0.0050753579
6528 0.0049365851
6592 0.0048021078
6656 0.0046717748
6720 0.004545441
6784 0.004422967
6848 0.0043042189
6912 0.0041890681
6976 0.0040773911
7040 0.0039690692
7104 0.0038639882
7168 0.0037620385
7232 0.0036631146
7296 0.003567115
7360 0.0034739421
7424 0.003383502
7488 0.0032957042
7552 0.0032104617
7616 0.0031276908
7680 0.0030473108
7744 0.0029692439
7808 0.0028934154
7872 0.002819753
7936 0.0027481873
8000 0.0026786513
8064 0.0026110803
8128 0.0025454122
8192 0.0024815867
8320 0.0023592344
8448 0.0022435839
8576 0.0021342261
8704 0.0020307796
8832 0.001932889
8960 0.0018402225
9088 0.0017524704
9216 0.0016693436
9344 0.0015905718
9472 0.0015159021
9600 0.0014450981
9728 0.0013779383
9856 0.0013142156
9984 0.0012537355
10112 0.001196316
10240 0.0011417863
10368 0.001089986
10496 0.0010407648
10624 0.00099398128
10752 0.00094950267
10880 0.00090720414
11008 0.00086696835
11136 0.00082868486
11264 0.00079224975
11392 0.00075756518
11520 0.000724539
11648 0.00069308437
11776 0.00066311945
11904 0.00063456707
12032 0.00060735444
12160 0.00058141287
12288 0.00055667753
12416 0.0005330872
12544 0.00051058408
12672 0.00048911352
12800 0.0004686239
12928 0.00044906641
13056 0.00043039488
13184 0.00041256565
13312 0.00039553738
13440 0.00037927096
13568 0.00036372936
13696 0.0003488775
13824 0.00033468215
13952 0.00032111182
14080 0.00030813666
14208 0.00029572837
14336 0.00028386011
14464 0.00027250643
14592 0.00026164317
14720 0.0002512474
14848 0.00024129735
14976 0.00023177235
15104 0.00022265279
15232 0.00021392
15360 0.00020555627
15488 0.00019754476
15616 0.00018986946
15744 0.00018251515
15872 0.00017546733
16000 0.00016871225
16128 0.0001622368
16256 0.0001560285
16384 0.00015007549
16640 0.00013889064
16896 0.00012859815
17152 0.00011912168
17408 0.00011039191
17664 0.00010234584
17920 9.4926153e-05
18176 8.8080694e-05
18432 8.1761951e-05
18688 7.5926619e-05
18944 7.0535202e-05
19200 6.5551653e-05
19456 6.0943054e-05
19712 5.6679322e-05
19968 5.2732951e-05
&
@target G0.S26
@type xy
0 1
1 0.98616766
2 0.97689622
3 0.96878059
4 0.96134438
5 0.954384
6 0.94778747
7 0.94148444
8 0.93542686
9 0.92957992
10 0.92391731
11 0.91841851
12 0.91306706
13 0.90784947
14 0.90275453
15 0.89777274
16 0.89289597
17 0.88811719
18 0.88343025
19 0.87882972
20 0.8743108
21 0.86986919
22 0.86550101
23 0.86120278
24 0.85697131
25 0.85280371
26 0.84869733
27 0.84464971
28 0.84065861
29 0.83672195
30 0.83283777
31 0.82900429
32 0.82521982
33 0.82148278
34 0.81779169
35 0.81414516
36 0.8105419
37 0.80698066
38 0.80346028
39 0.79997966
40 0.79653774
41 0.79313355
42 0.78976612
43 0.78643457
44 0.78313804
45 0.7798757
46 0.77664679
47 0.77345054
48 0.77028624
49 0.76715322
50 0.7640508
51 0.76097835
52 0.75793528
53 0.75492099
54 0.75193492
55 0.74897653
56 0.7460453
57 0.74314071
58 0.74026229
59 0.73740957
60 0.73458208
61 0.73177939
62 0.72900107
63 0.72624671
64 0.72351591
65 0.72080828
66 0.71812345
67 0.71546104
68 0.71282071
69 0.71020211
70 0.70760491
71 0.70502878
72 0.70247339
73 0.69993846
74 0.69742367
75 0.69492873
76 0.69245335
77 0.68999727
78 0.68756021
79 0.6851419
80 0.68274209
81 0.68036052
82 0.67799696
83 0.67565116
84 0.67332288
85 0.6710119
86 0.668718
87 0.66644095
88 0.66418054
89 0.66193656
90 0.65970881
91 0.65749709
92 0.6553012
93 0.65312095
94 0.65095614
95 0.64880661
96 0.64667215
97 0.64455261
98 0.6424478
99 0.64035755
100 0.6382817
101 0.63622008
102 0.63417253
103 0.6321389
104 0.63011902
105 0.62811276
106 0.62611995
107 0.62414045
108 0.62217412
109 0.62022082
110 0.6182804
111 0.61635274
112 0.61443769
113 0.61253512
114 0.61064491
115 0.60876693
116 0.60690105
117 0.60504714
118 0.6032051
119 0.60137479
120 0.5995561
121 0.59774891
122 0.59595312
123 0.5941686
124 0.59239525
125 0.59063296
126 0.58888162
127 0.58714113
128 0.58541138
130 0.58198371
132 0.5785978
134 0.57525289
136 0.57194821
138 0.56868303
140 0.56545664
142 0.56226834
144 0.55911747
146 0.55600336
148 0.55292538
150 0.54988291
152 0.54687533
154 0.54390205
156 0.54096251
158 0.53805613
160 0.53518238
162 0.53234071
164 0.5295306
166 0.52675155
168 0.52400305
170 0.52128462
172 0.51859578
174 0.51593608
176 0.51330506
178 0.51070226
180 0.50812727
182 0.50557966
184 0.503059
186 0.5005649
188 0.49809696
190 0.49565479
192 0.493238
194 0.49084623
196 0.48847911
198 0.48613628
200 0.48381739
202 0.48152209
204 0.47925006
206 0.47700096
208 0.47477447
210 0.47257027
212 0.47038804
214 0.46822749
216 0.46608831
218 0.46397021
220 0.4618729
222 0.45979611
224 0.45773954
226 0.45570293
228 0.45368601
230 0.45168852
232 0.4497102
234 0.44775079
236 0.44581006
238 0.44388774
240 0.44198361
242 0.44009743
244 0.43822895
246 0.43637797
248 0.43454424
250 0.43272756
252 0.43092771
254 0.42914446
256 0.42737762
260 0.42389232
264 0.4204702
268 0.41710971
272 0.41380934
276 0.41056763
280 0.40738317
284 0.4042546
288 0.40118058
292 0.39815983
296 0.3951911
300 0.39227319
304 0.38940492
308 0.38658514
312 0.38381276
316 0.3810867
320 0.37840592
324 0.37576939
328 0.37317615
332 0.37062522
336 0.36811568
340 0.36564662
344 0.36321716
348 0.36082644
352 0.35847364
356 0.35615793
360 0.35387853
364 0.35163467
368 0.3494256
372 0.34725059
376 0.34510894
380 0.34299993
384 0.34092291
388 0.33887722
392 0.3368622
396 0.33487725
400 0.33292175
404 0.3309951
408 0.32909672
412 0.32722606
416 0.32538255
420 0.32356566
424 0.32177486
428 0.32000965
432 0.31826952
436 0.31655398
440 0.31486255
444 0.31319478
448 0.31155019
452 0.30992836
456 0.30832884
460 0.30675121
464 0.30519506
468 0.30365998
472 0.30214557
476 0.30065145
480 0.29917724
484 0.29772258
488 0.29628709
492 0.29487043
496 0.29347224
500 0.2920922
504 0.29072997
508 0.28938523
512 0.28805765
520 0.28545279
528 0.28291299
536 0.28043594
544 0.27801946
552 0.27566143
560 0.27335983
568 0.27111273
576 0.26891826
584 0.26677466
592 0.26468019
600 0.26263322
608 0.26063218
616 0.25867554
624 0.25676186
632 0.25488973
640 0.2530578
648 0.25126479
656 0.24950945
664 0.24779058
672 0.24610704
680 0.24445771
688 0.24284153
696 0.24125747
704 0.23970454
712 0.2381818
720 0.23668831
728 0.2352232
736 0.23378562
744 0.23237474
752 0.23098977
760 0.22962995
768 0.22829454
776 0.22698283
784 0.22569413
792 0.22442778
800 0.22318315
808 0.22195961
816 0.22075657
824 0.21957346
832 0.21840971
840 0.2172648
848 0.2161382
856 0.21502941
864 0.21393795
872 0.21286335
880 0.21180515
888 0.21076292
896 0.20973624
904 0.2087247
912 0.20772789
920 0.20674544
928 0.20577698
936 0.20482214
944 0.20388058
952 0.20295196
960 0.20203595
968 0.20113225
976 0.20024054
984 0.19936054
992 0.19849194
1000 0.19763448
1008 0.19678788
1016 0.19595189
1024 0.19512624
1040 0.19350504
1056 0.19192239
1072 0.19037653
1088 0.18886581
1104 0.18738866
1120 0.1859436
1136 0.18452927
1152 0.18314433
1168 0.18178757
1184 0.18045781
1200 0.17915396
1216 0.17787497
1232 0.17661986
1248 0.17538771
1264 0.17417762
1280 0.17298878
1296 0.17182038
1312 0.17067168
1328 0.16954198
1344 0.16843059
1360 0.16733688
1376 0.16626025
1392 0.16520011
1408 0.16415592
1424 0.16312716
1440 0.16211333
1456 0.16111396
1472 0.1601286
1488 0.15915682
1504 0.15819822
1520 0.1572524
1536 0.15631899
1552 0.15539764
1568 0.15448801
1584 0.15358978
1600 0.15270263
1616 0.15182626
1632 0.15096041
1648 0.15010478
1664 0.14925913
1680 0.1484232
1696 0.14759676
1712 0.14677957
1728 0.14597142
1744 0.14517209
1760 0.14438138
1776 0.14359909
1792 0.14282504
1808 0.14205905
1824 0.14130094
1840 0.14055054
1856 0.1398077
1872 0.13907225
1888 0.13834406
1904 0.13762296
1920 0.13690882
1936 0.13620152
1952 0.1355009
1968 0.13480686
1984 0.13411927
2000 0.13343801
2016 0.13276297
2032 0.13209403
2048 0.13143109
2080 0.13012279
2112 0.12883729
2144 0.12757383
2176 0.12633171
2208 0.12511026
2240 0.12390886
2272 0.1227269
2304 0.12156384
2336 0.12041912
2368 0.11929224
2400 0.11818272
2432 0.11709008
2464 0.1160139
2496 0.11495374
2528 0.1139092
2560 0.11287989
2592 0.11186545
2624 0.11086552
2656 0.10987976
2688 0.10890783
2720 0.10794943
2752 0.10700424
2784 0.10607198
2816 0.10515236
2848 0.10424511
2880 0.10334996
2912 0.10246667
2944 0.10159498
2976 0.10073465
3008 0.099885465
3040 0.099047189
3072 0.098219608
3104 0.097402513
3136 0.0965957
3168 0.095798972
3200 0.095012136
3232 0.094235007
3264 0.093467402
3296 0.092709147
3328 0.091960069
3360 0.091220003
3392 0.090488785
3424 0.089766259
3456 0.08905227
3488 0.088346668
3520 0.087649308
3552 0.086960048
3584 0.086278748
3616 0.085605273
3648 0.084939492
3680 0.084281275
3712 0.083630497
3744 0.082987035
3776 0.082350769
3808 0.081721583
3840 0.081099361
3872 0.080483992
3904 0.079875367
3936 0.079273379
3968 0.078677924
4000 0.0780889
4032 0.077506206
4064 0.076929745
4096 0.076359421
4160 0.075236815
4224 0.074137661
4288 0.073061266
4352 0.072006961
4416 0.070974109
4480 0.069962094
4544 0.068970327
4608 0.067998239
4672 0.067045285
4736 0.066110939
4800 0.065194696
4864 0.064296069
4928 0.063414588
4992 0.0625498
5056 0.06170127
5120 0.060868575
5184 0.06005131
5248 0.059249082
5312 0.058461511
5376 0.057688232
5440 0.05692889
5504 0.056183143
5568 0.055450659
5632 0.054731118
5696 0.05402421
5760 0.053329634
5824 0.052647099
5888 0.051976324
5952 0.051317035
6016 0.050668968
6080 0.050031866
6144 0.04940548
6208 0.048789568
6272 0.048183896
6336 0.047588237
6400 0.047002369
6464 0.046426078
6528 0.045859156
6592 0.045301401
6656 0.044752615
6720 0.044212607
6784 0.043681192
6848 0.043158189
6912 0.042643421
6976 0.042136718
7040 0.041637914
7104 0.041146846
7168 0.040663356
7232 0.040187292
7296 0.039718504
7360 0.039256845
7424 0.038802175
7488 0.038354354
7552 0.037913249
7616 0.037478728
7680 0.037050663
7744 0.036628929
7808 0.036213404
7872 0.03580397
7936 0.035400511
8000 0.035002915
8064 0.03461107
8128 0.034224869
8192 0.033844208
8320 0.033099095
8448 0.03237494
8576 0.031670988
8704 0.030986517
8832 0.030320841
8960 0.029673301
9088 0.029043269
9216 0.028430144
9344 0.027833351
9472 0.027252339
9600 0.026686581
9728 0.026135571
9856 0.025598825
9984 0.025075879
10112 0.024566286
10240 0.02406962
10368 0.023585469
10496 0.02311344
10624 0.022653152
10752 0.022204242
10880 0.02176636
11008 0.021339167
11136 0.020922341
11264 0.020515568
11392 0.020118549
11520 0.019730993
11648 0.019352622
11776 0.018983168
11904 0.01862237
12032 0.018269979
12160 0.017925754
12288 0.017589462
12416 0.017260879
12544 0.016939787
12672 0.016625979
12800 0.01631925
12928 0.016019407
13056 0.01572626
13184 0.015439627
13312 0.015159331
13440 0.014885202
13568 0.014617075
13696 0.014354789
13824 0.014098191
13952 0.013847131
14080 0.013601463
14208 0.013361048
14336 0.013125749
14464 0.012895435
14592 0.012669979
14720 0.012449257
14848 0.012233149
14976 0.012021538
15104 0.011814312
15232 0.011611363
15360 0.011412582
15488 0.011217869
15616 0.011027123
15744 0.010840247
15872 0.010657147
16000 0.010477731
16128 0.010301912
16256 0.010129602
16384 0.0099607191
16640 0.0096329078
16896 0.0093178548
17152 0.0090149711
17408 0.0087236999
17664 0.0084435144
17920 0.0081739162
18176 0.0079144331
18432 0.0076646178
18688 0.0074240462
18944 0.0071923163
19200 0.0069690462
19456 0.0067538737
19712 0.0065464545
19968 0.0063464617
20224 0.0061535843
20480 0.0059675266
20736 0.0057880071
20992 0.0056147581
21248 0.0054475244
21504 0.005286063
21760 0.0051301424
22016 0.0049795417
22272 0.0048340503
22528 0.0046934673
22784 0.0045576009
23040 0.0044262679
23296 0.0042992936
23552 0.0041765108
23808 0.0040577598
24064 0.0039428879
24320 0.0038317491
24576 0.0037242038
24832 0.0036201182
25088 0.0035193644
25344 0.0034218199
25600 0.0033273674
25856 0.0032358943
26112 0.0031472931
26368 0.0030614605
26624 0.0029782973
26880 0.0028977088
27136 0.0028196037
27392 0.0027438946
27648 0.0026704977
27904 0.0025993325
28160 0.0025303215
28416 0.0024633905
28672 0.0023984681
28928 0.0023354857
29184 0.0022743775
29440 0.0022150799
29696 0.0021575323
29952 0.0021016758
&
@target G0.S27
@type xy
0 1
1 0.98872208
2 0.98182477
3 0.97593005
4 0.97060604
5 0.96567218
6 0.96103075
7 0.95662116
8 0.95240247
9 0.94834532
10 0.94442775
11 0.94063275
12 0.93694679
13 0.93335888
14 0.92985995
15 0.92644235
16 0.9230996
17 0.91982613
18 0.91661707
19 0.91346818
20 0.91037573
21 0.90733637
22 0.90434714
23 0.90140535
24 0.8985086
25 0.89565467
26 0.89284159
27 0.8900675
28 0.88733075
29 0.88462977
30 0.88196314
31 0.87932953
32 0.87672772
33 0.87415655
34 0.87161496
35 0.86910194
36 0.86661656
37 0.86415794
38 0.86172524
39 0.85931769
40 0.85693455
41 0.85457512
42 0.85223873
43 0.84992477
44 0.84763264
45 0.84536177
46 0.84311163
47 0.84088169
48 0.83867148
49 0.83648053
50 0.83430838
51 0.83215462
52 0.83001883
53 0.82790062
54 0.82579961
55 0.82371545
56 0.82164779
57 0.81959628
58 0.81756062
59 0.81554049
60 0.8135356
61 0.81154565
62 0.80957036
63 0.80760948
64 0.80566274
65 0.8037299
66 0.8018107
67 0.79990492
68 0.79801233
69 0.79613271
70 0.79426585
71 0.79241153
72 0.79056957
73 0.78873976
74 0.78692193
75 0.78511587
76 0.78332142
77 0.78153841
78 0.77976666
79 0.77800601
80 0.77625631
81 0.77451739
82 0.7727891
83 0.77107131
84 0.76936386
85 0.76766661
86 0.76597943
87 0.76430219
88 0.76263475
89 0.760977
90 0.75932879
91 0.75769003
92 0.75606057
93 0.75444032
94 0.75282916
95 0.75122697
96 0.74963365
97 0.7480491
98 0.7464732
99 0.74490587
100 0.743347
101 0.74179649
102 0.74025425
103 0.73872019
104 0.73719421
105 0.73567623
106 0.73416616
107 0.73266391
108 0.7311694
109 0.72968254
110 0.72820326
111 0.72673148
112 0.72526711
113 0.72381009
114 0.72236034
115 0.72091778
116 0.71948234
117 0.71805395
118 0.71663254
119 0.71521804
120 0.71381039
121 0.71240951
122 0.71101535
123 0.70962784
124 0.70824692
125 0.70687252
126 0.70550459
127 0.70414306
128 0.70278787
130 0.70009631
132 0.69742945
134 0.69478686
136 0.6921681
138 0.68957277
140 0.68700047
142 0.68445081
144 0.68192342
146 0.67941793
148 0.67693398
150 0.67447124
152 0.67202936
154 0.66960802
156 0.6672069
158 0.6648257
160 0.6624641
162 0.66012182
164 0.65779857
166 0.65549408
168 0.65320806
170 0.65094026
172 0.64869041
174 0.64645827
176 0.64424358
178 0.64204611
180 0.63986561
182 0.63770187
184 0.63555465
186 0.63342373
188 0.6313089
190 0.62920995
192 0.62712668
194 0.62505887
196 0.62300634
198 0.62096889
200 0.61894633
202 0.61693848
204 0.61494515
206 0.61296617
208 0.61100137
210 0.60905056
212 0.60711359
214 0.60519029
216 0.6032805
218 0.60138407
220 0.59950082
222 0.59763063
224 0.59577332
226 0.59392877
228 0.59209682
230 0.59027733
232 0.58847017
234 0.58667519
236 0.58489227
238 0.58312128
240 0.58136207
242 0.57961453
244 0.57787853
246 0.57615395
248 0.57444067
250 0.57273856
252 0.57104752
254 0.56936742
256 0.56769816
260 0.56439169
264 0.56112724
268 0.55790398
272 0.55472108
276 0.55157775
280 0.54847324
284 0.54540679
288 0.54237768
292 0.5393852
296 0.53642869
300 0.53350747
304 0.53062091
308 0.52776837
312 0.52494924
316 0.52216293
320 0.51940887
324 0.5166865
328 0.51399525
332 0.51133461
336 0.50870404
340 0.50610305
344 0.50353114
348 0.50098782
352 0.49847263
356 0.49598511
360 0.4935248
364 0.49109126
368 0.48868408
372 0.48630284
376 0.48394711
380 0.48161651
384 0.47931065
388 0.47702914
392 0.47477161
396 0.4725377
400 0.47032705
404 0.4681393
408 0.46597412
412 0.46383118
416 0.46171014
420 0.45961068
424 0.4575325
428 0.45547527
432 0.45343871
436 0.45142251
440 0.44942639
444 0.44745006
448 0.44549325
452 0.44355567
456 0.44163707
460 0.43973718
464 0.43785574
468 0.43599251
472 0.43414723
476 0.43231965
480 0.43050955
484 0.42871669
488 0.42694084
492 0.42518177
496 0.42343926
500 0.42171309
504 0.42000305
508 0.41830893
512 0.41663053
520 0.41332005
528 0.41007004
536 0.40687898
544 0.40374539
552 0.40066784
560 0.39764497
568 0.39467543
576 0.39175794
584 0.38889125
592 0.38607415
600 0.38330548
608 0.38058409
616 0.37790889
624 0.37527882
632 0.37269283
640 0.37014992
648 0.36764913
656 0.36518951
664 0.36277013
672 0.36039011
680 0.35804859
688 0.35574471
696 0.35347767
704 0.35124667
712 0.34905094
720 0.34688971
728 0.34476227
736 0.34266791
744 0.34060592
752 0.33857563
760 0.3365764
768 0.33460757
776 0.33266853
784 0.33075867
792 0.3288774
800 0.32702414
808 0.32519834
816 0.32339943
824 0.32162691
832 0.31988023
840 0.31815889
848 0.31646241
856 0.31479029
864 0.31314206
872 0.31151727
880 0.30991547
888 0.30833621
896 0.30677907
904 0.30524364
912 0.30372949
920 0.30223624
928 0.3007635
936 0.29931088
944 0.29787802
952 0.29646454
960 0.2950701
968 0.29369435
976 0.29233694
984 0.29099756
992 0.28967586
1000 0.28837154
1008 0.28708428
1016 0.28581379
1024 0.28455976
1040 0.28209993
1056 0.27970255
1072 0.27736547
1088 0.27508662
1104 0.27286401
1120 0.27069576
1136 0.26858004
1152 0.26651511
1168 0.26449928
1184 0.26253095
1200 0.26060856
1216 0.25873064
1232 0.25689576
1248 0.25510253
1264 0.25334964
1280 0.25163582
1296 0.24995985
1312 0.24832054
1328 0.24671677
1344 0.24514744
1360 0.2436115
1376 0.24210795
1392 0.24063579
1408 0.2391941
1424 0.23778196
1440 0.2363985
1456 0.23504287
1472 0.23371426
1488 0.23241189
1504 0.23113499
1520 0.22988283
1536 0.22865471
1552 0.22744993
1568 0.22626785
1584 0.22510782
1600 0.22396923
1616 0.22285147
1632 0.22175398
1648 0.2206762
1664 0.21961758
1680 0.21857761
1696 0.21755578
1712 0.21655161
1728 0.21556461
1744 0.21459434
1760 0.21364036
1776 0.21270222
1792 0.21177953
1808 0.21087187
1824 0.20997886
1840 0.20910011
1856 0.20823527
1872 0.20738398
1888 0.2065459
1904 0.20572069
1920 0.20490803
1936 0.2041076
1952 0.20331911
1968 0.20254226
1984 0.20177676
2000 0.20102233
2016 0.20027872
2032 0.19954564
2048 0.19882286
2080 0.1974072
2112 0.19602985
2144 0.19468903
2176 0.19338306
2208 0.19211036
2240 0.19086944
2272 0.18965889
2304 0.18847737
2336 0.18732361
2368 0.18619643
2400 0.18509469
2432 0.18401733
2464 0.18296332
2496 0.18193171
2528 0.18092158
2560 0.17993208
2592 0.17896237
2624 0.17801169
2656 0.17707929
2688 0.17616446
2720 0.17526655
2752 0.17438491
2784 0.17351895
2816 0.17266808
2848 0.17183176
2880 0.17100947
2912 0.17020072
2944 0.16940502
2976 0.16862193
3008 0.16785103
3040 0.16709189
3072 0.16634413
3104 0.16560738
3136 0.16488127
3168 0.16416547
3200 0.16345966
3232 0.16276351
3264 0.16207674
3296 0.16139905
3328 0.16073018
3360 0.16006987
3392 0.15941786
3424 0.15877391
3456 0.1581378
3488 0.15750931
3520 0.15688822
3552 0.15627434
3584 0.15566747
3616 0.15506742
3648 0.15447401
3680 0.15388707
3712 0.15330645
3744 0.15273197
3776 0.15216348
3808 0.15160085
3840 0.15104392
3872 0.15049257
3904 0.14994666
3936 0.14940606
3968 0.14887065
4000 0.14834033
4032 0.14781496
4064 0.14729445
4096 0.1467787
4160 0.14576103
4224 0.14476119
4288 0.14377846
4352 0.14281217
4416 0.1418617
4480 0.14092645
4544 0.14000587
4608 0.13909946
4672 0.13820671
4736 0.13732718
4800 0.13646042
4864 0.13560604
4928 0.13476365
4992 0.13393288
5056 0.13311339
5120 0.13230486
5184 0.13150696
5248 0.13071942
5312 0.12994194
5376 0.12917426
5440 0.12841613
5504 0.12766731
5568 0.12692755
5632 0.12619665
5696 0.12547439
5760 0.12476056
5824 0.12405497
5888 0.12335744
5952 0.12266779
6016 0.12198584
6080 0.12131143
6144 0.12064439
6208 0.11998459
6272 0.11933186
6336 0.11868607
6400 0.11804707
6464 0.11741474
6528 0.11678895
6592 0.11616957
6656 0.11555648
6720 0.11494957
6784 0.11434872
6848 0.11375383
6912 0.11316478
6976 0.11258148
7040 0.11200382
7104 0.11143172
7168 0.11086506
7232 0.11030377
7296 0.10974776
7360 0.10919693
7424 0.1086512
7488 0.1081105
7552 0.10757474
7616 0.10704384
7680 0.10651773
7744 0.10599633
7808 0.10547957
7872 0.10496738
7936 0.1044597
8000 0.10395645
8064 0.10345757
8128 0.102963
8192 0.10247266
8320 0.10150449
8448 0.10055257
8576 0.099616447
8704 0.0986957
8832 0.097789907
8960 0.096898671
9088 0.096021611
9216 0.095158358
9344 0.094308559
9472 0.093471876
9600 0.092647982
9728 0.091836561
9856 0.091037311
9984 0.090249939
10112 0.089474163
10240 0.088709711
10368 0.08795632
10496 0.087213735
10624 0.086481712
10752 0.085760012
10880 0.085048407
11008 0.084346673
11136 0.083654596
11264 0.082971966
11392 0.082298583
11520 0.08163425
11648 0.080978778
11776 0.080331982
11904 0.079693683
12032 0.079063709
12160 0.078441892
12288 0.077828066
12416 0.077222075
12544 0.076623763
12672 0.076032981
12800 0.075449583
12928 0.074873427
13056 0.074304375
13184 0.073742294
13312 0.073187051
13440 0.072638521
13568 0.072096579
13696 0.071561105
13824 0.071031982
13952 0.070509095
14080 0.069992332
14208 0.069481585
14336 0.068976747
14464 0.068477716
14592 0.067984391
14720 0.067496673
14848 0.067014466
14976 0.066537677
15104 0.066066213
15232 0.065599986
15360 0.065138909
15488 0.064682896
15616 0.064231865
15744 0.063785733
15872 0.063344422
16000 0.062907854
16128 0.062475952
16256 0.062048643
16384 0.061625855
16640 0.060793555
16896 0.059978505
17152 0.059180178
17408 0.058398069
17664 0.057631697
17920 0.056880597
18176 0.056144326
18432 0.055422457
18688 0.054714579
18944 0.0540203
19200 0.05333924
19456 0.052671035
19712 0.052015334
19968 0.051371801
20224 0.05074011
20480 0.050119947
20736 0.049511011
20992 0.04891301
21248 0.048325664
21504 0.047748701
21760 0.047181859
22016 0.046624887
22272 0.046077538
22528 0.045539578
22784 0.045010777
23040 0.044490915
23296 0.043979779
23552 0.043477161
23808 0.042982861
24064 0.042496686
24320 0.042018447
24576 0.041547964
24832 0.041085058
25088 0.04062956
25344 0.040181303
25600 0.039740127
25856 0.039305875
26112 0.038878396
26368 0.038457544
26624 0.038043174
26880 0.037635149
27136 0.037233334
27392 0.036837598
27648 0.036447813
27904 0.036063855
28160 0.035685606
28416 0.035312946
28672 0.034945763
28928 0.034583947
29184 0.034227388
29440 0.033875982
29696 0.033529627
29952 0.033188223
30208 0.032851674
30464 0.032519885
30720 0.032192764
30976 0.031870221
31232 0.031552169
31488 0.031238524
31744 0.030929201
32000 0.030624119
32256 0.030323201
32512 0.030026368
32768 0.029733546
33280 0.029159641
33792 0.02860092
34304 0.028056843
34816 0.027526894
35328 0.027010583
35840 0.026507439
36352 0.026017016
36864 0.025538883
37376 0.025072631
37888 0.024617868
38400 0.024174217
38912 0.02374132
39424 0.023318831
39936 0.022906419
&
@target G0.S28
@type xy
0 1
1 0.9930817
2 0.98893087
3 0.98539476
4 0.98220423
5 0.97924776
6 0.97646535
7 0.97382
8 0.97128684
9 0.9688481
10 0.96649054
11 0.96420393
12 0.96198019
13 0.95981275
14 0.95769621
15 0.95562604
16 0.95359841
17 0.95161001
18 0.94965799
19 0.94773987
20 0.94585344
21 0.94399677
22 0.94216811
23 0.94036592
24 0.93858877
25 0.93683542
26 0.93510469
27 0.93339554
28 0.93170699
29 0.93003816
30 0.92838822
31 0.92675643
32 0.92514207
33 0.92354449
34 0.92196308
35 0.92039727
36 0.91884654
37 0.91731037
38 0.91578831
39 0.91427991
40 0.91278475
41 0.91130244
42 0.90983262
43 0.90837492
44 0.90692902
45 0.9054946
46 0.90407136
47 0.90265902
48 0.90125729
49 0.89986592
50 0.89848467
51 0.89711329
52 0.89575156
53 0.89439926
54 0.89305619
55 0.89172214
56 0.89039693
57 0.88908036
58 0.88777227
59 0.88647248
60 0.88518084
61 0.88389717
62 0.88262134
63 0.88135319
64 0.88009258
65 0.87883938
66 0.87759346
67 0.87635468
68 0.87512293
69 0.87389808
70 0.87268003
71 0.87146865
72 0.87026384
73 0.8690655
74 0.86787352
75 0.86668781
76 0.86550826
77 0.8643348
78 0.86316731
79 0.86200573
80 0.86084995
81 0.85969991
82 0.85855551
83 0.85741668
84 0.85628334
85 0.85515542
86 0.85403285
87 0.85291555
88 0.85180345
89 0.85069649
90 0.84959461
91 0.84849773
92 0.84740579
93 0.84631874
94 0.84523651
95 0.84415905
96 0.84308629
97 0.84201819
98 0.84095468
99 0.83989572
100 0.83884125
101 0.83779122
102 0.83674559
103 0.83570429
104 0.8346673
105 0.83363454
106 0.83260599
107 0.8315816
108 0.83056132
109 0.82954511
110 0.82853293
111 0.82752473
112 0.82652048
113 0.82552014
114 0.82452366
115 0.82353101
116 0.82254215
117 0.82155704
118 0.82057565
119 0.81959794
120 0.81862387
121 0.81765342
122 0.81668655
123 0.81572322
124 0.8147634
125 0.81380707
126 0.81285418
127 0.81190471
128 0.81095863
130 0.8090765
132 0.80720758
134 0.80535163
136 0.80350843
138 0.80167777
140 0.79985944
142 0.79805325
144 0.79625901
146 0.79447652
148 0.7927056
150 0.79094608
152 0.78919778
154 0.78746055
156 0.7857342
158 0.7840186
160 0.78231358
162 0.78061899
164 0.7789347
166 0.77726054
168 0.7755964
170 0.77394213
172 0.7722976
174 0.77066268
176 0.76903725
178 0.76742119
180 0.76581437
182 0.76421668
184 0.76262801
186 0.76104824
188 0.75947727
190 0.75791498
192 0.75636128
194 0.75481606
196 0.75327923
198 0.75175068
200 0.75023032
202 0.74871805
204 0.7472138
206 0.74571746
208 0.74422894
210 0.74274817
212 0.74127506
214 0.73980952
216 0.73835147
218 0.73690084
220 0.73545755
222 0.73402151
224 0.73259266
226 0.73117092
228 0.72975622
230 0.72834849
232 0.72694765
234 0.72555364
236 0.7241664
238 0.72278585
240 0.72141193
242 0.72004458
244 0.71868373
246 0.71732933
248 0.71598131
250 0.7146396
252 0.71330417
254 0.71197494
256 0.71065186
260 0.70802392
264 0.70541992
268 0.70283943
272 0.70028205
276 0.69774738
280 0.69523504
284 0.69274464
288 0.69027583
292 0.68782825
296 0.68540157
300 0.68299544
304 0.68060954
308 0.67824357
312 0.6758972
316 0.67357015
320 0.67126211
324 0.66897282
328 0.66670198
332 0.66444933
336 0.66221462
340 0.65999757
344 0.65779794
348 0.65561549
352 0.65344997
356 0.65130116
360 0.64916883
364 0.64705275
368 0.6449527
372 0.64286848
376 0.64079987
380 0.63874668
384 0.63670869
388 0.63468573
392 0.63267758
396 0.63068408
400 0.62870504
404 0.62674027
408 0.6247896
412 0.62285286
416 0.62092988
420 0.61902049
424 0.61712454
428 0.61524186
432 0.6133723
436 0.6115157
440 0.60967192
444 0.6078408
448 0.6060222
452 0.60421599
456 0.60242201
460 0.60064014
464 0.59887023
468 0.59711216
472 0.5953658
476 0.59363102
480 0.59190769
484 0.59019569
488 0.5884949
492 0.5868052
496 0.58512648
500 0.58345861
504 0.58180148
508 0.58015499
512 0.57851902
520 0.57527822
528 0.57207824
536 0.56891827
544 0.5657975
552 0.56271518
560 0.55967056
568 0.55666291
576 0.55369154
584 0.55075576
592 0.54785491
600 0.54498835
608 0.54215546
616 0.53935561
624 0.53658823
632 0.53385273
640 0.53114855
648 0.52847515
656 0.525832
664 0.52321856
672 0.52063435
680 0.51807886
688 0.51555162
696 0.51305216
704 0.51058001
712 0.50813473
720 0.50571588
728 0.50332305
736 0.5009558
744 0.49861374
752 0.49629647
760 0.4940036
768 0.49173475
776 0.48948954
784 0.48726762
792 0.48506863
800 0.48289223
808 0.48073807
816 0.47860581
824 0.47649515
832 0.47440574
840 0.47233729
848 0.47028949
856 0.46826203
864 0.46625463
872 0.464267
880 0.46229885
888 0.4603499
896 0.4584199
904 0.45650856
912 0.45461564
920 0.45274087
928 0.450884
936 0.4490448
944 0.44722301
952 0.44541841
960 0.44363075
968 0.44185981
976 0.44010537
984 0.43836721
992 0.43664511
1000 0.43493886
1008 0.43324825
1016 0.43157308
1024 0.42991314
1040 0.4266382
1056 0.42342187
1072 0.42026269
1088 0.4171592
1104 0.41411004
1120 0.41111385
1136 0.40816934
1152 0.40527526
1168 0.40243038
1184 0.39963355
1200 0.3968836
1216 0.39417945
1232 0.39152002
1248 0.38890427
1264 0.3863312
1280 0.38379983
1296 0.38130921
1312 0.37885843
1328 0.3764466
1344 0.37407284
1360 0.37173631
1376 0.36943621
1392 0.36717172
1408 0.36494209
1424 0.36274655
1440 0.36058438
1456 0.35845487
1472 0.35635733
1488 0.35429108
1504 0.35225547
1520 0.35024986
1536 0.34827363
1552 0.34632618
1568 0.34440692
1584 0.34251527
1600 0.34065069
1616 0.33881261
1632 0.33700051
1648 0.33521388
1664 0.33345221
1680 0.33171501
1696 0.33000179
1712 0.3283121
1728 0.32664547
1744 0.32500146
1760 0.32337963
1776 0.32177956
1792 0.32020083
1808 0.31864305
1824 0.31710581
1840 0.31558873
1856 0.31409143
1872 0.31261355
1888 0.31115472
1904 0.3097146
1920 0.30829284
1936 0.30688911
1952 0.30550307
1968 0.30413442
1984 0.30278282
2000 0.30144799
2016 0.30012961
2032 0.2988274
2048 0.29754107
2080 0.29501493
2112 0.29254902
2144 0.29014126
2176 0.28778967
2208 0.28549233
2240 0.28324743
2272 0.2810532
2304 0.27890797
2336 0.27681013
2368 0.27475812
2400 0.27275046
2432 0.27078573
2464 0.26886255
2496 0.2669796
2528 0.26513562
2560 0.26332939
2592 0.26155973
2624 0.25982553
2656 0.25812569
2688 0.25645917
2720 0.25482496
2752 0.2532221
2784 0.25164966
2816 0.25010672
2848 0.24859243
2880 0.24710595
2912 0.24564648
2944 0.24421323
2976 0.24280546
3008 0.24142245
3040 0.24006349
3072 0.23872791
3104 0.23741506
3136 0.23612431
3168 0.23485506
3200 0.23360672
3232 0.23237871
3264 0.2311705
3296 0.22998155
3328 0.22881136
3360 0.22765941
3392 0.22652525
3424 0.22540839
3456 0.22430841
3488 0.22322485
3520 0.2221573
3552 0.22110535
3584 0.22006862
3616 0.21904671
3648 0.21803926
3680 0.21704592
3712 0.21606633
3744 0.21510015
3776 0.21414707
3808 0.21320677
3840 0.21227894
3872 0.21136328
3904 0.21045951
3936 0.20956735
3968 0.20868652
4000 0.20781677
4032 0.20695784
4064 0.20610948
4096 0.20527145
4160 0.20362546
4224 0.2020181
4288 0.20044766
4352 0.19891257
4416 0.19741133
4480 0.19594251
4544 0.19450478
4608 0.19309687
4672 0.19171758
4736 0.19036578
4800 0.1890404
4864 0.1877404
4928 0.18646483
4992 0.18521278
5056 0.18398336
5120 0.18277577
5184 0.1815892
5248 0.18042292
5312 0.17927622
5376 0.17814842
5440 0.17703888
5504 0.17594699
5568 0.17487217
5632 0.17381387
5696 0.17277154
5760 0.1717447
5824 0.17073286
5888 0.16973556
5952 0.16875236
6016 0.16778284
6080 0.16682659
6144 0.16588325
6208 0.16495243
6272 0.16403379
6336 0.16312698
6400 0.1622317
6464 0.16134763
6528 0.16047447
6592 0.15961193
6656 0.15875975
6720 0.15791767
6784 0.15708543
6848 0.15626278
6912 0.15544951
6976 0.15464538
7040 0.15385017
7104 0.15306369
7168 0.15228573
7232 0.15151611
7296 0.15075462
7360 0.15000111
7424 0.14925539
7488 0.1485173
7552 0.14778668
7616 0.14706337
7680 0.14634723
7744 0.14563811
7808 0.14493587
7872 0.14424037
7936 0.1435515
8000 0.14286911
8064 0.14219308
8128 0.14152331
8192 0.14085967
8320 0.13955035
8448 0.13826427
8576 0.13700064
8704 0.13575871
8832 0.13453775
8960 0.1333371
9088 0.13215612
9216 0.13099421
9344 0.1298508
9472 0.12872535
9600 0.12761734
9728 0.12652628
9856 0.1254517
9984 0.12439316
10112 0.12335023
10240 0.12232251
10368 0.1213096
10496 0.12031113
10624 0.11932675
10752 0.11835611
10880 0.11739889
11008 0.11645476
11136 0.11552343
11264 0.1146046
11392 0.11369799
11520 0.11280333
11648 0.11192035
11776 0.11104881
11904 0.11018847
12032 0.10933908
12160 0.10850041
12288 0.10767226
12416 0.1068544
12544 0.10604663
12672 0.10524875
12800 0.10446056
12928 0.10368188
13056 0.10291253
13184 0.10215233
13312 0.1014011
13440 0.10065868
13568 0.099924913
13696 0.099199633
13824 0.09848269
13952 0.097773935
14080 0.097073222
14208 0.096380411
14336 0.095695364
14464 0.095017947
14592 0.094348028
14720 0.093685482
14848 0.093030183
14976 0.092382012
15104 0.091740848
15232 0.091106578
15360 0.09047909
15488 0.089858272
15616 0.089244018
15744 0.088636224
15872 0.088034786
16000 0.087439606
16128 0.086850584
16256 0.086267627
16384 0.085690639
16640 0.084554213
16896 0.083440597
17152 0.082349116
17408 0.081279119
17664 0.080229987
17920 0.079201121
18176 0.078191949
18432 0.077201922
18688 0.076230509
18944 0.075277202
19200 0.074341513
19456 0.073422971
19712 0.072521121
19968 0.071635527
20224 0.070765767
20480 0.069911436
20736 0.06907214
20992 0.068247503
21248 0.067437158
21504 0.066640753
21760 0.065857946
22016 0.065088409
22272 0.064331822
22528 0.063587877
22784 0.062856275
23040 0.062136728
23296 0.061428956
23552 0.060732688
23808 0.060047662
24064 0.059373623
24320 0.058710324
24576 0.058057527
24832 0.057414998
25088 0.056782514
25344 0.056159855
25600 0.05554681
25856 0.054943172
26112 0.054348742
26368 0.053763324
26624 0.05318673
26880 0.052618776
27136 0.052059285
27392 0.051508081
27648 0.050964996
27904 0.050429867
28160 0.049902532
28416 0.049382837
28672 0.04887063
28928 0.048365763
29184 0.047868093
29440 0.047377479
29696 0.046893786
29952 0.046416881
30208 0.045946633
30464 0.045482918
30720 0.04502561
30976 0.044574592
31232 0.044129745
31488 0.043690956
31744 0.043258112
32000 0.042831106
32256 0.04240983
32512 0.041994183
32768 0.041584061
33280 0.040780004
33792 0.039996897
34304 0.039234011
34816 0.038490652
35328 0.037766155
35840 0.037059885
36352 0.036371236
36864 0.035699625
37376 0.035044496
37888 0.034405317
38400 0.033781576
38912 0.033172783
39424 0.032578469
39936 0.031998182
&
