# Supplementary material for: Molecular dynamics simulations of atmospherically relevant molecular clusters: a case study of nitrate ion complexes
Source: Phys Chem Chem Phys. 2025 May 1;27(20):10804–14. doi: 10.1039/d5cp00908a (PMC12067874; doi:10.1039/d5cp00908a)
Supplement: CP-027-D5CP00908A-s003 [file CP-027-D5CP00908A-s003.zip]

Archive with 22 entries (14 files):
- inputs/
- inputs/hno3_0.1atm/
- inputs/14nitrophenol900K/
- inputs/catechol_0.1atm/
- inputs/resorcinol800K/
- inputs/hno3_1600K/
- inputs/catechol850K/
- inputs/hydroquinone800K/
- inputs/hno3_0.1atm/in.start
- inputs/hno3_0.1atm/data.solgas
- inputs/14nitrophenol900K/in.start
- inputs/14nitrophenol900K/data.14no2+nitrate
- inputs/catechol_0.1atm/in.start
- inputs/catechol_0.1atm/data.solgas
- inputs/resorcinol800K/in.start
- inputs/resorcinol800K/data.13diphenol+nitrate
- inputs/hno3_1600K/in.start
- inputs/hno3_1600K/data.hno3+nitrate
- inputs/catechol850K/in.start
- inputs/catechol850K/data.12diphenol+nitrate
- inputs/hydroquinone800K/in.start
- inputs/hydroquinone800K/data.14diphenol+nitrate
