# Supplementary material for: Molecular dynamics simulations of atmospherically relevant molecular clusters: a case study of nitrate ion complexes
Source: Phys Chem Chem Phys. 2025 May 1;27(20):10804–14. doi: 10.1039/d5cp00908a (PMC12067874; doi:10.1039/d5cp00908a)
Supplement: CP-027-D5CP00908A-s003 [file CP-027-D5CP00908A-s003.zip › inputs/hno3_0.1atm/data.solgas]

 Data file for a molecule surrounded by N2

        1033  atoms
         519  bonds
           7  angles
           2  dihedrals
           4  impropers

           8  atom types
           6  bond types
           5  angle types
           2  dihedral types
           2  improper types

   0.00000000       600.00000000000000      xlo xhi
   0.00000000       600.00000000000000      ylo yhi
   0.00000000       600.00000000000000      zlo zhi

 Masses

   1   15.999
   2   14.007
   3   15.999
   4   15.999
   5    1.008
   6   14.007
   7   15.999
   8  14.0070

 Pair Coeffs

   1    0.1700    2.9600
   2    0.1200    3.2500
   3    0.1700    2.9600
   4    0.1700    3.1200
   5    0.0000    0.0000
   6    0.1700    3.1500
   7    0.2100    2.8600
   8     0.0741    3.3100

 Bond Coeffs

   1  550.0000    1.2250
   2  550.0000    1.2250
   3  400.0000    1.3800
   4  553.0000    0.9450
   5  634.2000    1.2560
   6  1000.0000    1.1000

 Angle Coeffs

   1   80.0000  125.0000
   2   80.0000  120.0000
   3   49.0000  105.4000
   4   80.0000  120.0000
   5  120.8200  120.0000

 Dihedral Coeffs

   1    0.0000    4.1000    0.0000    0.0000
   2    0.0000    4.1000    0.0000    0.0000

 Improper Coeffs

   1    2.5000  -1   2
   2    2.0000  -1   2

 Atoms

   1     1     1  -0.3924 300.3616 301.4875 300.1169
   2     1     2   0.7838 301.4409 301.4314 300.6924
   3     1     3  -0.3924 302.4620 301.9403 300.2421
   4     1     4  -0.5128 301.5288 300.7965 301.9040
   5     1     5   0.5138 300.6023 300.5105 302.0891
   6     2     6   1.2500 298.2716 299.5952 303.0887
   7     2     7  -0.7500 297.5310 300.3683 303.7346
   8     2     7  -0.7500 298.0355 298.3672 303.0680
   9     2     7  -0.7500 299.2971 300.0459 302.5131
  10     3     8   0.0000  52.7903 448.6885 308.4692
  11     3     8   0.0000  52.7903 448.6885 309.5692
  12     4     8   0.0000  86.8698 221.5698 322.9536
  13     4     8   0.0000  86.8698 221.5698 324.0536
  14     5     8   0.0000 525.3452 478.2881 389.5666
  15     5     8   0.0000 525.3452 478.2881 390.6666
  16     6     8   0.0000 490.5217 198.2130 166.7628
  17     6     8   0.0000 490.5217 198.2130 167.8628
  18     7     8   0.0000 427.4526 395.7999   8.8706
  19     7     8   0.0000 427.4526 395.7999   9.9706
  20     8     8   0.0000 533.7440  36.8254 325.2556
  21     8     8   0.0000 533.7440  36.8254 326.3556
  22     9     8   0.0000 215.2473 264.2604 225.8449
  23     9     8   0.0000 215.2473 264.2604 226.9449
  24    10     8   0.0000 419.2994 165.2513 579.6942
  25    10     8   0.0000 419.2994 165.2513 580.7942
  26    11     8   0.0000 364.9097 439.9906 521.0311
  27    11     8   0.0000 364.9097 439.9906 522.1311
  28    12     8   0.0000 214.1845 398.8618 470.2476
  29    12     8   0.0000 214.1845 398.8618 471.3476
  30    13     8   0.0000 496.0658 378.2172 297.3828
  31    13     8   0.0000 496.0658 378.2172 298.4828
  32    14     8   0.0000 357.6377  19.5278   4.9520
  33    14     8   0.0000 357.6377  19.5278   6.0520
  34    15     8   0.0000  73.6681 340.0098 144.8229
  35    15     8   0.0000  73.6681 340.0098 145.9229
  36    16     8   0.0000  82.4018 126.6911 497.6405
  37    16     8   0.0000  82.4018 126.6911 498.7405
  38    17     8   0.0000  88.9352 135.7780 222.5404
  39    17     8   0.0000  88.9352 135.7780 223.6404
  40    18     8   0.0000  80.8176 502.5005 525.9736
  41    18     8   0.0000  80.8176 502.5005 527.0736
  42    19     8   0.0000 483.2677  82.2134 560.0257
  43    19     8   0.0000 483.2677  82.2134 561.1257
  44    20     8   0.0000 396.3012  36.1100 301.0692
  45    20     8   0.0000 396.3012  36.1100 302.1692
  46    21     8   0.0000 514.1384 524.3681 256.5018
  47    21     8   0.0000 514.1384 524.3681 257.6018
  48    22     8   0.0000 271.1839 190.4872 517.9520
  49    22     8   0.0000 271.1839 190.4872 519.0520
  50    23     8   0.0000  66.0384 507.8296  92.0031
  51    23     8   0.0000  66.0384 507.8296  93.1031
  52    24     8   0.0000 340.9946 498.3739 170.9855
  53    24     8   0.0000 340.9946 498.3739 172.0855
  54    25     8   0.0000 597.9300  11.5225 458.8688
  55    25     8   0.0000 597.9300  11.5225 459.9688
  56    26     8   0.0000  52.2620 569.4958 315.0668
  57    26     8   0.0000  52.2620 569.4958 316.1668
  58    27     8   0.0000 572.1592  81.4095 251.5699
  59    27     8   0.0000 572.1592  81.4095 252.6699
  60    28     8   0.0000 179.9784 297.9846  25.9369
  61    28     8   0.0000 179.9784 297.9846  27.0369
  62    29     8   0.0000 566.0012 383.7087 192.7037
  63    29     8   0.0000 566.0012 383.7087 193.8037
  64    30     8   0.0000 214.5314 230.8186 368.1476
  65    30     8   0.0000 214.5314 230.8186 369.2476
  66    31     8   0.0000 500.5530 196.2623 381.0438
  67    31     8   0.0000 500.5530 196.2623 382.1438
  68    32     8   0.0000  49.0119 543.2854 196.7454
  69    32     8   0.0000  49.0119 543.2854 197.8454
  70    33     8   0.0000 346.0939 402.0151  67.5010
  71    33     8   0.0000 346.0939 402.0151  68.6010
  72    34     8   0.0000 133.7763 179.3368 314.2692
  73    34     8   0.0000 133.7763 179.3368 315.3692
  74    35     8   0.0000 367.2134 157.5651 398.3147
  75    35     8   0.0000 367.2134 157.5651 399.4147
  76    36     8   0.0000 519.7609 222.7760 195.6840
  77    36     8   0.0000 519.7609 222.7760 196.7840
  78    37     8   0.0000 504.8882 456.0285  71.4393
  79    37     8   0.0000 504.8882 456.0285  72.5393
  80    38     8   0.0000 326.0300 387.1097 353.6339
  81    38     8   0.0000 326.0300 387.1097 354.7339
  82    39     8   0.0000 171.0684 548.0989  98.8479
  83    39     8   0.0000 171.0684 548.0989  99.9479
  84    40     8   0.0000 183.5888 378.9731 401.9092
  85    40     8   0.0000 183.5888 378.9731 403.0092
  86    41     8   0.0000 333.4399 125.5942  63.3431
  87    41     8   0.0000 333.4399 125.5942  64.4431
  88    42     8   0.0000 451.5179 461.6741 157.4167
  89    42     8   0.0000 451.5179 461.6741 158.5167
  90    43     8   0.0000 548.0188 551.9743 432.3582
  91    43     8   0.0000 548.0188 551.9743 433.4582
  92    44     8   0.0000 290.9195  85.9567 474.5678
  93    44     8   0.0000 290.9195  85.9567 475.6678
  94    45     8   0.0000 504.8637  46.3603 378.5341
  95    45     8   0.0000 504.8637  46.3603 379.6341
  96    46     8   0.0000 467.6818 329.4142 265.6985
  97    46     8   0.0000 467.6818 329.4142 266.7985
  98    47     8   0.0000  40.0437 416.4810 196.7895
  99    47     8   0.0000  40.0437 416.4810 197.8895
 100    48     8   0.0000 484.9440  53.2123 339.0639
 101    48     8   0.0000 484.9440  53.2123 340.1639
 102    49     8   0.0000  91.2106 576.9382   0.0464
 103    49     8   0.0000  91.2106 576.9382   1.1464
 104    50     8   0.0000 423.6161 116.9340 311.3670
 105    50     8   0.0000 423.6161 116.9340 312.4670
 106    51     8   0.0000 189.5408 213.1017 202.1722
 107    51     8   0.0000 189.5408 213.1017 203.2722
 108    52     8   0.0000 354.5809 243.0373 527.7881
 109    52     8   0.0000 354.5809 243.0373 528.8881
 110    53     8   0.0000 378.7218 378.9433 502.4429
 111    53     8   0.0000 378.7218 378.9433 503.5429
 112    54     8   0.0000 402.2611   2.9002 145.7639
 113    54     8   0.0000 402.2611   2.9002 146.8639
 114    55     8   0.0000 298.8537 236.7373 245.2813
 115    55     8   0.0000 298.8537 236.7373 246.3813
 116    56     8   0.0000  87.9717 142.2280  27.2480
 117    56     8   0.0000  87.9717 142.2280  28.3480
 118    57     8   0.0000 401.9375 564.1575 595.7234
 119    57     8   0.0000 401.9375 564.1575 596.8234
 120    58     8   0.0000 368.0853 410.3504 359.7157
 121    58     8   0.0000 368.0853 410.3504 360.8157
 122    59     8   0.0000 387.8290 443.4873 492.3324
 123    59     8   0.0000 387.8290 443.4873 493.4324
 124    60     8   0.0000 275.3929 129.5687 261.1229
 125    60     8   0.0000 275.3929 129.5687 262.2229
 126    61     8   0.0000 537.9594  84.8172 521.9786
 127    61     8   0.0000 537.9594  84.8172 523.0786
 128    62     8   0.0000 539.7111 124.7538 338.1428
 129    62     8   0.0000 539.7111 124.7538 339.2428
 130    63     8   0.0000 210.2609 455.1015  92.4785
 131    63     8   0.0000 210.2609 455.1015  93.5785
 132    64     8   0.0000 530.1649 482.9709 492.8507
 133    64     8   0.0000 530.1649 482.9709 493.9507
 134    65     8   0.0000 586.4377  59.9004 546.6072
 135    65     8   0.0000 586.4377  59.9004 547.7072
 136    66     8   0.0000 471.7652 558.6585 573.0190
 137    66     8   0.0000 471.7652 558.6585 574.1190
 138    67     8   0.0000 375.8443  15.7146 115.2430
 139    67     8   0.0000 375.8443  15.7146 116.3430
 140    68     8   0.0000 334.8344 163.7263 148.5289
 141    68     8   0.0000 334.8344 163.7263 149.6289
 142    69     8   0.0000 570.8781 148.8138 313.5051
 143    69     8   0.0000 570.8781 148.8138 314.6051
 144    70     8   0.0000 124.2871 293.8251 318.8516
 145    70     8   0.0000 124.2871 293.8251 319.9516
 146    71     8   0.0000 584.1670 295.6531 443.5604
 147    71     8   0.0000 584.1670 295.6531 444.6604
 148    72     8   0.0000 164.7101 482.5313 304.3745
 149    72     8   0.0000 164.7101 482.5313 305.4745
 150    73     8   0.0000 269.0789 211.0876 548.2149
 151    73     8   0.0000 269.0789 211.0876 549.3149
 152    74     8   0.0000 494.0535 157.7645 150.1263
 153    74     8   0.0000 494.0535 157.7645 151.2263
 154    75     8   0.0000 418.7495 523.0810 221.5230
 155    75     8   0.0000 418.7495 523.0810 222.6230
 156    76     8   0.0000 382.0822 457.0919 544.4969
 157    76     8   0.0000 382.0822 457.0919 545.5969
 158    77     8   0.0000 404.5067 545.7117 175.6872
 159    77     8   0.0000 404.5067 545.7117 176.7872
 160    78     8   0.0000 419.3984  28.8307 357.1721
 161    78     8   0.0000 419.3984  28.8307 358.2721
 162    79     8   0.0000 236.6798 478.9523 151.2291
 163    79     8   0.0000 236.6798 478.9523 152.3291
 164    80     8   0.0000 353.9977  40.1200 497.5568
 165    80     8   0.0000 353.9977  40.1200 498.6568
 166    81     8   0.0000 483.5275 247.9327   5.7757
 167    81     8   0.0000 483.5275 247.9327   6.8757
 168    82     8   0.0000 117.2177 278.2698 480.4234
 169    82     8   0.0000 117.2177 278.2698 481.5234
 170    83     8   0.0000 521.5824 236.8652 594.8219
 171    83     8   0.0000 521.5824 236.8652 595.9219
 172    84     8   0.0000 215.0213  64.1480 537.1212
 173    84     8   0.0000 215.0213  64.1480 538.2212
 174    85     8   0.0000  41.6548 492.9355 568.9273
 175    85     8   0.0000  41.6548 492.9355 570.0273
 176    86     8   0.0000   6.4861 413.6805 528.4803
 177    86     8   0.0000   6.4861 413.6805 529.5803
 178    87     8   0.0000  14.0192 419.9747 116.1174
 179    87     8   0.0000  14.0192 419.9747 117.2174
 180    88     8   0.0000  30.0088 360.0955 526.1432
 181    88     8   0.0000  30.0088 360.0955 527.2432
 182    89     8   0.0000 332.4340  19.3734 410.7548
 183    89     8   0.0000 332.4340  19.3734 411.8548
 184    90     8   0.0000 200.8776 550.5881 535.9743
 185    90     8   0.0000 200.8776 550.5881 537.0743
 186    91     8   0.0000 565.5374 387.9500  75.1574
 187    91     8   0.0000 565.5374 387.9500  76.2574
 188    92     8   0.0000 415.8726 171.2910  89.9543
 189    92     8   0.0000 415.8726 171.2910  91.0543
 190    93     8   0.0000 107.3945 180.9507 439.8561
 191    93     8   0.0000 107.3945 180.9507 440.9561
 192    94     8   0.0000 307.2777 218.1991  72.5810
 193    94     8   0.0000 307.2777 218.1991  73.6810
 194    95     8   0.0000 315.3404 127.5644 175.4122
 195    95     8   0.0000 315.3404 127.5644 176.5122
 196    96     8   0.0000 597.8787 349.3979 129.6629
 197    96     8   0.0000 597.8787 349.3979 130.7629
 198    97     8   0.0000 290.1482 322.1035 394.1554
 199    97     8   0.0000 290.1482 322.1035 395.2554
 200    98     8   0.0000 216.4464  15.8481 558.2726
 201    98     8   0.0000 216.4464  15.8481 559.3726
 202    99     8   0.0000 333.3786 293.4621 217.6881
 203    99     8   0.0000 333.3786 293.4621 218.7881
 204   100     8   0.0000 128.3532 232.6562  53.4675
 205   100     8   0.0000 128.3532 232.6562  54.5675
 206   101     8   0.0000  73.2768 364.4414 368.1353
 207   101     8   0.0000  73.2768 364.4414 369.2353
 208   102     8   0.0000 296.0735 308.4715 480.7908
 209   102     8   0.0000 296.0735 308.4715 481.8908
 210   103     8   0.0000  97.0151 333.6734 450.0843
 211   103     8   0.0000  97.0151 333.6734 451.1843
 212   104     8   0.0000  11.4060 303.5574  90.3056
 213   104     8   0.0000  11.4060 303.5574  91.4056
 214   105     8   0.0000  12.4841 420.5582 322.7161
 215   105     8   0.0000  12.4841 420.5582 323.8161
 216   106     8   0.0000 135.6156 492.0334 406.1759
 217   106     8   0.0000 135.6156 492.0334 407.2759
 218   107     8   0.0000  42.8096 102.8182  65.1728
 219   107     8   0.0000  42.8096 102.8182  66.2728
 220   108     8   0.0000   4.1808  68.8889 415.3847
 221   108     8   0.0000   4.1808  68.8889 416.4847
 222   109     8   0.0000  15.3741 394.3618 439.3361
 223   109     8   0.0000  15.3741 394.3618 440.4361
 224   110     8   0.0000 568.7201 479.9269 332.1472
 225   110     8   0.0000 568.7201 479.9269 333.2472
 226   111     8   0.0000 242.8609 563.7767 195.2481
 227   111     8   0.0000 242.8609 563.7767 196.3481
 228   112     8   0.0000 381.1017 177.4115 353.9775
 229   112     8   0.0000 381.1017 177.4115 355.0775
 230   113     8   0.0000 546.1681  50.2756 181.7906
 231   113     8   0.0000 546.1681  50.2756 182.8906
 232   114     8   0.0000 400.1555  15.2078 598.5864
 233   114     8   0.0000 400.1555  15.2078 599.6864
 234   115     8   0.0000 487.4695 500.9926 383.2398
 235   115     8   0.0000 487.4695 500.9926 384.3398
 236   116     8   0.0000 356.5727 118.4597 152.7315
 237   116     8   0.0000 356.5727 118.4597 153.8315
 238   117     8   0.0000 403.6180   9.1344 522.5503
 239   117     8   0.0000 403.6180   9.1344 523.6503
 240   118     8   0.0000 546.7421  95.6855 187.7279
 241   118     8   0.0000 546.7421  95.6855 188.8279
 242   119     8   0.0000 587.1197 120.5835 448.0472
 243   119     8   0.0000 587.1197 120.5835 449.1472
 244   120     8   0.0000 575.0962 243.3128 360.3803
 245   120     8   0.0000 575.0962 243.3128 361.4803
 246   121     8   0.0000 157.8173 436.8625 147.1811
 247   121     8   0.0000 157.8173 436.8625 148.2811
 248   122     8   0.0000 118.1973 543.4309 242.0381
 249   122     8   0.0000 118.1973 543.4309 243.1381
 250   123     8   0.0000 180.9272  44.5766 398.9395
 251   123     8   0.0000 180.9272  44.5766 400.0395
 252   124     8   0.0000 221.1817 400.5989 265.8842
 253   124     8   0.0000 221.1817 400.5989 266.9842
 254   125     8   0.0000 160.1729 428.6347 463.8625
 255   125     8   0.0000 160.1729 428.6347 464.9625
 256   126     8   0.0000 582.6576 128.4307 335.1262
 257   126     8   0.0000 582.6576 128.4307 336.2262
 258   127     8   0.0000 511.9032 158.9743  83.0055
 259   127     8   0.0000 511.9032 158.9743  84.1055
 260   128     8   0.0000 318.8094 229.9644 413.1196
 261   128     8   0.0000 318.8094 229.9644 414.2196
 262   129     8   0.0000 346.9169 434.9193 488.0615
 263   129     8   0.0000 346.9169 434.9193 489.1615
 264   130     8   0.0000 495.0176 162.6081 554.4470
 265   130     8   0.0000 495.0176 162.6081 555.5470
 266   131     8   0.0000 236.1095 493.5642 334.8968
 267   131     8   0.0000 236.1095 493.5642 335.9968
 268   132     8   0.0000 255.3706 214.3361 546.5932
 269   132     8   0.0000 255.3706 214.3361 547.6932
 270   133     8   0.0000 237.6925 100.1832 177.9218
 271   133     8   0.0000 237.6925 100.1832 179.0218
 272   134     8   0.0000 175.9686 106.6246 440.1065
 273   134     8   0.0000 175.9686 106.6246 441.2065
 274   135     8   0.0000 315.0438 542.0012 215.7639
 275   135     8   0.0000 315.0438 542.0012 216.8639
 276   136     8   0.0000 188.8076 491.9798 104.7660
 277   136     8   0.0000 188.8076 491.9798 105.8660
 278   137     8   0.0000  46.5225 104.2291 377.5784
 279   137     8   0.0000  46.5225 104.2291 378.6784
 280   138     8   0.0000   4.8447 425.6443   4.6675
 281   138     8   0.0000   4.8447 425.6443   5.7675
 282   139     8   0.0000  92.7441 551.5231  50.3533
 283   139     8   0.0000  92.7441 551.5231  51.4533
 284   140     8   0.0000 533.4432 379.8576 267.4433
 285   140     8   0.0000 533.4432 379.8576 268.5433
 286   141     8   0.0000 565.4587 266.4989  45.7805
 287   141     8   0.0000 565.4587 266.4989  46.8805
 288   142     8   0.0000 479.6412 331.1163  72.9863
 289   142     8   0.0000 479.6412 331.1163  74.0863
 290   143     8   0.0000 524.6198 285.6814 247.8718
 291   143     8   0.0000 524.6198 285.6814 248.9718
 292   144     8   0.0000 426.3379 261.4911 480.8052
 293   144     8   0.0000 426.3379 261.4911 481.9052
 294   145     8   0.0000 338.5822 152.7347 212.8381
 295   145     8   0.0000 338.5822 152.7347 213.9381
 296   146     8   0.0000 214.6480 390.5540  40.7590
 297   146     8   0.0000 214.6480 390.5540  41.8590
 298   147     8   0.0000  82.1992 323.1361 349.7195
 299   147     8   0.0000  82.1992 323.1361 350.8195
 300   148     8   0.0000 379.6031 190.4569   8.0328
 301   148     8   0.0000 379.6031 190.4569   9.1328
 302   149     8   0.0000 252.9897 398.6672 201.3078
 303   149     8   0.0000 252.9897 398.6672 202.4078
 304   150     8   0.0000 224.4083  31.5479 426.0606
 305   150     8   0.0000 224.4083  31.5479 427.1606
 306   151     8   0.0000  46.1672 133.4966 277.9267
 307   151     8   0.0000  46.1672 133.4966 279.0267
 308   152     8   0.0000 357.9052 315.1900 598.9061
 309   152     8   0.0000 357.9052 315.1900 600.0061
 310   153     8   0.0000 460.8699 442.0399 165.1733
 311   153     8   0.0000 460.8699 442.0399 166.2733
 312   154     8   0.0000 113.0083 330.3600 562.6276
 313   154     8   0.0000 113.0083 330.3600 563.7276
 314   155     8   0.0000 326.8580 502.5288 403.4024
 315   155     8   0.0000 326.8580 502.5288 404.5024
 316   156     8   0.0000 230.3427 171.4411 210.5633
 317   156     8   0.0000 230.3427 171.4411 211.6633
 318   157     8   0.0000 382.9782 515.7699 344.9742
 319   157     8   0.0000 382.9782 515.7699 346.0742
 320   158     8   0.0000 426.9156 371.2948 353.3557
 321   158     8   0.0000 426.9156 371.2948 354.4557
 322   159     8   0.0000 295.0162 539.6659 564.5748
 323   159     8   0.0000 295.0162 539.6659 565.6748
 324   160     8   0.0000  54.6680 206.5676 181.0171
 325   160     8   0.0000  54.6680 206.5676 182.1171
 326   161     8   0.0000 598.4117 307.7481 322.5622
 327   161     8   0.0000 598.4117 307.7481 323.6622
 328   162     8   0.0000 548.2085 141.4279 379.9319
 329   162     8   0.0000 548.2085 141.4279 381.0319
 330   163     8   0.0000 558.8156 214.8090  95.4217
 331   163     8   0.0000 558.8156 214.8090  96.5217
 332   164     8   0.0000 197.6068 178.8546   8.4594
 333   164     8   0.0000 197.6068 178.8546   9.5594
 334   165     8   0.0000 222.3447 147.3411 163.4310
 335   165     8   0.0000 222.3447 147.3411 164.5310
 336   166     8   0.0000 228.1370 298.7000  51.4475
 337   166     8   0.0000 228.1370 298.7000  52.5475
 338   167     8   0.0000 323.3040 172.0214 365.6489
 339   167     8   0.0000 323.3040 172.0214 366.7489
 340   168     8   0.0000 506.8634  53.4771 589.8387
 341   168     8   0.0000 506.8634  53.4771 590.9387
 342   169     8   0.0000 463.3345 465.3751 560.1098
 343   169     8   0.0000 463.3345 465.3751 561.2098
 344   170     8   0.0000  10.7532 129.0233  95.3442
 345   170     8   0.0000  10.7532 129.0233  96.4442
 346   171     8   0.0000  93.8307 214.4184 131.2877
 347   171     8   0.0000  93.8307 214.4184 132.3877
 348   172     8   0.0000 597.6278 331.9020  78.0825
 349   172     8   0.0000 597.6278 331.9020  79.1825
 350   173     8   0.0000 378.4288 254.7923  93.5106
 351   173     8   0.0000 378.4288 254.7923  94.6106
 352   174     8   0.0000 477.0322 281.3374 438.8254
 353   174     8   0.0000 477.0322 281.3374 439.9254
 354   175     8   0.0000 384.1713 168.5573 344.3645
 355   175     8   0.0000 384.1713 168.5573 345.4645
 356   176     8   0.0000 379.4073 500.2401 337.7445
 357   176     8   0.0000 379.4073 500.2401 338.8445
 358   177     8   0.0000 117.6915 441.0965 508.8255
 359   177     8   0.0000 117.6915 441.0965 509.9255
 360   178     8   0.0000 275.9331 209.0289 148.6785
 361   178     8   0.0000 275.9331 209.0289 149.7785
 362   179     8   0.0000  86.1385 531.4731 267.6470
 363   179     8   0.0000  86.1385 531.4731 268.7470
 364   180     8   0.0000 387.9049 520.3328 235.2395
 365   180     8   0.0000 387.9049 520.3328 236.3395
 366   181     8   0.0000 514.6510 139.1815 424.4982
 367   181     8   0.0000 514.6510 139.1815 425.5982
 368   182     8   0.0000 184.7476  54.0008 392.3956
 369   182     8   0.0000 184.7476  54.0008 393.4956
 370   183     8   0.0000  38.7155 292.7708 598.1781
 371   183     8   0.0000  38.7155 292.7708 599.2781
 372   184     8   0.0000 225.3480 226.0375 414.7658
 373   184     8   0.0000 225.3480 226.0375 415.8658
 374   185     8   0.0000 414.1528  68.5329 432.9549
 375   185     8   0.0000 414.1528  68.5329 434.0549
 376   186     8   0.0000 119.3443  19.7079  30.3947
 377   186     8   0.0000 119.3443  19.7079  31.4947
 378   187     8   0.0000 489.0457 591.6528 109.7805
 379   187     8   0.0000 489.0457 591.6528 110.8805
 380   188     8   0.0000 326.4750  66.9336 553.7484
 381   188     8   0.0000 326.4750  66.9336 554.8484
 382   189     8   0.0000 494.0809  19.1009  29.2013
 383   189     8   0.0000 494.0809  19.1009  30.3013
 384   190     8   0.0000 232.3136 297.2174 332.2064
 385   190     8   0.0000 232.3136 297.2174 333.3064
 386   191     8   0.0000  37.8632 367.8572 175.6434
 387   191     8   0.0000  37.8632 367.8572 176.7434
 388   192     8   0.0000 282.1637 527.0329  42.5477
 389   192     8   0.0000 282.1637 527.0329  43.6477
 390   193     8   0.0000 144.6327 244.5087  58.6281
 391   193     8   0.0000 144.6327 244.5087  59.7281
 392   194     8   0.0000 407.6038 398.4286 391.2828
 393   194     8   0.0000 407.6038 398.4286 392.3828
 394   195     8   0.0000 534.3614 212.4357 406.8265
 395   195     8   0.0000 534.3614 212.4357 407.9265
 396   196     8   0.0000 178.7723 426.9446 258.5563
 397   196     8   0.0000 178.7723 426.9446 259.6563
 398   197     8   0.0000 599.0105 170.2645 234.9185
 399   197     8   0.0000 599.0105 170.2645 236.0185
 400   198     8   0.0000 520.8189   5.5844 259.3104
 401   198     8   0.0000 520.8189   5.5844 260.4104
 402   199     8   0.0000  76.2777 399.9504 167.6477
 403   199     8   0.0000  76.2777 399.9504 168.7477
 404   200     8   0.0000 300.8005 555.1465 346.1289
 405   200     8   0.0000 300.8005 555.1465 347.2289
 406   201     8   0.0000  32.4733 379.7586 403.5495
 407   201     8   0.0000  32.4733 379.7586 404.6495
 408   202     8   0.0000 300.1618  19.3947 169.0835
 409   202     8   0.0000 300.1618  19.3947 170.1835
 410   203     8   0.0000 432.2001 389.1438 340.5344
 411   203     8   0.0000 432.2001 389.1438 341.6344
 412   204     8   0.0000 206.9488 590.5041   3.5019
 413   204     8   0.0000 206.9488 590.5041   4.6019
 414   205     8   0.0000 301.1614  21.3730 417.2563
 415   205     8   0.0000 301.1614  21.3730 418.3563
 416   206     8   0.0000 273.3119 555.6626  22.0348
 417   206     8   0.0000 273.3119 555.6626  23.1348
 418   207     8   0.0000 384.4438 548.4673 289.9929
 419   207     8   0.0000 384.4438 548.4673 291.0929
 420   208     8   0.0000 355.6605 387.4805 584.2989
 421   208     8   0.0000 355.6605 387.4805 585.3989
 422   209     8   0.0000 356.3551  61.2412 280.9438
 423   209     8   0.0000 356.3551  61.2412 282.0438
 424   210     8   0.0000  67.9461 170.9274 576.0041
 425   210     8   0.0000  67.9461 170.9274 577.1041
 426   211     8   0.0000 145.1424 409.9784 107.1777
 427   211     8   0.0000 145.1424 409.9784 108.2777
 428   212     8   0.0000 380.7321 564.5905  74.8478
 429   212     8   0.0000 380.7321 564.5905  75.9478
 430   213     8   0.0000  13.1606 390.4806   6.7347
 431   213     8   0.0000  13.1606 390.4806   7.8347
 432   214     8   0.0000  35.1462 302.8380 598.4383
 433   214     8   0.0000  35.1462 302.8380 599.5383
 434   215     8   0.0000 398.8907 356.9607  38.7623
 435   215     8   0.0000 398.8907 356.9607  39.8623
 436   216     8   0.0000 122.9845   2.0177 312.0017
 437   216     8   0.0000 122.9845   2.0177 313.1017
 438   217     8   0.0000  57.6397 351.1989 398.9193
 439   217     8   0.0000  57.6397 351.1989 400.0193
 440   218     8   0.0000 481.7253 559.4986 294.0025
 441   218     8   0.0000 481.7253 559.4986 295.1025
 442   219     8   0.0000 544.5411 302.1395 259.4902
 443   219     8   0.0000 544.5411 302.1395 260.5902
 444   220     8   0.0000  97.7008 457.5201 540.3973
 445   220     8   0.0000  97.7008 457.5201 541.4973
 446   221     8   0.0000 503.0504 169.9665  28.9333
 447   221     8   0.0000 503.0504 169.9665  30.0333
 448   222     8   0.0000 526.4663 119.9857   0.2382
 449   222     8   0.0000 526.4663 119.9857   1.3382
 450   223     8   0.0000  48.5514   4.2239 191.5517
 451   223     8   0.0000  48.5514   4.2239 192.6517
 452   224     8   0.0000  54.6312 187.5033 168.2825
 453   224     8   0.0000  54.6312 187.5033 169.3825
 454   225     8   0.0000 168.5472 174.0429 140.6363
 455   225     8   0.0000 168.5472 174.0429 141.7363
 456   226     8   0.0000 520.3619 121.6943 516.6005
 457   226     8   0.0000 520.3619 121.6943 517.7005
 458   227     8   0.0000 148.9732 593.6787 557.7926
 459   227     8   0.0000 148.9732 593.6787 558.8926
 460   228     8   0.0000  66.4596 386.1701 161.4311
 461   228     8   0.0000  66.4596 386.1701 162.5311
 462   229     8   0.0000 217.7050 167.9884 381.3803
 463   229     8   0.0000 217.7050 167.9884 382.4803
 464   230     8   0.0000 303.1473 397.4084  43.8282
 465   230     8   0.0000 303.1473 397.4084  44.9282
 466   231     8   0.0000  66.2217 587.8284  30.9944
 467   231     8   0.0000  66.2217 587.8284  32.0944
 468   232     8   0.0000 366.2177 221.6712 228.9173
 469   232     8   0.0000 366.2177 221.6712 230.0173
 470   233     8   0.0000 458.8686 406.2411 294.1827
 471   233     8   0.0000 458.8686 406.2411 295.2827
 472   234     8   0.0000 574.9706 533.3957 182.8446
 473   234     8   0.0000 574.9706 533.3957 183.9446
 474   235     8   0.0000 114.5225 580.8771 201.4334
 475   235     8   0.0000 114.5225 580.8771 202.5334
 476   236     8   0.0000 535.9878 547.7098 159.9259
 477   236     8   0.0000 535.9878 547.7098 161.0259
 478   237     8   0.0000 119.4406 439.0055 167.0673
 479   237     8   0.0000 119.4406 439.0055 168.1673
 480   238     8   0.0000 145.9027 588.1681 342.9494
 481   238     8   0.0000 145.9027 588.1681 344.0494
 482   239     8   0.0000 595.2121 529.7533 164.4897
 483   239     8   0.0000 595.2121 529.7533 165.5897
 484   240     8   0.0000  22.4785 396.4112  82.8398
 485   240     8   0.0000  22.4785 396.4112  83.9398
 486   241     8   0.0000 534.0604 554.0309 198.6765
 487   241     8   0.0000 534.0604 554.0309 199.7765
 488   242     8   0.0000 399.8464 221.0187  62.4271
 489   242     8   0.0000 399.8464 221.0187  63.5271
 490   243     8   0.0000  58.4457  98.7379 488.6486
 491   243     8   0.0000  58.4457  98.7379 489.7486
 492   244     8   0.0000 161.7089 441.6597 375.1698
 493   244     8   0.0000 161.7089 441.6597 376.2698
 494   245     8   0.0000 323.5851  97.3422 430.7659
 495   245     8   0.0000 323.5851  97.3422 431.8659
 496   246     8   0.0000 527.7607 276.7084  38.5572
 497   246     8   0.0000 527.7607 276.7084  39.6572
 498   247     8   0.0000 276.0966 555.6712 167.1217
 499   247     8   0.0000 276.0966 555.6712 168.2217
 500   248     8   0.0000 458.2679 511.0512 237.8685
 501   248     8   0.0000 458.2679 511.0512 238.9685
 502   249     8   0.0000 301.2611 496.6684 306.8033
 503   249     8   0.0000 301.2611 496.6684 307.9033
 504   250     8   0.0000 286.2494 193.8718 404.7873
 505   250     8   0.0000 286.2494 193.8718 405.8873
 506   251     8   0.0000 106.1590 415.5159 177.7833
 507   251     8   0.0000 106.1590 415.5159 178.8833
 508   252     8   0.0000 249.8418 292.4612 195.3018
 509   252     8   0.0000 249.8418 292.4612 196.4018
 510   253     8   0.0000  82.2440 475.1062 310.8646
 511   253     8   0.0000  82.2440 475.1062 311.9646
 512   254     8   0.0000 147.9280 428.9722 136.6310
 513   254     8   0.0000 147.9280 428.9722 137.7310
 514   255     8   0.0000 401.9468 120.6645   9.4880
 515   255     8   0.0000 401.9468 120.6645  10.5880
 516   256     8   0.0000 109.9553  20.4985 119.2692
 517   256     8   0.0000 109.9553  20.4985 120.3692
 518   257     8   0.0000 202.2617 413.4956 421.6215
 519   257     8   0.0000 202.2617 413.4956 422.7215
 520   258     8   0.0000 437.3390 357.2860 105.5673
 521   258     8   0.0000 437.3390 357.2860 106.6673
 522   259     8   0.0000 314.9182 231.2294  74.3017
 523   259     8   0.0000 314.9182 231.2294  75.4017
 524   260     8   0.0000 433.4116 351.4000 180.8359
 525   260     8   0.0000 433.4116 351.4000 181.9359
 526   261     8   0.0000 553.9697 371.2359 563.4390
 527   261     8   0.0000 553.9697 371.2359 564.5390
 528   262     8   0.0000 164.1905 151.6090 494.3685
 529   262     8   0.0000 164.1905 151.6090 495.4685
 530   263     8   0.0000 297.1973 597.6767 552.1441
 531   263     8   0.0000 297.1973 597.6767 553.2441
 532   264     8   0.0000 530.4716 237.7151 478.5578
 533   264     8   0.0000 530.4716 237.7151 479.6578
 534   265     8   0.0000 364.6377  65.4902 294.3219
 535   265     8   0.0000 364.6377  65.4902 295.4219
 536   266     8   0.0000 512.3300 130.5927  72.4078
 537   266     8   0.0000 512.3300 130.5927  73.5078
 538   267     8   0.0000 401.9916 275.3112 556.5568
 539   267     8   0.0000 401.9916 275.3112 557.6568
 540   268     8   0.0000 295.3005 517.3591  54.2625
 541   268     8   0.0000 295.3005 517.3591  55.3625
 542   269     8   0.0000 235.2605  24.7517 201.5349
 543   269     8   0.0000 235.2605  24.7517 202.6349
 544   270     8   0.0000 442.2568 211.2070 156.4864
 545   270     8   0.0000 442.2568 211.2070 157.5864
 546   271     8   0.0000 511.4119 301.3769  41.6584
 547   271     8   0.0000 511.4119 301.3769  42.7584
 548   272     8   0.0000 196.7245 350.9621  20.5864
 549   272     8   0.0000 196.7245 350.9621  21.6864
 550   273     8   0.0000  40.7978 488.5780 532.6126
 551   273     8   0.0000  40.7978 488.5780 533.7126
 552   274     8   0.0000 464.7972 448.9167 542.5887
 553   274     8   0.0000 464.7972 448.9167 543.6887
 554   275     8   0.0000 133.5905  55.4604 321.8225
 555   275     8   0.0000 133.5905  55.4604 322.9225
 556   276     8   0.0000 116.3120  58.1682 234.1430
 557   276     8   0.0000 116.3120  58.1682 235.2430
 558   277     8   0.0000  86.0401  77.1210 173.2212
 559   277     8   0.0000  86.0401  77.1210 174.3212
 560   278     8   0.0000 374.8099  29.8767 537.6143
 561   278     8   0.0000 374.8099  29.8767 538.7143
 562   279     8   0.0000 527.7184 163.5258 378.6900
 563   279     8   0.0000 527.7184 163.5258 379.7900
 564   280     8   0.0000  87.7483 587.2097 432.9521
 565   280     8   0.0000  87.7483 587.2097 434.0521
 566   281     8   0.0000  71.0383 542.1719  83.2250
 567   281     8   0.0000  71.0383 542.1719  84.3250
 568   282     8   0.0000 408.7014 245.7101 449.8907
 569   282     8   0.0000 408.7014 245.7101 450.9907
 570   283     8   0.0000 357.6948 378.1281   0.4722
 571   283     8   0.0000 357.6948 378.1281   1.5722
 572   284     8   0.0000 382.5886 567.5782 487.4697
 573   284     8   0.0000 382.5886 567.5782 488.5697
 574   285     8   0.0000 148.0044 511.2368 356.3025
 575   285     8   0.0000 148.0044 511.2368 357.4025
 576   286     8   0.0000  22.3299 299.6288  60.8983
 577   286     8   0.0000  22.3299 299.6288  61.9983
 578   287     8   0.0000 164.0841 163.3744 235.6161
 579   287     8   0.0000 164.0841 163.3744 236.7161
 580   288     8   0.0000 246.0976 362.8737 418.4953
 581   288     8   0.0000 246.0976 362.8737 419.5953
 582   289     8   0.0000  96.3222  88.6276 365.5840
 583   289     8   0.0000  96.3222  88.6276 366.6840
 584   290     8   0.0000  15.7422 581.2054 318.2395
 585   290     8   0.0000  15.7422 581.2054 319.3395
 586   291     8   0.0000 496.5423 588.2040 346.1887
 587   291     8   0.0000 496.5423 588.2040 347.2887
 588   292     8   0.0000 438.5390 125.6564 507.6280
 589   292     8   0.0000 438.5390 125.6564 508.7280
 590   293     8   0.0000 549.0502 488.7832 378.3594
 591   293     8   0.0000 549.0502 488.7832 379.4594
 592   294     8   0.0000 532.9342 226.5408 470.7712
 593   294     8   0.0000 532.9342 226.5408 471.8712
 594   295     8   0.0000 296.2748  92.2617 243.1817
 595   295     8   0.0000 296.2748  92.2617 244.2817
 596   296     8   0.0000 200.6666   3.9515 414.2105
 597   296     8   0.0000 200.6666   3.9515 415.3105
 598   297     8   0.0000  79.7048 400.9169 210.0156
 599   297     8   0.0000  79.7048 400.9169 211.1156
 600   298     8   0.0000 176.2002 397.7842 360.5347
 601   298     8   0.0000 176.2002 397.7842 361.6347
 602   299     8   0.0000 351.6436  74.7617 120.9104
 603   299     8   0.0000 351.6436  74.7617 122.0104
 604   300     8   0.0000 187.0295   7.1281 402.1139
 605   300     8   0.0000 187.0295   7.1281 403.2139
 606   301     8   0.0000 173.4954 539.4516 564.7768
 607   301     8   0.0000 173.4954 539.4516 565.8768
 608   302     8   0.0000 449.3244 196.0234 567.0978
 609   302     8   0.0000 449.3244 196.0234 568.1978
 610   303     8   0.0000 458.5330 165.9067 193.7953
 611   303     8   0.0000 458.5330 165.9067 194.8953
 612   304     8   0.0000 562.3130 196.9108 478.7778
 613   304     8   0.0000 562.3130 196.9108 479.8778
 614   305     8   0.0000 463.6584 506.9119 269.1408
 615   305     8   0.0000 463.6584 506.9119 270.2408
 616   306     8   0.0000 292.6217 493.5073 578.8134
 617   306     8   0.0000 292.6217 493.5073 579.9134
 618   307     8   0.0000 562.4030 508.0871 220.9072
 619   307     8   0.0000 562.4030 508.0871 222.0072
 620   308     8   0.0000 232.9893 251.8547 522.9246
 621   308     8   0.0000 232.9893 251.8547 524.0246
 622   309     8   0.0000 240.1996 234.9541 273.4912
 623   309     8   0.0000 240.1996 234.9541 274.5912
 624   310     8   0.0000 210.9538 103.0400 193.3452
 625   310     8   0.0000 210.9538 103.0400 194.4452
 626   311     8   0.0000 197.5559 522.4118 375.6878
 627   311     8   0.0000 197.5559 522.4118 376.7878
 628   312     8   0.0000  29.6947 479.9448  31.5339
 629   312     8   0.0000  29.6947 479.9448  32.6339
 630   313     8   0.0000 436.7934 187.5298  13.9348
 631   313     8   0.0000 436.7934 187.5298  15.0348
 632   314     8   0.0000 445.8947 154.5414 579.9084
 633   314     8   0.0000 445.8947 154.5414 581.0084
 634   315     8   0.0000 365.5014 183.2658 349.9548
 635   315     8   0.0000 365.5014 183.2658 351.0548
 636   316     8   0.0000 135.2270 561.3384  14.5505
 637   316     8   0.0000 135.2270 561.3384  15.6505
 638   317     8   0.0000 595.1567 200.9949 122.5555
 639   317     8   0.0000 595.1567 200.9949 123.6555
 640   318     8   0.0000 236.6514   1.7957 181.6693
 641   318     8   0.0000 236.6514   1.7957 182.7693
 642   319     8   0.0000 159.8352 150.6070 451.1798
 643   319     8   0.0000 159.8352 150.6070 452.2798
 644   320     8   0.0000 423.6473  41.1803 317.4906
 645   320     8   0.0000 423.6473  41.1803 318.5906
 646   321     8   0.0000 509.8058 308.7286   2.4634
 647   321     8   0.0000 509.8058 308.7286   3.5634
 648   322     8   0.0000 248.0935 307.8365   9.3016
 649   322     8   0.0000 248.0935 307.8365  10.4016
 650   323     8   0.0000 576.7482 408.7008 235.7027
 651   323     8   0.0000 576.7482 408.7008 236.8027
 652   324     8   0.0000 500.1775 484.2234 544.7587
 653   324     8   0.0000 500.1775 484.2234 545.8587
 654   325     8   0.0000   5.0926 392.3078 118.3139
 655   325     8   0.0000   5.0926 392.3078 119.4139
 656   326     8   0.0000 347.8958  86.2277 227.7912
 657   326     8   0.0000 347.8958  86.2277 228.8912
 658   327     8   0.0000 132.9422 559.5859 560.5545
 659   327     8   0.0000 132.9422 559.5859 561.6545
 660   328     8   0.0000 284.5100 361.0444 273.1109
 661   328     8   0.0000 284.5100 361.0444 274.2109
 662   329     8   0.0000 419.2504 543.6094 242.8512
 663   329     8   0.0000 419.2504 543.6094 243.9512
 664   330     8   0.0000  46.8856 206.2707 591.9321
 665   330     8   0.0000  46.8856 206.2707 593.0321
 666   331     8   0.0000 246.7588  76.2820 472.5848
 667   331     8   0.0000 246.7588  76.2820 473.6848
 668   332     8   0.0000 178.0546 366.1683 591.9800
 669   332     8   0.0000 178.0546 366.1683 593.0800
 670   333     8   0.0000 453.1159 319.8246 493.4148
 671   333     8   0.0000 453.1159 319.8246 494.5148
 672   334     8   0.0000 468.0668 200.8527 132.1148
 673   334     8   0.0000 468.0668 200.8527 133.2148
 674   335     8   0.0000  97.5602 494.6953 145.5453
 675   335     8   0.0000  97.5602 494.6953 146.6453
 676   336     8   0.0000 224.8900 326.6982 216.4620
 677   336     8   0.0000 224.8900 326.6982 217.5620
 678   337     8   0.0000 521.9424 286.9007 340.5732
 679   337     8   0.0000 521.9424 286.9007 341.6732
 680   338     8   0.0000 259.5695 584.6592 166.7459
 681   338     8   0.0000 259.5695 584.6592 167.8459
 682   339     8   0.0000 143.1722 296.1060 254.5105
 683   339     8   0.0000 143.1722 296.1060 255.6105
 684   340     8   0.0000 401.5421 519.3541 583.1469
 685   340     8   0.0000 401.5421 519.3541 584.2469
 686   341     8   0.0000 194.8348 389.6038 270.7771
 687   341     8   0.0000 194.8348 389.6038 271.8771
 688   342     8   0.0000 195.3629 265.8899  11.0450
 689   342     8   0.0000 195.3629 265.8899  12.1450
 690   343     8   0.0000 478.2568 463.3910 212.6767
 691   343     8   0.0000 478.2568 463.3910 213.7767
 692   344     8   0.0000 502.1818 571.3241 445.9505
 693   344     8   0.0000 502.1818 571.3241 447.0505
 694   345     8   0.0000 136.0172  40.8869 187.3382
 695   345     8   0.0000 136.0172  40.8869 188.4382
 696   346     8   0.0000  37.6977 585.3387 187.9794
 697   346     8   0.0000  37.6977 585.3387 189.0794
 698   347     8   0.0000  15.2374 495.2499 467.3099
 699   347     8   0.0000  15.2374 495.2499 468.4099
 700   348     8   0.0000 322.3665  15.6524 271.2023
 701   348     8   0.0000 322.3665  15.6524 272.3023
 702   349     8   0.0000 141.2810 311.5033 437.4703
 703   349     8   0.0000 141.2810 311.5033 438.5703
 704   350     8   0.0000 408.3004 105.7739 542.8841
 705   350     8   0.0000 408.3004 105.7739 543.9841
 706   351     8   0.0000 299.5109 481.5680 312.6559
 707   351     8   0.0000 299.5109 481.5680 313.7559
 708   352     8   0.0000 253.6290 343.8528 534.0028
 709   352     8   0.0000 253.6290 343.8528 535.1028
 710   353     8   0.0000 431.3368 279.0317  86.7036
 711   353     8   0.0000 431.3368 279.0317  87.8036
 712   354     8   0.0000  72.7833 469.9677 347.0380
 713   354     8   0.0000  72.7833 469.9677 348.1380
 714   355     8   0.0000 312.8315 561.7776 195.5884
 715   355     8   0.0000 312.8315 561.7776 196.6884
 716   356     8   0.0000  99.0017 122.5096 419.8624
 717   356     8   0.0000  99.0017 122.5096 420.9624
 718   357     8   0.0000 272.3807 503.8789 293.3586
 719   357     8   0.0000 272.3807 503.8789 294.4586
 720   358     8   0.0000 523.9031 239.9364  12.7715
 721   358     8   0.0000 523.9031 239.9364  13.8715
 722   359     8   0.0000  96.0251 494.4946 372.0578
 723   359     8   0.0000  96.0251 494.4946 373.1578
 724   360     8   0.0000 218.8434 101.8928 113.2176
 725   360     8   0.0000 218.8434 101.8928 114.3176
 726   361     8   0.0000 492.6075 456.4748 372.7465
 727   361     8   0.0000 492.6075 456.4748 373.8465
 728   362     8   0.0000 397.3729  46.7317  19.2481
 729   362     8   0.0000 397.3729  46.7317  20.3481
 730   363     8   0.0000 347.4884 439.7902 154.5638
 731   363     8   0.0000 347.4884 439.7902 155.6638
 732   364     8   0.0000 597.5338 552.0304 176.1715
 733   364     8   0.0000 597.5338 552.0304 177.2715
 734   365     8   0.0000 158.9428 154.1815 528.5769
 735   365     8   0.0000 158.9428 154.1815 529.6769
 736   366     8   0.0000 437.0922 410.4764  76.9819
 737   366     8   0.0000 437.0922 410.4764  78.0819
 738   367     8   0.0000 479.3478 200.1796 220.7916
 739   367     8   0.0000 479.3478 200.1796 221.8916
 740   368     8   0.0000  89.5766 114.4542  31.7385
 741   368     8   0.0000  89.5766 114.4542  32.8385
 742   369     8   0.0000 274.0408 205.6289   4.1788
 743   369     8   0.0000 274.0408 205.6289   5.2788
 744   370     8   0.0000 280.0339 132.0060 427.0335
 745   370     8   0.0000 280.0339 132.0060 428.1335
 746   371     8   0.0000 196.4074 420.5378 579.8414
 747   371     8   0.0000 196.4074 420.5378 580.9414
 748   372     8   0.0000 438.8094 471.7469 252.1663
 749   372     8   0.0000 438.8094 471.7469 253.2663
 750   373     8   0.0000   3.5851 257.0732  31.1275
 751   373     8   0.0000   3.5851 257.0732  32.2275
 752   374     8   0.0000 205.1620 557.4899 132.6750
 753   374     8   0.0000 205.1620 557.4899 133.7750
 754   375     8   0.0000 512.6588 259.2183  81.3299
 755   375     8   0.0000 512.6588 259.2183  82.4299
 756   376     8   0.0000 357.6435 115.0033 260.7371
 757   376     8   0.0000 357.6435 115.0033 261.8371
 758   377     8   0.0000  54.1145 504.6992 278.9054
 759   377     8   0.0000  54.1145 504.6992 280.0054
 760   378     8   0.0000   9.3076 433.3732 304.0946
 761   378     8   0.0000   9.3076 433.3732 305.1946
 762   379     8   0.0000 361.6493 241.3542 441.0841
 763   379     8   0.0000 361.6493 241.3542 442.1841
 764   380     8   0.0000 545.0237  14.9507 478.0644
 765   380     8   0.0000 545.0237  14.9507 479.1644
 766   381     8   0.0000 472.4460   0.8118 445.5919
 767   381     8   0.0000 472.4460   0.8118 446.6919
 768   382     8   0.0000 108.0145 400.3166 322.8931
 769   382     8   0.0000 108.0145 400.3166 323.9931
 770   383     8   0.0000 109.0380 202.0409 300.3634
 771   383     8   0.0000 109.0380 202.0409 301.4634
 772   384     8   0.0000  52.0705 349.6179 227.4957
 773   384     8   0.0000  52.0705 349.6179 228.5957
 774   385     8   0.0000 564.1336 196.0344 151.3572
 775   385     8   0.0000 564.1336 196.0344 152.4572
 776   386     8   0.0000 105.2944 284.2492 177.3112
 777   386     8   0.0000 105.2944 284.2492 178.4112
 778   387     8   0.0000 114.4904  40.6181 468.9952
 779   387     8   0.0000 114.4904  40.6181 470.0952
 780   388     8   0.0000 447.2334 453.9130 517.8669
 781   388     8   0.0000 447.2334 453.9130 518.9669
 782   389     8   0.0000 435.4328 120.9216 128.3431
 783   389     8   0.0000 435.4328 120.9216 129.4431
 784   390     8   0.0000 307.4299 376.7457 164.4390
 785   390     8   0.0000 307.4299 376.7457 165.5390
 786   391     8   0.0000 371.3984 293.3320 430.9566
 787   391     8   0.0000 371.3984 293.3320 432.0566
 788   392     8   0.0000 133.7344  74.2451 438.1674
 789   392     8   0.0000 133.7344  74.2451 439.2674
 790   393     8   0.0000 123.6473 341.6100  38.9152
 791   393     8   0.0000 123.6473 341.6100  40.0152
 792   394     8   0.0000 292.5380 288.6209 451.3848
 793   394     8   0.0000 292.5380 288.6209 452.4848
 794   395     8   0.0000 268.9528 490.5859  78.9746
 795   395     8   0.0000 268.9528 490.5859  80.0746
 796   396     8   0.0000 370.1210 423.3408 289.9667
 797   396     8   0.0000 370.1210 423.3408 291.0667
 798   397     8   0.0000 516.1363 504.2210  42.7676
 799   397     8   0.0000 516.1363 504.2210  43.8676
 800   398     8   0.0000 240.1364 372.8485  64.4151
 801   398     8   0.0000 240.1364 372.8485  65.5151
 802   399     8   0.0000 470.5263 135.7468 297.4301
 803   399     8   0.0000 470.5263 135.7468 298.5301
 804   400     8   0.0000 552.9222 163.4078 195.3721
 805   400     8   0.0000 552.9222 163.4078 196.4721
 806   401     8   0.0000  65.4735  15.6066 101.5007
 807   401     8   0.0000  65.4735  15.6066 102.6007
 808   402     8   0.0000 368.1230 443.7604 281.2160
 809   402     8   0.0000 368.1230 443.7604 282.3160
 810   403     8   0.0000 442.2492  82.8843 436.6044
 811   403     8   0.0000 442.2492  82.8843 437.7044
 812   404     8   0.0000 255.4281 582.0838  83.4802
 813   404     8   0.0000 255.4281 582.0838  84.5802
 814   405     8   0.0000 498.1137 598.0258 418.9157
 815   405     8   0.0000 498.1137 598.0258 420.0157
 816   406     8   0.0000 561.0683 276.9177 555.8496
 817   406     8   0.0000 561.0683 276.9177 556.9496
 818   407     8   0.0000 410.0776 574.9087  91.3501
 819   407     8   0.0000 410.0776 574.9087  92.4501
 820   408     8   0.0000 165.9299 585.1503  22.2913
 821   408     8   0.0000 165.9299 585.1503  23.3913
 822   409     8   0.0000 495.3113 298.4754 475.4481
 823   409     8   0.0000 495.3113 298.4754 476.5481
 824   410     8   0.0000 302.5057 414.3745 194.3897
 825   410     8   0.0000 302.5057 414.3745 195.4897
 826   411     8   0.0000 351.9550 508.3065 307.9912
 827   411     8   0.0000 351.9550 508.3065 309.0912
 828   412     8   0.0000 452.9765 377.4362 370.0352
 829   412     8   0.0000 452.9765 377.4362 371.1352
 830   413     8   0.0000 426.5237 384.8087  81.4538
 831   413     8   0.0000 426.5237 384.8087  82.5538
 832   414     8   0.0000  39.2635 504.5122 137.4290
 833   414     8   0.0000  39.2635 504.5122 138.5290
 834   415     8   0.0000  14.6829 177.2233 192.2809
 835   415     8   0.0000  14.6829 177.2233 193.3809
 836   416     8   0.0000 310.5141  12.2151 101.4963
 837   416     8   0.0000 310.5141  12.2151 102.5963
 838   417     8   0.0000 291.5857 483.1151 514.5281
 839   417     8   0.0000 291.5857 483.1151 515.6281
 840   418     8   0.0000 119.1490 338.9627 547.1376
 841   418     8   0.0000 119.1490 338.9627 548.2376
 842   419     8   0.0000 387.3084  92.4717 172.2090
 843   419     8   0.0000 387.3084  92.4717 173.3090
 844   420     8   0.0000 162.4071 177.8091 438.4466
 845   420     8   0.0000 162.4071 177.8091 439.5466
 846   421     8   0.0000  18.5626 582.4200 333.1358
 847   421     8   0.0000  18.5626 582.4200 334.2358
 848   422     8   0.0000  60.0068 536.6220 407.7078
 849   422     8   0.0000  60.0068 536.6220 408.8078
 850   423     8   0.0000 590.9150 308.1728 259.9527
 851   423     8   0.0000 590.9150 308.1728 261.0527
 852   424     8   0.0000  70.2481 460.2941 364.7916
 853   424     8   0.0000  70.2481 460.2941 365.8916
 854   425     8   0.0000 498.0167 167.0870 232.9369
 855   425     8   0.0000 498.0167 167.0870 234.0369
 856   426     8   0.0000 216.8551 284.1961 484.6919
 857   426     8   0.0000 216.8551 284.1961 485.7919
 858   427     8   0.0000 261.4469 337.9269 537.2289
 859   427     8   0.0000 261.4469 337.9269 538.3289
 860   428     8   0.0000  52.0583 145.6266 147.6629
 861   428     8   0.0000  52.0583 145.6266 148.7629
 862   429     8   0.0000 413.6528  63.8060 186.4210
 863   429     8   0.0000 413.6528  63.8060 187.5210
 864   430     8   0.0000 221.6865 485.1454 440.0119
 865   430     8   0.0000 221.6865 485.1454 441.1119
 866   431     8   0.0000 525.3908  44.1626  40.7463
 867   431     8   0.0000 525.3908  44.1626  41.8463
 868   432     8   0.0000 467.2621 474.5529   9.6350
 869   432     8   0.0000 467.2621 474.5529  10.7350
 870   433     8   0.0000 179.3000 297.2623 488.1069
 871   433     8   0.0000 179.3000 297.2623 489.2069
 872   434     8   0.0000  57.2857 401.1749 348.2550
 873   434     8   0.0000  57.2857 401.1749 349.3550
 874   435     8   0.0000 366.4684 237.2934 590.3512
 875   435     8   0.0000 366.4684 237.2934 591.4512
 876   436     8   0.0000  78.6738 472.7108 250.3511
 877   436     8   0.0000  78.6738 472.7108 251.4511
 878   437     8   0.0000  95.5557 405.4253 382.0786
 879   437     8   0.0000  95.5557 405.4253 383.1786
 880   438     8   0.0000  40.1700 140.3024  64.3596
 881   438     8   0.0000  40.1700 140.3024  65.4596
 882   439     8   0.0000 136.6542 547.0220 599.0855
 883   439     8   0.0000 136.6542 547.0220 600.1855
 884   440     8   0.0000 476.3105 152.1243 153.2147
 885   440     8   0.0000 476.3105 152.1243 154.3147
 886   441     8   0.0000 123.0974  97.9041 273.0300
 887   441     8   0.0000 123.0974  97.9041 274.1300
 888   442     8   0.0000 259.9463 318.5663 345.9186
 889   442     8   0.0000 259.9463 318.5663 347.0186
 890   443     8   0.0000  99.4828 407.2821 391.1567
 891   443     8   0.0000  99.4828 407.2821 392.2567
 892   444     8   0.0000 215.4987 287.2081 106.6485
 893   444     8   0.0000 215.4987 287.2081 107.7485
 894   445     8   0.0000 485.6861 528.2445   5.9967
 895   445     8   0.0000 485.6861 528.2445   7.0967
 896   446     8   0.0000 231.2932 545.7808 137.6400
 897   446     8   0.0000 231.2932 545.7808 138.7400
 898   447     8   0.0000 561.2679  30.8378 491.1184
 899   447     8   0.0000 561.2679  30.8378 492.2184
 900   448     8   0.0000 270.4564 561.0934  96.0380
 901   448     8   0.0000 270.4564 561.0934  97.1380
 902   449     8   0.0000 354.5982 532.0275 586.9227
 903   449     8   0.0000 354.5982 532.0275 588.0227
 904   450     8   0.0000  56.3650 526.7947 239.2378
 905   450     8   0.0000  56.3650 526.7947 240.3378
 906   451     8   0.0000 514.0081 134.7629 561.2071
 907   451     8   0.0000 514.0081 134.7629 562.3071
 908   452     8   0.0000 454.4985 158.8586 536.1931
 909   452     8   0.0000 454.4985 158.8586 537.2931
 910   453     8   0.0000  41.3936 303.8263 409.3436
 911   453     8   0.0000  41.3936 303.8263 410.4436
 912   454     8   0.0000 483.5039 449.7365 520.9603
 913   454     8   0.0000 483.5039 449.7365 522.0603
 914   455     8   0.0000 225.1508 509.9377 122.7046
 915   455     8   0.0000 225.1508 509.9377 123.8046
 916   456     8   0.0000 340.9331  63.2458 372.6652
 917   456     8   0.0000 340.9331  63.2458 373.7652
 918   457     8   0.0000 229.0481  11.2341 411.6210
 919   457     8   0.0000 229.0481  11.2341 412.7210
 920   458     8   0.0000 359.9436 373.2838 181.4302
 921   458     8   0.0000 359.9436 373.2838 182.5302
 922   459     8   0.0000 342.6490 103.4838 453.1978
 923   459     8   0.0000 342.6490 103.4838 454.2978
 924   460     8   0.0000 139.5425 491.7631  63.2831
 925   460     8   0.0000 139.5425 491.7631  64.3831
 926   461     8   0.0000  44.6116 388.6179 501.3265
 927   461     8   0.0000  44.6116 388.6179 502.4265
 928   462     8   0.0000 240.1061 463.3847 106.8657
 929   462     8   0.0000 240.1061 463.3847 107.9657
 930   463     8   0.0000 537.5937 538.4892 587.8970
 931   463     8   0.0000 537.5937 538.4892 588.9970
 932   464     8   0.0000 229.5207 156.4796 153.5358
 933   464     8   0.0000 229.5207 156.4796 154.6358
 934   465     8   0.0000 122.4986 233.7911 526.9648
 935   465     8   0.0000 122.4986 233.7911 528.0648
 936   466     8   0.0000 343.8500 489.7830 382.0236
 937   466     8   0.0000 343.8500 489.7830 383.1236
 938   467     8   0.0000 314.3466 225.0389 430.5283
 939   467     8   0.0000 314.3466 225.0389 431.6283
 940   468     8   0.0000 135.8382  33.5654 134.5552
 941   468     8   0.0000 135.8382  33.5654 135.6552
 942   469     8   0.0000 314.6175 578.8964 513.1676
 943   469     8   0.0000 314.6175 578.8964 514.2676
 944   470     8   0.0000  53.0949 166.2465 505.5296
 945   470     8   0.0000  53.0949 166.2465 506.6296
 946   471     8   0.0000  81.9418 196.9226  80.4164
 947   471     8   0.0000  81.9418 196.9226  81.5164
 948   472     8   0.0000   3.2321 322.4330 531.1395
 949   472     8   0.0000   3.2321 322.4330 532.2395
 950   473     8   0.0000 307.7263 557.9839  36.3056
 951   473     8   0.0000 307.7263 557.9839  37.4056
 952   474     8   0.0000 232.9684 500.6870  48.6782
 953   474     8   0.0000 232.9684 500.6870  49.7782
 954   475     8   0.0000 580.5137  95.2646 314.1019
 955   475     8   0.0000 580.5137  95.2646 315.2019
 956   476     8   0.0000 556.0551  20.5194 469.2723
 957   476     8   0.0000 556.0551  20.5194 470.3723
 958   477     8   0.0000 303.6853 439.1095 114.1713
 959   477     8   0.0000 303.6853 439.1095 115.2713
 960   478     8   0.0000 320.9633 431.0577 387.8490
 961   478     8   0.0000 320.9633 431.0577 388.9490
 962   479     8   0.0000 423.9212 445.7949 275.3011
 963   479     8   0.0000 423.9212 445.7949 276.4011
 964   480     8   0.0000  29.8192 170.9753 182.0794
 965   480     8   0.0000  29.8192 170.9753 183.1794
 966   481     8   0.0000 453.3247 229.0167  85.7851
 967   481     8   0.0000 453.3247 229.0167  86.8851
 968   482     8   0.0000 235.7959  22.1947 425.6859
 969   482     8   0.0000 235.7959  22.1947 426.7859
 970   483     8   0.0000 348.9015 187.9403 314.6136
 971   483     8   0.0000 348.9015 187.9403 315.7136
 972   484     8   0.0000 154.9168 288.1958 508.0682
 973   484     8   0.0000 154.9168 288.1958 509.1682
 974   485     8   0.0000 146.5001 427.3697 204.2349
 975   485     8   0.0000 146.5001 427.3697 205.3349
 976   486     8   0.0000 219.5676 275.1669 530.2680
 977   486     8   0.0000 219.5676 275.1669 531.3680
 978   487     8   0.0000  60.5245 235.6409 417.0744
 979   487     8   0.0000  60.5245 235.6409 418.1744
 980   488     8   0.0000 213.2611 480.1858 483.6570
 981   488     8   0.0000 213.2611 480.1858 484.7570
 982   489     8   0.0000 268.6027   7.6701 512.2284
 983   489     8   0.0000 268.6027   7.6701 513.3284
 984   490     8   0.0000 468.2598 442.5568 452.2694
 985   490     8   0.0000 468.2598 442.5568 453.3694
 986   491     8   0.0000 137.7082 263.5584 427.0297
 987   491     8   0.0000 137.7082 263.5584 428.1297
 988   492     8   0.0000 132.9527 138.4591 283.0101
 989   492     8   0.0000 132.9527 138.4591 284.1101
 990   493     8   0.0000 595.2699 301.5395 374.8753
 991   493     8   0.0000 595.2699 301.5395 375.9753
 992   494     8   0.0000 175.2458 557.7218 431.7283
 993   494     8   0.0000 175.2458 557.7218 432.8283
 994   495     8   0.0000 502.1002 399.3460 208.6135
 995   495     8   0.0000 502.1002 399.3460 209.7135
 996   496     8   0.0000  11.8258 155.4605 425.0854
 997   496     8   0.0000  11.8258 155.4605 426.1854
 998   497     8   0.0000 454.4160 570.0271 245.3830
 999   497     8   0.0000 454.4160 570.0271 246.4830
1000   498     8   0.0000 596.7014 361.2057 586.1218
1001   498     8   0.0000 596.7014 361.2057 587.2218
1002   499     8   0.0000 393.5102 528.5482 311.0826
1003   499     8   0.0000 393.5102 528.5482 312.1826
1004   500     8   0.0000 209.7344   8.2113   8.1428
1005   500     8   0.0000 209.7344   8.2113   9.2428
1006   501     8   0.0000 300.8612 375.3654 364.9627
1007   501     8   0.0000 300.8612 375.3654 366.0627
1008   502     8   0.0000 373.2166 251.5457 129.2098
1009   502     8   0.0000 373.2166 251.5457 130.3098
1010   503     8   0.0000 475.2302 595.6128  65.4345
1011   503     8   0.0000 475.2302 595.6128  66.5345
1012   504     8   0.0000 202.0572 577.1028 367.4489
1013   504     8   0.0000 202.0572 577.1028 368.5489
1014   505     8   0.0000 159.1959 207.7412 106.2850
1015   505     8   0.0000 159.1959 207.7412 107.3850
1016   506     8   0.0000 378.1363 137.5956 169.0567
1017   506     8   0.0000 378.1363 137.5956 170.1567
1018   507     8   0.0000 582.6927 116.2818 148.8542
1019   507     8   0.0000 582.6927 116.2818 149.9542
1020   508     8   0.0000  36.6218 504.2234  82.6351
1021   508     8   0.0000  36.6218 504.2234  83.7351
1022   509     8   0.0000  93.6291 426.3597  28.1871
1023   509     8   0.0000  93.6291 426.3597  29.2871
1024   510     8   0.0000 586.8336 113.8420 542.7050
1025   510     8   0.0000 586.8336 113.8420 543.8050
1026   511     8   0.0000 289.7899 299.2992 520.9842
1027   511     8   0.0000 289.7899 299.2992 522.0842
1028   512     8   0.0000  25.0563 522.6059  38.9739
1029   512     8   0.0000  25.0563 522.6059  40.0739
1030   513     8   0.0000  78.4540 377.3293 374.0008
1031   513     8   0.0000  78.4540 377.3293 375.1008
1032   514     8   0.0000 477.2116 297.4448 555.9294
1033   514     8   0.0000 477.2116 297.4448 557.0294

 Bonds

           1           1           2           1
           2           2           3           2
           3           3           4           2
           4           4           5           4
           5           5           6           7
           6           5           6           8
           7           5           6           9
           8           6          10          11
           9           6          12          13
          10           6          14          15
          11           6          16          17
          12           6          18          19
          13           6          20          21
          14           6          22          23
          15           6          24          25
          16           6          26          27
          17           6          28          29
          18           6          30          31
          19           6          32          33
          20           6          34          35
          21           6          36          37
          22           6          38          39
          23           6          40          41
          24           6          42          43
          25           6          44          45
          26           6          46          47
          27           6          48          49
          28           6          50          51
          29           6          52          53
          30           6          54          55
          31           6          56          57
          32           6          58          59
          33           6          60          61
          34           6          62          63
          35           6          64          65
          36           6          66          67
          37           6          68          69
          38           6          70          71
          39           6          72          73
          40           6          74          75
          41           6          76          77
          42           6          78          79
          43           6          80          81
          44           6          82          83
          45           6          84          85
          46           6          86          87
          47           6          88          89
          48           6          90          91
          49           6          92          93
          50           6          94          95
          51           6          96          97
          52           6          98          99
          53           6         100         101
          54           6         102         103
          55           6         104         105
          56           6         106         107
          57           6         108         109
          58           6         110         111
          59           6         112         113
          60           6         114         115
          61           6         116         117
          62           6         118         119
          63           6         120         121
          64           6         122         123
          65           6         124         125
          66           6         126         127
          67           6         128         129
          68           6         130         131
          69           6         132         133
          70           6         134         135
          71           6         136         137
          72           6         138         139
          73           6         140         141
          74           6         142         143
          75           6         144         145
          76           6         146         147
          77           6         148         149
          78           6         150         151
          79           6         152         153
          80           6         154         155
          81           6         156         157
          82           6         158         159
          83           6         160         161
          84           6         162         163
          85           6         164         165
          86           6         166         167
          87           6         168         169
          88           6         170         171
          89           6         172         173
          90           6         174         175
          91           6         176         177
          92           6         178         179
          93           6         180         181
          94           6         182         183
          95           6         184         185
          96           6         186         187
          97           6         188         189
          98           6         190         191
          99           6         192         193
         100           6         194         195
         101           6         196         197
         102           6         198         199
         103           6         200         201
         104           6         202         203
         105           6         204         205
         106           6         206         207
         107           6         208         209
         108           6         210         211
         109           6         212         213
         110           6         214         215
         111           6         216         217
         112           6         218         219
         113           6         220         221
         114           6         222         223
         115           6         224         225
         116           6         226         227
         117           6         228         229
         118           6         230         231
         119           6         232         233
         120           6         234         235
         121           6         236         237
         122           6         238         239
         123           6         240         241
         124           6         242         243
         125           6         244         245
         126           6         246         247
         127           6         248         249
         128           6         250         251
         129           6         252         253
         130           6         254         255
         131           6         256         257
         132           6         258         259
         133           6         260         261
         134           6         262         263
         135           6         264         265
         136           6         266         267
         137           6         268         269
         138           6         270         271
         139           6         272         273
         140           6         274         275
         141           6         276         277
         142           6         278         279
         143           6         280         281
         144           6         282         283
         145           6         284         285
         146           6         286         287
         147           6         288         289
         148           6         290         291
         149           6         292         293
         150           6         294         295
         151           6         296         297
         152           6         298         299
         153           6         300         301
         154           6         302         303
         155           6         304         305
         156           6         306         307
         157           6         308         309
         158           6         310         311
         159           6         312         313
         160           6         314         315
         161           6         316         317
         162           6         318         319
         163           6         320         321
         164           6         322         323
         165           6         324         325
         166           6         326         327
         167           6         328         329
         168           6         330         331
         169           6         332         333
         170           6         334         335
         171           6         336         337
         172           6         338         339
         173           6         340         341
         174           6         342         343
         175           6         344         345
         176           6         346         347
         177           6         348         349
         178           6         350         351
         179           6         352         353
         180           6         354         355
         181           6         356         357
         182           6         358         359
         183           6         360         361
         184           6         362         363
         185           6         364         365
         186           6         366         367
         187           6         368         369
         188           6         370         371
         189           6         372         373
         190           6         374         375
         191           6         376         377
         192           6         378         379
         193           6         380         381
         194           6         382         383
         195           6         384         385
         196           6         386         387
         197           6         388         389
         198           6         390         391
         199           6         392         393
         200           6         394         395
         201           6         396         397
         202           6         398         399
         203           6         400         401
         204           6         402         403
         205           6         404         405
         206           6         406         407
         207           6         408         409
         208           6         410         411
         209           6         412         413
         210           6         414         415
         211           6         416         417
         212           6         418         419
         213           6         420         421
         214           6         422         423
         215           6         424         425
         216           6         426         427
         217           6         428         429
         218           6         430         431
         219           6         432         433
         220           6         434         435
         221           6         436         437
         222           6         438         439
         223           6         440         441
         224           6         442         443
         225           6         444         445
         226           6         446         447
         227           6         448         449
         228           6         450         451
         229           6         452         453
         230           6         454         455
         231           6         456         457
         232           6         458         459
         233           6         460         461
         234           6         462         463
         235           6         464         465
         236           6         466         467
         237           6         468         469
         238           6         470         471
         239           6         472         473
         240           6         474         475
         241           6         476         477
         242           6         478         479
         243           6         480         481
         244           6         482         483
         245           6         484         485
         246           6         486         487
         247           6         488         489
         248           6         490         491
         249           6         492         493
         250           6         494         495
         251           6         496         497
         252           6         498         499
         253           6         500         501
         254           6         502         503
         255           6         504         505
         256           6         506         507
         257           6         508         509
         258           6         510         511
         259           6         512         513
         260           6         514         515
         261           6         516         517
         262           6         518         519
         263           6         520         521
         264           6         522         523
         265           6         524         525
         266           6         526         527
         267           6         528         529
         268           6         530         531
         269           6         532         533
         270           6         534         535
         271           6         536         537
         272           6         538         539
         273           6         540         541
         274           6         542         543
         275           6         544         545
         276           6         546         547
         277           6         548         549
         278           6         550         551
         279           6         552         553
         280           6         554         555
         281           6         556         557
         282           6         558         559
         283           6         560         561
         284           6         562         563
         285           6         564         565
         286           6         566         567
         287           6         568         569
         288           6         570         571
         289           6         572         573
         290           6         574         575
         291           6         576         577
         292           6         578         579
         293           6         580         581
         294           6         582         583
         295           6         584         585
         296           6         586         587
         297           6         588         589
         298           6         590         591
         299           6         592         593
         300           6         594         595
         301           6         596         597
         302           6         598         599
         303           6         600         601
         304           6         602         603
         305           6         604         605
         306           6         606         607
         307           6         608         609
         308           6         610         611
         309           6         612         613
         310           6         614         615
         311           6         616         617
         312           6         618         619
         313           6         620         621
         314           6         622         623
         315           6         624         625
         316           6         626         627
         317           6         628         629
         318           6         630         631
         319           6         632         633
         320           6         634         635
         321           6         636         637
         322           6         638         639
         323           6         640         641
         324           6         642         643
         325           6         644         645
         326           6         646         647
         327           6         648         649
         328           6         650         651
         329           6         652         653
         330           6         654         655
         331           6         656         657
         332           6         658         659
         333           6         660         661
         334           6         662         663
         335           6         664         665
         336           6         666         667
         337           6         668         669
         338           6         670         671
         339           6         672         673
         340           6         674         675
         341           6         676         677
         342           6         678         679
         343           6         680         681
         344           6         682         683
         345           6         684         685
         346           6         686         687
         347           6         688         689
         348           6         690         691
         349           6         692         693
         350           6         694         695
         351           6         696         697
         352           6         698         699
         353           6         700         701
         354           6         702         703
         355           6         704         705
         356           6         706         707
         357           6         708         709
         358           6         710         711
         359           6         712         713
         360           6         714         715
         361           6         716         717
         362           6         718         719
         363           6         720         721
         364           6         722         723
         365           6         724         725
         366           6         726         727
         367           6         728         729
         368           6         730         731
         369           6         732         733
         370           6         734         735
         371           6         736         737
         372           6         738         739
         373           6         740         741
         374           6         742         743
         375           6         744         745
         376           6         746         747
         377           6         748         749
         378           6         750         751
         379           6         752         753
         380           6         754         755
         381           6         756         757
         382           6         758         759
         383           6         760         761
         384           6         762         763
         385           6         764         765
         386           6         766         767
         387           6         768         769
         388           6         770         771
         389           6         772         773
         390           6         774         775
         391           6         776         777
         392           6         778         779
         393           6         780         781
         394           6         782         783
         395           6         784         785
         396           6         786         787
         397           6         788         789
         398           6         790         791
         399           6         792         793
         400           6         794         795
         401           6         796         797
         402           6         798         799
         403           6         800         801
         404           6         802         803
         405           6         804         805
         406           6         806         807
         407           6         808         809
         408           6         810         811
         409           6         812         813
         410           6         814         815
         411           6         816         817
         412           6         818         819
         413           6         820         821
         414           6         822         823
         415           6         824         825
         416           6         826         827
         417           6         828         829
         418           6         830         831
         419           6         832         833
         420           6         834         835
         421           6         836         837
         422           6         838         839
         423           6         840         841
         424           6         842         843
         425           6         844         845
         426           6         846         847
         427           6         848         849
         428           6         850         851
         429           6         852         853
         430           6         854         855
         431           6         856         857
         432           6         858         859
         433           6         860         861
         434           6         862         863
         435           6         864         865
         436           6         866         867
         437           6         868         869
         438           6         870         871
         439           6         872         873
         440           6         874         875
         441           6         876         877
         442           6         878         879
         443           6         880         881
         444           6         882         883
         445           6         884         885
         446           6         886         887
         447           6         888         889
         448           6         890         891
         449           6         892         893
         450           6         894         895
         451           6         896         897
         452           6         898         899
         453           6         900         901
         454           6         902         903
         455           6         904         905
         456           6         906         907
         457           6         908         909
         458           6         910         911
         459           6         912         913
         460           6         914         915
         461           6         916         917
         462           6         918         919
         463           6         920         921
         464           6         922         923
         465           6         924         925
         466           6         926         927
         467           6         928         929
         468           6         930         931
         469           6         932         933
         470           6         934         935
         471           6         936         937
         472           6         938         939
         473           6         940         941
         474           6         942         943
         475           6         944         945
         476           6         946         947
         477           6         948         949
         478           6         950         951
         479           6         952         953
         480           6         954         955
         481           6         956         957
         482           6         958         959
         483           6         960         961
         484           6         962         963
         485           6         964         965
         486           6         966         967
         487           6         968         969
         488           6         970         971
         489           6         972         973
         490           6         974         975
         491           6         976         977
         492           6         978         979
         493           6         980         981
         494           6         982         983
         495           6         984         985
         496           6         986         987
         497           6         988         989
         498           6         990         991
         499           6         992         993
         500           6         994         995
         501           6         996         997
         502           6         998         999
         503           6        1000        1001
         504           6        1002        1003
         505           6        1004        1005
         506           6        1006        1007
         507           6        1008        1009
         508           6        1010        1011
         509           6        1012        1013
         510           6        1014        1015
         511           6        1016        1017
         512           6        1018        1019
         513           6        1020        1021
         514           6        1022        1023
         515           6        1024        1025
         516           6        1026        1027
         517           6        1028        1029
         518           6        1030        1031
         519           6        1032        1033

 Angles

           1           1           1           2           3
           2           2           1           2           4
           3           3           2           4           5
           4           4           3           2           4
           5           5           7           6           8
           6           5           7           6           9
           7           5           8           6           9

 Dihedrals

           1           1           5           4           2           1
           2           2           5           4           2           3

 Impropers

           1           1           2           1           3           4
           2           2           7           8           6           9
           3           2           8           9           6           7
           4           2           9           7           6           8
