# Supplementary material for: Molecular dynamics simulations of atmospherically relevant molecular clusters: a case study of nitrate ion complexes
Source: Phys Chem Chem Phys. 2025 May 1;27(20):10804–14. doi: 10.1039/d5cp00908a (PMC12067874; doi:10.1039/d5cp00908a)
Supplement: CP-027-D5CP00908A-s003 [file CP-027-D5CP00908A-s003.zip › inputs/14nitrophenol900K/data.14no2+nitrate]

LAMMPS data file Created by LigParGen - (Written by Leela S. Dodda)

      19 atoms
      18 bonds
      25 angles
      30 dihedrals
      10 impropers
 
      17 atom types
      16 bond types
      23 angle types
      30 dihedral types
       8 improper types
 
   -40    40 xlo xhi
   -40    40 ylo yhi
   -40    40 zlo zhi

Masses

       1     15.999  
       2     14.007  
       3     15.999  
       4     12.011  
       5     12.011  
       6     12.011  
       7     12.011  
       8     15.999  
       9     12.011  
      10     12.011  
      11      1.008  
      12      1.008  
      13      1.008  
      14      1.008  
      15      1.008  
	16	14.007
	17	15.999

Pair Coeffs 

       1      0.170  2.9600000 
       2      0.120  3.2500000 
       3      0.170  2.9600000 
       4      0.070  3.5500000 
       5      0.070  3.5500000 
       6      0.070  3.5500000 
       7      0.070  3.5500000 
       8      0.170  3.1200000 
       9      0.070  3.5500000 
      10      0.070  3.5500000 
      11      0.030  2.4200000 
      12      0.030  2.4200000 
      13      0.000  0.0000000 
      14      0.030  2.4200000 
      15      0.030  2.4200000 
	16	0.170	3.150
	17	0.210	2.860

Bond Coeffs 

       1   550.0000     1.2250 
       2   550.0000     1.2250 
       3   400.0000     1.4600 
       4   469.0000     1.4000 
       5   469.0000     1.4000 
       6   469.0000     1.4000 
       7   450.0000     1.3640 
       8   469.0000     1.4000 
       9   469.0000     1.4000 
      10   367.0000     1.0800 
      11   367.0000     1.0800 
      12   553.0000     0.9450 
      13   367.0000     1.0800 
      14   367.0000     1.0800 
      15   469.0000     1.4000 
	16	634.2	1.256

Angle Coeffs 

       1     80.000    125.000
       2     80.000    117.500
       3     85.000    120.000
       4     63.000    120.000
       5     63.000    120.000
       6     70.000    120.000
       7     63.000    120.000
       8     85.000    120.000
       9     35.000    120.000
      10     35.000    120.000
      11     35.000    113.000
      12     35.000    120.000
      13     35.000    120.000
      14     35.000    120.000
      15     70.000    120.000
      16     35.000    120.000
      17     63.000    120.000
      18     80.000    117.500
      19     35.000    120.000
      20     63.000    120.000
      21     63.000    120.000
      22     35.000    120.000
	23	120.82	120.00

Dihedral Coeffs  

       1      0.000      1.150      0.000      0.000 
       2      0.000      7.250      0.000      0.000 
       3      0.000      7.250      0.000      0.000 
       4      0.000      7.250      0.000      0.000 
       5      0.000      1.682      0.000      0.000 
       6      0.000      7.250      0.000      0.000 
       7      0.000      7.250      0.000      0.000 
       8      0.000      1.150      0.000      0.000 
       9      0.000      1.682      0.000      0.000 
      10      0.000      1.150      0.000      0.000 
      11      0.000      7.250      0.000      0.000 
      12      0.000      7.250      0.000      0.000 
      13      0.000      7.250      0.000      0.000 
      14      0.000      7.250      0.000      0.000 
      15      0.000      7.250      0.000      0.000 
      16      0.000      7.250      0.000      0.000 
      17      0.000      1.150      0.000      0.000 
      18      0.000      7.250      0.000      0.000 
      19      0.000      7.250      0.000      0.000 
      20      0.000      7.250      0.000      0.000 
      21      0.000      7.250      0.000      0.000 
      22      0.000      7.250      0.000      0.000 
      23      0.000      7.250      0.000      0.000 
      24      0.000      7.250      0.000      0.000 
      25      0.000      7.250      0.000      0.000 
      26      0.000      7.250      0.000      0.000 
      27      0.000      7.250      0.000      0.000 
      28      0.000      7.250      0.000      0.000 
      29      0.000      7.250      0.000      0.000 
      30      0.000      7.250      0.000      0.000 

Improper Coeffs 

       1      2.500      -1       2 
       2      2.500      -1       2 
       3      2.500      -1       2 
       4      2.500      -1       2 
       5      2.500      -1       2 
       6      2.500      -1       2 
       7      2.500      -1       2 
	8	2.000	-1	2

Atoms 

     1      1      1 -0.50230000  -1.10388 2.87819 -0.896217
     2      1      2 0.83660000   -0.784508 1.69748 -0.816458
     3      1      3 -0.50230000  -0.443954 1.15651 0.228261
     4      1      4 -0.20660000  -0.718142 0.912881 -2.05396
     5      1      5 -0.02680000  -1.02661 1.50897 -3.29793
     6      1      6 -0.23360000  -0.948766 0.760479 -4.48803
     7      1      7 0.18800000   -0.567134 -0.593151 -4.45003
     8      1      8 -0.48290000  -0.490231 -1.34146 -5.58643
     9      1      9 -0.23360000  -0.266761 -1.19409 -3.2063
    10      1     10 -0.02680000  -0.337093 -0.442222 -2.01464
    11      1     11 0.19710000   -1.31522 2.5504 -3.34986
    12      1     12 0.17880000   -1.1892 1.2362 -5.43794
    13      1     13 0.43860000   -0.651694 -0.832106 -6.4031
    14      1     14 0.17880000   0.0144584 -2.23451 -3.17373
    15      1     15 0.19710000   -0.0977874 -0.901597 -1.06311
    16      2     16  1.25     -1.22666 0.99951 -8.32484
    17      2     17  -0.75    -1.19151 0.993647 -9.58137
    18      2     17  -0.75   -0.887175 -0.0267329 -7.67962
    19      2     17  -0.75   -1.62759 2.00929 -7.69066

Bonds 

     1      1      2      1
     2      2      3      2
     3      3      4      2
     4      4      5      4
     5      5      6      5
     6      6      7      6
     7      7      8      7
     8      8      9      7
     9      9     10      4
    10     10     11      5
    11     11     12      6
    12     12     13      8
    13     13     14      9
    14     14     15     10
    15     15     10      9
    16     16     16     17
    17     16     16     18
    18     16     16     19

Angles 

     1      1      1      2      3
     2      2      1      2      4
     3      3      2      4      5
     4      4      4      5      6
     5      5      5      6      7
     6      6      6      7      8
     7      7      6      7      9
     8      8      2      4     10
     9      9      4      5     11
    10     10      5      6     12
    11     11      7      8     13
    12     12      7      9     14
    13     13      4     10     15
    14     14     10      9     14
    15     15      8      7      9
    16     16      6      5     11
    17     17      4     10      9
    18     18      3      2      4
    19     19      9     10     15
    20     20      7      9     10
    21     21      5      4     10
    22     22      7      6     12
    23     23      17     16    18
    24     23      17     16    19
    25     23      18     16    19

Dihedrals

     1      1      5      4      2      1 
     2      2      6      5      4      2 
     3      3      7      6      5      4 
     4      4      8      7      6      5 
     5      5     13      8      7      6 
     6      6      9     10      4      2 
     7      7      7      9     10      4 
     8      8      5      4      2      3 
     9      9     13      8      7      9 
    10     10     10      4      2      3 
    11     11      9      7      6      5 
    12     12     15     10      9      7 
    13     13     10      9      7      6 
    14     14     14      9      7      6 
    15     15     15     10      9     14 
    16     16     15     10      4      5 
    17     17     10      4      2      1 
    18     18     14      9      7      8 
    19     19     12      6      5     11 
    20     20     14      9     10      4 
    21     21     15     10      4      2 
    22     22     11      5      6      7 
    23     23     10      4      5      6 
    24     24     12      6      7      9 
    25     25      9     10      4      5 
    26     26     11      5      4     10 
    27     27     10      9      7      8 
    28     28     12      6      5      4 
    29     29     12      6      7      8 
    30     30     11      5      4      2 

Impropers

     1      1      2      1      3      4 
     2      2      7      9      6      8 
     3      3      4     10      5      2 
     4      4      5     11      4      6 
     5      5      6     12      5      7 
     6      6      9     10     14      7 
     7      7     10      9      4     15 
     8      8      17    18     16     19
     9      8      18    19     16     17
     10     8      19    17     16     18
