# Supplementary material for: Molecular dynamics simulations of atmospherically relevant molecular clusters: a case study of nitrate ion complexes
Source: Phys Chem Chem Phys. 2025 May 1;27(20):10804–14. doi: 10.1039/d5cp00908a (PMC12067874; doi:10.1039/d5cp00908a)
Supplement: CP-027-D5CP00908A-s003 [file CP-027-D5CP00908A-s003.zip › inputs/catechol_0.1atm/in.start]

### Sets up a LAMMPS simulation of molecule + N2 gas
units real
dimension 3
boundary p p p
atom_style full
bond_style      harmonic
angle_style     harmonic

# all pair coeffs etc. are in the data file.

pair_style      lj/cut/coul/cut 30.0
dihedral_style opls
improper_style cvff

read_data data.solgas

pair_modify mix geometric
pair_modify tail yes
special_bonds lj/coul 0.0 0.0 0.5

group gas type 17
group diol molecule 1
group nitrate molecule 2
group mol molecule 1 2

#change "14333" to a different number so all the trajectories will be different!
# input here from rnggen
 velocity gas create   300.000000          908131 dist gaussian rot yes mom yes
 velocity mol create   300.000000          178148 dist gaussian rot yes mom yes
# remove com vel from molecule for temp calculation

compute gastemp gas temp
compute moltemp mol temp/com
compute moltemp2 mol temp
compute dioltemp diol temp/com
compute dioltemp2 diol temp
compute nitratetemp nitrate temp/com
compute nitratetemp2 nitrate temp
compute rgyr mol gyration

#compute com1 diol com
#compute com2 nitrate com

variable pemol equal ecoul+ebond+eangle+edihed
variable pesq equal v_pemol*v_pemol

# Try to redo this part now using chunk commands, and also to extract vcm's.

compute molchunk mol chunk/atom molecule nchunk once ids once compress yes
compute com1 mol com/chunk molchunk
compute vcm1 mol vcm/chunk molchunk

variable dx equal c_com1[1][1]-c_com1[2][1]
variable dy equal c_com1[1][2]-c_com1[2][2]
variable dz equal c_com1[1][3]-c_com1[2][3]
variable dr equal v_dx^2+v_dy^2+v_dz^2

variable vcm1x equal c_vcm1[1][1]
variable vcm1y equal c_vcm1[1][2]
variable vcm1z equal c_vcm1[1][3]

variable vcm2x equal c_vcm1[2][1]
variable vcm2y equal c_vcm1[2][2]
variable vcm2z equal c_vcm1[2][3]

fix vcmout all ave/time 50 20 1000 v_vcm1z v_vcm2z c_thermo_temp c_gastemp c_moltemp c_dioltemp c_nitratetemp file timeavgs.out mode scalar

restart 5000000 backup

timestep 0.2

fix NVE all nve
 fix NVTgas gas langevin   300.000000       300.000000     20.0      318095
 fix NVTmol mol langevin   300.000000       300.000000     20.0      933481
fix mommol mol momentum 1 linear 1 1 1 angular
fix momgas gas momentum 1 linear 1 1 1 angular

fix_modify NVTgas temp gastemp
fix_modify NVTmol temp moltemp

# keep molecule in the center of the box, but without altering velocities, just a shift.

fix molcent mol recenter 0.5 0.5 0.5 units fraction shift all

# try a tether during equil to keep the complex together
# This couple seems to do what I want?

fix holdem nitrate spring couple diol 5.0 0.0 0.0 0.0 4.54

# using SHAKE to maintain fixed bond for N2.

fix length all shake 0.0001 20 0 b 16

thermo_style custom step temp c_gastemp c_moltemp c_dioltemp c_nitratetemp v_dr f_holdem pe ke press c_rgyr

thermo 1000

run 1000000

unfix NVTgas
unfix NVTmol
unfix mommol
unfix momgas
unfix molcent
unfix length
unfix holdem

# initial temps set, should be equil'd enough, now let it run NVE

# move recenter fix to the end after thermostats

region outsphere sphere 300.0 300.0 300.0 50 units box side out

group gasout dynamic gas region outsphere every 50

fix NVTgas2 gasout langevin 300.0 300.0 100.0 23523

compute gasouttemp gasout temp
fix_modify NVTgas2 temp gasouttemp

fix length2 all shake 0.0001 20 0 b 16

fix ef mol efield 0.0 0.0 0.0005
fix molcent1 mol recenter 0.5 0.5 0.5 units fraction shift all

thermo_style custom step temp c_gastemp c_moltemp c_dioltemp c_nitratetemp v_dr pe ke press c_rgyr

dump DATA all xyz 10000 solgasrun.xyz
dump_modify DATA element O C C C C C C O H H H H H H N O N
#dump DATA2 all custom 20000 data.run.solgas id mol type q x y z vx vy vz
dump DATASOL mol xyz 1000 solrun.xyz
dump_modify DATASOL element O C C C C C C O H H H H H H N O N

run 60000000

dump FINAL all custom 1 data.final.solgas id mol type q x y z

run 1
