# Supplementary material for: Molecular dynamics simulations of atmospherically relevant molecular clusters: a case study of nitrate ion complexes
Source: Phys Chem Chem Phys. 2025 May 1;27(20):10804–14. doi: 10.1039/d5cp00908a (PMC12067874; doi:10.1039/d5cp00908a)
Supplement: CP-027-D5CP00908A-s003 [file CP-027-D5CP00908A-s003.zip › inputs/catechol_0.1atm/data.solgas]

 Data file for a molecule surrounded by N2

        1042  atoms
         529  bonds
          23  angles
          28  dihedrals
           9  impropers

          17  atom types
          16  bond types
          21  angle types
          28  dihedral types
           7  improper types

   0.00000000       600.00000000000000      xlo xhi
   0.00000000       600.00000000000000      ylo yhi
   0.00000000       600.00000000000000      zlo zhi

 Masses

   1   15.999
   2   12.011
   3   12.011
   4   12.011
   5   12.011
   6   12.011
   7   12.011
   8   15.999
   9    1.008
  10    1.008
  11    1.008
  12    1.008
  13    1.008
  14    1.008
  15   14.007
  16   15.999
  17  14.0070

 Pair Coeffs

   1    0.1700    3.1200
   2    0.0700    3.5500
   3    0.0700    3.5500
   4    0.0700    3.5500
   5    0.0700    3.5500
   6    0.0700    3.5500
   7    0.0700    3.5500
   8    0.1700    3.1200
   9    0.0000    0.0000
  10    0.0300    2.4200
  11    0.0300    2.4200
  12    0.0300    2.4200
  13    0.0300    2.4200
  14    0.0000    0.0000
  15    0.1700    3.1500
  16    0.2100    2.8600
  17     0.0741    3.3100

 Bond Coeffs

   1  450.0000    1.3640
   2  469.0000    1.4000
   3  469.0000    1.4000
   4  469.0000    1.4000
   5  469.0000    1.4000
   6  469.0000    1.4000
   7  450.0000    1.3640
   8  553.0000    0.9450
   9  367.0000    1.0800
  10  367.0000    1.0800
  11  367.0000    1.0800
  12  367.0000    1.0800
  13  553.0000    0.9450
  14  469.0000    1.4000
  15  634.2000    1.2560
  16  1000.0000    1.1000

 Angle Coeffs

   1   70.0000  120.0000
   2   63.0000  120.0000
   3   63.0000  120.0000
   4   63.0000  120.0000
   5   70.0000  120.0000
   6   70.0000  120.0000
   7   35.0000  113.0000
   8   35.0000  120.0000
   9   35.0000  120.0000
  10   35.0000  120.0000
  11   35.0000  120.0000
  12   35.0000  113.0000
  13   63.0000  120.0000
  14   35.0000  120.0000
  15   70.0000  120.0000
  16   35.0000  120.0000
  17   35.0000  120.0000
  18   63.0000  120.0000
  19   35.0000  120.0000
  20   63.0000  120.0000
  21  120.8200  120.0000

 Dihedral Coeffs

   1    0.0000    7.2500    0.0000    0.0000
   2    0.0000    7.2500    0.0000    0.0000
   3    0.0000    7.2500    0.0000    0.0000
   4    0.0000    1.6820    0.0000    0.0000
   5    0.0000    1.6820    0.0000    0.0000
   6    0.0000    7.2500    0.0000    0.0000
   7    0.0000    1.6820    0.0000    0.0000
   8    0.0000    7.2500    0.0000    0.0000
   9    0.0000    7.2500    0.0000    0.0000
  10    0.0000    7.2500    0.0000    0.0000
  11    0.0000    7.2500    0.0000    0.0000
  12    0.0000    7.2500    0.0000    0.0000
  13    0.0000    7.2500    0.0000    0.0000
  14    0.0000    7.2500    0.0000    0.0000
  15    0.0000    7.2500    0.0000    0.0000
  16    0.0000    7.2500    0.0000    0.0000
  17    0.0000    7.2500    0.0000    0.0000
  18    0.0000    7.2500    0.0000    0.0000
  19    0.0000    7.2500    0.0000    0.0000
  20    0.0000    1.6820    0.0000    0.0000
  21    0.0000    7.2500    0.0000    0.0000
  22    0.0000    7.2500    0.0000    0.0000
  23    0.0000    7.2500    0.0000    0.0000
  24    0.0000    7.2500    0.0000    0.0000
  25    0.0000    7.2500    0.0000    0.0000
  26    0.0000    7.2500    0.0000    0.0000
  27    0.0000    7.2500    0.0000    0.0000
  28    0.0000    7.2500    0.0000    0.0000

 Improper Coeffs

   1    2.5000  -1   2
   2    2.5000  -1   2
   3    2.5000  -1   2
   4    2.5000  -1   2
   5    2.5000  -1   2
   6    2.5000  -1   2
   7    2.0000  -1   2

 Atoms

   1     1     1  -0.4811  298.8648  300.1886  301.8078
   2     1     2   0.1083  300.0117  300.7951  302.1677
   3     1     3  -0.2157  300.9806  300.9824  301.1850
   4     1     4  -0.1449  302.1962  301.5937  301.4747
   5     1     5  -0.1449  302.4574  302.0240  302.7661
   6     1     6  -0.2157  301.4932  301.8593  303.7552
   7     1     7   0.1086  300.2650  301.2642  303.4776
   8     1     8  -0.4807  299.3833  301.1482  304.4884
   9     1     9   0.4252  298.3406  299.8097  302.5756
  10     1    10   0.1550  300.7686  300.6292  300.1816
  11     1    11   0.1529  302.9361  301.7240  300.6912
  12     1    12   0.1529  303.4052  302.4946  303.0079
  13     1    13   0.1550  301.6795  302.2033  304.7668
  14     1    14   0.4251  298.4347  301.0042  304.1930
  15     2    15   1.2500  296.4932  299.7337  303.9934
  16     2    16  -0.7500  296.7813  300.9375  304.0225
  17     2    16  -0.7500  295.3998  299.3450  304.3476
  18     2    16  -0.7500  297.3529  298.9380  303.5925
  19     3    17   0.0000  145.5470    8.0817  229.3332
  20     3    17   0.0000  145.5470    8.0817  230.4332
  21     4    17   0.0000  248.7916   40.6613  595.3261
  22     4    17   0.0000  248.7916   40.6613  596.4261
  23     5    17   0.0000  290.5848  459.2026   18.5502
  24     5    17   0.0000  290.5848  459.2026   19.6502
  25     6    17   0.0000   18.5612  559.5842  532.1776
  26     6    17   0.0000   18.5612  559.5842  533.2776
  27     7    17   0.0000  354.7977  287.2672  499.4625
  28     7    17   0.0000  354.7977  287.2672  500.5625
  29     8    17   0.0000  111.8011  441.3916   68.4818
  30     8    17   0.0000  111.8011  441.3916   69.5818
  31     9    17   0.0000  419.1951  213.3624  382.4300
  32     9    17   0.0000  419.1951  213.3624  383.5300
  33    10    17   0.0000  544.9262  176.4002  158.4329
  34    10    17   0.0000  544.9262  176.4002  159.5329
  35    11    17   0.0000  226.4963  324.9720    5.0190
  36    11    17   0.0000  226.4963  324.9720    6.1190
  37    12    17   0.0000  599.6791    7.7411  504.9483
  38    12    17   0.0000  599.6791    7.7411  506.0483
  39    13    17   0.0000  511.4821  280.2066   31.6143
  40    13    17   0.0000  511.4821  280.2066   32.7143
  41    14    17   0.0000  586.0485  118.0528  513.6338
  42    14    17   0.0000  586.0485  118.0528  514.7338
  43    15    17   0.0000   86.5282  480.3972  437.0885
  44    15    17   0.0000   86.5282  480.3972  438.1885
  45    16    17   0.0000  591.4743  110.0434  299.3061
  46    16    17   0.0000  591.4743  110.0434  300.4061
  47    17    17   0.0000  281.9172  582.5947  269.9121
  48    17    17   0.0000  281.9172  582.5947  271.0121
  49    18    17   0.0000   57.4751  584.4489  233.5910
  50    18    17   0.0000   57.4751  584.4489  234.6910
  51    19    17   0.0000  408.4022   16.0016  138.1946
  52    19    17   0.0000  408.4022   16.0016  139.2946
  53    20    17   0.0000  281.2434   58.7760  248.6959
  54    20    17   0.0000  281.2434   58.7760  249.7959
  55    21    17   0.0000  477.7764  189.8415  466.5706
  56    21    17   0.0000  477.7764  189.8415  467.6706
  57    22    17   0.0000  497.0959  292.2843  220.8792
  58    22    17   0.0000  497.0959  292.2843  221.9792
  59    23    17   0.0000  361.7073   14.5586  486.1170
  60    23    17   0.0000  361.7073   14.5586  487.2170
  61    24    17   0.0000  213.4755  483.6654  164.3762
  62    24    17   0.0000  213.4755  483.6654  165.4762
  63    25    17   0.0000  515.8904  570.6114  465.8156
  64    25    17   0.0000  515.8904  570.6114  466.9156
  65    26    17   0.0000  408.5024  501.1112  576.1277
  66    26    17   0.0000  408.5024  501.1112  577.2277
  67    27    17   0.0000  423.2547   44.2507  321.5641
  68    27    17   0.0000  423.2547   44.2507  322.6641
  69    28    17   0.0000  574.3113  250.8389  250.7161
  70    28    17   0.0000  574.3113  250.8389  251.8161
  71    29    17   0.0000  228.9701  502.1564  143.4873
  72    29    17   0.0000  228.9701  502.1564  144.5873
  73    30    17   0.0000  435.7266  258.9676   69.4645
  74    30    17   0.0000  435.7266  258.9676   70.5645
  75    31    17   0.0000  134.3479  185.7528  146.3308
  76    31    17   0.0000  134.3479  185.7528  147.4308
  77    32    17   0.0000  226.2202  484.5235  188.2918
  78    32    17   0.0000  226.2202  484.5235  189.3918
  79    33    17   0.0000  465.1377  170.0004  597.2592
  80    33    17   0.0000  465.1377  170.0004  598.3592
  81    34    17   0.0000  379.7203  360.5464  305.1380
  82    34    17   0.0000  379.7203  360.5464  306.2380
  83    35    17   0.0000  500.4770  119.6656   21.0384
  84    35    17   0.0000  500.4770  119.6656   22.1384
  85    36    17   0.0000  438.0030  118.7466  175.3684
  86    36    17   0.0000  438.0030  118.7466  176.4684
  87    37    17   0.0000  462.2078  128.8502  184.9819
  88    37    17   0.0000  462.2078  128.8502  186.0819
  89    38    17   0.0000   36.3975  334.5540  249.5998
  90    38    17   0.0000   36.3975  334.5540  250.6998
  91    39    17   0.0000   69.5669  411.3271  575.4204
  92    39    17   0.0000   69.5669  411.3271  576.5204
  93    40    17   0.0000  535.8530   81.6801  598.1301
  94    40    17   0.0000  535.8530   81.6801  599.2301
  95    41    17   0.0000   16.7839   88.8388  313.2350
  96    41    17   0.0000   16.7839   88.8388  314.3350
  97    42    17   0.0000  384.8034  593.4876  346.3297
  98    42    17   0.0000  384.8034  593.4876  347.4297
  99    43    17   0.0000  408.3182  404.9870  216.6777
 100    43    17   0.0000  408.3182  404.9870  217.7777
 101    44    17   0.0000  548.8259  318.2216  550.0164
 102    44    17   0.0000  548.8259  318.2216  551.1164
 103    45    17   0.0000  169.8652  125.3931  282.5394
 104    45    17   0.0000  169.8652  125.3931  283.6394
 105    46    17   0.0000  483.9469   97.0136  308.0289
 106    46    17   0.0000  483.9469   97.0136  309.1289
 107    47    17   0.0000  487.8704   38.5011  287.2244
 108    47    17   0.0000  487.8704   38.5011  288.3244
 109    48    17   0.0000   25.9857  541.7490  176.1508
 110    48    17   0.0000   25.9857  541.7490  177.2508
 111    49    17   0.0000  411.4380   39.6199  492.1818
 112    49    17   0.0000  411.4380   39.6199  493.2818
 113    50    17   0.0000  145.6645  186.1542  294.9824
 114    50    17   0.0000  145.6645  186.1542  296.0824
 115    51    17   0.0000  213.7075  184.7942  237.6389
 116    51    17   0.0000  213.7075  184.7942  238.7389
 117    52    17   0.0000   42.5496  531.9099  409.8692
 118    52    17   0.0000   42.5496  531.9099  410.9692
 119    53    17   0.0000  316.9358  541.6916  411.3520
 120    53    17   0.0000  316.9358  541.6916  412.4520
 121    54    17   0.0000   37.9895   91.2842   13.7089
 122    54    17   0.0000   37.9895   91.2842   14.8089
 123    55    17   0.0000  251.3658  104.8759  451.1007
 124    55    17   0.0000  251.3658  104.8759  452.2007
 125    56    17   0.0000  294.1898  448.6462  197.0146
 126    56    17   0.0000  294.1898  448.6462  198.1146
 127    57    17   0.0000   70.5462   70.8767  224.4411
 128    57    17   0.0000   70.5462   70.8767  225.5411
 129    58    17   0.0000  226.1817  437.2468    8.1385
 130    58    17   0.0000  226.1817  437.2468    9.2385
 131    59    17   0.0000  229.2077  294.2997  495.9958
 132    59    17   0.0000  229.2077  294.2997  497.0958
 133    60    17   0.0000   47.7987  554.3803   70.2753
 134    60    17   0.0000   47.7987  554.3803   71.3753
 135    61    17   0.0000  562.9509  117.5840  435.1204
 136    61    17   0.0000  562.9509  117.5840  436.2204
 137    62    17   0.0000  514.7178   62.1826  502.7961
 138    62    17   0.0000  514.7178   62.1826  503.8961
 139    63    17   0.0000  339.0661  486.2404  243.6316
 140    63    17   0.0000  339.0661  486.2404  244.7316
 141    64    17   0.0000  560.9862   96.5246  489.0827
 142    64    17   0.0000  560.9862   96.5246  490.1827
 143    65    17   0.0000  259.0437  148.8605  497.7635
 144    65    17   0.0000  259.0437  148.8605  498.8635
 145    66    17   0.0000  357.7310  387.4673  364.3513
 146    66    17   0.0000  357.7310  387.4673  365.4513
 147    67    17   0.0000  297.2797  182.6294  452.8263
 148    67    17   0.0000  297.2797  182.6294  453.9263
 149    68    17   0.0000  497.1663  273.3303  262.3367
 150    68    17   0.0000  497.1663  273.3303  263.4367
 151    69    17   0.0000  538.4584   71.3666   58.8460
 152    69    17   0.0000  538.4584   71.3666   59.9460
 153    70    17   0.0000  468.4474  598.5198  323.3400
 154    70    17   0.0000  468.4474  598.5198  324.4400
 155    71    17   0.0000  419.3095  336.7661  230.3214
 156    71    17   0.0000  419.3095  336.7661  231.4214
 157    72    17   0.0000   55.5458  557.6315  115.0389
 158    72    17   0.0000   55.5458  557.6315  116.1389
 159    73    17   0.0000  504.7528  581.6261  190.5177
 160    73    17   0.0000  504.7528  581.6261  191.6177
 161    74    17   0.0000   76.7997  173.0318  545.4110
 162    74    17   0.0000   76.7997  173.0318  546.5110
 163    75    17   0.0000  167.4316   25.0879  452.7542
 164    75    17   0.0000  167.4316   25.0879  453.8542
 165    76    17   0.0000  485.4000  519.7467  583.5749
 166    76    17   0.0000  485.4000  519.7467  584.6749
 167    77    17   0.0000  188.1525  280.6774  145.2758
 168    77    17   0.0000  188.1525  280.6774  146.3758
 169    78    17   0.0000  494.0655  359.7695  445.6686
 170    78    17   0.0000  494.0655  359.7695  446.7686
 171    79    17   0.0000  196.5995   49.9060  570.1344
 172    79    17   0.0000  196.5995   49.9060  571.2344
 173    80    17   0.0000  493.8488  316.2721  185.9310
 174    80    17   0.0000  493.8488  316.2721  187.0310
 175    81    17   0.0000  388.1784  317.1102  471.1088
 176    81    17   0.0000  388.1784  317.1102  472.2088
 177    82    17   0.0000  571.4945  309.1860  491.0025
 178    82    17   0.0000  571.4945  309.1860  492.1025
 179    83    17   0.0000  124.2496  264.7024  453.7517
 180    83    17   0.0000  124.2496  264.7024  454.8517
 181    84    17   0.0000  450.3423  504.7985  149.1811
 182    84    17   0.0000  450.3423  504.7985  150.2811
 183    85    17   0.0000  130.5170    1.0569  364.1091
 184    85    17   0.0000  130.5170    1.0569  365.2091
 185    86    17   0.0000  427.4958  522.6472  133.7159
 186    86    17   0.0000  427.4958  522.6472  134.8159
 187    87    17   0.0000    8.9848  408.4173  271.0216
 188    87    17   0.0000    8.9848  408.4173  272.1216
 189    88    17   0.0000  105.2164  173.0397   78.2839
 190    88    17   0.0000  105.2164  173.0397   79.3839
 191    89    17   0.0000  163.3836  390.0059  431.2340
 192    89    17   0.0000  163.3836  390.0059  432.3340
 193    90    17   0.0000  594.4499  321.2285   88.2511
 194    90    17   0.0000  594.4499  321.2285   89.3511
 195    91    17   0.0000  281.7696  503.3370  187.3859
 196    91    17   0.0000  281.7696  503.3370  188.4859
 197    92    17   0.0000  238.9363    3.1679  442.9287
 198    92    17   0.0000  238.9363    3.1679  444.0287
 199    93    17   0.0000  348.0632  500.1610  208.1367
 200    93    17   0.0000  348.0632  500.1610  209.2367
 201    94    17   0.0000  399.6318  212.9983  263.4834
 202    94    17   0.0000  399.6318  212.9983  264.5834
 203    95    17   0.0000    8.9501  426.9901  423.5102
 204    95    17   0.0000    8.9501  426.9901  424.6102
 205    96    17   0.0000  381.3463   87.8190  574.0028
 206    96    17   0.0000  381.3463   87.8190  575.1028
 207    97    17   0.0000  110.2640  407.8317   28.3260
 208    97    17   0.0000  110.2640  407.8317   29.4260
 209    98    17   0.0000  521.0232  438.2348  412.1128
 210    98    17   0.0000  521.0232  438.2348  413.2128
 211    99    17   0.0000  223.9556  223.0021  397.6370
 212    99    17   0.0000  223.9556  223.0021  398.7370
 213   100    17   0.0000  531.2995  352.0449  218.2662
 214   100    17   0.0000  531.2995  352.0449  219.3662
 215   101    17   0.0000  243.6510   44.7340   44.8377
 216   101    17   0.0000  243.6510   44.7340   45.9377
 217   102    17   0.0000  232.6006  318.7789  317.5042
 218   102    17   0.0000  232.6006  318.7789  318.6042
 219   103    17   0.0000  137.4076   11.7607  263.0804
 220   103    17   0.0000  137.4076   11.7607  264.1804
 221   104    17   0.0000  436.0399  124.9746  448.9828
 222   104    17   0.0000  436.0399  124.9746  450.0828
 223   105    17   0.0000  100.0503  345.0780  126.1993
 224   105    17   0.0000  100.0503  345.0780  127.2993
 225   106    17   0.0000  278.1615  461.5398  300.0414
 226   106    17   0.0000  278.1615  461.5398  301.1414
 227   107    17   0.0000   40.7091  197.6830  257.5074
 228   107    17   0.0000   40.7091  197.6830  258.6074
 229   108    17   0.0000  371.0983   49.9257  301.8238
 230   108    17   0.0000  371.0983   49.9257  302.9238
 231   109    17   0.0000  596.8480  425.4321   37.1722
 232   109    17   0.0000  596.8480  425.4321   38.2722
 233   110    17   0.0000  396.4673  426.3860  468.9886
 234   110    17   0.0000  396.4673  426.3860  470.0886
 235   111    17   0.0000  337.0601  370.1619  510.6254
 236   111    17   0.0000  337.0601  370.1619  511.7254
 237   112    17   0.0000  525.7958  249.9670  596.0853
 238   112    17   0.0000  525.7958  249.9670  597.1853
 239   113    17   0.0000  450.9586   62.3533  373.0747
 240   113    17   0.0000  450.9586   62.3533  374.1747
 241   114    17   0.0000  512.5636  457.8867  102.8037
 242   114    17   0.0000  512.5636  457.8867  103.9037
 243   115    17   0.0000   68.3640  595.7308  248.0386
 244   115    17   0.0000   68.3640  595.7308  249.1386
 245   116    17   0.0000  228.0858   37.5004  270.0082
 246   116    17   0.0000  228.0858   37.5004  271.1082
 247   117    17   0.0000  473.7393  137.0749  417.8251
 248   117    17   0.0000  473.7393  137.0749  418.9251
 249   118    17   0.0000  232.1264  148.5891  138.3509
 250   118    17   0.0000  232.1264  148.5891  139.4509
 251   119    17   0.0000  509.5698  541.5530  481.8066
 252   119    17   0.0000  509.5698  541.5530  482.9066
 253   120    17   0.0000  368.1202  398.0747  442.5315
 254   120    17   0.0000  368.1202  398.0747  443.6315
 255   121    17   0.0000  271.7414  558.6041  261.1327
 256   121    17   0.0000  271.7414  558.6041  262.2327
 257   122    17   0.0000  103.0739  163.8412  278.5820
 258   122    17   0.0000  103.0739  163.8412  279.6820
 259   123    17   0.0000  573.2743  221.7150  363.8885
 260   123    17   0.0000  573.2743  221.7150  364.9885
 261   124    17   0.0000  319.9380  599.8063  344.6117
 262   124    17   0.0000  319.9380  599.8063  345.7117
 263   125    17   0.0000  333.1292  303.0001  323.9355
 264   125    17   0.0000  333.1292  303.0001  325.0355
 265   126    17   0.0000  228.5377  434.6306  437.4140
 266   126    17   0.0000  228.5377  434.6306  438.5140
 267   127    17   0.0000   62.6840  531.4442  383.1931
 268   127    17   0.0000   62.6840  531.4442  384.2931
 269   128    17   0.0000  172.5114  199.7679  500.3433
 270   128    17   0.0000  172.5114  199.7679  501.4433
 271   129    17   0.0000  516.1016  521.7560  153.3456
 272   129    17   0.0000  516.1016  521.7560  154.4456
 273   130    17   0.0000  523.0004   70.6202  115.1983
 274   130    17   0.0000  523.0004   70.6202  116.2983
 275   131    17   0.0000  183.4185  515.4565  477.0607
 276   131    17   0.0000  183.4185  515.4565  478.1607
 277   132    17   0.0000  404.7920  540.1360   66.8583
 278   132    17   0.0000  404.7920  540.1360   67.9583
 279   133    17   0.0000  133.0486  549.2668  527.4901
 280   133    17   0.0000  133.0486  549.2668  528.5901
 281   134    17   0.0000  171.4734  154.3917  462.1451
 282   134    17   0.0000  171.4734  154.3917  463.2451
 283   135    17   0.0000  517.0575  386.5419  410.0247
 284   135    17   0.0000  517.0575  386.5419  411.1247
 285   136    17   0.0000  529.7567  221.8027   39.1983
 286   136    17   0.0000  529.7567  221.8027   40.2983
 287   137    17   0.0000  250.6920  181.0667  587.7298
 288   137    17   0.0000  250.6920  181.0667  588.8298
 289   138    17   0.0000  421.2175    4.4188  469.3149
 290   138    17   0.0000  421.2175    4.4188  470.4149
 291   139    17   0.0000  421.9910  403.6128  521.7634
 292   139    17   0.0000  421.9910  403.6128  522.8634
 293   140    17   0.0000  521.8012  314.6609  105.7620
 294   140    17   0.0000  521.8012  314.6609  106.8620
 295   141    17   0.0000  588.2063  385.2819  235.2880
 296   141    17   0.0000  588.2063  385.2819  236.3880
 297   142    17   0.0000  130.7472  268.3476  520.5911
 298   142    17   0.0000  130.7472  268.3476  521.6911
 299   143    17   0.0000   18.9839  464.2354    5.3418
 300   143    17   0.0000   18.9839  464.2354    6.4418
 301   144    17   0.0000   25.4801  446.8951  166.7560
 302   144    17   0.0000   25.4801  446.8951  167.8560
 303   145    17   0.0000  314.0109  581.8683   60.8464
 304   145    17   0.0000  314.0109  581.8683   61.9464
 305   146    17   0.0000  491.8118  282.2725  555.6416
 306   146    17   0.0000  491.8118  282.2725  556.7416
 307   147    17   0.0000  512.9444  255.9624  560.3015
 308   147    17   0.0000  512.9444  255.9624  561.4015
 309   148    17   0.0000  232.7113  379.3385  543.2644
 310   148    17   0.0000  232.7113  379.3385  544.3644
 311   149    17   0.0000   88.4109  324.1628  205.3235
 312   149    17   0.0000   88.4109  324.1628  206.4235
 313   150    17   0.0000  515.8221   22.7695  486.5781
 314   150    17   0.0000  515.8221   22.7695  487.6781
 315   151    17   0.0000  162.8912  513.3528  521.6802
 316   151    17   0.0000  162.8912  513.3528  522.7802
 317   152    17   0.0000  324.5267  320.8849  314.0482
 318   152    17   0.0000  324.5267  320.8849  315.1482
 319   153    17   0.0000  253.8235   12.7645  332.1243
 320   153    17   0.0000  253.8235   12.7645  333.2243
 321   154    17   0.0000  457.8270  299.2134  280.2122
 322   154    17   0.0000  457.8270  299.2134  281.3122
 323   155    17   0.0000  370.5614   27.6325   18.8878
 324   155    17   0.0000  370.5614   27.6325   19.9878
 325   156    17   0.0000  292.1843  342.7998  236.5126
 326   156    17   0.0000  292.1843  342.7998  237.6126
 327   157    17   0.0000  313.7539  463.5016  271.3299
 328   157    17   0.0000  313.7539  463.5016  272.4299
 329   158    17   0.0000  485.3368   56.8710   31.1805
 330   158    17   0.0000  485.3368   56.8710   32.2805
 331   159    17   0.0000  496.1612  182.2113   25.0645
 332   159    17   0.0000  496.1612  182.2113   26.1645
 333   160    17   0.0000  303.8478  171.5753   65.0648
 334   160    17   0.0000  303.8478  171.5753   66.1648
 335   161    17   0.0000  589.6121   11.7870  103.4967
 336   161    17   0.0000  589.6121   11.7870  104.5967
 337   162    17   0.0000  314.6072  405.5127   51.3166
 338   162    17   0.0000  314.6072  405.5127   52.4166
 339   163    17   0.0000  523.9079  322.9538  286.7054
 340   163    17   0.0000  523.9079  322.9538  287.8054
 341   164    17   0.0000  303.9197  179.9040  247.2518
 342   164    17   0.0000  303.9197  179.9040  248.3518
 343   165    17   0.0000  206.5165  522.9548  502.8152
 344   165    17   0.0000  206.5165  522.9548  503.9152
 345   166    17   0.0000   61.3029  117.8992  332.6834
 346   166    17   0.0000   61.3029  117.8992  333.7834
 347   167    17   0.0000  254.5979  428.5440  139.4533
 348   167    17   0.0000  254.5979  428.5440  140.5533
 349   168    17   0.0000  436.4360  181.6210  304.5403
 350   168    17   0.0000  436.4360  181.6210  305.6403
 351   169    17   0.0000   55.2742  195.2043  598.5217
 352   169    17   0.0000   55.2742  195.2043  599.6217
 353   170    17   0.0000  599.6684  427.0506  239.4183
 354   170    17   0.0000  599.6684  427.0506  240.5183
 355   171    17   0.0000  549.1663   41.1508  421.2972
 356   171    17   0.0000  549.1663   41.1508  422.3972
 357   172    17   0.0000  387.7301  580.1804  492.3695
 358   172    17   0.0000  387.7301  580.1804  493.4695
 359   173    17   0.0000  298.6881  451.6315  571.2247
 360   173    17   0.0000  298.6881  451.6315  572.3247
 361   174    17   0.0000  217.9258  280.7116  119.1615
 362   174    17   0.0000  217.9258  280.7116  120.2615
 363   175    17   0.0000  191.7642  382.3511  175.6222
 364   175    17   0.0000  191.7642  382.3511  176.7222
 365   176    17   0.0000  526.3707  313.9536  220.1164
 366   176    17   0.0000  526.3707  313.9536  221.2164
 367   177    17   0.0000  142.7154  419.6822  598.8503
 368   177    17   0.0000  142.7154  419.6822  599.9503
 369   178    17   0.0000  121.7151  265.3081  433.2363
 370   178    17   0.0000  121.7151  265.3081  434.3363
 371   179    17   0.0000   47.5575  101.1914  323.0193
 372   179    17   0.0000   47.5575  101.1914  324.1193
 373   180    17   0.0000  429.3657  151.1423  449.8577
 374   180    17   0.0000  429.3657  151.1423  450.9577
 375   181    17   0.0000  404.4612  382.3448   69.2148
 376   181    17   0.0000  404.4612  382.3448   70.3148
 377   182    17   0.0000  138.6031  303.9931  212.9228
 378   182    17   0.0000  138.6031  303.9931  214.0228
 379   183    17   0.0000  439.3556   50.5849  580.2482
 380   183    17   0.0000  439.3556   50.5849  581.3482
 381   184    17   0.0000   77.0245  351.3742  348.6231
 382   184    17   0.0000   77.0245  351.3742  349.7231
 383   185    17   0.0000  553.3120  116.1967  518.1735
 384   185    17   0.0000  553.3120  116.1967  519.2735
 385   186    17   0.0000  186.9510  486.7523  446.0292
 386   186    17   0.0000  186.9510  486.7523  447.1292
 387   187    17   0.0000  257.4354  117.8051  550.0271
 388   187    17   0.0000  257.4354  117.8051  551.1271
 389   188    17   0.0000  351.5418  164.6843   51.1257
 390   188    17   0.0000  351.5418  164.6843   52.2257
 391   189    17   0.0000  312.9194  236.0025  495.2049
 392   189    17   0.0000  312.9194  236.0025  496.3049
 393   190    17   0.0000  553.3645  396.7196  466.4117
 394   190    17   0.0000  553.3645  396.7196  467.5117
 395   191    17   0.0000  226.0563  128.8746  596.1621
 396   191    17   0.0000  226.0563  128.8746  597.2621
 397   192    17   0.0000  542.4035  375.8504  118.5007
 398   192    17   0.0000  542.4035  375.8504  119.6007
 399   193    17   0.0000  488.1326  245.2666  196.0582
 400   193    17   0.0000  488.1326  245.2666  197.1582
 401   194    17   0.0000  194.5749  220.3906  306.5584
 402   194    17   0.0000  194.5749  220.3906  307.6584
 403   195    17   0.0000  372.2307  482.3111  204.3959
 404   195    17   0.0000  372.2307  482.3111  205.4959
 405   196    17   0.0000  527.4320  150.1772  429.1470
 406   196    17   0.0000  527.4320  150.1772  430.2470
 407   197    17   0.0000  320.4290  450.7545  231.4541
 408   197    17   0.0000  320.4290  450.7545  232.5541
 409   198    17   0.0000  492.9322  512.8504  477.4238
 410   198    17   0.0000  492.9322  512.8504  478.5238
 411   199    17   0.0000  506.9322   11.8658  229.3996
 412   199    17   0.0000  506.9322   11.8658  230.4996
 413   200    17   0.0000  162.6781  530.0513  371.6864
 414   200    17   0.0000  162.6781  530.0513  372.7864
 415   201    17   0.0000  578.8808  249.7138  540.9525
 416   201    17   0.0000  578.8808  249.7138  542.0525
 417   202    17   0.0000  234.1550   44.6395  257.2791
 418   202    17   0.0000  234.1550   44.6395  258.3791
 419   203    17   0.0000  134.2740  143.7455  330.7339
 420   203    17   0.0000  134.2740  143.7455  331.8339
 421   204    17   0.0000  488.4935  310.1080  384.9972
 422   204    17   0.0000  488.4935  310.1080  386.0972
 423   205    17   0.0000  493.2715  215.2213  425.2427
 424   205    17   0.0000  493.2715  215.2213  426.3427
 425   206    17   0.0000  100.7368  484.4866  166.2504
 426   206    17   0.0000  100.7368  484.4866  167.3504
 427   207    17   0.0000  215.4284  307.8712  593.0439
 428   207    17   0.0000  215.4284  307.8712  594.1439
 429   208    17   0.0000  333.1374  440.6253  389.6324
 430   208    17   0.0000  333.1374  440.6253  390.7324
 431   209    17   0.0000  397.0074  505.4705   42.7304
 432   209    17   0.0000  397.0074  505.4705   43.8304
 433   210    17   0.0000  216.1838  401.6114  483.4663
 434   210    17   0.0000  216.1838  401.6114  484.5663
 435   211    17   0.0000   63.9487  187.4044  307.6756
 436   211    17   0.0000   63.9487  187.4044  308.7756
 437   212    17   0.0000  549.1211  481.1743  296.9947
 438   212    17   0.0000  549.1211  481.1743  298.0947
 439   213    17   0.0000  435.1604  342.5800  142.8874
 440   213    17   0.0000  435.1604  342.5800  143.9874
 441   214    17   0.0000  554.4834    2.9918  484.4390
 442   214    17   0.0000  554.4834    2.9918  485.5390
 443   215    17   0.0000  212.1556  500.9284  503.3276
 444   215    17   0.0000  212.1556  500.9284  504.4276
 445   216    17   0.0000  272.7211  224.8030   64.6581
 446   216    17   0.0000  272.7211  224.8030   65.7581
 447   217    17   0.0000  355.6844  188.5600  527.6355
 448   217    17   0.0000  355.6844  188.5600  528.7355
 449   218    17   0.0000  213.4227  196.2819  110.1129
 450   218    17   0.0000  213.4227  196.2819  111.2129
 451   219    17   0.0000  513.1597  275.7834   91.9224
 452   219    17   0.0000  513.1597  275.7834   93.0224
 453   220    17   0.0000  183.9116  403.7553  514.8433
 454   220    17   0.0000  183.9116  403.7553  515.9433
 455   221    17   0.0000   15.4346  211.8759  598.7104
 456   221    17   0.0000   15.4346  211.8759  599.8104
 457   222    17   0.0000  172.2641  242.2284  133.4504
 458   222    17   0.0000  172.2641  242.2284  134.5504
 459   223    17   0.0000  345.6346  481.3754   75.9529
 460   223    17   0.0000  345.6346  481.3754   77.0529
 461   224    17   0.0000  586.1209  135.5056  442.5741
 462   224    17   0.0000  586.1209  135.5056  443.6741
 463   225    17   0.0000  388.1171  485.8890  336.4525
 464   225    17   0.0000  388.1171  485.8890  337.5525
 465   226    17   0.0000    0.7894   67.0435    1.1597
 466   226    17   0.0000    0.7894   67.0435    2.2597
 467   227    17   0.0000  536.3570  153.1629  209.3819
 468   227    17   0.0000  536.3570  153.1629  210.4819
 469   228    17   0.0000  325.5979  325.5664  395.0459
 470   228    17   0.0000  325.5979  325.5664  396.1459
 471   229    17   0.0000  182.7341  412.7363  259.8530
 472   229    17   0.0000  182.7341  412.7363  260.9530
 473   230    17   0.0000  194.1543  353.8929   80.1114
 474   230    17   0.0000  194.1543  353.8929   81.2114
 475   231    17   0.0000  277.4939   42.0763  377.3848
 476   231    17   0.0000  277.4939   42.0763  378.4848
 477   232    17   0.0000  351.2555  152.2046  302.2771
 478   232    17   0.0000  351.2555  152.2046  303.3771
 479   233    17   0.0000  417.7907    9.7120   30.8702
 480   233    17   0.0000  417.7907    9.7120   31.9702
 481   234    17   0.0000   79.7280  189.3505   14.5940
 482   234    17   0.0000   79.7280  189.3505   15.6940
 483   235    17   0.0000  126.1881  445.9418  344.4015
 484   235    17   0.0000  126.1881  445.9418  345.5015
 485   236    17   0.0000  402.6039  364.9269  127.2193
 486   236    17   0.0000  402.6039  364.9269  128.3193
 487   237    17   0.0000   18.6662  524.1237  347.1227
 488   237    17   0.0000   18.6662  524.1237  348.2227
 489   238    17   0.0000  535.2242  312.9307  427.0233
 490   238    17   0.0000  535.2242  312.9307  428.1233
 491   239    17   0.0000   25.1179  358.1989  450.6388
 492   239    17   0.0000   25.1179  358.1989  451.7388
 493   240    17   0.0000  330.2922   21.4355  267.6224
 494   240    17   0.0000  330.2922   21.4355  268.7224
 495   241    17   0.0000  575.7058  288.1070  214.1301
 496   241    17   0.0000  575.7058  288.1070  215.2301
 497   242    17   0.0000  329.5027  554.3215  282.0726
 498   242    17   0.0000  329.5027  554.3215  283.1726
 499   243    17   0.0000  438.9008  207.0929    9.2931
 500   243    17   0.0000  438.9008  207.0929   10.3931
 501   244    17   0.0000  433.2720  405.3535  376.6940
 502   244    17   0.0000  433.2720  405.3535  377.7940
 503   245    17   0.0000  142.4990  382.1204  497.3713
 504   245    17   0.0000  142.4990  382.1204  498.4713
 505   246    17   0.0000  364.3703  372.7723  584.8837
 506   246    17   0.0000  364.3703  372.7723  585.9837
 507   247    17   0.0000  583.8502  372.7422   79.0920
 508   247    17   0.0000  583.8502  372.7422   80.1920
 509   248    17   0.0000  543.8311  369.8268  280.4763
 510   248    17   0.0000  543.8311  369.8268  281.5763
 511   249    17   0.0000    8.6858  182.0756  146.8819
 512   249    17   0.0000    8.6858  182.0756  147.9819
 513   250    17   0.0000  490.1746  364.9743  322.9732
 514   250    17   0.0000  490.1746  364.9743  324.0732
 515   251    17   0.0000  254.8134  450.8632  257.9361
 516   251    17   0.0000  254.8134  450.8632  259.0361
 517   252    17   0.0000  376.8552  207.1598  535.4215
 518   252    17   0.0000  376.8552  207.1598  536.5215
 519   253    17   0.0000  274.0703   99.5589  485.5264
 520   253    17   0.0000  274.0703   99.5589  486.6264
 521   254    17   0.0000  487.5230  200.4819  500.1538
 522   254    17   0.0000  487.5230  200.4819  501.2538
 523   255    17   0.0000  329.6157   53.3117  210.9876
 524   255    17   0.0000  329.6157   53.3117  212.0876
 525   256    17   0.0000  314.2782  275.1027   51.7787
 526   256    17   0.0000  314.2782  275.1027   52.8787
 527   257    17   0.0000  490.2427  311.0318  311.5950
 528   257    17   0.0000  490.2427  311.0318  312.6950
 529   258    17   0.0000  422.4112  266.3914   41.4534
 530   258    17   0.0000  422.4112  266.3914   42.5534
 531   259    17   0.0000  352.8889    4.3530  561.7821
 532   259    17   0.0000  352.8889    4.3530  562.8821
 533   260    17   0.0000  514.9774  227.6530  565.6444
 534   260    17   0.0000  514.9774  227.6530  566.7444
 535   261    17   0.0000   31.7333  543.3260  280.9877
 536   261    17   0.0000   31.7333  543.3260  282.0877
 537   262    17   0.0000  205.5282  113.0028  239.5047
 538   262    17   0.0000  205.5282  113.0028  240.6047
 539   263    17   0.0000  201.2554  299.2873  321.5667
 540   263    17   0.0000  201.2554  299.2873  322.6667
 541   264    17   0.0000   15.9069  347.8754  341.8824
 542   264    17   0.0000   15.9069  347.8754  342.9824
 543   265    17   0.0000   62.6913   53.4698  467.7707
 544   265    17   0.0000   62.6913   53.4698  468.8707
 545   266    17   0.0000  268.4529  489.1648  194.0023
 546   266    17   0.0000  268.4529  489.1648  195.1023
 547   267    17   0.0000  440.1512  222.5942  140.4651
 548   267    17   0.0000  440.1512  222.5942  141.5651
 549   268    17   0.0000   40.8417   28.3766  526.1898
 550   268    17   0.0000   40.8417   28.3766  527.2898
 551   269    17   0.0000  515.7251  194.7468  111.5792
 552   269    17   0.0000  515.7251  194.7468  112.6792
 553   270    17   0.0000  557.2210  413.6704  359.5951
 554   270    17   0.0000  557.2210  413.6704  360.6951
 555   271    17   0.0000  160.0887  212.7271  504.9207
 556   271    17   0.0000  160.0887  212.7271  506.0207
 557   272    17   0.0000   45.7927  439.8138  550.3699
 558   272    17   0.0000   45.7927  439.8138  551.4699
 559   273    17   0.0000  110.7087   82.2320  272.7532
 560   273    17   0.0000  110.7087   82.2320  273.8532
 561   274    17   0.0000  409.5474   64.6953  134.7705
 562   274    17   0.0000  409.5474   64.6953  135.8705
 563   275    17   0.0000  333.9643  539.3273  274.6854
 564   275    17   0.0000  333.9643  539.3273  275.7854
 565   276    17   0.0000  483.3136  252.1308  363.6268
 566   276    17   0.0000  483.3136  252.1308  364.7268
 567   277    17   0.0000  118.7510  251.1080  571.4961
 568   277    17   0.0000  118.7510  251.1080  572.5961
 569   278    17   0.0000  580.3016  129.0793  437.2507
 570   278    17   0.0000  580.3016  129.0793  438.3507
 571   279    17   0.0000  319.2488  417.1868   58.1247
 572   279    17   0.0000  319.2488  417.1868   59.2247
 573   280    17   0.0000  347.7572  157.5603  316.4618
 574   280    17   0.0000  347.7572  157.5603  317.5618
 575   281    17   0.0000   18.6499  248.9532  357.4142
 576   281    17   0.0000   18.6499  248.9532  358.5142
 577   282    17   0.0000  105.4589   49.4824   50.6162
 578   282    17   0.0000  105.4589   49.4824   51.7162
 579   283    17   0.0000  151.5022  497.7196  574.5125
 580   283    17   0.0000  151.5022  497.7196  575.6125
 581   284    17   0.0000  276.2408  580.0301  364.6792
 582   284    17   0.0000  276.2408  580.0301  365.7792
 583   285    17   0.0000  407.7137  445.1168  279.4672
 584   285    17   0.0000  407.7137  445.1168  280.5672
 585   286    17   0.0000  450.4915   13.3440  472.4180
 586   286    17   0.0000  450.4915   13.3440  473.5180
 587   287    17   0.0000  375.2925  342.8617   76.3273
 588   287    17   0.0000  375.2925  342.8617   77.4273
 589   288    17   0.0000  276.9018  288.8505  111.3173
 590   288    17   0.0000  276.9018  288.8505  112.4173
 591   289    17   0.0000  353.6063   61.9502  197.7086
 592   289    17   0.0000  353.6063   61.9502  198.8086
 593   290    17   0.0000  333.9902  374.4092  497.0963
 594   290    17   0.0000  333.9902  374.4092  498.1963
 595   291    17   0.0000  543.2639  438.5347   53.3355
 596   291    17   0.0000  543.2639  438.5347   54.4355
 597   292    17   0.0000  254.0457  146.0036  483.0633
 598   292    17   0.0000  254.0457  146.0036  484.1633
 599   293    17   0.0000  490.2356  189.6119  208.0422
 600   293    17   0.0000  490.2356  189.6119  209.1422
 601   294    17   0.0000   10.3216   76.5148  183.9788
 602   294    17   0.0000   10.3216   76.5148  185.0788
 603   295    17   0.0000  576.2804  344.7681  318.7915
 604   295    17   0.0000  576.2804  344.7681  319.8915
 605   296    17   0.0000  174.6780   15.1268  437.7139
 606   296    17   0.0000  174.6780   15.1268  438.8139
 607   297    17   0.0000  302.2538  380.7534  322.3506
 608   297    17   0.0000  302.2538  380.7534  323.4506
 609   298    17   0.0000  591.0297  438.2634  293.7302
 610   298    17   0.0000  591.0297  438.2634  294.8302
 611   299    17   0.0000  170.0548  312.1983  117.7254
 612   299    17   0.0000  170.0548  312.1983  118.8254
 613   300    17   0.0000   55.0019  418.6612  240.4498
 614   300    17   0.0000   55.0019  418.6612  241.5498
 615   301    17   0.0000  484.8248  451.0971  589.3296
 616   301    17   0.0000  484.8248  451.0971  590.4296
 617   302    17   0.0000  306.7447  259.5999  496.7802
 618   302    17   0.0000  306.7447  259.5999  497.8802
 619   303    17   0.0000   29.0309  123.1658   47.6378
 620   303    17   0.0000   29.0309  123.1658   48.7378
 621   304    17   0.0000  492.6075  454.4180    4.6159
 622   304    17   0.0000  492.6075  454.4180    5.7159
 623   305    17   0.0000  424.2941  113.4769  408.0181
 624   305    17   0.0000  424.2941  113.4769  409.1181
 625   306    17   0.0000  405.0143   76.4651  548.9162
 626   306    17   0.0000  405.0143   76.4651  550.0162
 627   307    17   0.0000  278.4383  314.7374  191.8255
 628   307    17   0.0000  278.4383  314.7374  192.9255
 629   308    17   0.0000  456.3203  176.4885  443.0263
 630   308    17   0.0000  456.3203  176.4885  444.1263
 631   309    17   0.0000  187.3745  405.2656   98.9238
 632   309    17   0.0000  187.3745  405.2656  100.0238
 633   310    17   0.0000  256.2645  238.5467   54.6516
 634   310    17   0.0000  256.2645  238.5467   55.7516
 635   311    17   0.0000  174.2625  230.5853   48.6768
 636   311    17   0.0000  174.2625  230.5853   49.7768
 637   312    17   0.0000  555.3300  432.9700  127.2961
 638   312    17   0.0000  555.3300  432.9700  128.3961
 639   313    17   0.0000  111.6607  482.1028  302.4024
 640   313    17   0.0000  111.6607  482.1028  303.5024
 641   314    17   0.0000  123.5192  588.2236   74.1965
 642   314    17   0.0000  123.5192  588.2236   75.2965
 643   315    17   0.0000  466.1628  598.0728    9.8470
 644   315    17   0.0000  466.1628  598.0728   10.9470
 645   316    17   0.0000  143.6305  199.6576  446.4518
 646   316    17   0.0000  143.6305  199.6576  447.5518
 647   317    17   0.0000  160.5370  546.4871   10.8558
 648   317    17   0.0000  160.5370  546.4871   11.9558
 649   318    17   0.0000  298.4437  544.0649   99.4166
 650   318    17   0.0000  298.4437  544.0649  100.5166
 651   319    17   0.0000  138.5621  213.1532  467.1333
 652   319    17   0.0000  138.5621  213.1532  468.2333
 653   320    17   0.0000  353.0811  236.5199  189.9881
 654   320    17   0.0000  353.0811  236.5199  191.0881
 655   321    17   0.0000  174.4799  285.4654  216.9733
 656   321    17   0.0000  174.4799  285.4654  218.0733
 657   322    17   0.0000  116.1316   26.5177  482.9918
 658   322    17   0.0000  116.1316   26.5177  484.0918
 659   323    17   0.0000  488.2555  510.8787  338.1752
 660   323    17   0.0000  488.2555  510.8787  339.2752
 661   324    17   0.0000  156.1408  457.9792  456.9752
 662   324    17   0.0000  156.1408  457.9792  458.0752
 663   325    17   0.0000   26.4863  558.4597  233.3461
 664   325    17   0.0000   26.4863  558.4597  234.4461
 665   326    17   0.0000  491.9652  459.2643  455.7586
 666   326    17   0.0000  491.9652  459.2643  456.8586
 667   327    17   0.0000  579.6255  168.3609   41.6711
 668   327    17   0.0000  579.6255  168.3609   42.7711
 669   328    17   0.0000  411.5772  578.9373    0.1335
 670   328    17   0.0000  411.5772  578.9373    1.2335
 671   329    17   0.0000   87.6793   27.8864   87.7794
 672   329    17   0.0000   87.6793   27.8864   88.8794
 673   330    17   0.0000  152.4194  314.6700  259.2403
 674   330    17   0.0000  152.4194  314.6700  260.3403
 675   331    17   0.0000   96.8469  507.8924  547.8351
 676   331    17   0.0000   96.8469  507.8924  548.9351
 677   332    17   0.0000  109.3796  545.5753  284.3329
 678   332    17   0.0000  109.3796  545.5753  285.4329
 679   333    17   0.0000   27.6276  538.4724  306.9084
 680   333    17   0.0000   27.6276  538.4724  308.0084
 681   334    17   0.0000  254.6206  209.7178  329.5794
 682   334    17   0.0000  254.6206  209.7178  330.6794
 683   335    17   0.0000  286.9271  185.9161  493.5179
 684   335    17   0.0000  286.9271  185.9161  494.6179
 685   336    17   0.0000  399.6933   46.7834  289.9191
 686   336    17   0.0000  399.6933   46.7834  291.0191
 687   337    17   0.0000  315.9589  322.9159  247.8999
 688   337    17   0.0000  315.9589  322.9159  248.9999
 689   338    17   0.0000  300.2684   11.1747   14.4539
 690   338    17   0.0000  300.2684   11.1747   15.5539
 691   339    17   0.0000  172.5110  192.4566   17.7417
 692   339    17   0.0000  172.5110  192.4566   18.8417
 693   340    17   0.0000  229.6097  450.8028  442.1923
 694   340    17   0.0000  229.6097  450.8028  443.2923
 695   341    17   0.0000  571.3287  521.5397  119.7799
 696   341    17   0.0000  571.3287  521.5397  120.8799
 697   342    17   0.0000  384.7162  325.3531  409.4200
 698   342    17   0.0000  384.7162  325.3531  410.5200
 699   343    17   0.0000  566.0172   52.3097  169.5927
 700   343    17   0.0000  566.0172   52.3097  170.6927
 701   344    17   0.0000  589.1892  103.3462  539.7354
 702   344    17   0.0000  589.1892  103.3462  540.8354
 703   345    17   0.0000  179.8279  167.4907  418.1268
 704   345    17   0.0000  179.8279  167.4907  419.2268
 705   346    17   0.0000  501.6602  203.4739  388.0449
 706   346    17   0.0000  501.6602  203.4739  389.1449
 707   347    17   0.0000  115.9833  532.6936  382.3343
 708   347    17   0.0000  115.9833  532.6936  383.4343
 709   348    17   0.0000  137.0911   89.9720  161.1307
 710   348    17   0.0000  137.0911   89.9720  162.2307
 711   349    17   0.0000  568.9642  382.6990   23.9063
 712   349    17   0.0000  568.9642  382.6990   25.0063
 713   350    17   0.0000   38.4044  462.2642  474.0668
 714   350    17   0.0000   38.4044  462.2642  475.1668
 715   351    17   0.0000  485.3871  303.7107  267.0861
 716   351    17   0.0000  485.3871  303.7107  268.1861
 717   352    17   0.0000  561.0808  485.8958  451.5611
 718   352    17   0.0000  561.0808  485.8958  452.6611
 719   353    17   0.0000  232.2697  159.0014  535.5701
 720   353    17   0.0000  232.2697  159.0014  536.6701
 721   354    17   0.0000  370.3314  361.0836  332.1883
 722   354    17   0.0000  370.3314  361.0836  333.2883
 723   355    17   0.0000  332.0807   81.2442  471.2210
 724   355    17   0.0000  332.0807   81.2442  472.3210
 725   356    17   0.0000   54.5893   84.8534  531.9705
 726   356    17   0.0000   54.5893   84.8534  533.0705
 727   357    17   0.0000  473.8416   56.9289  404.6149
 728   357    17   0.0000  473.8416   56.9289  405.7149
 729   358    17   0.0000  208.4051  465.4595  178.0930
 730   358    17   0.0000  208.4051  465.4595  179.1930
 731   359    17   0.0000   53.5164   52.4197  217.9761
 732   359    17   0.0000   53.5164   52.4197  219.0761
 733   360    17   0.0000  168.4585  483.5891   84.2623
 734   360    17   0.0000  168.4585  483.5891   85.3623
 735   361    17   0.0000  442.8030  390.5708  323.9077
 736   361    17   0.0000  442.8030  390.5708  325.0077
 737   362    17   0.0000  361.5289   16.9667  161.1122
 738   362    17   0.0000  361.5289   16.9667  162.2122
 739   363    17   0.0000  258.9320   71.0671  425.7939
 740   363    17   0.0000  258.9320   71.0671  426.8939
 741   364    17   0.0000  363.8083  527.4748  268.6514
 742   364    17   0.0000  363.8083  527.4748  269.7514
 743   365    17   0.0000  469.3694  492.5896  155.1246
 744   365    17   0.0000  469.3694  492.5896  156.2246
 745   366    17   0.0000  423.6395  511.2986  195.2813
 746   366    17   0.0000  423.6395  511.2986  196.3813
 747   367    17   0.0000  337.2419  426.3293  117.0516
 748   367    17   0.0000  337.2419  426.3293  118.1516
 749   368    17   0.0000  132.8127  183.6126  177.7793
 750   368    17   0.0000  132.8127  183.6126  178.8793
 751   369    17   0.0000  181.1749    6.2156   65.3259
 752   369    17   0.0000  181.1749    6.2156   66.4259
 753   370    17   0.0000  177.7164   81.9187  406.7557
 754   370    17   0.0000  177.7164   81.9187  407.8557
 755   371    17   0.0000  187.8744  405.7194  525.8254
 756   371    17   0.0000  187.8744  405.7194  526.9254
 757   372    17   0.0000  393.4164  150.1370  354.1227
 758   372    17   0.0000  393.4164  150.1370  355.2227
 759   373    17   0.0000  586.2016  291.7152  257.5756
 760   373    17   0.0000  586.2016  291.7152  258.6756
 761   374    17   0.0000  318.7054  283.0296   79.2753
 762   374    17   0.0000  318.7054  283.0296   80.3753
 763   375    17   0.0000   25.1023   96.8624  167.1247
 764   375    17   0.0000   25.1023   96.8624  168.2247
 765   376    17   0.0000  508.4945  467.9604  210.5842
 766   376    17   0.0000  508.4945  467.9604  211.6842
 767   377    17   0.0000  134.3478  183.6913  299.2773
 768   377    17   0.0000  134.3478  183.6913  300.3773
 769   378    17   0.0000  399.7783  276.0788  257.4014
 770   378    17   0.0000  399.7783  276.0788  258.5014
 771   379    17   0.0000  391.2879  378.4485  584.2927
 772   379    17   0.0000  391.2879  378.4485  585.3927
 773   380    17   0.0000  253.0470  162.4377   90.6909
 774   380    17   0.0000  253.0470  162.4377   91.7909
 775   381    17   0.0000  486.2047  243.3935  514.7446
 776   381    17   0.0000  486.2047  243.3935  515.8446
 777   382    17   0.0000  156.2084  395.7157  394.6206
 778   382    17   0.0000  156.2084  395.7157  395.7206
 779   383    17   0.0000  234.5056  537.1678  578.7366
 780   383    17   0.0000  234.5056  537.1678  579.8366
 781   384    17   0.0000  470.5919   38.6215  513.1521
 782   384    17   0.0000  470.5919   38.6215  514.2521
 783   385    17   0.0000  392.5941  130.9682  382.3803
 784   385    17   0.0000  392.5941  130.9682  383.4803
 785   386    17   0.0000  312.3007   39.4255  223.8994
 786   386    17   0.0000  312.3007   39.4255  224.9994
 787   387    17   0.0000  123.1813  310.3320  550.2713
 788   387    17   0.0000  123.1813  310.3320  551.3713
 789   388    17   0.0000  254.6850   91.3347  262.3613
 790   388    17   0.0000  254.6850   91.3347  263.4613
 791   389    17   0.0000  351.4230  567.9882  178.1558
 792   389    17   0.0000  351.4230  567.9882  179.2558
 793   390    17   0.0000  509.5785   88.0157  279.9739
 794   390    17   0.0000  509.5785   88.0157  281.0739
 795   391    17   0.0000  566.1198  576.6436  448.6124
 796   391    17   0.0000  566.1198  576.6436  449.7124
 797   392    17   0.0000  473.9543  151.5520  135.4441
 798   392    17   0.0000  473.9543  151.5520  136.5441
 799   393    17   0.0000  256.0128  206.6957  536.4601
 800   393    17   0.0000  256.0128  206.6957  537.5601
 801   394    17   0.0000  331.2611  107.2021  546.3650
 802   394    17   0.0000  331.2611  107.2021  547.4650
 803   395    17   0.0000    0.9763  209.2243  434.1853
 804   395    17   0.0000    0.9763  209.2243  435.2853
 805   396    17   0.0000  396.9860  143.4883  209.5684
 806   396    17   0.0000  396.9860  143.4883  210.6684
 807   397    17   0.0000  461.0637   99.1698  546.3085
 808   397    17   0.0000  461.0637   99.1698  547.4085
 809   398    17   0.0000  251.2463  498.6331  328.3369
 810   398    17   0.0000  251.2463  498.6331  329.4369
 811   399    17   0.0000  403.4770   39.2283  512.3075
 812   399    17   0.0000  403.4770   39.2283  513.4075
 813   400    17   0.0000  596.8861  465.7778  127.4602
 814   400    17   0.0000  596.8861  465.7778  128.5602
 815   401    17   0.0000  468.3240  321.5298  351.5864
 816   401    17   0.0000  468.3240  321.5298  352.6864
 817   402    17   0.0000  558.7263  513.6158  142.8948
 818   402    17   0.0000  558.7263  513.6158  143.9948
 819   403    17   0.0000   78.4249  488.0200  152.5635
 820   403    17   0.0000   78.4249  488.0200  153.6635
 821   404    17   0.0000  579.1048  416.0069   28.5859
 822   404    17   0.0000  579.1048  416.0069   29.6859
 823   405    17   0.0000   90.0813  198.0052  274.2596
 824   405    17   0.0000   90.0813  198.0052  275.3596
 825   406    17   0.0000  526.2617  280.8599  213.0700
 826   406    17   0.0000  526.2617  280.8599  214.1700
 827   407    17   0.0000  513.0299  494.0530  149.9501
 828   407    17   0.0000  513.0299  494.0530  151.0501
 829   408    17   0.0000  457.3015  465.8894  203.4784
 830   408    17   0.0000  457.3015  465.8894  204.5784
 831   409    17   0.0000  107.5233  544.1654  589.7291
 832   409    17   0.0000  107.5233  544.1654  590.8291
 833   410    17   0.0000  422.8167  481.5828  563.2156
 834   410    17   0.0000  422.8167  481.5828  564.3156
 835   411    17   0.0000    9.6089   97.1217  326.2463
 836   411    17   0.0000    9.6089   97.1217  327.3463
 837   412    17   0.0000   67.8891  413.5902  210.6828
 838   412    17   0.0000   67.8891  413.5902  211.7828
 839   413    17   0.0000  590.9208  408.5412  553.1629
 840   413    17   0.0000  590.9208  408.5412  554.2629
 841   414    17   0.0000  255.1420  573.0460  584.9511
 842   414    17   0.0000  255.1420  573.0460  586.0511
 843   415    17   0.0000  518.2058  486.0632  265.6120
 844   415    17   0.0000  518.2058  486.0632  266.7120
 845   416    17   0.0000  385.6821  359.7708  468.7344
 846   416    17   0.0000  385.6821  359.7708  469.8344
 847   417    17   0.0000  264.7688  369.9115  503.8031
 848   417    17   0.0000  264.7688  369.9115  504.9031
 849   418    17   0.0000  465.4508   32.7860  235.8240
 850   418    17   0.0000  465.4508   32.7860  236.9240
 851   419    17   0.0000  138.2721  139.4774  598.0118
 852   419    17   0.0000  138.2721  139.4774  599.1118
 853   420    17   0.0000  428.8173  533.1179  312.0705
 854   420    17   0.0000  428.8173  533.1179  313.1705
 855   421    17   0.0000   15.1737   26.8332  386.1615
 856   421    17   0.0000   15.1737   26.8332  387.2615
 857   422    17   0.0000  261.8071  392.8930  351.7870
 858   422    17   0.0000  261.8071  392.8930  352.8870
 859   423    17   0.0000  327.9595  415.7208   20.6470
 860   423    17   0.0000  327.9595  415.7208   21.7470
 861   424    17   0.0000  459.4575  105.0845  356.7756
 862   424    17   0.0000  459.4575  105.0845  357.8756
 863   425    17   0.0000  173.4781  247.3434  300.9872
 864   425    17   0.0000  173.4781  247.3434  302.0872
 865   426    17   0.0000  338.5210  321.9596  375.8356
 866   426    17   0.0000  338.5210  321.9596  376.9356
 867   427    17   0.0000  113.4461  491.4690  518.6487
 868   427    17   0.0000  113.4461  491.4690  519.7487
 869   428    17   0.0000  374.9801  493.1398  400.6384
 870   428    17   0.0000  374.9801  493.1398  401.7384
 871   429    17   0.0000  574.7538  488.7198  513.5162
 872   429    17   0.0000  574.7538  488.7198  514.6162
 873   430    17   0.0000  511.9399  175.3714  267.6619
 874   430    17   0.0000  511.9399  175.3714  268.7619
 875   431    17   0.0000   38.3801   55.7045  227.9709
 876   431    17   0.0000   38.3801   55.7045  229.0709
 877   432    17   0.0000  153.4730   21.8476  594.2973
 878   432    17   0.0000  153.4730   21.8476  595.3973
 879   433    17   0.0000  400.6449  440.3994  194.5680
 880   433    17   0.0000  400.6449  440.3994  195.6680
 881   434    17   0.0000  350.1572  293.2587  399.7499
 882   434    17   0.0000  350.1572  293.2587  400.8499
 883   435    17   0.0000   40.2851  271.8630  200.9338
 884   435    17   0.0000   40.2851  271.8630  202.0338
 885   436    17   0.0000  539.1403  133.4209  205.7064
 886   436    17   0.0000  539.1403  133.4209  206.8064
 887   437    17   0.0000  353.8310  238.6774  451.5212
 888   437    17   0.0000  353.8310  238.6774  452.6212
 889   438    17   0.0000  162.9321    0.1309  399.3578
 890   438    17   0.0000  162.9321    0.1309  400.4578
 891   439    17   0.0000   51.6389  295.5315  198.1121
 892   439    17   0.0000   51.6389  295.5315  199.2121
 893   440    17   0.0000  516.5503  262.5176  332.9859
 894   440    17   0.0000  516.5503  262.5176  334.0859
 895   441    17   0.0000  540.1727   83.2794  477.8156
 896   441    17   0.0000  540.1727   83.2794  478.9156
 897   442    17   0.0000  492.1599  132.4914  183.8163
 898   442    17   0.0000  492.1599  132.4914  184.9163
 899   443    17   0.0000  246.8904  488.2253    3.0343
 900   443    17   0.0000  246.8904  488.2253    4.1343
 901   444    17   0.0000  243.4507  277.0035  197.9881
 902   444    17   0.0000  243.4507  277.0035  199.0881
 903   445    17   0.0000  231.0702  398.5715  391.7492
 904   445    17   0.0000  231.0702  398.5715  392.8492
 905   446    17   0.0000  573.3593  449.9538  573.7695
 906   446    17   0.0000  573.3593  449.9538  574.8695
 907   447    17   0.0000  388.5487  537.5710  157.4274
 908   447    17   0.0000  388.5487  537.5710  158.5274
 909   448    17   0.0000  126.4177  103.2399  553.4356
 910   448    17   0.0000  126.4177  103.2399  554.5356
 911   449    17   0.0000   37.2166  302.0266  161.6364
 912   449    17   0.0000   37.2166  302.0266  162.7364
 913   450    17   0.0000   68.0725  496.0354  468.3865
 914   450    17   0.0000   68.0725  496.0354  469.4865
 915   451    17   0.0000  418.3677  105.8697  354.1333
 916   451    17   0.0000  418.3677  105.8697  355.2333
 917   452    17   0.0000  162.7223   73.9117  233.3757
 918   452    17   0.0000  162.7223   73.9117  234.4757
 919   453    17   0.0000  388.9709  434.9626   16.1392
 920   453    17   0.0000  388.9709  434.9626   17.2392
 921   454    17   0.0000  297.6032  219.0054  425.8397
 922   454    17   0.0000  297.6032  219.0054  426.9397
 923   455    17   0.0000  532.8853    3.9173  439.0897
 924   455    17   0.0000  532.8853    3.9173  440.1897
 925   456    17   0.0000   25.3432  543.8154  105.0711
 926   456    17   0.0000   25.3432  543.8154  106.1711
 927   457    17   0.0000  375.7589  381.9769  486.9122
 928   457    17   0.0000  375.7589  381.9769  488.0122
 929   458    17   0.0000  377.9245  178.3788  413.4522
 930   458    17   0.0000  377.9245  178.3788  414.5522
 931   459    17   0.0000  536.8652  295.0267  113.6549
 932   459    17   0.0000  536.8652  295.0267  114.7549
 933   460    17   0.0000   41.9533  111.2004  546.0696
 934   460    17   0.0000   41.9533  111.2004  547.1696
 935   461    17   0.0000  436.8354  294.8097   68.0021
 936   461    17   0.0000  436.8354  294.8097   69.1021
 937   462    17   0.0000  156.7090  409.0736  501.0275
 938   462    17   0.0000  156.7090  409.0736  502.1275
 939   463    17   0.0000   13.7127   71.0956  304.8287
 940   463    17   0.0000   13.7127   71.0956  305.9287
 941   464    17   0.0000  102.4374  266.9146  434.1962
 942   464    17   0.0000  102.4374  266.9146  435.2962
 943   465    17   0.0000  579.8834  302.6746  252.5849
 944   465    17   0.0000  579.8834  302.6746  253.6849
 945   466    17   0.0000  439.4567  549.8477   91.1175
 946   466    17   0.0000  439.4567  549.8477   92.2175
 947   467    17   0.0000  455.7004  559.7476  277.7634
 948   467    17   0.0000  455.7004  559.7476  278.8634
 949   468    17   0.0000   15.6394   52.6782  361.2728
 950   468    17   0.0000   15.6394   52.6782  362.3728
 951   469    17   0.0000  158.4456  195.2575  293.7942
 952   469    17   0.0000  158.4456  195.2575  294.8942
 953   470    17   0.0000   44.0220   79.9460  253.5794
 954   470    17   0.0000   44.0220   79.9460  254.6794
 955   471    17   0.0000  352.4350  176.6014  539.6263
 956   471    17   0.0000  352.4350  176.6014  540.7263
 957   472    17   0.0000  144.6492  518.7776  495.1833
 958   472    17   0.0000  144.6492  518.7776  496.2833
 959   473    17   0.0000  191.6359   25.3819  592.9041
 960   473    17   0.0000  191.6359   25.3819  594.0041
 961   474    17   0.0000  383.8789   53.3752   77.7375
 962   474    17   0.0000  383.8789   53.3752   78.8375
 963   475    17   0.0000  577.8777  191.7286  382.0602
 964   475    17   0.0000  577.8777  191.7286  383.1602
 965   476    17   0.0000  330.2364  286.0466  386.8743
 966   476    17   0.0000  330.2364  286.0466  387.9743
 967   477    17   0.0000  241.0498  125.0998  152.5559
 968   477    17   0.0000  241.0498  125.0998  153.6559
 969   478    17   0.0000  453.0549  494.6986  200.3878
 970   478    17   0.0000  453.0549  494.6986  201.4878
 971   479    17   0.0000  362.7866  155.4329  561.3964
 972   479    17   0.0000  362.7866  155.4329  562.4964
 973   480    17   0.0000   35.0819  421.5029    1.0168
 974   480    17   0.0000   35.0819  421.5029    2.1168
 975   481    17   0.0000  536.1865  286.2934  333.7449
 976   481    17   0.0000  536.1865  286.2934  334.8449
 977   482    17   0.0000   95.6300  454.3917  161.0768
 978   482    17   0.0000   95.6300  454.3917  162.1768
 979   483    17   0.0000  262.1494  146.4154  204.2816
 980   483    17   0.0000  262.1494  146.4154  205.3816
 981   484    17   0.0000  407.0287  333.8738  217.6081
 982   484    17   0.0000  407.0287  333.8738  218.7081
 983   485    17   0.0000  585.6581  157.1072  502.1496
 984   485    17   0.0000  585.6581  157.1072  503.2496
 985   486    17   0.0000  273.1839  204.0841  442.5452
 986   486    17   0.0000  273.1839  204.0841  443.6452
 987   487    17   0.0000  502.8979    6.0997  517.6870
 988   487    17   0.0000  502.8979    6.0997  518.7870
 989   488    17   0.0000  409.9103  163.8585  569.5257
 990   488    17   0.0000  409.9103  163.8585  570.6257
 991   489    17   0.0000  464.2409   98.4465  390.8128
 992   489    17   0.0000  464.2409   98.4465  391.9128
 993   490    17   0.0000  435.4354  163.7662  218.8105
 994   490    17   0.0000  435.4354  163.7662  219.9105
 995   491    17   0.0000  393.2058  211.0278  145.4035
 996   491    17   0.0000  393.2058  211.0278  146.5035
 997   492    17   0.0000  241.5680  434.3790  407.9627
 998   492    17   0.0000  241.5680  434.3790  409.0627
 999   493    17   0.0000   73.9785  157.0347  481.9403
1000   493    17   0.0000   73.9785  157.0347  483.0403
1001   494    17   0.0000  216.6345  178.3007  300.4771
1002   494    17   0.0000  216.6345  178.3007  301.5771
1003   495    17   0.0000  162.9129  279.3593  191.5730
1004   495    17   0.0000  162.9129  279.3593  192.6730
1005   496    17   0.0000  411.9033   61.2245    0.1196
1006   496    17   0.0000  411.9033   61.2245    1.2196
1007   497    17   0.0000  455.3395  491.8774  183.7005
1008   497    17   0.0000  455.3395  491.8774  184.8005
1009   498    17   0.0000   97.6830  160.2463  461.6676
1010   498    17   0.0000   97.6830  160.2463  462.7676
1011   499    17   0.0000  292.7343  586.8157  411.2943
1012   499    17   0.0000  292.7343  586.8157  412.3943
1013   500    17   0.0000  268.3165  596.1013  474.3785
1014   500    17   0.0000  268.3165  596.1013  475.4785
1015   501    17   0.0000  325.5907  203.1416  202.0412
1016   501    17   0.0000  325.5907  203.1416  203.1412
1017   502    17   0.0000  550.9212  132.1827  395.0651
1018   502    17   0.0000  550.9212  132.1827  396.1651
1019   503    17   0.0000  503.1863   53.7794  270.8913
1020   503    17   0.0000  503.1863   53.7794  271.9913
1021   504    17   0.0000  315.5361  414.9822  207.7874
1022   504    17   0.0000  315.5361  414.9822  208.8874
1023   505    17   0.0000  528.7138   93.6815  104.5810
1024   505    17   0.0000  528.7138   93.6815  105.6810
1025   506    17   0.0000  538.8183  121.4677  309.5148
1026   506    17   0.0000  538.8183  121.4677  310.6148
1027   507    17   0.0000  260.0803  171.6920  228.2094
1028   507    17   0.0000  260.0803  171.6920  229.3094
1029   508    17   0.0000  560.0842  535.1114  218.3680
1030   508    17   0.0000  560.0842  535.1114  219.4680
1031   509    17   0.0000  156.6915  114.7254  391.1229
1032   509    17   0.0000  156.6915  114.7254  392.2229
1033   510    17   0.0000  248.6661  331.3640   35.5831
1034   510    17   0.0000  248.6661  331.3640   36.6831
1035   511    17   0.0000   91.2314  328.3077  267.9677
1036   511    17   0.0000   91.2314  328.3077  269.0677
1037   512    17   0.0000  377.9192   89.7968  216.1509
1038   512    17   0.0000  377.9192   89.7968  217.2509
1039   513    17   0.0000   93.5865  309.3734   40.9549
1040   513    17   0.0000   93.5865  309.3734   42.0549
1041   514    17   0.0000  374.2988  441.4162  483.6583
1042   514    17   0.0000  374.2988  441.4162  484.7583

 Bonds

           1           1           2           1
           2           2           3           2
           3           3           4           3
           4           4           5           4
           5           5           6           5
           6           6           7           2
           7           7           8           7
           8           8           9           1
           9           9          10           3
          10          10          11           4
          11          11          12           5
          12          12          13           6
          13          13          14           8
          14          14           7           6
          15          15          15          16
          16          15          15          17
          17          15          15          18
          18          16          19          20
          19          16          21          22
          20          16          23          24
          21          16          25          26
          22          16          27          28
          23          16          29          30
          24          16          31          32
          25          16          33          34
          26          16          35          36
          27          16          37          38
          28          16          39          40
          29          16          41          42
          30          16          43          44
          31          16          45          46
          32          16          47          48
          33          16          49          50
          34          16          51          52
          35          16          53          54
          36          16          55          56
          37          16          57          58
          38          16          59          60
          39          16          61          62
          40          16          63          64
          41          16          65          66
          42          16          67          68
          43          16          69          70
          44          16          71          72
          45          16          73          74
          46          16          75          76
          47          16          77          78
          48          16          79          80
          49          16          81          82
          50          16          83          84
          51          16          85          86
          52          16          87          88
          53          16          89          90
          54          16          91          92
          55          16          93          94
          56          16          95          96
          57          16          97          98
          58          16          99         100
          59          16         101         102
          60          16         103         104
          61          16         105         106
          62          16         107         108
          63          16         109         110
          64          16         111         112
          65          16         113         114
          66          16         115         116
          67          16         117         118
          68          16         119         120
          69          16         121         122
          70          16         123         124
          71          16         125         126
          72          16         127         128
          73          16         129         130
          74          16         131         132
          75          16         133         134
          76          16         135         136
          77          16         137         138
          78          16         139         140
          79          16         141         142
          80          16         143         144
          81          16         145         146
          82          16         147         148
          83          16         149         150
          84          16         151         152
          85          16         153         154
          86          16         155         156
          87          16         157         158
          88          16         159         160
          89          16         161         162
          90          16         163         164
          91          16         165         166
          92          16         167         168
          93          16         169         170
          94          16         171         172
          95          16         173         174
          96          16         175         176
          97          16         177         178
          98          16         179         180
          99          16         181         182
         100          16         183         184
         101          16         185         186
         102          16         187         188
         103          16         189         190
         104          16         191         192
         105          16         193         194
         106          16         195         196
         107          16         197         198
         108          16         199         200
         109          16         201         202
         110          16         203         204
         111          16         205         206
         112          16         207         208
         113          16         209         210
         114          16         211         212
         115          16         213         214
         116          16         215         216
         117          16         217         218
         118          16         219         220
         119          16         221         222
         120          16         223         224
         121          16         225         226
         122          16         227         228
         123          16         229         230
         124          16         231         232
         125          16         233         234
         126          16         235         236
         127          16         237         238
         128          16         239         240
         129          16         241         242
         130          16         243         244
         131          16         245         246
         132          16         247         248
         133          16         249         250
         134          16         251         252
         135          16         253         254
         136          16         255         256
         137          16         257         258
         138          16         259         260
         139          16         261         262
         140          16         263         264
         141          16         265         266
         142          16         267         268
         143          16         269         270
         144          16         271         272
         145          16         273         274
         146          16         275         276
         147          16         277         278
         148          16         279         280
         149          16         281         282
         150          16         283         284
         151          16         285         286
         152          16         287         288
         153          16         289         290
         154          16         291         292
         155          16         293         294
         156          16         295         296
         157          16         297         298
         158          16         299         300
         159          16         301         302
         160          16         303         304
         161          16         305         306
         162          16         307         308
         163          16         309         310
         164          16         311         312
         165          16         313         314
         166          16         315         316
         167          16         317         318
         168          16         319         320
         169          16         321         322
         170          16         323         324
         171          16         325         326
         172          16         327         328
         173          16         329         330
         174          16         331         332
         175          16         333         334
         176          16         335         336
         177          16         337         338
         178          16         339         340
         179          16         341         342
         180          16         343         344
         181          16         345         346
         182          16         347         348
         183          16         349         350
         184          16         351         352
         185          16         353         354
         186          16         355         356
         187          16         357         358
         188          16         359         360
         189          16         361         362
         190          16         363         364
         191          16         365         366
         192          16         367         368
         193          16         369         370
         194          16         371         372
         195          16         373         374
         196          16         375         376
         197          16         377         378
         198          16         379         380
         199          16         381         382
         200          16         383         384
         201          16         385         386
         202          16         387         388
         203          16         389         390
         204          16         391         392
         205          16         393         394
         206          16         395         396
         207          16         397         398
         208          16         399         400
         209          16         401         402
         210          16         403         404
         211          16         405         406
         212          16         407         408
         213          16         409         410
         214          16         411         412
         215          16         413         414
         216          16         415         416
         217          16         417         418
         218          16         419         420
         219          16         421         422
         220          16         423         424
         221          16         425         426
         222          16         427         428
         223          16         429         430
         224          16         431         432
         225          16         433         434
         226          16         435         436
         227          16         437         438
         228          16         439         440
         229          16         441         442
         230          16         443         444
         231          16         445         446
         232          16         447         448
         233          16         449         450
         234          16         451         452
         235          16         453         454
         236          16         455         456
         237          16         457         458
         238          16         459         460
         239          16         461         462
         240          16         463         464
         241          16         465         466
         242          16         467         468
         243          16         469         470
         244          16         471         472
         245          16         473         474
         246          16         475         476
         247          16         477         478
         248          16         479         480
         249          16         481         482
         250          16         483         484
         251          16         485         486
         252          16         487         488
         253          16         489         490
         254          16         491         492
         255          16         493         494
         256          16         495         496
         257          16         497         498
         258          16         499         500
         259          16         501         502
         260          16         503         504
         261          16         505         506
         262          16         507         508
         263          16         509         510
         264          16         511         512
         265          16         513         514
         266          16         515         516
         267          16         517         518
         268          16         519         520
         269          16         521         522
         270          16         523         524
         271          16         525         526
         272          16         527         528
         273          16         529         530
         274          16         531         532
         275          16         533         534
         276          16         535         536
         277          16         537         538
         278          16         539         540
         279          16         541         542
         280          16         543         544
         281          16         545         546
         282          16         547         548
         283          16         549         550
         284          16         551         552
         285          16         553         554
         286          16         555         556
         287          16         557         558
         288          16         559         560
         289          16         561         562
         290          16         563         564
         291          16         565         566
         292          16         567         568
         293          16         569         570
         294          16         571         572
         295          16         573         574
         296          16         575         576
         297          16         577         578
         298          16         579         580
         299          16         581         582
         300          16         583         584
         301          16         585         586
         302          16         587         588
         303          16         589         590
         304          16         591         592
         305          16         593         594
         306          16         595         596
         307          16         597         598
         308          16         599         600
         309          16         601         602
         310          16         603         604
         311          16         605         606
         312          16         607         608
         313          16         609         610
         314          16         611         612
         315          16         613         614
         316          16         615         616
         317          16         617         618
         318          16         619         620
         319          16         621         622
         320          16         623         624
         321          16         625         626
         322          16         627         628
         323          16         629         630
         324          16         631         632
         325          16         633         634
         326          16         635         636
         327          16         637         638
         328          16         639         640
         329          16         641         642
         330          16         643         644
         331          16         645         646
         332          16         647         648
         333          16         649         650
         334          16         651         652
         335          16         653         654
         336          16         655         656
         337          16         657         658
         338          16         659         660
         339          16         661         662
         340          16         663         664
         341          16         665         666
         342          16         667         668
         343          16         669         670
         344          16         671         672
         345          16         673         674
         346          16         675         676
         347          16         677         678
         348          16         679         680
         349          16         681         682
         350          16         683         684
         351          16         685         686
         352          16         687         688
         353          16         689         690
         354          16         691         692
         355          16         693         694
         356          16         695         696
         357          16         697         698
         358          16         699         700
         359          16         701         702
         360          16         703         704
         361          16         705         706
         362          16         707         708
         363          16         709         710
         364          16         711         712
         365          16         713         714
         366          16         715         716
         367          16         717         718
         368          16         719         720
         369          16         721         722
         370          16         723         724
         371          16         725         726
         372          16         727         728
         373          16         729         730
         374          16         731         732
         375          16         733         734
         376          16         735         736
         377          16         737         738
         378          16         739         740
         379          16         741         742
         380          16         743         744
         381          16         745         746
         382          16         747         748
         383          16         749         750
         384          16         751         752
         385          16         753         754
         386          16         755         756
         387          16         757         758
         388          16         759         760
         389          16         761         762
         390          16         763         764
         391          16         765         766
         392          16         767         768
         393          16         769         770
         394          16         771         772
         395          16         773         774
         396          16         775         776
         397          16         777         778
         398          16         779         780
         399          16         781         782
         400          16         783         784
         401          16         785         786
         402          16         787         788
         403          16         789         790
         404          16         791         792
         405          16         793         794
         406          16         795         796
         407          16         797         798
         408          16         799         800
         409          16         801         802
         410          16         803         804
         411          16         805         806
         412          16         807         808
         413          16         809         810
         414          16         811         812
         415          16         813         814
         416          16         815         816
         417          16         817         818
         418          16         819         820
         419          16         821         822
         420          16         823         824
         421          16         825         826
         422          16         827         828
         423          16         829         830
         424          16         831         832
         425          16         833         834
         426          16         835         836
         427          16         837         838
         428          16         839         840
         429          16         841         842
         430          16         843         844
         431          16         845         846
         432          16         847         848
         433          16         849         850
         434          16         851         852
         435          16         853         854
         436          16         855         856
         437          16         857         858
         438          16         859         860
         439          16         861         862
         440          16         863         864
         441          16         865         866
         442          16         867         868
         443          16         869         870
         444          16         871         872
         445          16         873         874
         446          16         875         876
         447          16         877         878
         448          16         879         880
         449          16         881         882
         450          16         883         884
         451          16         885         886
         452          16         887         888
         453          16         889         890
         454          16         891         892
         455          16         893         894
         456          16         895         896
         457          16         897         898
         458          16         899         900
         459          16         901         902
         460          16         903         904
         461          16         905         906
         462          16         907         908
         463          16         909         910
         464          16         911         912
         465          16         913         914
         466          16         915         916
         467          16         917         918
         468          16         919         920
         469          16         921         922
         470          16         923         924
         471          16         925         926
         472          16         927         928
         473          16         929         930
         474          16         931         932
         475          16         933         934
         476          16         935         936
         477          16         937         938
         478          16         939         940
         479          16         941         942
         480          16         943         944
         481          16         945         946
         482          16         947         948
         483          16         949         950
         484          16         951         952
         485          16         953         954
         486          16         955         956
         487          16         957         958
         488          16         959         960
         489          16         961         962
         490          16         963         964
         491          16         965         966
         492          16         967         968
         493          16         969         970
         494          16         971         972
         495          16         973         974
         496          16         975         976
         497          16         977         978
         498          16         979         980
         499          16         981         982
         500          16         983         984
         501          16         985         986
         502          16         987         988
         503          16         989         990
         504          16         991         992
         505          16         993         994
         506          16         995         996
         507          16         997         998
         508          16         999        1000
         509          16        1001        1002
         510          16        1003        1004
         511          16        1005        1006
         512          16        1007        1008
         513          16        1009        1010
         514          16        1011        1012
         515          16        1013        1014
         516          16        1015        1016
         517          16        1017        1018
         518          16        1019        1020
         519          16        1021        1022
         520          16        1023        1024
         521          16        1025        1026
         522          16        1027        1028
         523          16        1029        1030
         524          16        1031        1032
         525          16        1033        1034
         526          16        1035        1036
         527          16        1037        1038
         528          16        1039        1040
         529          16        1041        1042

 Angles

           1           1           1           2           3
           2           2           2           3           4
           3           3           3           4           5
           4           4           4           5           6
           5           5           1           2           7
           6           6           2           7           8
           7           7           2           1           9
           8           8           2           3          10
           9           9           3           4          11
          10          10           4           5          12
          11          11           5           6          13
          12          12           7           8          14
          13          13           5           6           7
          14          14           6           5          12
          15          15           6           7           8
          16          16           4           3          10
          17          17           7           6          13
          18          18           3           2           7
          19          19           5           4          11
          20          20           2           7           6
          21          21          16          15          17
          22          21          16          15          18
          23          21          17          15          18

 Dihedrals

           1           1           4           3           2           1
           2           2           5           4           3           2
           3           3           6           5           4           3
           4           4           9           1           2           3
           5           5          14           8           7           2
           6           6           6           7           2           1
           7           7          14           8           7           6
           8           8           6           7           2           3
           9           9           8           7           2           1
          10          10           7           6           5           4
          11          11           8           7           2           3
          12          12          12           5           4           3
          13          13          13           6           5           4
          14          14          11           4           3           2
          15          15          12           5           6           7
          16          16          13           6           5          12
          17          17          13           6           7           2
          18          18          10           3           2           7
          19          19          12           5           4          11
          20          20           9           1           2           7
          21          21           5           6           7           2
          22          22          13           6           7           8
          23          23          10           3           2           1
          24          24           7           2           3           4
          25          25          10           3           4           5
          26          26           8           7           6           5
          27          27          11           4           3          10
          28          28          11           4           5           6

 Impropers

           1           1           2           1           3           7
           2           2           7           2           6           8
           3           3           3          10           4           2
           4           4           4          11           5           3
           5           5           5           4          12           6
           6           6           6           5          13           7
           7           7          16          17          15          18
           8           7          17          18          15          16
           9           7          18          16          15          17
