# Supplementary material for: Molecular dynamics simulations of atmospherically relevant molecular clusters: a case study of nitrate ion complexes
Source: Phys Chem Chem Phys. 2025 May 1;27(20):10804–14. doi: 10.1039/d5cp00908a (PMC12067874; doi:10.1039/d5cp00908a)
Supplement: CP-027-D5CP00908A-s003 [file CP-027-D5CP00908A-s003.zip › inputs/hno3_1600K/data.hno3+nitrate]

LAMMPS data file Created by LigParGen - (Written by Leela S. Dodda)

       9 atoms
       7 bonds
       7 angles
       2 dihedrals
       4 impropers
 
       7 atom types
       5 bond types
       5 angle types
       2 dihedral types
       2 improper types
 
   -40    40 xlo xhi
   -40    40 ylo yhi
   -40    40 zlo zhi

Masses

       1     15.999  
       2     14.007  
       3     15.999  
       4     15.999  
       5      1.008 
	6	14.007
	7	15.999 

Pair Coeffs 

       1      0.170  2.9600000 
       2      0.120  3.2500000 
       3      0.170  2.9600000 
       4      0.170  3.1200000 
       5      0.000  0.0000000 
       6      0.170  3.1500000 
       7      0.210  2.8600000 

Bond Coeffs 

       1   550.0000     1.2250 
       2   550.0000     1.2250 
       3   400.0000     1.3800 
       4   553.0000     0.9450 
	5	634.2	1.2560

Angle Coeffs 

       1     80.000    125.000
       2     80.000    120.000
       3     49.000    105.400
       4     80.000    120.000
	5	120.82	120.000

Dihedral Coeffs  

       1     0.0000	4.100       0.000      0.000
       2     0.0000	4.100       0.000      0.000 

Improper Coeffs 

       1      2.500      -1       2 
	2	2.000	-1	2

Atoms 

     1      1      1 -0.39240000   0.361635 1.48751 0.116889
     2      1      2 0.78380000  1.44091 1.43139 0.692372
     3      1      3 -0.39240000   2.46195 1.94034 0.242073
     4      1      4 -0.51280000   1.52882 0.796529 1.90405
     5      1      5 0.51380000    0.602306 0.510497 2.08914
     6      2      6  1.25     -1.72837 -0.404803 3.08872
     7      2      7  -0.75   -2.469 0.368335 3.73465
     8      2      7  -0.75   -1.9645 -1.63284 3.06801
     9      2      7  -0.75   -0.702863 0.0459446 2.51305

Bonds 

     1      1      2      1
     2      2      3      2
     3      3      4      2
     4      4      5      4
     5      5      6     7 
     6      5      6     8
     7      5      6     9

Angles 

     1      1      1      2      3
     2      2      1      2      4
     3      3      2      4      5
     4      4      3      2      4
     5      5      7      6      8
     6      5      7      6      9
     7      5      8      6      9

Dihedrals

     1      1      5      4      2      1 
     2      2      5      4      2      3 

Impropers

     1      1      2      1      3      4 
     2      2      7      8      6     9
     3      2      8      9      6     7
     4      2      9      7      6     8
