# Supplementary material for: Molecular dynamics simulations of atmospherically relevant molecular clusters: a case study of nitrate ion complexes
Source: Phys Chem Chem Phys. 2025 May 1;27(20):10804–14. doi: 10.1039/d5cp00908a (PMC12067874; doi:10.1039/d5cp00908a)
Supplement: CP-027-D5CP00908A-s003 [file CP-027-D5CP00908A-s003.zip › inputs/catechol850K/in.start]

### Sets up a LAMMPS simulation for nitrate+diphenol.
units real
dimension 3
boundary p p p
atom_style full
bond_style      harmonic
angle_style     harmonic
dihedral_style  opls
improper_style cvff

pair_style      lj/cut/coul/cut 20.0 20.0 

read_data data.12diphenol+nitrate
pair_modify mix geometric
pair_modify tail yes
special_bonds lj/coul 0.0 0.0 0.5

group diol molecule 1
group no3 molecule 2

#change "14333" to a different number so all the trajectories will be different!

 velocity all create   850.000000           48433 dist gaussian rot yes mom yes
compute temp1 diol temp/com
compute temp2 no3 temp/com
compute com1 diol com
compute com2 no3 com

compute moltemp all temp/com

#restart 1000000 backup

timestep 0.5

dump DATA all xyz 4000 12+nitrate.xyz
dump_modify DATA element O C C C C C C O H H H H H H N O

fix NVE all nve
 fix NVT1 all langevin   850.000000       850.000000     20.0      319395
fix momall all momentum 1 linear 1 1 1 angular

fix_modify NVT1 temp moltemp

variable dx equal c_com1[1]-c_com2[1]
variable dy equal c_com1[2]-c_com2[2]
variable dz equal c_com1[3]-c_com2[3]
variable dr equal v_dx^2+v_dy^2+v_dz^2

# equilibration -- hold diol in the center of the box.

fix molcent all recenter 0.5 0.5 0.5 units fraction shift all

# try a tether during equil to keep the complex together
# This couple seems to do what I want?

fix holdem no3 spring couple diol 5.0 0.0 0.0 0.0 4.54

thermo_style custom step temp c_temp1 c_temp2 v_dr f_holdem c_moltemp pe ke etotal press
thermo 2000

run 400000

unfix holdem

# reset velocity to exactly 300

unfix NVT1
unfix momall

thermo_style custom step temp c_temp1 c_temp2 v_dr c_moltemp pe ke etotal press

run 400000001

dump FINAL all custom 1 data.final.12+nitrate id mol type q x y z

run 1
