# Supplementary material for: Molecular dynamics simulations of atmospherically relevant molecular clusters: a case study of nitrate ion complexes
Source: Phys Chem Chem Phys. 2025 May 1;27(20):10804–14. doi: 10.1039/d5cp00908a (PMC12067874; doi:10.1039/d5cp00908a)
Supplement: CP-027-D5CP00908A-s003 [file CP-027-D5CP00908A-s003.zip › inputs/hydroquinone800K/data.14diphenol+nitrate]

LAMMPS data file Created by LigParGen - (Written by Leela S. Dodda)

      18 atoms
      17 bonds
      23 angles
      28 dihedrals
       9 impropers
 
      16 atom types
      15 bond types
      21 angle types
      28 dihedral types
       7 improper types
 
   -40    40 xlo xhi
   -40    40 ylo yhi
   -40    40 zlo zhi

Masses

       1     15.999  
       2     12.011  
       3     12.011  
       4     12.011  
       5     12.011  
       6     15.999  
       7     12.011  
       8     12.011  
       9      1.008  
      10      1.008  
      11      1.008  
      12      1.008  
      13      1.008  
      14      1.008  
      15	14.007
      16	15.999  

Pair Coeffs 

       1      0.170  3.1200000 
       2      0.070  3.5500000 
       3      0.070  3.5500000 
       4      0.070  3.5500000 
       5      0.070  3.5500000 
       6      0.170  3.1200000 
       7      0.070  3.5500000 
       8      0.070  3.5500000 
       9      0.000  0.0000000 
      10      0.030  2.4200000 
      11      0.030  2.4200000 
      12      0.000  0.0000000 
      13      0.030  2.4200000 
      14      0.030  2.4200000 
      15      0.170  3.1500
      16      0.210  2.8600

Bond Coeffs 

       1   450.0000     1.3640 
       2   469.0000     1.4000 
       3   469.0000     1.4000 
       4   469.0000     1.4000 
       5   450.0000     1.3640 
       6   469.0000     1.4000 
       7   469.0000     1.4000 
       8   553.0000     0.9450 
       9   367.0000     1.0800 
      10   367.0000     1.0800 
      11   553.0000     0.9450 
      12   367.0000     1.0800 
      13   367.0000     1.0800 
      14   469.0000     1.4000 
      15   634.2        1.256

Angle Coeffs 

       1     70.000    120.000
       2     63.000    120.000
       3     63.000    120.000
       4     70.000    120.000
       5     63.000    120.000
       6     70.000    120.000
       7     35.000    113.000
       8     35.000    120.000
       9     35.000    120.000
      10     35.000    113.000
      11     35.000    120.000
      12     35.000    120.000
      13     63.000    120.000
      14     70.000    120.000
      15     63.000    120.000
      16     35.000    120.000
      17     35.000    120.000
      18     35.000    120.000
      19     63.000    120.000
      20     35.000    120.000
      21    120.820    120.000

Dihedral Coeffs  

       1      0.000      7.250      0.000      0.000 
       2      0.000      7.250      0.000      0.000 
       3      0.000      7.250      0.000      0.000 
       4      0.000      1.682      0.000      0.000 
       5      0.000      1.682      0.000      0.000 
       6      0.000      7.250      0.000      0.000 
       7      0.000      7.250      0.000      0.000 
       8      0.000      7.250      0.000      0.000 
       9      0.000      7.250      0.000      0.000 
      10      0.000      7.250      0.000      0.000 
      11      0.000      7.250      0.000      0.000 
      12      0.000      7.250      0.000      0.000 
      13      0.000      7.250      0.000      0.000 
      14      0.000      7.250      0.000      0.000 
      15      0.000      7.250      0.000      0.000 
      16      0.000      7.250      0.000      0.000 
      17      0.000      7.250      0.000      0.000 
      18      0.000      1.682      0.000      0.000 
      19      0.000      7.250      0.000      0.000 
      20      0.000      7.250      0.000      0.000 
      21      0.000      7.250      0.000      0.000 
      22      0.000      7.250      0.000      0.000 
      23      0.000      7.250      0.000      0.000 
      24      0.000      7.250      0.000      0.000 
      25      0.000      7.250      0.000      0.000 
      26      0.000      1.682      0.000      0.000 
      27      0.000      7.250      0.000      0.000 
      28      0.000      7.250      0.000      0.000 

Improper Coeffs 

       1      2.500      -1       2 
       2      2.500      -1       2 
       3      2.500      -1       2 
       4      2.500      -1       2 
       5      2.500      -1       2 
       6      2.500      -1       2
       7      2.000      -1       2

Atoms 

     1      1      1 -0.49880000    1.000  1.00000  0.00000
     2      1      2 0.09490000   -0.363  1.00000  0.00000
     3      1      3 -0.17420000   -1.087  1.00000  1.19072
     4      1      4 -0.17380000   -2.483  0.99846  1.14539
     5      1      5 0.09500000   -3.128  0.99696 -0.08949
     6      1      6 -0.49850000   -4.488  0.99395 -0.17951
     7      1      7 -0.17380000   -2.400  0.99696 -1.27499
     8      1      8 -0.17420000   -1.010  0.99844 -1.23118
     9      1      9 0.42660000    1.311  1.00000  0.91993
    10      1     10 0.16270000   -0.583  1.00235  2.15241
    11      1     11 0.16250000   -3.044  0.99966  2.07413
    12      1     12 0.42660000   -4.858  0.95209  0.71709
    13      1     13 0.16250000   -2.914  0.99463 -2.23130
    14      1     14 0.16270000   -0.432  0.99720 -2.15032
    15      2     15  1.25     0.000  0.00000  5.00000
    16      2     16  -0.75    1.256  0.00000  5.00000
    17      2     16  -0.75   -0.628  1.088   5.0000
    18      2     16  -0.75   -0.628 -1.088   5.0000

Bonds 

     1      1      2      1
     2      2      3      2
     3      3      4      3
     4      4      5      4
     5      5      6      5
     6      6      7      5
     7      7      8      2
     8      8      9      1
     9      9     10      3
    10     10     11      4
    11     11     12      6
    12     12     13      7
    13     13     14      8
    14     14      8      7
    15     15     15     16
    16     15     15     17
    17     15     15     18

Angles 

     1      1      1      2      3
     2      2      2      3      4
     3      3      3      4      5
     4      4      4      5      6
     5      5      4      5      7
     6      6      1      2      8
     7      7      2      1      9
     8      8      2      3     10
     9      9      3      4     11
    10     10      5      6     12
    11     11      5      7     13
    12     12      2      8     14
    13     13      2      8      7
    14     14      6      5      7
    15     15      5      7      8
    16     16      7      8     14
    17     17      8      7     13
    18     18      4      3     10
    19     19      3      2      8
    20     20      5      4     11
    21     21      16     15    17
    22     21      16     15    18
    23     21      17     15    18

Dihedrals

     1      1      4      3      2      1 
     2      2      5      4      3      2 
     3      3      6      5      4      3 
     4      4      9      1      2      3 
     5      5     14      8      7      2 
     6      6      6      7      2      1 
     7      7     14      8      7      6 
     8      8      6      7      2      3 
     9      9      8      7      2      1 
    10     10      7      6      5      4 
    11     11      8      7      2      3 
    12     12     12      5      4      3 
    13     13     13      6      5      4 
    14     14     11      4      3      2 
    15     15     12      5      6      7 
    16     16     13      6      5     12 
    17     17     13      6      7      2 
    18     18     10      3      2      7 
    19     19     12      5      4     11 
    20     20      9      1      2      7 
    21     21      5      6      7      2 
    22     22     13      6      7      8 
    23     23     10      3      2      1 
    24     24      7      2      3      4 
    25     25     10      3      4      5 
    26     26      8      7      6      5 
    27     27     11      4      3     10 
    28     28     11      4      5      6 

Impropers

     1      1      5      4      6      7 
     2      2      2      1      3      8 
     3      3      3     10      4      2 
     4      4      4     11      5      3 
     5      5      7      5     13      8 
     6      6      8      2     14      7 
     7      7      16    17     15     18
     8      7      17    18     15     16
     9      7      18    16     15     17
